# Supplementary material for: A time-resolved multi-omic atlas of the developing mouse stomach
Source: Nat Commun. 2018 Nov 21;9:4910. doi: 10.1038/s41467-018-07463-9 (PMC6249217; doi:10.1038/s41467-018-07463-9)
Supplement: Supplementary file 4 — Supplementary Data 1 [file 41467_2018_7463_MOESM4_ESM.xlsx]

## Sheet: Dataset1
Supplementary Data 1. Proteins identified in 15 timepoints
Dataset1: A list of 12,108 GPs at 1% peptide FDR.
GeneSymbol	E12.5.1	E12.5.2	E12.5.3	E13.5.1	E13.5.2	E13.5.3	E14.5.1	E14.5.2	E14.5.3	E15.5.1	E15.5.2	E15.5.3	E16.5.1	E16.5.2	E16.5.3	E17.5.1	E17.5.2	E17.5.3	E18.5.1	E18.5.2	E18.5.3	D1.1	D1.2	D1.3	D3.1	D3.2	D3.3	D5.1	D5.2	D5.3	W1.1	W1.2	W1.3	W2.1	W2.2	W2.3	W3.1	W3.2	W3.3	W6.1	W6.2	W6.3	W8.1	W8.2	W8.3
0610007P14Rik	1.9	1.2	0.38	0	0.14	2	0	2	2.6	0	1.1	2.4	0	0.63	0.71	0.27	0.35	0	0.77	4.7	0.51	0.53	0.75	0.64	0	0.21	0.17	0	0	0	0	0	0	0	0	0.35	0.2	0	0.21	0	0	0	0.39	0	0
0610009B22Rik	1.5	0	0	0.21	0.74	1.3	0.62	0.59	1	0	0	0	0.24	0	0.22	0	0	0	0.06	1.2	0.39	0	0	0	0.22	0	0	0	0.25	0	0.41	0	0	0	0.03	0.43	1.3	1	0.16	0	0	0.1	0	0.34	0
0610009D07Rik	17.5	18.1	19.1	18.9	26.6	24.4	24.7	25.4	25.9	19.8	14.4	17.7	17.1	11.3	17.2	19	18.9	16.9	11.6	11	14	7.3	11.5	6.5	3.3	10.7	10.3	2.4	17.2	9.6	6.2	23.5	8.9	8.3	4.3	8.4	5	5.2	4	1.4	2.6	5.6	5.2	2.9	9.4
0610010B08Rik	0.02	0.007	0	0	0.02	0.004	0	0	0	0	0	0	0	0.006	0.04	0	0	0	0	0	0	0	0	0	0	0	0	0	0	0	0	0	0	0	0	0	0	0	0	0	0	0	0	0	0
0610010K14Rik	4.1	3.4	4.2	6.8	6	5.9	2.9	5.5	5.1	3.5	1.9	2.9	3.5	2.4	2.9	2.5	2.8	2	0.49	1.9	2.1	0.89	2.5	2.3	1.5	2.4	1.3	0.93	1	1.2	0.87	0.4	1.5	0.95	0.92	0.94	0.43	0	0.54	0	0	0.3	0	0	0.45
0610011F06Rik	2	0.71	1.2	1.1	1.3	0.72	1.1	1.7	1.1	0.8	0.25	0.02	1.2	0.86	1.4	2.1	2	0.17	2	0.67	0.68	1.2	2	1.4	2	2.5	2.5	1.8	2.1	1.7	2.4	2.2	2.1	1.9	3.4	2.9	2.7	1.7	2.4	1.9	2.3	1.7	5.1	4.2	5.1
0610030E20Rik	0.04	0	0.2	0	0.06	0	0	0	0.25	0	0	0.08	0	0	0.05	0.16	0	0.08	0.01	0	0	0	0	0.04	0.02	0	0	0	0	0	0	0	0.14	0	0	0.25	0	0	0	0	0	0	0	0	0.02
0610031J06Rik	0	0	0.2	0	0	0	0	0	0	0	0	0	0	0.09	0	0	0	0	0	0	0	0	0	0	0	0	0	0.09	0	0	0.13	0	0	0	0	0	0	0	0	0.11	0	0	0	0	0
0610037L13Rik	2.4	2.4	4.8	4.7	4.2	6.3	4.3	5.5	6.6	9.6	3	1.7	8.2	5.2	4.8	2.5	3.8	2.1	4.1	4.8	3.2	3.4	5.7	4.8	5.7	7.2	6.2	6.6	5.4	1.8	3.6	1.1	3.9	3.6	5.7	5.7	2.6	1.8	4.1	0.32	3.1	3.2	2.6	3.2	4.3
0610040J01Rik	0	0	0	0	0	0	0	0	0	0	0.02	0.02	0	0	0	0	0	0	0	0	0	0	0	0	0	0	0	0	0	0	0	0	0	0	0	0	0	0	0	0	0	0.07	0	0	0
1110001A16Rik	0	0	0.41	0	0	0	0	2.5	0	0.51	0	0	0	0	0	0	0	0	0	0.81	0.52	0.41	0.18	0	1.6	2	0	0	0	0	0	0	0	0.43	0	0	0	0.54	0	0	0.4	0	0	0	0
1110001J03Rik	0.35	0	0	0.43	0.43	0	0	0.33	0.52	0	0	0	0	0	0	0	0	0	0.06	0.6	0.52	0	0.27	0	0.16	0	0.16	0	0	0.49	0.07	0	0.45	0	0	0.48	1	1.8	0.85	0	0	0.58	0.4	1.5	1.3
1110004E09Rik	0	0	0	0	0	0	0	0	0	0	0.08	0	0	0	0	0	0	0	0.03	0	0	0	0	0	0	0	0	0	0	0	0	0	0	0	0	0	0.02	0	0	0	0	0	0	0	0
1110004F10Rik	6	4.7	7.4	4.6	5.8	6.6	4.3	5.3	5.7	6.5	1.5	3.9	7.1	3.3	3.6	4.5	3.5	2.7	6.1	3.9	3	2	1.2	4.7	2	2	2.8	5.1	5.1	5.6	5.1	6.2	3.1	1.3	1.6	3	1.9	0.33	0.83	0.36	0.23	0.74	1.3	1.7	1.1
1110007C09Rik	0	0.12	0	0	0	0	0	0	0	0	0.05	0.27	0.06	0	0.01	0.19	0.18	0	0.07	0	0.36	0.01	0.82	0.13	0.09	0.08	0.17	0.62	0	0.09	0	0	1.1	0.66	0.25	0.31	0.81	0.53	0.54	1.3	1.5	1	0.38	0.06	0.97
1110008F13Rik	0	1.1	1.1	0	0	0	0	0	0	0	0	0	0	0	1.1	0	0	0	0	0	0	0	0	0	0	0	0	0	0	0	0	0	0	0	0	0	0	0	0	0	0	0	0	0	0
1110008L16Rik	0.01	0	0	0	0	0.007	0.03	0.02	0.005	0	0	0	0.002	0	0	0	0	0	0	0	0	0	0	0	0	0	0.005	0	0	0	0	0	0	0	0	0	0.04	0	0	0	0.02	0	0	0	0.01
1110012L19Rik	0	0	0	0	0	0	0	0.12	0	0	0	0.03	0	0.05	0	0	0	0	0.1	0.08	0	0.06	0	0	0.07	0.07	0	0	0	0	0	0	0.08	0	0	0	0	0	0	0	0	0	0	0	0
1110037F02Rik	0.18	0.18	0.32	0.28	0.27	0.21	0.38	0.29	0.48	0.14	0.14	0.14	0.18	0.14	0.23	0.03	0.14	0.03	0.05	0.14	0.06	0.04	0.11	0.07	0.08	0.13	0.14	0.08	0.01	0.04	0.005	0	0.07	0.03	0.03	0.07	0.04	0.02	0.01	0.008	0.01	0.009	0.005	0.009	0.03
1110038F14Rik	0.84	0.95	0.66	0.87	0.98	0.32	0.63	0.19	0.78	0.26	0	0.68	0.13	0.24	0	0.07	0.07	0	0.06	0	0	0.06	0	0	0.11	0	0	0	0	0.04	0	0	0	0	0	0	0	0	0	0	0	0	0	0	0
1110051M20Rik	0	0	0	0	0	0	0	0	0	0	0	0	0	0	0	0	0	0	0	0	0	0	0	0	0	0	0	0	0	0	0	0	0.02	0	0	0	0	0	0	0	0	0	0	0	0
1110057K04Rik	0.53	0.41	0.63	0.56	0.67	0.33	1	0.99	0.66	0.41	0.46	0.52	0.11	0.52	0.7	0.63	1	0.96	1.1	0.99	1.2	0.59	0.43	0.92	1.4	1.3	1.4	1.6	0.92	1.3	0.46	1.7	2.1	2.9	1.1	0.94	1.2	1.2	1.1	0.38	0.51	1	0.37	0.52	0.52
1110058L19Rik	0	0	0	0	0	1.3	0	0	0	0	0	0	0	0	0	0	0	0	0	0	0	0	0	0.5	0	0	0	0	0	0	0	0	0	0.17	0	0	0	0	0	0	0	0	0	0	0
1110059G10Rik	0	0.47	0.26	0	0	0	0	0	0	0	0	0	0	0	0.2	0	0	0	0	0	0	0	0	0	0	0	0	0	0	0	0	0	0	0	0	0	0	0	0	0	0	0	0	0	0
1190002N15Rik	0.31	0.16	0.13	0.35	0.38	0.45	0.48	0.44	0.63	0.41	0.59	0.7	1.1	0.33	0.14	0.28	1.4	0	0.1	1.5	0.07	0	0.07	0	0.09	0.33	0.38	2	1.5	0.08	0.16	0	0.22	0.12	0.21	0.37	0.06	0	0	0	0	0	0	0	0.07
1190007I07Rik	0.37	0	0	0.32	0.43	0	0.22	0.5	0.39	0	0	0	0	0	0.35	0	0	0	0	0.29	0	0	0	0	0	0	0	0	0	0	0	0	0	0	0	0	0.26	0	0	0	0	0	0	0	0
1200011I18Rik	0	0.33	0.48	0.6	0	0	0	0.23	0.76	0	0	0.22	0.12	0.28	0.22	0	0	0	0.11	0	0.04	0	0.04	0	0.4	0	0	0	0	0	0	0	0	0.1	0.65	0	0	0.07	0	0	0	0	0	0	0
1200014J11Rik	1.4	0.69	1.2	1.5	0.94	1.4	1.5	3.9	0.98	1.7	0.67	0.96	2	0.75	1.1	0.56	0.65	0.21	0.59	0.58	0.31	0.38	0.41	0	0.31	0.24	0.62	0.39	0.16	0.72	0.24	0.23	0.74	0.19	0.2	0.62	0.05	0.63	0	0	0	0.19	0.05	0.03	0.12
1300017J02Rik	0.05	0	0	0	0.07	0.03	0.07	0	0.05	0.03	0.23	0.09	0.05	0.08	0.1	0.42	0.21	0.32	0.06	0.07	0.05	0.11	0.07	0.05	0.04	0.03	0.07	0.11	0.23	0.11	0.09	0.07	0.43	0.34	0.36	0.6	0.46	0.23	0.28	0.08	0.2	0.33	0.39	0.45	0.59
1500009L16Rik	0	0	0	0	0	0.09	0	0	0	0	0	0	0	0	0	0	0	0	0	0	0	0	0	0	0	0	0	0	0	0	0	0	0	0	0	0	0	0	0	0	0	0	0	0	0
1600014C10Rik	1.4	0.08	0	0.8	0.72	0.79	0	0.49	0	0	0.26	0.38	0.13	0	0.2	0	0.22	0	0.39	0.6	0	0.24	0.8	0	0.24	0.44	0.5	0	0	0.15	0.16	0	0.44	0.47	0	0.64	0.68	0.53	0	0.22	0.16	0.19	0.35	0.25	0.44
1600014K23Rik	0	0	0	0	0	0	0	0	0	0	0	0	0	0	0	0	0	0	0	0	0	0	0	0	0.1	0	0	0	0	0	0	0	0	0	0	0	0	0	0	0	0	0	0	0	0
1600029D21Rik	0	0	0	0	0	0	0	0	0	0	0	0	0	0	0	0	0.42	0	0	0.39	0	0	0.47	0.35	0.58	0.52	0.81	0	0	0.68	1.3	0	0.5	0	0	0	0.11	0	0.19	0	0	0	0	0	0
1700001O22Rik	0	0	0.008	0	0	0	0	0	0	0	0	0	0	0	0	0	0	0	0	0	0	0	0	0	0	0	0	0	0	0	0	0	0	0	0	0	0	0	0	0	0	0	0	0	0
1700009N14Rik	225	0	0	219	208	220	211	190	168	0	0	0	0	0	0	0	0	0	0	0	0	0	0	0	0	0	0	0	0	0	0	0	0	0	0	0	0	0	0	0	0	0	0	0	0
1700017B05Rik	0	0	0	0	0	0	0	0.01	0	0.01	0	0	0.01	0	0	0	0	0	0	0.02	0	0.002	0	0.003	0	0	0	0	0	0	0	0	0	0	0	0	0	0	0	0	0	0	0	0.003	0
1700019D03Rik	0	0	0	0	0	0	0	0	0	0	0	0	0	0	0	0	0	0	0	0	0	0	0	0	0	0	0.03	0	0	0	0	0	0	0	0	0	0	0	0	0	0	0	0	0	0
1700019L03Rik	0	0	0	0	0	0	0	0	0	0	0	0	0	0.22	0	0	0	0	0	0	0	0	0.92	0.76	0	0	0	0	0	0	0	0	0	0	0.48	0	0	0	0	0	0	0	0	0	0
1700019O17Rik	0	0	0	0	0	0	0	0	0	0	0	0	0	0	0	0	0	0	0	0	0	0	0	0	0	0	0	0	0	0	0.11	0	0	0	0	0	0	0	0	0	0	0	0	0	0
1700020D05Rik	0	0	0	0	0	0	0	0	0	0	0	0	0	0	0	0	0	0	0	0.06	0	0	0	0	0	0.02	0	0	0	0	0	0	0	0	0	0.03	0	0	0	0	0	0	0	0.01	0.01
1700021F05Rik	2	0	0	4.3	0	0.15	0.13	0.34	4.5	0	0.33	0	0	0	0.28	15.2	1	9.9	0	0	0	0	0	0	7	0.15	0	0	0.73	0.09	0	1.5	0.21	0	0	6.9	0	0.53	0	0	0	0	0.32	0	7.7
1700025G04Rik	0	0	0.19	0	0	0	0.41	0	0	0.19	0	0.33	0	0.1	0	0	0	0	0.88	0	0	0.15	0.24	0.08	0	0	0.03	0	0	0	0	0	0	0	0	0	0	0	0	0	0	0	0	0	0
1700037H04Rik	2.4	2.4	2.2	2.5	1.2	1.5	1.8	1.6	2.7	1.5	1	1.1	1.9	1.3	1.9	1.5	1.8	0.84	1	0.78	0.86	1.1	1.3	1	0.9	0.62	0.92	0.56	0.55	0.69	0.28	0	0.73	1.3	0.24	0.59	0.48	0.47	0.27	0.48	0.45	0	0.54	0.37	0.5
1700047I17Rik2	0.04	0	0.09	0.1	0	0.04	0.29	0.29	0.24	0.28	0.21	0.18	0.03	0.05	0.32	0.54	0.83	0.53	3	0.29	0.12	0.24	0.14	0.75	1.3	0.34	0.39	0.15	0	0.17	0.24	0	0.47	0.25	0.31	0.17	0.19	0.09	0.17	0	0.14	0.31	0.22	0.36	0.23
1700052N19Rik	0.22	0.14	0.16	0.25	0.07	0.17	0	0.09	0.2	0.17	0	0.05	0.07	0.04	0.08	0.11	0.03	0	0.07	0.03	0	0.04	0.05	0.09	0.1	0.009	0.04	0	0	0.03	0	0	0	0.02	0.03	0	0.03	0	0.02	0	0.03	0	0.03	0.03	0.05
1700055N04Rik	0	0	0	0	0	0	0	0	0.09	0	0	0	0	0	0	0	0	0	0	0	0	0	0	0	0	0	0	0	0	0	0	0	0	0	0	0	0	0	0	0	0	0	0	0	0
1700066M21Rik	0	0	0	0	0	0	0	0	0	0	0	0	0	0	0	0	0	0	0	0	0	0	0	0	0	0	0	0	0	0	0	0	0	0	0	0	0	0	0	0	0	0	0	0	0.02
1700074P13Rik	0	0	0.21	0	0	0	0	0.38	0	0	0	0	0	0	0.21	0	0	0	0	0	0	0	0.22	0.44	0.65	0.35	0.64	0.23	0.94	0	0	0	0	0	0.96	0	0	0	0	0	0	0	1.1	0	0
1700084C01Rik	0	0	0	0	0	0	0	0	0	0	3.8	0	0	0	0	0	0	0	0	0	0	0.09	0	0	0	0	0	0	0	0	0	0	0	0	0	0	0	0	0	0	0	0	0	0	0
1700123O20Rik	0	0	0	0	0	0	0.03	0	0	0	0	0	0	0	0	0	0	0	0	0	0	0	0	0	0	0	0.03	0.03	0	0	0	0	0	0	0	0	0	0	0	0	0	0	0	0	0
1810009A15Rik	5	5.3	5.8	5	4.4	4.9	6.2	0.95	0.89	2.6	1.8	4.9	2.2	2.6	0.59	3	3	0.76	4	1.4	1.2	0.71	1.6	2.3	0.33	46	0.57	0.34	0.56	0.51	0	1.1	0	0.15	0.18	0	0	0	0	0	0	0	0.24	0	0.21
1810009J06Rik	0.02	0.26	0	0.06	0.03	0	0.04	0.03	0.02	0	0.7	0.03	0	0	0	0	0	0	0	0.15	0.06	0	0	0	0.13	0.006	0	0	0	0.09	0	0	0	0.62	0	0	0	0.02	0.14	0	0	0.16	0	0	0
1810009N02Rik	0.18	0.22	0.61	0.67	0.4	0.35	0.83	0.56	0.81	0.38	0.41	0.88	0.97	1.2	0.42	1.7	1.8	1.5	0.67	0.54	0.81	0.68	0.85	0.59	0.65	0.84	0.59	1.3	0	0.26	0.08	1	1	0.99	0.82	1.2	1.3	1.2	0.6	0.48	0.3	0.13	0.31	0.26	0.21
1810019J16Rik	0	0	0	0	0	0	0	0	0	0	0	0	0	0	0	0	0	0	0	0	0	0	0	0	0.04	0	0	0	0	0	0	0	0	0	0	0	0	0	0	0	0	0	0	0	0
1810022K09Rik	0.06	0	0	0	0.18	0.2	0.96	0	0	0	0	0	0	0	0	0.39	0	0	0	0	0	0	0.16	0	0.06	0	0.19	0.25	0	0	0	0	0.85	1.1	0.18	0	0	0	0	0	0	0	0	0	0
1810024B03Rik	0.55	1.9	1.4	2.3	0.63	2	2.2	1.8	2	1.2	1.9	0	2.1	1.5	2.4	3.1	3.4	2.8	0.55	1.7	2	1.3	1.9	2.2	0.21	0.18	0.14	2.2	1.5	1.2	0.32	0	1.1	0	0	1.8	1.1	1.8	1.1	1.6	2.1	1.9	0.62	1.2	0.06
1810026J23Rik	0.32	0	0.06	0.65	0.49	0.32	0	0.15	0.09	0.4	0.27	0.22	0.39	0	0	1	0.56	0.25	0.18	0.54	0.36	0.18	0.16	0.17	0.36	0.84	0.58	0	0.17	0.26	0.33	0	0.64	0	0.23	1	0.09	0	0.58	0.36	0.59	0.56	0.43	0.38	0.73
1810030O07Rik	0.11	0.37	0.87	1.5	0.45	0.72	0.21	0.15	0.24	0.17	0.14	0.17	0.19	0.22	0	0	0.22	0.18	0.1	0.17	0.02	0	0.02	0.08	0.06	0.04	0.02	0	0	0.1	0	0	0.12	0.02	0	0	0.04	0.16	0	0	0	0	0.007	0	0.03
1810037I17Rik	1.2	0	0	10.2	0	0	0	0.83	0	0.62	0	0	0	0	0	3.7	3.4	4.5	2.3	0	0	0	2.7	0.63	2.2	2.2	2.2	2.7	0	2.7	3.1	5.4	2.4	0	0	2.2	2.8	0	0	0.26	1.9	2.4	1.4	1.7	1.2
1810043G02Rik	0.19	0	0.18	0.19	0.04	0.22	0.6	0.1	0	0.07	0	0	0	0.1	0.09	0.06	0	0	0.69	0	0	0.05	0	0	0	0	0.04	0	0	0	0	0	0	0	0	0	0	0	0	0	0	0	0	0	0
2010005H15Rik	0	0	0	0	0.14	0	0	0	0	0	0	0	0.79	0	0	0	0	0	0	0	0	0	0	0	0	0	0	0	0	0	0	0.5	0	0	0	0	0	0	0	0	0	0	0	0	0
2010012O05Rik	0.27	0.24	0.21	0.78	0.42	0	0.75	0	0	0.28	0	0	0.11	0.25	0.22	0	0	0	0.21	0	0	0	0.04	0	0.15	0	0.21	0	0	0	0	0	0	0	0	0	0.13	0	0	0	0	0	0	0	0
2010107E04Rik	20.5	21.1	18.8	26.5	24.7	18.4	24.9	31.5	29.5	29.1	22.7	26.4	5.7	28.1	27.1	61.8	71.7	60.2	30.5	43.3	37.1	31.4	35.1	36.1	39.3	40.8	39.2	9.2	7.5	35.8	56.9	2.4	113	50.6	54.5	63.5	115	106	106	83	94.2	72.9	74.1	74.7	95.6
2010107G23Rik	0.11	0	0	0	0	0	0	0	2.6	0	0	0	0	0	0	0	0	0	0	0	0	0	0.25	0	0	0.33	0	0	0	0	0	0	0	0	0	0	0	0	0	0	0	0	0.45	0.38	0.25
2010300C02Rik	0	0	0	0	0	0	0.32	0.19	0.25	0	0	0	0	0	0	0	0	0	0	0	0	0	0	0.26	0.4	0	0	0	0	0	0	0	0	0.5	1.1	0.06	0.19	0	0	0	0	0.81	0.86	0.33	0.53
2200002D01Rik	0	0	0	0	0	0	0.67	0	0	1.4	0.36	0	0.23	0.6	0.36	1.7	1.9	0.84	3.4	0	0	1.1	1.7	0.92	1.4	1.5	2.3	2.2	2.7	0.72	3.4	2.3	3	0.94	0.96	1	0	0	0	0.95	0	0.89	1.6	1.8	1.9
2210010C04Rik	54.4	83.5	79.1	109	57.3	48.9	51.8	51.8	40.7	284	71.3	73.3	255	77.3	54.5	150	13.6	174	131	174	147	116	124	84.4	157	145	158	50.5	46.6	84.8	110	15.2	147	72	72.7	125	119	169	165	15.1	50.1	55	93	98.8	100
2210011C24Rik	0	0	0	0	0	0	0	0	0	0	0	0	0	0	0	0	0	0	0	0	0	0	0	0	0	0	0	0	0	0	0	0	0	0	0	0	0	0	0	0	0	0	0.03	0.04	0
2210016F16Rik	2.2	3.4	1.8	1.7	3.5	2.4	2.5	3	3.5	3.2	1.8	2.5	3.9	2.7	1.9	4.1	4.6	1.8	3.1	4.5	2	3.8	4.7	3.2	3.1	2.5	3.4	3.4	1.4	2.5	4.7	2	5.8	4.5	3.1	3.1	3.2	2.4	4	1.3	2.5	2.7	2.4	2.7	2.8
2210016L21Rik	0.59	0.51	1	0.77	0.66	1.1	0.97	0.71	0.95	0.85	0.006	0.76	0.47	0.81	0.73	0	0	0.96	0.28	0	0.33	0.26	0.28	0.19	0	0.31	0.12	0	0.08	0	0	0.06	0	0.09	0.48	0	0.1	0	0.12	0	0.07	0	0.18	0.49	0.14
2210018M11Rik	0.06	0.15	0.2	0.1	0.11	0.38	0.04	0.06	0.1	0.004	0	0.04	0	0.08	0.06	0.06	0.02	0	0	0.008	0	0	0	0.02	0.001	0.003	0.004	0	0	0.004	0	0	0.01	0	0	0.003	0	0	0	0	0	0	0	0	0
2210407C18Rik	0	0	0	0	0	0	0	0	0	0	0	0	0	0	0	1.6	1.9	2.4	5.5	4.6	3.5	6.7	7.7	9.1	29	30.9	36.8	18.7	10.7	23.8	20.3	29.4	21.6	14.1	16.3	8.3	10.8	4.7	9.8	19.5	25.7	10.2	63.3	54.5	52.9
2300002M23Rik	0	0	0	0	0	0	0	0	0	0.14	0.05	0.02	0	0	0	2.8	3	2.2	0.76	2	2.2	0.74	4.6	2	0.73	1.1	0.35	0	0	0	0.08	0	0	0.07	0.07	0.03	0	0	0	0	0	0	0	0	0
2300005B03Rik	0	0	0	0	0	0	0	0	0	0	0	0	0	0	0	0	0	0.62	0	0	0	0.76	0.81	1.2	0.79	0.44	0.45	1	0	0	0	0	0	0.67	0.69	0	2.7	0.56	1	0	0	0	0	0	0.49
2300009A05Rik	0	0	0	0	0	0	0	0	0	0	0	0	0	0	0	0	0	0	0	0	0	0	0	0	0	0	0	0	0	0	0	0	0	0	0	0	0	0	0	0	0	0	0	0.04	0
2310002J15Rik	0	0	0	0	0	0	0	0	0	1.3	0	0	0	0	0	0	0	5.6	3.9	4	2.2	2.6	1.5	5.4	0	0	0	0.56	0.66	1	0.3	2.3	2.3	1.9	1.4	0	1.2	0	1.1	1	0	1.5	1	1.1	0
2310003H01Rik	0.007	0.02	0.006	0	0.04	0.03	0.03	0.03	0.05	0.18	0	0.03	0	0	0	0	0	0	0.02	0.01	0	0	0	0	0	0	0	0	0	0	0	0	0	0	0	0	0	0	0	0	0	0	0	0	0.07
2310007B03Rik	0	0	0	0	0	0	0	0	0	0.43	0.05	0.15	0	0.04	0.06	4.7	5.7	5.3	1.5	2.5	2.4	1.7	2.8	1.9	0.43	1.1	0.86	1.2	1.2	0.42	0.3	0	1.5	0.36	0.17	0.25	0.04	0.07	0.04	0	0.02	0.11	0.03	0.03	0.1
2310008H04Rik	0.02	0	0	0	0.02	0	0	0	0.33	0	0	0	0	0	0	0	0	0	0	0	0	0	0	0	0	0	0	0	0	0	0	0	0	0	0	0	0	0	0	0	0	0	0	0	0
2310009B15Rik	0	0	0	0	0	0	0	0	0.03	0	0	0	0	0	0	0	0	0	0	0	0	0	0	0	0	0	0	0	0	0	0	0	0	0	0	0	0	0	0	0	0	0	0	0	0
2310011J03Rik	0.57	1.7	0.66	0.34	0.55	0.51	0	0.92	0.76	0.36	0.71	0.73	0.87	0.95	0.91	0.47	0.18	0.18	1.1	0.57	0.37	0.49	0.16	0.32	0.43	0.23	0.81	0.4	0.58	0.14	0.71	1.2	0.99	0.72	0.32	0.53	0.04	0.49	0.45	0.66	0.71	0.39	0.19	0	0.15
2310022A10Rik	0	0	0	0	0	0.08	0	0	0	0	0.09	0.09	0.06	0	0	0	0	0	0	0	0	0	0	0	0	0	0	0	0	0	0	0	0	0	0	0	0	0	0	0	0	0	0	0	0
2310022B05Rik	0	0.17	0.65	0.2	0.4	0.85	1.8	0.79	11.7	0.72	0.59	0.61	1.2	0.46	0.42	0.16	0	0	0.58	0.83	1.4	0.85	0.62	0.89	0.55	0.32	0.66	1.2	1.4	1.6	0.94	1.2	0.99	0.27	0.4	1.1	0	0.83	0.77	0.16	0.19	0.36	0.4	0.48	0.43
2310033P09Rik	1.8	0.28	0.6	1.9	2.2	0.91	1.4	0.51	0.54	0.3	0.22	0.29	0.46	0.29	0.2	2.3	2.8	0	0	0.21	0.21	0	0	0	0	0	0	0	0	0	0	0	0.13	0	0.26	0.11	0	0	0	0	0	0	0	0	0.01
2310035C23Rik	0.16	0.33	0.07	0.15	0.67	0.66	0.04	0.13	0.15	0.93	0.06	0.04	0.1	0.2	0.17	0.32	0.27	0.12	0.2	0.32	0.3	0.17	0.54	1	0.26	0.33	0.49	0.18	0.12	0.07	0.11	0	0.21	0.16	0.24	0.25	0.26	0.17	0.24	0.13	0.23	0.19	0.14	0.13	0.32
2310036O22Rik	2.1	4.2	4.5	3.3	2.9	2.8	3.4	2.5	2.5	4.6	3.4	4.7	3.7	3.4	1.7	3	2.7	0	1.1	1.8	2	1.2	1.8	1.3	0.59	0	0	0	0	1.4	0.18	0	1.2	1.5	1.6	1.8	0.85	0	1.2	0	0.51	0.74	0	1.5	0.73
2310039H08Rik	0.4	0.07	0.13	0.29	0.41	0	1.3	0.48	0.66	0	0	0.25	0	0	0.2	0	0	0	0	0	0	0	0.23	0	0.1	0.17	0.31	0	0	0	0	0	0.17	0.21	0.23	0.37	0	0	0	0	0	0	0	0	0
2310042D19Rik	0	0	0	0	0	0	0	0	0	0	0	0	0	0	0	0	0	0	0	0	0	0	0	0	0	0	0	0	0	0	0	0	0	0.01	0	0	0	0	0	0	0	0	0	0	0
2310042E22Rik	0	0	0	0	0	0	0	0	0	0	0	0	0	0	0	1	0.3	1.2	0.51	0.63	0.98	0.41	2.1	0.89	0.32	0.55	0.9	0	0	0.29	0.29	0	0.64	0.39	0.45	0.83	0.4	0	0.31	0.29	0.39	0.14	0.1	0.22	0.07
2310045N01Rik	0	0	0	0	0	0	0	0	0	0	0	0	0.14	0	0	0	0	0	0.13	0	0	0	0	0	0.1	0	0.13	0	0	0.12	0.1	0	0.08	0.04	0	0	0	0	0.26	0	0	0	0.07	0	0.06
2310047K21Rik	0	0	0	0	0	0	0	0	0	0	0	0	0	0	0	0	0	0	0	0	0	0	0	0	0	0	0	0	0	0	0	0	0	0	0	0	0	0	0	0	0	0	0.005	0	0
2310047M10Rik	0.03	0.03	0	0.07	0.04	0	0	0.05	0	0	0	0	0	0	0	0.16	0.26	0.13	0.04	0	0	0	0	0	0	0.16	0.05	0.11	0.06	0.07	0.04	0	0.04	0.09	0	0	0	0	0.04	0	0	0	0	0.01	0
2310057J18Rik	0	0	0	0	0	0	0	0	0	0	0	0	0	0	0	0	0	0	0	0	0	0	0	0	0	0	0	0	0	0	0	0	0	0	0	0	0	0	0	0	0	0	0	0	0.09
2310057M21Rik	0.14	0.02	0	0	0.04	0	0	0.08	0.16	0.04	0	0.03	0.01	0.04	0.03	0.02	0	0	0	0.07	0	0	0	0.02	0	0	0	0	0	0	0	0	0	0	0	0.02	0.02	0	0	0	0	0.004	0	0	0
2310061I04Rik	0	0	0	0	0	0	0	0	0	0	0	0	0	0	0.05	0	0	0	0	0	0	0	0	0	0	0	0	0	0	0	0	0	0.07	0	0.02	0	0.02	0.3	0	0.32	0.47	0.14	0.07	0.06	0.12
2310067B10Rik	0.01	0	0	0.02	0	0	0	0	0	0	0	0	0	0	0	0	0.02	0	0	0	0	0	0	0	0	0	0	0	0	0	0	0	0.03	0	0	0.02	0	0	0	0	0	0	0	0	0
2410002F23Rik	1.3	0.45	4.5	0.83	0.8	1.2	0.94	0.04	0.92	0.28	0	0	0.31	0.77	0.9	0.04	0.03	0	0.02	0.07	0.12	0.04	1.1	0.03	0.16	0.41	0.09	0	0	0	0.05	0	0.05	0	0.08	0.1	0	0	0	0.03	0	0	0	0	0
2410004B18Rik	0.53	0.41	0.61	0.72	0.49	0	0	0.98	0.96	0	0	0	0	0	0.12	0	0	0	0.08	0	0	0	0	0	0	0	0	0	0	0	0	0	0	0.37	0	0.27	0	0	0	0	0	0	0	0	0
2410015M20Rik	2.5	2.2	2.3	0.28	1.3	3.2	2	4.9	0.7	9.4	0.53	0.78	7.4	3.2	4.4	3	2.3	0.81	1.7	0.71	1.3	5.8	4.1	7.9	6.8	6.6	7.1	1.7	3.3	1.4	2.2	0	1.6	12.6	0.75	2.6	4.1	1.7	3.1	5.2	7	3.3	15.2	1.7	7.2
2410016O06Rik	0.47	0.63	0.83	0.43	0.9	1.3	0.64	0.76	0.57	0.29	0.08	0.4	0.21	0.59	0.4	0.44	0.16	0.06	0.17	0.14	0	0.08	0.29	0.32	0.22	0.13	0.37	0.1	0.25	0.06	0.05	0	0.1	0.04	0.04	0.05	0.07	0.04	0.01	0.02	0.008	0	0.04	0.08	0.04
2410018M08Rik	0.68	0.56	0.63	0.5	0.72	0.27	0.75	0.76	0.74	0.9	0.39	0.74	0	0.56	0.63	1.4	1.4	1.5	0.79	0.34	0.87	0.36	0.27	0.5	0.24	0.25	0.29	0	0.29	0.63	0.41	0.23	0.49	0.56	0.64	0.39	0.44	0.62	0.83	0.6	0.53	0.52	0.53	0.77	0.46
2410127L17Rik	1.1	1.1	1	1.2	1.4	1.1	0.51	0.49	0.71	0.67	0.39	0.44	0.58	0.94	0.85	1.1	1.3	0.72	0.34	0.16	0.12	0.15	0.48	0.44	0.42	0.13	0.22	0.11	0.04	0.06	0	0	0.37	0	0.2	0.27	0.13	0.07	0.12	0	0.08	0.18	0.12	0.23	0.2
2510003E04Rik	0.35	0.16	0.31	0.31	0.22	0.47	0.42	0.29	0.55	0.27	0.02	0.16	0.5	0.35	0.22	0.13	0.06	0.09	0.09	0.11	0	0.01	0.03	0.08	0.05	0.1	0.13	0.17	0.58	0.21	0.01	0	0.06	0	0	0.03	0	0	0	0	0	0	0.02	0.03	0.03
2510039O18Rik	0.06	0.11	0	0	0.08	0.07	0.16	0.14	0.07	0	0	0.11	0.04	0.3	0	0.09	0.06	0.16	0.11	0	0	0	0	0	0.14	0.05	0.01	0.17	0.03	0.05	0.03	0	0.02	0	0.05	0	0.07	0.07	0	0	0.19	0.05	0.07	0.05	0.12
2610002M06Rik	2.8	0	0	4.3	0	2.8	5.8	2.4	0	0	0	0	1.2	0	1	5.2	0	1.4	1	3.3	4.4	1.3	10.3	0	1.1	0.91	10	2.5	0	8.5	0	0	0	1.3	0	0	1.4	1.6	2.8	0.95	0	1.1	1.8	0.27	1.3
2610018G03Rik	0	0.75	0.95	0	0.83	0.41	0	0.77	0.53	8.5	1.3	1.3	1.9	0.42	0.61	0	0.51	0.56	0.59	0.31	1.5	0	0	8.3	0.54	0.42	0.38	0.7	0.28	2.9	0.15	0.28	0.68	1.3	0.4	0.45	0	0	0	0	0.42	0	0.27	2.1	0.38
2610034B18Rik	3.8	1.5	1.7	6.5	1.2	2.7	8.6	2.1	2.8	6.6	3.6	13.3	3.8	3	2.6	5.6	8.3	3	7.8	7.1	4.2	5.4	3.2	5	7.7	7.8	6.2	7.1	13.7	3.8	3.7	2.5	5.6	4.6	4.5	4.4	3.8	2.2	4.4	1.1	0.34	8.7	2.1	1.7	4.2
2610301B20Rik	0.12	0.09	0.31	0.18	0.22	0.36	0.48	0.36	0.19	0.13	0.12	0.1	0.15	0.11	0.32	0.37	0.19	0	0	0	0	0	0.32	0	0.19	0.24	0.23	0.21	0	0	0.09	0	0.08	0	0.71	0	0.05	0	0.17	0	0	0	0	0.04	0.32
2610301G19Rik	8	6.8	7.9	6.3	7.4	9	7.2	6.6	6.8	5.5	4.2	4.6	5.4	5.9	5.3	6.1	5.9	5	3.3	3.3	2.6	3.3	3.4	3	2.7	2.1	2.6	3.7	2.9	2.3	2.5	1.5	2.8	2.7	2.7	2.6	1.3	1.1	0.81	0.43	0.61	0.65	0.63	0.89	1.1
2610507B11Rik	0	0	0	0.04	0	0	0	0.001	0.01	0.0003	0	0	0	0	0.001	0.02	0.02	0.006	0.0006	0	0	0	0	0	0.005	0	0.01	0	0	0.002	0.006	0	0.02	0.008	0.002	0.003	0.004	0	0.005	0	0	0.01	0.003	0.004	0.02
2700029M09Rik	2.4	1.9	1.8	1.5	2	2.5	2	1.5	1.7	0.93	0.93	2	1.2	1.4	1.8	1.3	1.3	0.12	0.13	0.82	0.9	0.23	0.75	0.48	0.23	0.26	0.48	0.37	0.33	0.3	0.22	0	0.11	0.03	0	0.53	0.24	0.26	0.03	0	0	0	0	0.05	0.08
2700049A03Rik	0.004	0	0	0	0.004	0	0.004	0	0	0	0	0.002	0	0	0	0	0	0	0	0	0	0	0.05	0	0	0	0	0	0	0	0	0	0	0	0	0	0	0	0	0	0	0	0	0	0
2700050L05Rik	0.01	0	0.003	0	0	0.01	0.006	0	0.02	0.01	0	0	0	0	0.0004	0	0	0	0	0.006	0	0	0.005	0	0.005	0	0	0	0	0	0	0	0.003	0	0	0	0	0	0	0	0	0.05	0	0	0
2700060E02Rik	23.9	15.3	13.6	19.5	23.4	25.2	19.9	22.9	25.8	20.1	11.9	18.8	24.4	15.4	14.5	11.2	9.1	10.6	11.5	17	13.7	12.3	11.9	12	13.9	10.2	11.9	9.5	13.2	12.3	11.8	5.2	9.6	10.1	12.6	13.9	13.6	11.9	13.7	8.7	8.7	9.8	8.3	10.6	10.1
2700062C07Rik	0.05	0.08	0.23	0.06	0	0	0.03	0.05	0.17	0	0.08	0.09	0	0	0.05	0	0	0	0	0	0	0	0	0	0	0	0	0	0	0	0	0	0	0	0	0	0	0	0	0	0	0	0	0	0
2700081O15Rik	0.04	0.02	0.11	0.01	0.05	0.04	0.05	0.02	0.03	0	0.009	0	0	0	0.03	0	0	0	0	0	0	0	0	0	0	0	0	0	0	0	0	0	0	0	0	0	0	0	0	0	0	0	0	0	0
2700094K13Rik	15.7	18	8.7	11.6	14.7	14.1	15.7	17.1	15.9	12.1	12.5	12.7	13.3	7.1	12.3	6.5	5.9	8.4	1.1	4.8	5.1	3.2	5.9	4.4	5.7	5.5	5.5	1.7	0.64	2.3	2.6	0	1.3	0	0.18	4	0.24	0	2.1	0.32	0.31	0.81	0.63	1	0.43
2700097O09Rik	0.67	0.49	0.11	0.56	0.12	0.47	0.07	0.25	0.25	0	0.2	0.13	0.03	0.28	0.15	0.02	0	0.02	0.15	0.04	0.02	0	0	0.09	0.003	0	0	0	0	0	0	0	0	0	0	0	0	0.008	0	0	0	0.003	0.01	0.05	0
2810004N23Rik	0.25	0.06	0.2	0.05	0.25	0.37	0	0.23	0.23	0.05	0.06	0	0	0	0	0	0	0	0	0	0	0	0	0	0	0.03	0	0	0	0	0	0	0	0	0	0.01	0	0	0	0	0	0	0	0	0
2810006K23Rik	0	0.02	0.03	0	0	0.02	0	0	0	0	0.1	0	0.04	0	0.02	0	0	0	0	0	0	0	0	0	0	0	0	0	0	0	0	0	0	0	0	0	0	0	0	0	0	0	0	0	0.01
2810007J24Rik	1.7	0	0	0	0	0	0	0	0	0	0	0	0	0	0	0	0	0	0	0	0	0	0	0	0	0	0	0	0	0	0	0	0	0	0	0	0	0	0	0	0	0	0	0	0
2810021J22Rik	0	0	0	0	0	0	0	0	0	0	0	0	0	0	0	0	0.03	0	0	0.02	0.01	0	0	0	0	0	0	0	0	0	0	0	0	0	0	0	0	0	0	0	0	0	0	0	0
2810403A07Rik	0.19	0.12	0.09	0.13	0.2	0.08	0.06	0.14	0.15	0.3	0	0.09	0.32	0.37	0.12	0.13	0	0	0.03	0.06	0	0	0	0	0.05	0.02	0.03	0.03	0	0.03	0	0	0	0.05	0.08	0.01	0	0	0	0	0	0	0	0.03	0
2810408A11Rik	0	0	0	0	0	0	0	0	0	0.19	0	0	0	0	0	0	0	0	0	0	0	0	0	0	0	0	0	0	0	0	0	0	0	0	0	0	0	0	0	0	0	0	0	0	0
2810408M09Rik	0.63	0.76	0	0	0	0	0	1	0.79	8	1.3	0.75	0	0	0	0	0	0.3	0	0	0	0	0.21	0.85	0.83	0.29	0.07	0.32	2.2	0.52	4.5	0	0.59	0.12	0.77	0	0.42	0.14	0.71	0	0.13	0	1.5	1.6	1.3
2810417H13Rik	2.7	0.9	1.5	1.2	1.1	1.8	0.92	0.54	1.7	0.25	0.78	1.5	0	0.57	0.78	1.4	0.43	0.92	0.24	0.3	0.38	0.07	0	0	0.07	0.05	0.06	0	0	0.2	0	0	0	0	0	0	0.13	0	0	0	0	0	0	0	0
2810428I15Rik	0.39	0	0.03	0.26	0.35	0.29	0.19	0.24	0.18	0.14	0.03	0	0.09	0.02	0.06	0.33	0.48	0	0.12	0.25	0	0.008	0.21	0.1	0.23	0.12	0.21	0	0	0.13	0.13	0	0.28	0	0	0.21	0.04	0.02	0	0	0	0	0	0	0.05
2810459M11Rik	0.06	0.02	0	0	0	0.03	0.03	0.03	0	0	0	0.02	0	0	0.05	0.1	0.1	0.05	0	0.16	0	0.14	0.15	0.06	0.07	0	0.17	0.14	0.22	0.11	0	0	0.15	0	0.14	0	0.1	0.08	0.06	0.12	0.08	0.08	0.05	0.14	0.19
2810474O19Rik	0	0	0.003	0	0	0	0	0	0	0	0	0	0	0	0	0	0	0	0	0	0	0	0	0	0	0	0	0	0	0	0	0	0	0	0	0	0	0	0	0	0	0	0	0	0
2900026A02Rik	0	0	0	0	0.21	0	0.12	0.08	0.09	0	0	0	0.11	0.08	0.31	0.3	0.28	0	0.2	0	0	0.13	0.14	0.13	0.11	0.18	0.14	0.1	0	0	0	0	0	0.14	0	0.04	0	0	0	0	0	0	0	0	0.03
3110001D03Rik	0	0	0	0	0	0	0	0	0	0	0	0	0	0	0	0	0	0	0	0	0	0	0	1.5	0	0	0	0	0	0	0	0	0	0	0	0	0	0	0	0	0	0	0	0	0
3110002H16Rik	0	0	0.03	0	0.02	0.06	0	0.06	0.04	0.09	0.07	0	0.1	0	0.02	0.03	0	0	0.15	0.04	0	0	0.15	0.14	0.07	0.18	0.25	0.07	0	0.02	0.08	0	0.17	0.2	0.16	0.24	0.13	0.08	0.15	0.1	0.15	0	0	0.1	0.2
3110009E18Rik	0.07	0.23	0.04	0.45	0.46	0.05	0.2	0.14	0.18	0.62	0	0	0.06	0.11	0.22	0.04	0	0	0	0.11	0	0.14	0.38	0.37	0.04	0.11	0.06	0	0	0	0.04	0	0	0.02	0.02	0	0.08	0.07	0	0	0	0	0.09	0	0.04
3110040N11Rik	0	25.4	4.3	0	0	0.54	0.58	0.62	0	0	0	0	0	0	32.2	0	0	0	0	0	0	0	57.2	0	0	0	0	0	0	0	0	0	0	0.55	0	0	0	0	0	0	0	0	93.7	72.6	0
3110047P20Rik	0	0	0	0	0	0	0	0	0	0	0	0	0	0	0	0	0	0	0	0	0	0	0	0	0	0.28	0.02	0	0	0	0	0	0	0	0	0	0	0	0	0	0	0	0	0	0
3110057O12Rik	0	0	0	0	0	0	0	0	0	0	0	0	0	0	0	0	0	0	0	0	0	0	0	0	0	0.1	0	0	0	0	0	0	0	0	0	0	0	0.41	0	0.5	0	0	0	0	0
3110082I17Rik	0.79	1.1	0.97	0.97	0.56	0.17	0.73	0.69	0.77	0.55	1	0.73	0.16	0.26	0.14	0.68	0.78	0.53	0.55	0.42	0.65	0	0.41	0.01	0.36	7.5	0.5	0	0	0	0.13	0	0.05	0	0.47	0.15	0.1	0	0.39	0	0	0	0	0.06	0.21
3300002I08Rik	0	0	0	0	0	0	0	0	0	0	0	0	0.02	0	0	0	0	0	0	0	0	0	0	0	0	0	0	0	0	0	0	0	0	0	0	0	0	0	0	0	0	0	0	0	0
3425401B19Rik	0	0	0	0	0	0	0	0	0	0	0	0	0	0	0	0	0	0	0	0	0	0	0	0	0	0	0	0	0	0	0	0	0	0	0	0	0	0	0	0	0.05	0	0	0	0
4632434I11Rik	0.3	0.16	0.25	0	0.33	0	0.36	0	0.36	0	0	0	0	0	0	0	0	0	0	0	0	0.25	0.26	0.23	0	0	0	0	0	0	0	0	0	0	0	0	0	0	0	0	0	0	0	0	0
4833403I15Rik	0	0	0	0	0	0	0	0	0	0	0	0	0	0	0	0	0	0	0	0	0	0	0	0	0	0	0	0	0	0	0	0	0	0	0	0.005	0	0	0	0	0	0	0	0	0
4833423E24Rik	0	0	0	0	0	0	0	0	0	5	0	0.02	0	0	0.008	2	0.37	0.57	0.49	0.59	0.39	4.5	0.41	0.09	0.04	0.1	0.11	0.21	0.11	0.02	0.04	0.08	0.1	0.07	0.08	0.12	0.04	0	0.02	0	0.19	0.15	0.06	0.11	0.22
4833439L19Rik	0.05	0.19	0.05	0.13	0.15	0.14	0.1	0.09	0.08	0.17	0	0.16	0	0.16	0.27	0	0.16	0.16	0	0	0.12	0.04	0.06	0.06	0	0	0.09	0.05	0	0	0	0	0.27	0.24	0.14	0.23	0.17	0.15	0.13	0	0	0	0.09	0.17	0.22
4921509C19Rik	0.05	0.03	0	0.04	0.04	0.04	0.07	0.008	0.03	0	0.01	0	0	0	0	0	0	0	0	0.08	0.05	0.006	0.02	0.02	0.02	0.05	0.07	0.05	0	0	0.01	0	0.03	0.01	0.01	0.06	0	0.03	0.01	0.008	0.007	0	0	0.02	0.05
4921511H03Rik	0	0	0	0	0	0	0	0	0	0	0	0	0	0	0	0	0	0	0	0	0	0	0	0	0	0	0	0	0	0	0	0	0	0	0	0	0	0	0.07	0	0	0	0	0	0
4921524J17Rik	0.07	0	0	0	0	0.11	0	0	0	0	0	0	0	0	0	0	0	0	0	0	0	0	0	0	0	0	0	0	0	0	0	0	0	0	0	0	0	0	0	0	0	0	0	0	0
4922501C03Rik	0	0	0	0	0	0	0	0	0.006	0	0	0	0	0	0	0	0	0	0	0	0	0	0	0	0	0	0	0	0	0	0	0	0	0	0	0	0	0	0	0	0	0	0	0	0
4930402H24Rik	0	0	0	0	0.004	0.009	0	0	0.09	0	0.004	0.005	0.05	0	0	0.01	0.009	0	0	0.01	0	0	0	0	0	0	0.0008	0.02	0	0	0	0	0.02	0	0	0.02	0.01	0	0	0	0	0	0	0	0
4930427A07Rik	0	0	0	0	0	0	0	0	0	0.36	0	0	0	0	0	0	0	0	0	0	0	0	0	0	0	0	0	0	0	0	0	0	0	0	0	0	0	0	0	0	0	0	0	0	0
4930430F08Rik	0	0	0	0	0	0	0	0	0	0	0.05	0.04	0	0	0	0	0	0	0	0	0.03	0	0.06	0	0	0.02	0.01	0	0	0	0	0	0	0	0	0	0	0	0	0	0	0	0	0	0
4930444A02Rik	0	0	0	0	0	0	0	0	0	0	0	0.05	0	0	0	0	0	0	0	0	0	0	0	0	0.008	0	0	0	0	0	0	0	0	0.02	0	0	0	0.03	0	0	0	0	0	0	0
4930453N24Rik	0.06	0	0.06	0	0.1	0.15	0	0.06	0.04	0	0	0	0	0	0	0.04	0.006	0	0	0	0	0	0	0	0	0	0	0	0	0	0	0	0	0	0	0	0	0	0	0	0	0	0	0	0
4930485B16Rik	0	0	0	0	0	0	0	0	0	0.01	0	0	0	0	0.01	0	0	0	0	0	0	0	0.01	0	0	0	0	0	0	0	0	0	0	0	0	0	0	0	0	0	0	0	0	0	0
4930506M07Rik	0	0	0	0.06	0.04	0	0.09	0.32	0.2	0.54	0.57	0.3	0.55	0.59	0.28	0.98	0.68	0.32	0.67	0.44	0.09	0.65	0.8	0.83	0.83	1	0.7	0.69	0.21	0.56	1.5	0.23	0.94	1.2	0.84	0.74	0.41	0.07	0.6	0.32	0.29	0.33	0.79	0.31	0.72
4930548F15Rik	0	0	0	0	0	0	0	0	0	0	0	0	0	0	0	0	0	0	0	0	0	0	0	0	0	0	0.23	0	0	0	0	0	0	0	0	0	0	0	0	0	0	0	0	0	0
4930549C01Rik	0	0	0	0	0	0	0	0	0	0	0	0.57	0	0	0	0	0	0	0	0	0	0	0	0	0	0	0	0	0	0	0	0	0	0	0	0	0	0	0	0	0	0	0	0	0
4930568B11Rik	0	0	0	0	0	0	0	0	0	0	0	0	0	0	0	0	0	0	0	0	0	0	0	0	0	0	0	0	0	0	0	0	0	0	0	0	0	0	0	0	0	0	0	0	0.1
4930590J08Rik	0	0	0	0	0	0	0	0	0	0	0	0	0	0	0	0	0	0	0	0	0	0	0	0	0	0	0	0	0	0	0	0	0	0	0	0	0	0	0	0	0	0	0	0	0.004
4931406C07Rik	2.1	1.8	2.8	1.4	1.6	0.8	1.3	1.5	2.6	3.5	1.9	1.5	4.3	2.2	2.1	0.91	1.1	0.36	1.4	1.7	1.1	3.4	3.7	2	3.6	2.1	5.4	3.1	1.5	3	4.3	3.2	3.6	6	4.7	6.2	4.4	2.4	3.8	3.9	4.1	3.8	4.7	6.8	6.6
4931406P16Rik	0	0.02	0.01	0.01	0.007	0	0.06	0	0	0.03	0	0.01	0.03	0.01	0	0.03	0	0.03	0	0	0	0.01	0.0008	0	0	0	0	0	0	0	0	0	0.02	0	0	0	0	0	0	0	0	0	0	0	0
4931409K22Rik	0	0	0	0	0	0	0.06	0	0	0	0	0	0.07	0	0	0	0	0	0	0.05	0	0.08	0.15	0	0	0	0	0	0.31	0	0.05	0	0.08	0	0	0	0	0	0	0	0	0	0	0	0
4931414P19Rik	0	0	0	0	0	0	0.03	0.07	0	0	0	0	0	0	0	0.03	0	0	0	0	0	0	0	0	0	0	0	0	0	0	0	0	0	0	0	0	0	0	0	0	0	0	0	0	0
4931440F15Rik	0	0	0.001	0.003	0	0	0	0.02	0	0	0	0.004	0.004	0	0	0	0	0	0	0	0	0	0	0	0	0	0.005	0	0	0	0	0	0	0	0	0	0	0	0	0	0	0	0	0	0
4932438A13Rik	0	0	0	0	0	0	0	0	0	0.002	0	0	0	0	0.001	0.002	0	0	0	0	0	0	0	0	0	0	0	0	0	0	0	0	0	0	0	0	0	0	0	0	0	0	0.01	0	0
5031439G07Rik	0.48	0.05	0	0	0	0	0	0	0.01	0	0	0.6	0	0	0.08	0.08	0.06	0	0	0	0.01	0	0	0	0	0	0	0	0	0	0	0	0	0.03	0	0	0	0	0	0	0	0	0	0	0
5330417C22Rik	0	0	0	0	0	0	0	0	0	0	0	0	0	0.03	0.03	0.69	0	0.45	0.09	0.29	0.009	0.2	0.12	0.2	0.05	0.2	0.27	0.04	0	0.12	0.03	0	0.17	0.08	0.15	0.1	0.11	0.56	0.1	0.1	0.13	0.23	0.23	0.32	0.13
5430401F13Rik	0	0	0	0	0	0	0	0	0	0	0	0	0	0	0	0	0	0	0	0	0	0	0	0	0	0	0	0	0	0	0	0	0	0.29	0	0	0	0	0	0	0	0	0	0	0
5730455P16Rik	0.21	0.19	0.21	0.21	0.32	0	0.37	0.33	0.35	0.21	0.02	0.16	0.12	0.35	0.32	0.26	0.15	0.14	0.11	0.25	0.13	0.16	0.04	0.07	0.1	0.26	0.35	0.2	0.31	0.49	0.35	0.12	0.07	0.03	0	0.22	0.18	0.14	0.08	0.2	0.18	0.19	0.06	0.02	0.2
5730508B09Rik	0	0	0	0.4	0	0.11	0	0.2	0	0.52	0	0.03	0	0	0	0.36	0.4	1.3	0	1	0	0	1.2	0.19	1.1	0.4	0.38	1	0	0.71	0	0	0.63	0.71	0	0.05	1.4	0.74	0.83	0.22	0	0	0.3	0	0.48
5730559C18Rik	0	0	0.23	0	0	0.01	0	0	0.01	0	0	0	0	0	0	0.4	0.26	0	0	0	0	0	0	0	0.009	0	0	0	0	0.01	0	0	0	0.31	0	0	0	0	0	0	0	0	0	0	0
5830418K08Rik	0	0	0.22	0	0	0.007	0	0	0	0	0	0	0	0	0	0	0	0	0	0	0	0	0	0	0	0	0	0	0	0	0	0	0	0	0	0	0	0	0	0	0	0	0	0	0
5830473C10Rik	0	0.06	0	0	0	0	0	0.04	0	0	0	0	0	0	0	0	0	0	0	0	0	0.29	0	0	0	0	0	0	0	0	0	0	0	0	0	0	0	0	0	0	0	0	0	0	0
6030458C11Rik	0	0	0.13	0	0.08	0	0	0	0.07	0	0	0.01	0.01	0.03	0	0	0	0	0	0	0	0	0.05	0.08	0	0	0	0	0	0	0	0	0.15	0	0	0	0	0	0	0	0	0	0	0	0
6330403A02Rik	0	0	0	0	0	0	0	0	0	0	0	0	0	0	0	0	0	0	0	0	0	0	0	0	0.05	0.41	0.09	1.3	5.1	3.7	2.2	0.17	2.7	5.5	1.4	3.1	0.1	0.8	1.7	3.2	1.2	1.4	0.44	0	2.1
6330408A02Rik	0	0	0.003	0.003	0	0	0.001	0	0.006	0	0	0	0	0	0	0	0	0	0	0	0	0	0	0	0	0	0	0	0	0	0	0	0	0	0	0	0	0	0	0	0	0	0	0	0
6430548M08Rik	0	0	0.01	0	0.05	0.009	0	0	0	0.14	0	0	0	0	0.03	0.21	0.02	0.08	0.27	0.15	0.02	0.18	0.44	28.7	0.16	0.04	0.09	0.27	0	0.03	0.46	0	0.04	0.29	0.22	0.06	0.31	0.11	0.37	0.03	0.13	0.65	0.11	0.13	0.82
8030462N17Rik	0.05	0	0.02	0.21	0.34	0.46	0.03	0.18	0.23	0	0	0	0.06	0	0	0	0	0	0	0.05	0	0.1	0	0	0	0	0	0	0	0.07	0	0	0	0	0	0.02	0	0	0.03	0	0	0	0	0	0.02
8430410A17Rik	0.09	0.23	0.1	0.18	0.08	0.02	0.03	0.09	0.03	0.04	0	0.06	0.04	0	0.01	0	0	0	0	0	0	0	0.02	0	0	0	0	0	0	0	0	0	0	0	0	0	0	0	0	0	0	0	0	0	0
8430419L09Rik	0	0	0.005	0	0	0	0	0.02	0	0	0	0	0	0	0	0	0	0	0	0	0	0	0	0	0	0	0	0	0	0	0	0	0	0	0	0	0	0	0	0	0	0	0	0	0.006
8430427H17Rik	0.81	0.06	0.15	0.03	0.14	0.1	0.15	0.1	0.05	0.15	0	0	0.08	0	0.06	0	0	0	0.04	0.35	0	0	0	0	0.02	0	0.03	0	0	0.06	0.05	0	0.02	0	0	0	0	0	0	0	0	0	0	0.03	0.03
9030617O03Rik	0.86	0	0	0	0	0	0	0.005	0.005	0	0	0	0	0.02	0.01	1.6	1.9	2.5	0.02	0.09	0.02	0.59	0.15	0	1.8	0.4	0.6	0.16	0.16	0.02	1	0.26	0.17	0.24	0.31	0.31	1.6	0.88	3.5	1.5	1.5	1.2	2	3.2	3.9
9030624J02Rik	0.14	0.42	0.2	0.15	0.37	0.26	0.09	0.24	0.37	0.25	0.13	0.16	0.41	0.42	0.37	0.17	0.14	0.23	0.11	0.13	0.18	0.14	0.4	0.11	0.27	0.3	0.05	0.21	0.13	0.2	0.18	0.12	0.2	0.11	0.14	0.3	0.16	0.24	0.1	0.16	0.13	0.15	0.14	0.16	0.18
9130011E15Rik	0.46	0.43	0.25	0.77	0.42	1.2	0.28	0.26	1.5	0.18	0.21	0.25	0.04	0.38	0.47	0.35	0.46	0.39	0.2	0.37	0.28	0.15	0.15	0.54	0.24	0.15	0.29	0.2	0.07	0.16	0.12	0	0.38	0.06	0.68	0.46	0.19	0.16	0.22	0.52	0.92	0.08	0.03	0.12	0.22
9130204L05Rik	0	0	0	0	0	0	0	0	0	0	0	0	0	0	0	0	0	0	0	0	0	0	0	0	0	0	0	0	0	0	0	0	0	0	0	0	0	0	0	0	0	0	0	0	0.2
9130401M01Rik	0	0	0.03	0	0	0	0	0	0	0	0	0	0	0.03	0	0	0	0	0	0	0	0	0	0	0	0	0	0	0	0	0	0	0	0	0	0	0	0	0	0	0	0	0	0	0
9130409I23Rik	0	0	0	0	0	0	0	0	0	0	0	0	0	0	0	0	0	0	0	0	0	0	0	0	0	0	0	0	0	0	0	0	0	0	0	0	0.03	0	0	0	0	0.07	0.11	0.13	0.38
9230110C19Rik	0.02	0	0.02	0	0	0.02	0.02	0.01	0	0	0	0	0	0	0	0	0	0	0	0	0	0	0	0	0	0	0	0	0	0	0	0	0	0	0	0	0	0	0	0	0	0	0	0	0
9330159F19Rik	0	0	0	0	0	0	0	0	0	0	0	0	0	0	0	0	0	0	0.02	0	0	0	0	0	0.03	0.02	0.09	0	0	0	0	0	0.03	0.02	0	0	0	0	0	0.006	0	0.02	0.02	0	0
9330182L06Rik	0	0	0	0	0	0	0	0	0	0	0.02	0	0	0	0	0	0	0	0	0	0	0	0	0	0	0	0	0.01	0	0	0	0	0	0	0	0	0	0	0	0	0	0	0	0	0
9430016H08Rik	0.2	0.4	0.28	0.69	0.56	0.55	0.68	0.35	0.61	0.81	0.17	1.1	0.88	0.36	0.51	0	0	0.23	0.43	0.34	0.31	0.32	0.54	0.48	1	0.55	0.54	1.2	0	0.23	0.38	1.3	1.4	0	0.5	0.62	0.92	0.15	0.63	0.52	0.21	0.35	0.33	0.59	0.5
9430020K01Rik	0	0	0	0.01	0.02	0.02	0.03	0.03	0.02	0.02	0	0.02	0.02	0.009	0.009	0.02	0	0	0.05	0.02	0.007	0	0.009	0.008	0.03	0	0	0	0	0.03	0.007	0	0.02	0.01	0	0.01	0.01	0	0.01	0	0	0	0	0.03	0
9430023L20Rik	0.18	0.04	0.004	0	0.11	0.12	0.03	0.05	0.17	0.14	0	0.1	0	0.05	0.15	0	2.4	0	0	0	1.2	0.06	0.05	0.05	0	0.04	0.22	2.4	0	0.09	0	0	0	0.1	0.08	0.11	0.05	0.15	0.04	0.07	0.1	0.05	0.07	0.07	0.1
9530053A07Rik	0	0.07	0.07	0.19	0	0	0.25	0.27	0.002	0.12	0	0	0.02	0	0.22	0	0	0	0	0	0	0	0	0	0	0.13	0	0.09	0	0	0	0.06	0.05	0	0.19	0.18	0.05	0	0.17	0	0	0	0	0	0
9530068E07Rik	0.93	0.54	0.28	0.2	0	0	1.6	0.18	0.22	1.2	0.44	0.42	2.5	0	0.43	0.17	1.5	0	0.36	0.85	0.25	0.42	0.93	0.72	0.19	1.2	0.18	0.83	0.77	0.19	0.25	0	0.15	1.1	0.2	0.21	0.16	0	0.1	0	0.06	0.05	0	0	0.05
9630033F20Rik	2.5	2.3	0.02	2.9	0	1.8	0	1.7	0.1	0	0	0	0.05	0	0	0	0	0.36	1.2	2.1	1.7	0	0	0	0.31	0.62	0.74	0.79	0.72	0.49	1.4	0	1.2	0.15	2.7	0	2.5	1.4	2.5	0.86	2.9	1.3	0.85	1.3	0.97
9930111J21Rik1	0	0	0	0	0	0	0	0	0	0	0	0	0	0	0	0	0	0	0	0.004	0	0	0	0	0	0	0	0	0	0.005	0	0	0.01	0.01	0	0	0	0	0	0	0	0	0	0	0
A1cf	0	0	0.02	0	0	0	0	0	0	0	0	0	0	0	0	0	0	0	0	0	0	0	0	0	0	0	0	0	0	0	0	0	0	0	0	0	0	0	0	0	0	0	0	0	0
A230046K03Rik	0.17	0.19	0.13	0.23	0.13	0.06	0.16	0.22	0.2	0.14	0.08	0.98	0.17	0.02	0.16	0.14	0.76	0.25	0.11	0.19	0.14	0.09	0.23	0.18	0.15	0.22	0.4	0.19	0.3	0.15	0.13	0.16	12.7	0.18	0.06	0.27	0.18	0.05	0.08	0.06	0.02	0.26	0.02	0.09	0.06
A230050P20Rik	0	0	0	0	0	0	0	0	0	0	0	0	0	0	0	0	0	0	0	0	0	0	0	0	0.03	0	0	0	0	0	0	0	0.11	0	0	0	0	0	0	0	0	0	0	0	0
A2m	0	0	0	0.006	0.02	0.02	0	0.001	0.004	0	0.02	0	0	0.04	0.03	0.61	0.34	0.29	0.34	0.4	0.38	0.38	0.19	0.37	0.08	0.05	0.08	0	0	0	0	0	0	0	0	0	0	0	0	0	0	0	0	0	0
A330021E22Rik	0	0	0.11	0	0	0	0	0	0	0	0	0	0	0	0	0	0	0	0	0	0	0	0	0	0	0	0	0	0	0	0	0	0	0	0	0	0	0	0	0	0	0	0	0	0
A430005L14Rik	1	0	0.1	0	0	0	0.16	0.67	1.7	0	0	0.41	0.24	0.11	0.15	0	1	0	0.34	0	0.08	0	0	0.06	0	0	0	0	0	0	0	0.3	0	0	0	0	0.13	0	0.23	0	0	0.16	0.13	0.1	0.22
A4gnt	0	0	0	0	0	0	0	0	0	0	0	0	0	0	0	0	0	0	0	0	0	0	0	0	0	0	0	0	0	0.02	0	0	0	0.13	0.15	0	0.59	0.67	0.49	0.35	0.22	0.63	0.13	0.12	0.8
A530054K11Rik	0	0.008	0	0	0	0	0	0	0	0	0	0	0	0	0	0	0	0.02	0	0	0	0	0	0	0	0	0	0	0	0	0	0	0	0	0	0	0	0	0	0	0	0	0	0	0
A630007B06Rik	0.02	0.03	0.02	0.05	0.02	0.02	0.04	0.08	0.08	0.09	0.03	0.03	0	0.03	0.15	0.06	0.06	0	0.18	0.02	0.05	0.04	0.03	0.04	0.09	0.08	0.06	0.06	0	0.01	0	0	0.03	0.09	0.03	0.01	0	0	0.01	0	0	0	0	0	0.03
A730008H23Rik	0	0.06	0	0	0	0	0	0	0	0	0	0	0	0	0	0	0	0	0	0	0	0	0	0	0	0	0	0	0	0	0	0	0	0	0	0	0	0	0	0	0	0	0	0	0
A830080D01Rik	0	0	0	0	0.04	0.05	0.04	0	0.01	0	0	0	0	0	0	0	0	0	0	0	0	0	0	0	0	0	0.01	0	0	0	0	0	0	0	0	0	0	0	0	0	0	0	0	0	0
AA414768	0	0	0	0	0	0	0	0	0	0	0	0	0	0	0	0	0	0	0	0	0	0	0	0	0	0	0	0	0.16	0	0	0	0	0	0	0	0	0	0	0	0	0	0	0	0
AA467197	0	0	0	0	0	0	0	0	0	0	0	0	0	0	0	2.9	5.7	3.1	2.3	4.3	3.7	6.8	2.4	6.6	7.5	6.5	9.6	4.6	11.2	6.9	8	6.5	10.8	4.4	3.7	1.1	1.4	1.4	1.2	2.8	2	2.3	2.4	2.4	6.4
AA623943	0	0	0	0	0	0	0	0	0	0	0	0	0	0	0	0	0	0	0	0	0	0	0	0	0	1.4	0	0	0	0	0	0	0	0	0	0	0	0	0	0	0	0	0	0	0
AA792892	0.06	0.06	0.01	0	0	0	0	0	0.04	0	0	0	0	0.03	0	0	0	0	0	0	0	0	0	0	0	0	0	0	0	0	0	0	0	0	0	0	0	0	0	0	0	0	0	0	0
AA986860	0	0	0	0.04	0	0	0.02	0	0	1.2	0.05	0.1	1	0.21	0.03	1	0.79	0.59	0.91	1.1	0.3	0.69	1.8	0.45	0.41	0.37	0.49	0.57	0.2	0.69	0.19	0.24	0.77	1.3	0.39	0.56	0.44	0.25	0.74	0.34	0.37	0.59	0.91	1.5	1.7
AA987161	0	0.007	0	0	0	0	0	0	0	0	0	0	0	0	0	0	0	0.02	0	0	0	0	0	0	0	0	0	0	0	0	0	0	0	0	0	0	0	0	0	0	0	0	0	0	0
Aaas	1.9	1.9	1.8	1.3	1.6	1.7	1.7	1.7	1.8	1.6	1	0.88	0.81	0.8	1.2	1	1.1	0.5	0.85	0.52	0.35	0.47	1	0.64	0.91	0.28	0.06	0.38	0.13	0	0.28	0	1.5	1.3	1	0.31	1.1	0.83	0.28	0.27	0.56	0.11	0.13	0.11	0.57
Aacs	2.2	2	2	2.8	3.3	2.7	2.3	2.7	3.6	5.2	2.6	5.6	3.8	3	3.3	13.8	12.1	10.2	8.9	9	9.3	6.1	6	8.7	2.7	3	3	1.4	1.9	0.7	0.88	1.9	2	1.2	0.98	1.1	2.3	1.6	2	2	1.5	0.94	2.1	2.7	3.7
Aadac	2.3	0	0	0	0	0	0	0	0	0	0	0	0	0	0	0	0	0	0	0	0	0	0	0	0	0	0	0	0.68	0.04	0.36	0	0.04	3.2	2	1.4	0.03	0	0.22	0.11	0.03	0.22	0.24	0.69	0.64
Aadacl2	0	0	0	0	0	0	0	0	0	0	0	0	0	0	0	0	0	0.03	0	0	0	0	0.04	0	0	0	0	0	0	0	0	0	0.03	0.08	0.05	0.16	0	0	0	0	0	0	0	0	0
Aadat	0.22	0	0	0	0	0	0	0	0	0	0	0	0	0	0	0	0	0	0	0	0	0	0	0	0	0	0	0	0	0	0	0	0	0	0	0	0	0	0	0	0	0	0	0	0
Aaed1	0	0	0	0	0	0	0	0	0	0	0	0	0	0	0	0	0	0	0	0	0	0	0	0	0	0	0.03	0	0	0	0	0	0	0	0	0	0	0	0	0	0	0	0	0	0
Aagab	0.07	0.03	0.04	0	0	0	0	0.05	0	0.004	0.1	0.04	0	0	0.03	0.16	0.08	0	0.08	0	0	0	0.05	0	0	0	0.1	0	0	0.05	0	0	0	0	0	0	0.09	0.05	0	0	0	0	0	0	0.07
Aak1	0.94	1.2	1.6	1.2	1.6	1.6	1.3	1.4	1.8	0.66	0.84	0.62	0.73	1.1	0.81	1.5	1.9	1.3	0.51	1.3	0.57	0.43	0.56	0.87	0.71	0.69	1.3	0.96	0.17	0.82	0.73	0.39	1.2	0.51	0.42	0.7	0.53	0.66	0.81	0.27	0.36	0.58	0.67	0.85	1.4
Aamdc	0.67	0.79	0.35	0.95	2.3	1.7	0.98	1.6	2	0.35	0	0	0.22	0	1.3	1.9	3.1	0.68	1.3	0	0	1.1	1.2	0.09	0.38	0.2	0.37	1.6	0	0.3	0.16	0	1.2	0.58	1.6	1.7	0	0	0.32	0.94	0	0	0.36	0.37	0.91
Aamp	4.8	3.5	9.3	4.5	2.8	3	3.2	2.9	2.7	3.2	1.5	3.7	3.8	4.5	2.9	1.1	1.2	0.52	0.96	0.94	0.94	0.3	1.2	1.2	1.5	1.1	1.1	3	1.6	0.39	0.67	0.69	1.1	0.65	0.57	0.11	0.07	0.15	0.19	0.09	0.25	0.11	0.05	0.24	0.16
Aar2	0.65	0.46	0.23	0.11	0.21	0.52	0.14	0.16	0.27	0	0.02	0.04	0.07	0.34	0.14	0.09	0	0	0.01	0	0	0	0.04	0.06	0.03	0.22	0	0.21	0.15	0	0.05	0	0	0	0	0	0	0	0	0	0	0	0	0	0
Aard	0	0	0.17	0	0	0.92	0	0	0	0	0	0	0	0	0	0	0.07	0	0	0	0	0	0	0	0	0	0	0.11	0	0.11	0	0.14	0.1	0	0	0	0	0	0	0	0	0	0	0	0
Aars	13.2	9.8	11.5	9.2	12.4	11.3	11.6	12.1	12.1	11.1	8.9	8.6	8.2	9.1	8.5	13.4	14.5	8.6	7.5	9.6	9.3	7	7.1	9.1	7.8	11.3	10	8	10.9	7.7	7.4	5.9	9.5	8.7	6.4	7.3	5.9	4.8	6.1	4	4.3	5	4.3	4.8	5.4
Aars2	0.71	0.23	0.09	0.34	0.48	0.67	0.38	0.39	0.4	0.18	0.09	0.17	0.14	0.06	0.1	0.31	0.02	0.05	0.13	0.09	0.04	0.05	0.15	0.09	0.09	0.08	0.03	0	0	0.03	0.04	0	0.02	0.08	0.01	0.03	0.06	0.06	0.05	0	0	0.01	0.02	0.44	0.09
Aarsd1	4.5	5.6	5.6	4.6	5.4	4.8	4	4.4	4.8	2.8	3.2	4.7	4.7	3.7	2.4	2.7	2.7	2.3	2.3	3.5	3	5	2.2	5	1.8	1.8	1.9	1.2	0.99	2.2	1.9	1.7	3	3.8	3.7	4.1	4.1	1.6	2.5	1.6	2.2	2	1.9	1.6	3.5
Aasdh	0	0	0	0	0	0.007	0	0	0	0	0	0	0	0	0	0	0	0	0	0	0	0	0	0	0	0	0	0	0	0	0	0	0	0	0	0	0	0	0	0	0	0	0	0	0
Aasdhppt	0.28	0.4	0.26	0.42	1.2	0.35	0.09	0.38	0.15	0.14	0.19	0.28	0.22	0.09	0.25	0.28	0.14	0.05	0.21	0.08	0.13	0.12	0.02	0	0.24	0.08	0.06	0.11	0.16	0	0.1	0	0	0	0.18	0	0	0	0	0	0	0	0.02	0.07	0.05
Aass	1.4	0	0	0	0	0	0	0	0	0	0	0	0	0	0	0	0	0	0	0	0	0	0	0	0	0	0	0	0	0	0	0	0	0	0	0	0	0	0	0	0	0	0	0.01	0.09
Aatf	0.38	0.48	0.58	0.77	1	0.34	0.59	0.48	1.4	0.69	0.18	0.52	0.74	0.47	0.82	0.12	0.16	0.07	0.2	0.12	0.11	0.11	0.11	0.17	0.03	0.12	0.14	0.04	0	0.05	0.04	0	0.03	0.06	0.16	0.08	0	0.03	0	0	0	0.22	0	0	0.05
AB099516	0	0	0	0	0	0	0	0	0	0	0	0	0.14	0	0	0	0	0.39	0	0	0	0	0	0	0	0	0	0.65	0.17	0	0	0.24	0	0	0	0	0	0	0	0	0	0	0	0	0
Abat	9.4	2.3	1.9	1	0.99	0.67	0.72	0.99	6	0.88	0.56	0.16	0.96	1	0.9	1.4	8.4	0.33	0.39	6.4	0.38	4.3	7.5	5.3	0.37	0.24	0.58	0.44	0.33	0.67	0.44	0	0.54	0.13	4.8	0.43	0.4	0.31	0.39	0.18	0.4	0.38	0.13	0.22	0.24
Abca1	0	0	0	0	0	0	0	0.008	0.005	0	0.005	0	0	0	0	0	0	0	0	0	0	0	0	0	0	0	0	0	0	0	0	0	0.004	0	0	0.003	0	0	0	0	0	0	0	0	0
Abca12	0	0	0	0	0	0	0	0	0	0	0	0	0	0	0	0.15	0.13	0.08	0.07	0.08	0.16	0.11	0.16	0.2	0.05	0.23	0.1	0.29	0.26	0.18	0.11	0.16	0.73	0.21	0.23	0.34	0.19	0.05	0.16	0.03	0.05	0.13	0.03	0.07	0.13
Abca14	0	0	0	0	0	0	0	0	0	0	0	0	0	0	0	0	0	0	0	0	0	0	0	0	0	0	0	0	0	0	0	0	0	0	0	0	0	0	0	0	0	0	0	0	0.15
Abca17	0	0	0.15	0	0	0	0	0	0.6	0.26	0.38	0	0.28	0.28	0.03	0	0	0	0	0	0	0	0	0	0	0	0	0	0	0	0	0	0	0	0	0.48	0.06	0	0.37	0	0	0	0	0	0
Abca2	0	0	0	0	0	0	0	0	0	0	0	0	0	0	0	0	0	0	0	0	0	0	0	0	0.01	0.003	0.003	0	0	0	0	0	0	0	0	0	0	0	0	0	0	0	0	0	0
Abca3	0	0	0	0	0	0	0	0	0.005	0	0	0	0	0	0	0	0	0	0	0	0	0	0.006	0.003	0.07	0.06	0.05	0.02	0	0	0	0	0	0.004	0	0	0	0	0	0	0	0	0	0.006	0.02
Abca5	0	0	0	0	0	0	0	0	0	0	0.11	0	0	0	0	0	0	0	0	0	0	0	0	0	0	0	0	0	0	0	0	0	0	0	0	0	0	0	0	0	0	0	0	0	0
Abca6	0.07	0	0	0	0	0	0	0	0	0	0	0	0	0	0	0	0	0	0	0	0	0	0	0	0	0	0	0	0.02	0	0	0	0.02	0	0	0	0	0	0	0	0	0	0	0	0.008
Abca7	0	0	0	0	0	0	0	0	0	0	0	0	0	0	0	0	0	0	0	0	0	0	0	0	0	0	0	0	0	0	0	0	0.002	0	0	0	0	0	0	0	0	0	0	0	0
Abca9	0	0	0	0	0	0	0	0	0	0	0	0	0	0	0	0	0	0	0	0	0	0	0	0	0	0	0	0.003	0.01	0	0	0	0.009	0	0	0	0	0.006	0	0	0	0	0	0	0.004
Abcb10	0.1	0.21	0.1	0.18	0.34	0.44	0.36	0.28	0.25	0.28	0.09	0.07	0.41	0.25	0.34	0.07	0.22	0.47	0.3	0.25	0.24	0.25	0.81	0.23	0.25	0.27	0.41	0.29	0.11	0.21	0.17	0.08	0.13	0.06	0.09	0.17	0.33	0.24	0.38	0.54	0.28	0.49	0.32	0.23	0.48
Abcb11	0.04	0	0	0	0	0	0	0	0	0	0	0	0	0	0	0	0	0	0	0	0	0	0	0	0	0.004	0	0.01	0	0	0	0	0.01	0	0	0	0.04	0	0	0	0	0	0	0	0
Abcb1a	0	0	0	0	0.008	0	0	0	0	0	0.002	0	0	0	0	0	0	0	0	0.002	0.002	0	0.0006	0	0	0.0008	0.007	0.008	0.004	0.02	0.005	0	0.005	0	0.008	0.02	0.07	0.004	0.01	0.003	0.006	0	0	0	0
Abcb1b	0	0	0	0	0.008	0	0	0	0	0	0	0	0	0	0	0	0	0	0	0.002	0.002	0	0.0006	0	0	0.0008	0.008	0.008	0.004	0	0.005	0	0.005	0	0.008	0.02	0	0.004	0.01	0.003	0.006	0	0	0	0
Abcb4	0	0	0	0	0	0	0	0	0	0	0	0	0	0	0	0	0	0	0	0	0	0	0	0	0	0	0	0	0	0	0	0	0	0	0.008	0	0	0	0	0	0	0	0	0	0
Abcb6	0.05	0.08	0.03	0.03	0.03	0.02	0.003	0	0.006	0.01	0	0.01	0.01	0.04	0.01	0.04	0.02	0.01	0	0.03	0.03	0	0.02	0.01	0.13	0.22	0.17	0.07	0.04	0.32	0.06	0.03	0.1	0.06	0.13	0.13	0.11	0.07	0.05	0.08	0.09	0.007	0.08	0.08	0.13
Abcb7	0.4	0.09	0.15	0.42	0.27	0.24	0.32	0.5	0.39	0.65	0.1	0.18	0.24	0.13	0.48	0.55	0.5	0.35	0.37	0.18	0.05	0.16	0.13	0.27	0.19	0.12	0.36	0.23	0.04	0.14	0.23	0.03	0.54	0.57	0.59	0.43	0.39	0.02	0.59	0.45	0.57	0.22	0.19	0.3	0.36
Abcb8	0.11	0.05	0	0.16	0.12	0.03	0.06	0.13	0.2	0	0.05	0.07	0	0.08	0.06	0.35	0.28	0.23	0.12	0.12	0.1	0.03	0.09	0.05	0.28	0.26	0.58	0.09	0.03	0.09	0.18	0.1	0.41	0.29	0.1	0.53	0.81	0.33	0.69	0.48	0.37	0.67	0.62	0.73	1.2
Abcb9	0	0.22	0.17	0	0.26	0.33	0.05	0.39	0.36	0.38	0	0.54	0.31	0.45	0.5	0.83	0.92	0	0.53	0.75	0.83	1.3	0.52	2	1.5	0.72	1.4	0.99	1.1	0.98	0.09	1.5	0.75	0.76	0.57	0.91	1.2	0.49	0.8	0.44	0.43	0.58	0.63	0.49	0.56
Abcc1	0.009	0	0	0.01	0.01	0.03	0.003	0	0.03	0.04	0	0.04	0.001	0.005	0.03	0.01	0.02	0	0.04	0.17	0	0.003	0.04	0.01	0.72	0.15	0.08	0.05	0.1	0.05	0.02	0.06	0.19	0.08	0.08	0.28	0.3	0.07	0.93	0.05	0.1	0.19	0.77	0.83	0.61
Abcc10	0	0	0	0	0	0	0	0	0	0	0	0	0	0	0	0	0	0	0	0	0	0	0	0	0	0	0	0	0	0	0	0	0	0.001	0	0	0	0	0	0	0	0	0	0	0
Abcc3	0	0	0.18	0	0.15	0.1	0	0	0.12	0.37	0	0	0	0.07	0.25	0	0.05	0.02	0.09	0.16	0.12	0.14	0.02	0.03	0.4	0.31	0.42	0.1	0.04	0.16	0.34	0.17	0.43	0.49	0.4	0.31	0.54	0.28	0.31	0.43	0.53	0.49	0.8	0.93	1.3
Abcc4	0	0	0.24	0	0	0	0	0	0	0	0	0	0	0.003	0	0	0	0	0	0	0	0	0	0	0.001	0	0	0	0	0	0	0	0	0	0	0.02	0.03	0.02	0.004	0.04	0.01	0.01	0.03	0.03	0.07
Abcc8	0	0	0	0	0	0	0	0	0	0	0	0	0	0	0	0	0	0	0.001	0	0	0	0	0	0	0	0	0	0	0	0	0	0	0	0	0	0	0	0	0	0	0	0	0	0
Abcc9	0	0.05	0.02	0.03	0.05	0	0.06	0.08	0.17	0.04	0.02	0.01	0	0.05	0.11	0.06	0.05	0.1	0.001	0.04	0	0.02	0	0.03	0.03	0.06	0.38	0.16	0	0.07	0.04	0	0.08	0	0.05	0.03	0.04	0	0	0	0	0.02	0	0	0.01
Abcd1	0.02	0.04	0	0.16	0.06	0.09	0.05	0.18	0.18	0.03	0	0.03	0.03	0	0	0.1	0.03	0.02	0.01	0.14	0	0	0.02	0.05	0.08	0.2	0.17	0.2	0.05	0.13	0.1	0.04	0.05	0	0	0.1	0.07	0	0	0	0	0	0	0	0
Abcd3	1.7	1.1	0.54	1.2	1.2	1.2	1.5	1.4	1.5	1.5	1.4	1.2	1.1	1.8	1.7	4.2	2.6	2.2	3.6	3.3	1.8	3.2	3.1	2.8	3.7	3.5	4.2	5.3	4.7	5.3	4.3	3.6	5.4	5.3	5.4	4.4	3.4	3.2	4.3	3.9	5.6	5.2	6.6	8.1	7.4
Abcd4	0	0	0	0.007	0	0	0	0	0	0	0	0	0	0	0	0	0	0	0	0	0	0.005	0	0.007	0	0	0	0	0	0	0	0	0.01	0.007	0	0	0	0	0	0	0	0.01	0	0	0
Abce1	15.7	10.3	11	12.9	14.2	14.9	12.9	14.3	13.6	14.2	4.7	9.4	12.7	10.9	11	11.2	10.3	9.9	10.9	10.1	10.2	6.8	7.4	4.6	7.3	6.1	7.5	8.1	5.7	6.9	6.4	3	9.2	5.3	6.7	7.1	6.6	5.8	6.4	5.9	6.5	5	4.3	4.9	6.7
Abcf1	7.3	3.6	4.9	2.3	5.5	3.8	4.9	4.4	6.7	3	2.9	2.7	3	3.4	4	2.7	3	2.8	3.6	4.8	2.2	2.2	2.3	2.2	4.1	4.4	4.7	2.2	1.3	2.8	1.9	1	1.7	1.2	1.4	2.4	6.2	1.4	1.9	1.6	1.9	1.2	2.5	1.7	3.3
Abcf2	4.3	4.9	5.9	2.5	4.4	4.8	5.4	4.2	3.7	4.9	3	4.1	3.5	3.4	3.8	4.1	4.3	4.1	3.1	2.9	2.2	1.8	2.2	1.9	1.6	1	1.2	2	2.2	3.5	2.4	1.8	1.4	2.6	1.3	1.6	1.8	1.5	1.2	1.4	1.3	1.1	3.3	3.8	1.3
Abcf3	0.7	0.87	1.5	0.48	0.63	0.7	0.36	0.77	1	0.76	0.25	0.5	1	0.66	1.4	0.78	0.37	0.37	0.6	0.77	0.4	0.38	0.67	0.78	0.44	0.58	0.94	0.6	0.72	0.18	0.2	0.35	0.56	0.41	0.42	0.2	0.33	0.08	0.36	0.14	0.24	0.22	0.31	0.32	0.4
Abcg2	0.56	0.38	0.27	0.28	0.32	0.42	0.13	0.68	0.2	0.05	0.12	0.18	0.17	0.23	0.37	0.11	0.09	0.11	0.05	0.08	0.32	0.08	0	0.07	0.15	0.13	0.43	0.17	0	0.07	0.65	0.14	0.69	0	0	0.03	0	0.03	0	0	0	0.02	0	0	0
Abhd10	0.63	0.3	0.31	0.24	0.34	0.83	0.6	1	0.56	0.6	0.03	0.52	0.5	0.38	0.41	0.14	0	0.74	0.21	0.36	0.51	0.19	0.18	0.2	0.65	0.72	0.8	0.71	0.15	0.55	0.66	0	0.75	0.19	0.67	1.3	1.6	0.81	1	0.28	1.1	0.75	1.3	0.99	1.4
Abhd11	1.6	0.44	0	0.72	1.5	0	0.39	0.74	0.46	0.68	0	0	0.18	0.17	0	0.91	0.43	1	0.54	2.6	0.86	3.1	0.36	1.6	1.2	2.9	2.3	0.79	0.15	1.2	0.56	0	3	0	3.5	1.5	0.68	0.33	1.1	0.87	1.9	1.7	0.52	0.49	1.1
Abhd12	0.57	1.5	0.85	1.8	0.98	0.83	0.59	1	1.2	0.68	0.77	1.2	0.57	0.55	0.89	0.46	1.1	1.2	2.6	4.1	1.3	0.88	2.4	1.5	1.3	1.3	1.6	1.2	1.3	1.6	1.4	1.6	2.3	1.2	1.5	1.4	1.8	0.72	1.6	1.4	1.4	0.88	1.1	1.5	1.7
Abhd13	0	0	0	0.08	0.23	0.09	0	0.08	0.003	0.02	0.06	0	0	0.07	0.14	0	0.07	0	0.01	0	0.05	0.03	0.06	0	0.03	0	0.05	0.03	0	0.05	0.05	0	0	0.05	0.07	0	0.07	0	0	0.02	0	0.02	0	0	0.08
Abhd14a	0.05	0	0	0	0	0	0	0	0	0	0	0	0	0	0	0	0	0	0	0	0	0	0	0	0	0	0	0	0	0	0	0	0	0	0	0	0	0	0.02	0	0	0	0	0	0
Abhd14b	8.2	0.71	0.54	1.3	1.1	1.7	1.7	1.2	2.3	4	3	1.6	3.3	4	4.9	11.1	12.1	5.4	9.2	9.6	4.6	6.9	10.7	9.6	13.9	13.3	16.8	17.2	11.2	15.4	21.7	16.7	24.3	28.1	32.3	24.5	26.5	20.8	22	22.2	35.6	24.7	30.9	25.2	34.3
Abhd16a	0.28	0.65	0.18	0.04	0.62	0.21	0.53	1.4	0.6	0.36	0.63	0.54	0.54	0.74	0.62	1.4	0.73	0.87	0.47	1.6	0.56	0.46	1.7	0.61	0.82	1	0.75	0.87	1.6	0.97	0.52	0.61	1.2	1	2	1.8	1.6	0.89	0.94	3	1.3	0.99	0.32	0.67	0.59
Abhd17a	0	0	0	0	0	0	0.22	0	0	0.03	0	0	0.006	0.005	0	0	0	0	0	0	0	0	0.32	0.01	0	0	0	0	0	0	0.02	0	0.19	0.02	0.06	0	0	0	0.05	0.007	0	0	0	0.02	0
Abhd17b	0	0.01	0.05	0	0	0.02	0	0	0	0	0	0	0	0	0.02	0.08	0	0.02	0.02	0.04	0	0.07	0	0.01	0.03	0.02	0	0	0	0.1	0	0	0	0.06	0	0.06	0	0	0.04	0	0.03	0	0	0	0
Abhd17c	0	0.02	0	0	0	0	0	0	0	0.03	0	0	0.006	0.005	0	0	0	0	0	0	0	0.07	0.1	0	0	0.09	0	0	0	0	0.02	0	0	0.02	0.06	0	0	0	0.04	0.007	0	0	0	0	0
Abhd2	0	0	0	0	0	0	0	0	0	0	0	0	0	0	0	0	0	0	0	0	0	0	0	0	0	0	0	0	0	0	0	0	0	0	0	0	0.08	0.03	0	0	0	0	0	0.19	0.07
Abhd4	0	0	0.06	0	0.2	1.1	0.02	0	0	0.16	0	0	0.05	0.13	1.6	0.17	0	0	0.12	0.84	2.9	0.06	0.12	0	0.32	0.46	0.22	0.32	0.07	0.11	0.08	0	0.24	0.07	0.09	0.09	0.91	0	0	0.06	0.07	0.15	0.02	0.29	0.02
Abhd5	0	0	0	0	0	0	0	0	0	0.04	0	0	0	0	0	0.26	0.16	0.07	0	0.12	0.04	0	0.18	0.15	0.08	0.11	0.35	0	0.14	0.46	0.41	0	0.39	0.15	0.25	0.31	0.17	0.1	0.12	0.31	0.28	0.21	0.2	0.25	0.51
Abhd6	0.66	0.34	6.6	0.78	1.3	0.37	0.09	0.45	0.29	0.65	0.09	0.4	0	0.23	0.35	1.6	0.64	0.32	0.42	3	1	1.3	2.3	2.7	8.5	11.1	2.7	5.7	7.3	2.2	5.8	7.8	3.4	1.8	1.8	2.6	0.77	0.36	0.49	0.07	0.49	0.7	12.8	1.3	1.6
Abi1	1.9	4.2	2.6	1.3	3	2.8	1.8	2	3.2	5	3.1	4	3.3	2	3.1	3.7	6	3.4	5.5	3.1	2.9	4.6	4	6.2	3.6	2.9	4	3.3	2.6	4	3.1	2.8	3.6	2.4	2.8	3.1	2.9	3.2	2.1	1.9	2.4	1.6	2.3	2.7	2.2
Abi2	0	0.38	0.48	0.03	0.18	0.33	0.62	0.19	0.39	0.34	0.13	0.17	0.01	0.08	0.4	0	0	0	0	0.16	0	0.003	0.27	0	0	0	0.08	0	0	0	0	0	0.08	0	0	0.13	0	0	1.4	0	0	0	0	0	0.08
Abi3	0	0	0	0.19	0	0.14	0	0	0	0	0	0	0	0	0	0	0	0	0	0	0	0	0	0	0	0	0	0	0	0.28	0	0	0	0	0	0	0	0	0	0	0	0.06	0	0	0
Abi3bp	0	0.08	0	0	0.06	0.02	0.18	0	0.22	0.23	0.26	0.36	0.22	0.11	0.18	0.85	0.49	0.43	0.2	0.36	0.22	0.31	0.44	0.49	0.41	0.47	0.53	0.93	0.63	1.2	0.55	0.17	1.5	0.33	1.1	2.2	1.3	1.7	1.4	0.73	0.87	1	0.62	0.64	0.85
Abl1	0.05	0.06	0.05	0.04	0.05	0.07	0.05	0.09	0.31	0.06	0.02	0.09	0.02	0.04	0.06	0.01	0.06	0.01	0	0.05	0	0.01	0.009	0	0	0.007	0.03	0	0.007	0.04	0	0	0.01	0	0	0.03	0	0	0.03	0	0	0	0.003	0.005	0
Abl2	0	0	0	0	0.006	0	0	0.01	0.04	0	0	0	0	0	0	0.02	0	0.01	0	0.003	0.09	0	0.01	0	0	0.008	0	0	0.008	0	0	0	0.02	0	0	0.02	0	0	0.04	0	0	0	0.003	0	0
Ablim1	0.15	0.21	0.12	0.14	0.14	0.1	0.08	0.47	0.28	0.82	0.14	0.27	0.39	0.42	0.75	1.7	2	1.2	0.88	1.7	0.93	1.2	1.9	1.3	1.3	1.5	1.6	1.1	0.58	1.1	0.78	0.5	1.3	1.3	1.5	1.8	1.7	0.65	1.3	0.36	1.2	0.83	1.2	1.5	1.9
Ablim2	0	0.03	0	0	0	0	0	0	0	0.07	0	0	0.1	0	0.07	0	0	0	0	0.03	0	0	0.37	0.11	0	0	0	0	0	0	0	0	0.03	0	0.02	0.02	0	0	0.04	0	0	0.12	0	0.02	0.009
Ablim3	0	0.03	0	0	0	0	0	0	0	0.06	0	0	0.08	0	0.06	0	0	0	0	0.03	0	0	0.31	0.09	0	0	0	0	0	0.006	0.02	0	0	0	0	0	0	0	0.04	0	0	0.1	0	0	0
Abr	0.8	0.73	1.1	1.7	2.8	1	0.79	0.97	0.96	0.53	0.49	0.37	0.52	0.67	0.63	1.2	0.95	0.91	0.63	0.43	0.28	1.5	0.65	0.79	0.71	0.92	0.83	0.64	0.34	1	0.3	0.14	0.93	0.28	0.75	0.3	0.49	0.37	0.1	0.09	0.13	0.17	0.47	0.51	0.67
Abracl	21.2	29.9	30.6	17.2	16.3	22	37	34.9	33	52.7	22.9	21	55.6	45.5	44.8	7.6	33.1	28.2	47.2	38.5	46.4	38.2	49.2	35.7	23.8	25.2	44.1	40.7	54.6	26	27.8	70	26.3	32.7	33.7	37.7	24.5	20.8	29	27.2	26.7	27.4	15.1	28	31
Abt1	0.38	0.17	0.2	0.1	0.25	0.33	2.2	0.3	0.31	0.03	0.01	0.19	0.06	0.18	0.36	0	0	0.13	0	0.04	0.07	0	0.01	0	0	0.006	0	0	0	0	0	0	0.07	0.03	0.02	0.02	0	0	0	0	0.02	0.01	0	0	0
Acaa1a	13.9	10.1	10.6	12.1	12.9	12.7	14.2	14.2	15.6	18.2	9.4	10.2	16.7	12.9	13	18.7	16	20.8	17.9	20.5	14.5	14.8	17.5	14.4	24.6	24.3	24.8	23.7	34.5	30.7	32.2	24.1	22.2	22.4	26.1	23.1	16.9	19	19.1	18.3	16.8	14.6	21.4	25.6	28
Acaa1b	0.28	0	0	0	0	0	0	0	0	0	0	0	0	0	0	0	0	0	0	0	0	0	0	0	0	0	0	5.7	0	0.46	0.32	0	2.4	0.27	0	0.07	0	0	0	0	0	0	0	0	0
Acaa2	58.1	18.3	18.5	34.2	33.3	25.6	38.2	34.9	38.6	72.9	44.1	47.3	52.4	52.7	51.6	154	124	148	115	85.9	90.1	92.2	118	94	131	137	144	181	196	179	198	155	199	143	157	171	116	121	109	85.1	83.2	81.6	83.9	94.2	112
Acaca	2.1	1.8	1.8	1.3	1.7	1.6	1.2	1.6	1.9	2.1	1	1.3	1.6	2.1	1.6	2	2.2	1.9	1.2	1.4	1.2	0.98	0.99	1.8	0.82	1.2	1.1	0.59	0.53	0.52	0.69	0.41	1	0.25	0.5	0.54	0.68	0.41	0.62	0.41	0.75	0.77	0.83	0.74	1
Acacb	0	0.09	0.03	0	0	0	0.01	0	0	0.02	0.01	0.02	0	0.03	0.06	0	0	0	0.02	0.03	0	0	0.01	0.01	0.006	0.008	0	0.007	0	0.005	0.02	0	0.02	0.04	0.07	0.02	0.4	0.28	0.33	0.27	0.42	0.31	0.42	0.4	0.65
Acad10	0.002	0.008	0.005	0	0.003	0.003	0.002	0	0	0.01	0.008	0.38	0	0.001	0	0.41	0	0.05	0.19	0	0	0	0.28	0	0.14	0.07	0.1	0	0.01	0.08	0.27	0	0.17	0.17	0.28	0.15	0.23	0.52	0.92	0.36	0.52	1	0.34	0.6	0.81
Acad11	0.72	0.42	0.55	0.58	0.53	0.57	0.11	0.68	0.5	0.47	0.33	0.5	0.02	0.3	0.19	0.5	0.48	0.48	0.44	0.08	0.26	0.26	0.62	0.31	0.98	0.83	0.6	1	1.1	0.8	0.39	0.4	0.93	0.83	0.66	0.76	0.27	0.39	0.6	0.34	0.4	0.28	0.65	0.55	0.95
Acad12	0.003	0.01	0.01	0	0.006	0.006	0.004	0	0	0.02	0.01	0.69	0	0.002	0	0.74	0	0	0.35	0	0	0	0	0	0	0	0	0	0	0	0	0	0	0.47	0.64	0.77	0.46	0.47	1.6	0.91	1.1	1.8	1.4	1.1	0.47
Acad8	2.4	1.3	0.87	2.4	2.6	1.5	14	2.7	2.6	1.5	3	2.4	0.64	1.1	1.6	5.1	6.7	6.6	6.1	3.6	3.5	13.5	5.5	3.2	8.4	13.8	7.8	5.8	4.2	7.7	5.1	1.8	14.5	15.2	9.2	9.6	19.6	17.3	23.3	18.1	22.6	14.8	23.4	22.8	27.1
Acad9	5.7	3.9	4.7	6.3	4.2	4.4	4.4	5.3	5	4.1	3	3	3.3	2.7	3.9	11.5	11.5	3.7	5.4	4.7	3.4	7	9.7	6.7	6.8	6.4	6.7	9.4	12.8	4.8	5.3	8.6	5.1	10.2	10.2	14.2	11.5	12.7	10.8	13.4	10.9	11.2	12	9.6	15.3
Acadl	12.9	9.8	5.8	14.2	13.6	12.5	15.8	17.7	16.1	31	14.7	17.1	21.7	20.3	18.3	51.5	49.4	44.5	38.4	34	33.2	37.2	37.4	37	56.7	61.2	61.6	71.2	69.6	72	84.4	67.3	101	80	80.6	63.8	76.1	98.4	84	87.8	84.9	80.2	88.8	93.6	98.2
Acadm	10.3	3.5	3.1	4.3	2.2	2.3	3.1	5.6	4.6	10.5	6.1	5.5	7.6	8.3	5.9	25.7	27.6	15.3	10.8	14.3	9	11.7	12.3	15.3	16.3	12.8	16.2	14.3	10.9	17.3	21.9	6	20.9	30	34.9	24.9	36.8	44.8	39.3	28.3	40.1	25.9	35	37	35.8
Acads	14.9	7.8	9.1	10.4	11.4	10	11	10.3	10.7	12.2	7.8	8	10.5	6.9	9.8	18.4	17.4	12.5	9.4	13.4	12.2	13.3	13.3	13	17.8	18.5	17.8	17.5	10.1	20.7	17.3	3.1	16.7	22.3	24.9	26.2	33.5	33	30.6	31.6	30.9	26.7	33.9	36.2	40.6
Acadsb	2.1	2.2	1.1	3.9	2.4	2.1	4.8	3.8	5.7	6	2.1	2.3	3.3	3.4	4.5	4.7	3.7	1.5	2.4	6.8	3.7	4.5	4.9	3.6	3.7	5.5	3.8	4.7	2.8	5.9	4.4	0.68	5.1	9.2	15.3	14.7	42.8	46	39.6	56.4	44.7	46.5	44.7	35.2	43.5
Acadvl	2.2	2.2	1.6	1.5	1.4	1.4	1.9	1.8	3.2	3.5	2.7	3	2.9	4	3.1	32.3	6.4	6.8	7.6	5.6	3.8	9.2	11.1	11.5	16	35.6	31.9	21.1	22.9	20.4	26.6	15.7	23.9	20.9	35.7	23.7	46.2	38.7	42.8	27.5	32.9	25.8	31.3	32.9	31.1
Acap1	0	0	0	0	0	0	0	0	0	0	0	0	0	0	0	0	0	0.06	0	0	0	0	0	0	0	0	0	0	0	0	0	0	0	0	0	0	0	0	0	0	0	0	0	0	0
Acap2	0.37	0.14	0.13	0.51	0.43	0.17	0.36	0.93	0.3	0.27	0.17	0.35	0.63	0.57	0.29	0.46	0.26	0.33	0.71	0.72	0.58	0.41	1.1	1.2	0.33	0.57	0.59	0.71	0.44	0.69	0.25	0.31	1	0.65	0.76	1.9	0.56	1.5	1.4	1.8	0.47	0.64	0.49	0.35	0.4
Acap3	0	0	0.01	0	0	0	0.007	0.006	0	0	0	0	0	0	0.01	0	0	0	0.02	0	0	0	0	0	0.006	0.02	0.01	0.02	0	0.01	0	0	0.03	0	0	0.02	0	0	0	0	0	0.006	0	0	0
Acat1	19.3	26.8	34.7	21.8	37.4	35.8	32	20.9	20.9	61.8	27.9	23.4	70.8	37.8	35.7	51.6	48.4	44.3	48.2	40	42.8	43.7	38.5	75	66.7	52.5	69.5	72.9	60.5	77.8	82.1	82	75.4	113	127	88.3	150	155	166	147	121	110	151	150	138
Acat2	43.9	28.6	25.4	26.2	26.3	31.5	22.4	27.2	25.6	25.2	18.9	15.1	21.3	14.9	12.7	35.2	27.5	35	25.1	29	28.6	18	23.6	18.5	13.8	17.4	17.3	14.8	13.9	10.7	12.4	9.6	10.3	10.7	11.1	10.1	8.2	7.9	5.8	4.5	4.9	5.6	6.5	8	5.3
Acat3	0.39	0	0	0	0	0	0	0	0	0	0	0	0	0	0	0	0	0	0	0	0	0	0	0	0	0	0	0	0	0	0	0	0	0	0	0	0	0	0	0	0	0	0	0	0
Acbd3	0.97	1.6	1.2	1	1.3	0.88	1.9	2.6	2.2	3	1.7	2.1	1.7	1.4	2.3	2.8	2.6	1.8	3.6	2	1.2	2	2.3	1.2	2.6	2	2.2	2.2	2.6	2.2	2.1	2.4	1.9	1.8	0.89	1.7	1.3	2.2	1.3	0.41	1.7	2.3	1.6	1	0.65
Acbd5	0.15	0	0	0.57	0	0.28	0	0.08	0.35	0.02	0.54	0.02	0	0.04	0	0.14	0.16	0.03	0.46	0.04	0.06	0.08	0.21	0.27	0.28	0.34	1.2	0.11	0.07	0.13	0.31	0	0.19	0.04	0.2	0.3	0.71	0	0.1	0.07	0.21	0.37	0.64	0.29	0.17
Acbd6	1.1	0.36	0.64	0.98	0.52	0.29	0.23	0.79	0.66	0.7	0.18	0.22	0.2	0.32	0.38	0.25	0.08	0.16	0	0.17	0.22	0.35	0.7	0.31	0.41	0.3	0.4	0.15	0.14	0	0	0	0.3	0.05	0.21	0.2	0.38	0	0	0.05	0.04	0.03	0	0.02	0.04
Accs	0	0.08	0.02	0.02	0.32	0	0.02	0	0	0.04	0.03	0.02	0	0	0	0.02	0	0	0	0	0	0	0	0	0.04	0.006	0	0.04	0.1	0	0	0	0.04	0	0	0	0	0	0	0	0	0	0	0	0
Acd	0	0	0	0	0	0.02	0	0	0.02	0	0	0	0	0	0.01	0	0	0	0	0	0	0	0	0	0	0	0	0	0	0	0	0	0	0	0	0	0	0	0	0	0	0	0	0	0
Ace	0	0	0	0	0	0	0	0	0	0	0.005	0	0	0	0	0	0	0	0.02	0	0	0	0.02	0.02	0.02	0.05	0.07	0	0	0.04	0.003	0	0.04	0.04	0	0.09	0.04	0	0.3	0.14	0.16	0.17	0.05	0.27	0.22
Ace2	0	0	0	0	0	0	0	0	0	0	0	0	0	0	0	0.08	0.05	0	0.08	0.06	0.03	0.05	0.4	0.07	0.11	0.23	0.16	0.14	0.03	0.13	0.05	0	0.54	0.02	0.09	0.02	0	0	0.02	0	0.007	0	0	0	0.007
Acer3	0	0	0	0	0	0	0	0	0	0	0	0	0.03	0.02	0.04	0	0	0	0	0	0	0	0	0	0	0	0	0	0	0.05	0	0	0	0	0.04	0	0	0	0	0	0.03	0	0	0	0
Ache	0	0	0	0	0.004	0	0	0	0	0	0	0	0	0	0	0	0	0	0	0	0	0	0	0	0	0.02	0	0	0	0	0	0	0	0	0.01	0	0	0	0	0	0	0	0	0	0
Acin1	11.6	10.3	11.1	8.3	10.2	10.9	10.9	11.2	11.4	8	4.4	7.4	8.4	8.5	7.2	8.8	8.9	7.4	7.1	6.3	5.3	5	5.9	5.8	4.8	5.1	5.8	4.1	4.4	4.5	3	2.1	7.4	5.3	4.6	3	1.3	1.5	1.5	1.2	0.7	1.3	1.4	1.4	1.6
Acly	27.8	24.8	23.8	20.6	26.3	26.5	21.8	24.9	25	23.7	16.4	16.3	20.9	28.6	23.9	35.6	38.6	51.4	27	27.8	26.2	22.6	20.3	23.7	17.6	27.3	19.3	23.8	17	32	18.7	12.5	16.3	13.1	12	14.7	15.2	13.9	16.6	13.4	15	13.8	16.4	14.8	16.7
Acnat1	0	0	0	0	0	0	0	0	0	0	0	0	0	0	0	0	0	0	0	0	0	0	0	0	0	0	0	0	0	0.04	0.04	0	0	0	0	0	0	0	0	0	0	0	0	0	0
Acnat2	0	0	0	0	0	0	0	0	0	0	0	0	0	0	0	0	0	0	0	0	0	0	0	0	0	0	0	0	0	0.04	0.04	0	0	0	0	0	0	0	0	0	0	0	0	0	0
Aco1	10.7	11.5	11.7	12.2	12.1	12.4	10.8	13.4	14.1	15.1	6.2	10.1	13	14.1	11.8	13.1	12	11	11.5	14.7	12.3	10.6	16	11	12.4	9	12.3	10	11	10.5	11.9	6.5	14.7	14.4	15.2	15.6	16.6	15	16.3	12.3	15.5	14.6	11.1	13.1	13.6
Aco2	28.6	29.3	29.7	32.4	33.2	30	42.2	45.6	51	45.6	27.9	34.9	45.1	42.3	35.8	70.6	72.3	72.6	49.6	62.4	54.4	59.5	61.5	65.1	80	82.8	75.9	90.3	93.8	80.4	73	80.8	79.3	77.1	96.1	91.4	197	199	198	216	207	212	216	219	222
Acot1	4	0.94	2	6.2	4.9	5.6	3.8	6	5.2	0.56	1	2.3	0.51	1.8	1.1	16.3	14.2	13	6.7	12.8	11.8	4.6	7.3	4.4	17	21.7	15.1	20.6	23.9	30.3	27	20	31	7.8	11.9	30.6	6.1	5.7	3.1	1.7	2	0.16	5.7	7.9	2.6
Acot11	0	0	0	0	0	0	0	0	0.04	0	0.01	0	0	0.01	0.01	0.06	0.1	0	0.01	0.2	0.18	0.03	0.11	0.11	0.1	0.16	0.2	0.25	0	0.08	0.13	0.27	0.13	0.17	0.18	0.62	1.1	8.8	0.76	0.57	0.63	0.32	0.88	1.1	1.5
Acot13	2.2	0	0	0	0	0	0	0.03	0.08	0	0	0	0	0.26	0	2.1	4.2	4.3	0.22	2.4	1.7	3.9	1.9	4.7	8.3	6.3	7.8	4.6	1.8	4.4	6.1	0	9.2	14.4	10.8	12.5	22.3	25.9	23	30.9	12.7	22	22.9	25.4	26.2
Acot2	1.1	3.7	10.2	0.73	0.79	0.96	2.7	3	3.1	13	8.3	10.9	12.1	15.3	13.7	2.7	2.5	0.77	8.9	1.8	3.2	12.1	19.8	13.9	24.8	27.2	31.7	34.6	14.1	3.1	9.2	9.3	10.7	20.7	24.8	3.1	10.2	10.2	13.5	7.1	12.8	17.6	4.1	3.2	17.1
Acot3	0	0	0	0	0	0	0	0	0	0	0	0	0	0	0	0	0	0	0	0	0	0	0	0	0	0	0	0	0	1.3	0	0	0	0	0	0	0	0	0	0	0	0	0	0	0
Acot4	0	0	0	0	0	0	0	0	0	0	0	0	0	0	0	0	0	0	0	0.78	0	0	0	0	0	0	0	0	0	0	0	0	0	0	0	0	0	0	0	0	0	0	0	0	0
Acot6	0	0	0	0	0	0	0	0	0	0	0	0	0	0	0	0	0	0	0	0.78	0	0	0	0	0	0	0	0.08	0	0	0	0	0	0	0	0	0	0	0	0	0	0	0	0	0
Acot7	6.2	4.5	4.9	6.6	8.3	6.5	8.4	7.2	9.4	7.5	3.7	2.6	6.7	5.8	6.8	8.1	8	6.9	6.8	6.7	3.7	4.4	9.1	4.8	5.6	5.5	6.4	10.2	7.4	6.4	6.5	7.2	4	6.4	6.9	12.1	8.2	3.2	4.6	2.5	3.9	4.7	4.3	4.3	6.2
Acot8	0.47	0	0.03	0.18	0.03	0.03	0.24	0.22	0.1	0.14	0	0.13	0.27	0	0.14	0.21	0.07	0.11	0.99	0.15	0.15	0.29	0.19	0.7	0.99	1	1.6	1.5	0	0.74	0.38	0.74	0.9	0.16	0.07	0.41	0.34	0.18	0.2	0.14	0.4	0.6	0.76	0.84	0.75
Acot9	0.45	0.73	1.1	0.73	1.1	0.63	1.5	1.7	1.8	2.7	1	2	1.9	1.6	2.1	1.9	2	1.7	3	2.5	1.9	2.4	3.7	3.4	2	2.5	2.3	2.9	2.3	2.6	2	1.5	2.6	2.9	4.1	3.4	4.3	3.8	5	3.4	3.2	4.2	2.3	2.9	3
Acox1	6.7	0.13	0.34	0.22	0.28	0.6	0.12	0.41	0.36	0.26	0.18	0.24	0.09	0.15	0.43	3.4	1.7	1.9	2	1.1	0.97	2.3	5.9	2.6	27.7	18.8	21.1	24.7	29.9	31.6	36	18.8	28	22.9	21.6	19.6	2.9	2.2	3.4	6.1	4.4	4.1	8.5	8.3	11.6
Acox2	0.28	0	0	0	0	0	0	0	0	0	0	0	0	0	0	0	0	0	0	0	0	0	0.01	0.003	0	0	0	0	0	0	0	0.11	0.009	0.06	0.06	1.1	0.04	0.02	0.03	0.04	0.04	0.08	0.03	0.03	0
Acox3	0.1	0.02	0.05	0.05	0.23	0.1	0.13	0.006	0.44	0.03	0.04	0.18	0.15	0	0.13	0.22	0.18	0.04	0.003	0.17	0.05	0	0.03	0.13	0.13	0.06	0.21	0.3	0.02	0.12	0.22	0.29	0.27	0.12	0.19	0.36	0.26	0.08	0.16	0.3	0.18	0.23	0.05	0.11	0.16
Acp1	9.5	17.8	18.8	9.1	10.3	11.4	21	12.3	8.5	27.6	4	4.8	13.4	17.5	8.4	23.7	11.7	17.3	18	5.1	10.2	5.4	4.5	4.7	6.8	15.8	19.7	11.7	8.6	0	5.7	33	8.3	7.7	12.1	3.5	3.5	3.6	4	6.2	3.7	0.43	11.9	10.9	8.8
Acp2	0.51	0.72	1.2	0.69	0.76	0.5	0.92	0.85	1.1	0.36	0.87	0.68	0.1	0.79	0.49	1.1	0.99	0.19	0.58	0.97	0.47	0.52	0.55	0.9	1.9	1.1	1.6	1.3	0.4	1	0.72	0.13	1.9	0.3	0.55	0.77	0.88	0.29	0.18	0.11	0.27	0	0.15	0.33	0.63
Acp5	0	0	0	0	0.07	0.06	0	0	0	0	0	0.09	0	0	0	0.24	0.22	0.41	0	0	0	0.4	0.56	0.36	0	0.12	0.22	0.23	0.3	0.15	0	0.1	0.21	0.18	0	0.09	0.05	0	0	0	0	0.21	0.52	0.63	0.5
Acp6	0.3	0.52	0.2	0.32	0.28	0.28	0.86	0.5	0.65	0.48	0.5	0.69	0.17	0.54	1.1	1	0.81	0.31	0.73	0.7	0.63	1.3	1.8	1.3	1.1	1.6	1.1	1.7	0.58	1.1	0.6	0	0.79	1.8	1.2	1.1	1.3	0.58	1.6	2.5	0.88	2.6	0.6	0.9	1.1
Acpl2	0	0	0	0	0	0	0	0	0	0	0	0	0	0	0	0	0.02	0	0	0	0	0	0	0	0	0	0	0	0	0	0	0	0	0	0	0	0	0	0	0	0	0	0	0	0
Acpp	0	0	0	0	0	0	0	0	0	0	0	0	0	0	0	0	0.04	0	0	0	0	0	0.34	0.07	0.27	0.35	0.43	0.09	0	0	0.37	0.19	0.41	0	0	0.1	0.13	0	0.36	0	0	0	0	0	0
Acrbp	0	0.43	0.62	0	0	0	0	0	0.42	0	0	0.35	0	0.26	0.37	0.41	0.47	0.6	0.19	0.21	0	0.28	0.53	0.44	0.38	0	0	0.31	0	0	0	0	0	0.44	0.34	0.31	0	0	0	0	0	0	0	0	0
Acsbg1	0	0	0	0	0	0	0	0	0	0	0	0	0	0	0	0.09	0.17	0	0	0	0	0.02	0.11	0	0.09	0.18	0.11	0.15	0.47	0.08	0.14	0	0	0.04	0	0	0.04	0	0	0	0	0	0	0	0
Acsf2	9.2	4.3	5.3	6	5.9	3.6	12.1	9.4	10.9	5.4	2.6	3.7	5.4	5.2	5.2	4.5	5.3	3.4	3.4	3	3.6	3.5	2.7	3.8	5.1	5.3	5.5	4.7	7.7	4.7	4.4	5.9	4.1	7.3	10.3	7.3	11.1	7.3	9.9	8.3	12.6	10.4	8.8	8.1	11.4
Acsf3	0.2	0.04	0.09	0.47	0.61	0.41	0.49	0.59	0.47	0.19	0.22	0.21	0.06	0.11	0.22	0.7	0.83	0.21	0.31	0.51	0.13	0.31	0.54	0.35	0.79	0.33	0.18	0.59	0.22	0.33	0.22	0	0.31	0.53	0.63	0.73	1.7	0.63	1.5	0.51	1.3	1.9	0.88	1	2.8
Acsl1	3.4	0.43	0.57	1.2	0.97	0.62	0.78	7.7	6.9	11.8	0.33	4.2	1	0.81	0.58	5.3	3.2	3.4	4.1	2.9	3.3	6	6.1	4.8	7.2	26.1	32.8	10.7	14.1	9.1	8.3	9.8	8.4	13.2	14.6	12.9	18.1	19.9	17.9	16.1	41.8	13.4	13.7	20.3	15.1
Acsl3	1.6	1.1	1.2	0.83	1.3	1.3	1.8	2.1	1.5	1.2	0.85	0.72	0.96	0.76	1.1	0.76	0.42	0.29	0.66	0.35	0.29	0.33	0.81	0.54	1.3	1.8	2.2	1.6	1.6	2.1	1.4	2.1	1.4	0.84	0.77	1.1	0.25	0.05	0.006	0.56	0.33	0.09	0.36	0.34	0.54
Acsl4	0.48	0.05	0.09	0.04	0.05	0.08	0.11	0.009	0.003	0.05	0.03	0.07	0.12	0.15	0.54	0.12	0.009	0.05	0.14	0.05	0.03	0.06	0.07	0.11	0.05	0.07	0.11	0.19	1.1	0.03	0.25	0	0.03	0.1	0	0.02	0.29	0.03	0.15	0.04	0.02	0.07	0.07	0.08	0.09
Acsl5	2.2	0.21	0.27	0.21	0.16	1.7	0.19	0.51	0.38	0.87	0.14	0.65	0.27	0.61	0.62	1	1.7	1.2	1.2	2.8	4.9	1.2	2.1	1.3	2.1	2.3	1.2	0.99	1.1	1.1	0.9	1.1	1.9	1.5	1.3	4.1	1.2	9	3.6	1	0.81	1.3	0.47	0.97	1.3
Acsl6	0.17	0	0	0	0	0	0	0	0	0	0	0	0	0.03	0.06	0	0	0	0	0	0.13	0.06	0	0.32	0.33	0.31	0.32	0.57	0.21	0.26	0.07	0.11	0.19	0.98	0.59	0.33	0.5	0	0.64	0.92	1.6	0	0	0.55	0.59
Acsm1	2	0	0	0	0	0	0	0	0	0	0	0	0	0	0	0	0	0	0	0	0	0	0	0	0	0	0	0	0	0	0	0	0	0	0	0	0	0	0	0	0	0	0	0	0
Acsm3	0	0	0	0	0	0	0	0	0	0	0	0	0	0	0.04	0.14	0	0.09	0.13	0.36	0	0.72	0.45	0.67	0.19	0.05	0.2	0	0	0.07	0	0	0.17	0	0	0	0.07	0.04	0.06	0.06	0.18	0.24	0.18	0.41	0.28
Acsm5	0.18	0	0	0.06	0	0.11	0	0.1	0	0	0	0.1	0	0.03	0	0	0	0	0	0	0	0	0.06	0	0	0	0.05	0	0	0	0.03	0	0	0	0	0	0	0	0	0	0	0	0	0	0
Acss1	0.02	0.22	0.1	0.33	0.33	0.33	0.64	0.61	1.7	1.8	0.87	1.9	1.5	0.84	1.3	5.8	4.2	3.8	3.9	5.4	3.1	5.3	6.8	6.6	4.2	3.5	4.2	5	3.6	4.6	5.2	2.2	5.2	5.1	8	4	6.3	6.6	7.5	8.2	10.5	7.5	7	8.6	9.6
Acss2	0.53	0.08	0.26	0.05	0.06	0.16	0.07	2.1	0.15	0.27	0	0.13	0.16	0.27	0.12	1.1	0.95	0.58	0.45	0.42	0.68	0.44	0.7	0.48	0.3	1.8	2.2	0.44	0.45	1.6	0.41	0.53	0.69	0.47	0.83	0.16	0.54	0.72	0.86	0.77	1.2	0.37	2.5	1.2	1.1
Acss3	0	0	0	0	0	0	0	0	0	0	0	0	0	0	0	0	0	0	0	0	0	0	0	0	0	0	0	0	0.11	0	0	0	0	0	0	0	0	0	0	0	0	0	0	0	0
Acta1	0	0	0	0	104	0	0	0	0	0	0	0	0	0	0	0	0	0	107	228	433	0	0	0	1194	0	0	286	136	0	0	0	0	880	1332	887	1908	332	24.9	2177	2102	2947	0	0	1498
Acta2	215	0	0	0	0	0	228	90.7	96.7	0	0	160	0	149	0	377	709	895	602	987	299	304	0	0	0	1036	1827	0	0	1941	1100	0	0	0	0	0	0	785	1643	1227	0	0	426	3476	1553
Actb	1246	1291	1392	1482	1660	1557	1629	1619	1615	1802	1648	1557	1907	1498	1522	1817	1320	1910	2594	2407	2578	2232	1309	2848	2435	2587	2404	3449	4083	2692	3442	3776	2757	2611	2873	2355	773	2524	1124	1764	2253	3006	3000	2185	2612
Actbl2	322	759	517	584	494	431	488	503	640	644	1674	1320	531	648	621	1160	1489	395	1151	544	782	842	1036	883	941	805	602	114	131	507	611	235	768	1236	1246	2277	1376	2262	2492	2886	2186	1390	704	1820	730
Actc1	289	385	367	0	0	0	0	0	0	0	0	0	0	0	0	0	0	0	0	0	0	0	0	0	0	0	0	0	0	0	0	0	0	0	0	0	0	0	0	0	0	0	0	0	0
Actg1	739	684	749	1027	988	1043	1144	1141	1186	867	753	804	1130	947	919	1034	677	1730	786	1329	851	1089	1741	797	1383	1817	1613	1346	1724	2977	1560	1662	1439	1392	1322	1105	3517	1614	2191	1490	1907	2226	1805	1776	1657
Actg2	0	275	303	425	359	380	296	415	495	926	0	497	866	407	618	238	518	583	705	0	555	711	1083	1211	0	962	0	1758	1636	825	1584	1208	0	1318	1000	1997	0	2315	1023	0	0	1099	3366	0	0
Actl11	0	0	0	0	0	0	0	0	0	0	0	0	0	0	0.01	0	0	0	0	0	0	0	0	0	0	0	0	0	0	0	0	0	0	0	0	0	0	0	0	0	0	0	0	0	0.03
Actl6a	11.2	13.5	17.6	14.8	15.7	21.6	14.8	19	11.7	12.7	10.8	11.3	14.8	16.4	10.9	13.4	14.9	12.8	12.1	6.9	9.6	8.3	6.8	9.1	6	6.7	6.4	5.7	7.2	9.2	5.9	6	4.3	5.3	5.4	3.3	2.7	2.7	1.9	2.2	2.6	1.6	3	2.3	3.6
Actl6b	0	0	0	0	0	0	0	0	0.008	0	0	0	0	0	0	0	0	0	0	0	0	0	0	0	0	0	0	0	0	0	0	0	0	0	0	0	0	0	0	0	0	0	0	0	0
Actn1	53.7	50.1	57.8	64.9	75.9	67.3	74.6	74	79.5	91.9	70.2	72.3	88.5	64.4	65.7	125	120	104	83.4	89.6	92.6	78.1	86.6	86.9	94.8	93.2	93.6	138	206	135	114	161	121	128	138	172	156	164	146	157	171	194	154	159	161
Actn2	0	0	0	0	0	0	0	0	9.4	0	0	0	0.003	0	0	0	0	0	0.0005	0.05	13.8	0	0	10	9.8	10.5	10.1	0	0	0.04	10.9	21.5	0	1.3	2.9	0.39	0	0	0	0.07	0.1	5.3	15.5	0.04	0.48
Actn3	0	0	0	0	0	0	0	0	0	0	0	0	0	0	0	0	0	0	0	0	0	0	0	0	0	0	0	0	0	0	0	0	0	0	0	0	0	0	0	0	0	0.03	0	0	0
Actn4	38.7	36.3	42.1	48	42.1	41.8	55.2	53.4	52	85.5	62.5	67	82.1	56.3	58.8	93.3	90	106	89	88.3	94.9	85.1	94.7	80.5	77.4	104	80.4	65.3	92.2	80.8	71.1	69.2	71.7	89.5	90.1	78.1	88.5	101	89.3	79.4	78.7	81.4	91.4	84.5	83.7
Actr10	1.5	0.9	1.2	0.88	0.97	0.74	1	0.73	1.1	1.6	0.94	0.97	1.9	0.93	1.1	1.4	1.5	0.65	2	1.9	3.1	0.8	1.9	1.7	1.5	1.9	1.5	2.6	1.2	1.5	0.65	0.37	0.81	0.93	0.95	1.9	1.5	0.94	1.7	1	0.86	0.93	0.87	0.97	1.5
Actr1a	6.5	8.9	8.9	6.9	10.7	7.1	7.8	9.6	9.2	10	5	7.3	13.1	13.5	9.6	10.4	9.1	9.5	13.1	11.1	12.2	9.8	10.2	11.7	11.2	7.5	10.6	7.6	17.7	8.6	5.5	5.1	8.2	11.3	8.8	10.4	9.1	8	6.3	5.5	4.2	5.2	6	5.5	8.1
Actr1b	4.7	5.1	6.5	4.3	7.1	6.9	4.2	6.7	7	7.1	4.3	5.2	7.4	6.9	8.1	7.4	7.3	5.3	6.5	6.6	3.3	6.6	6.7	6.2	7.2	7.4	7.5	4.9	12.2	7.2	5.3	6.5	6.4	6.1	4.1	6	4.8	6.9	7.4	2.7	4.2	1.7	5	4.8	6.2
Actr2	24.9	30.2	26.1	26.2	35.1	31.1	31.2	39.5	35.7	47	31.6	29.6	38.1	42.5	30	65.4	73.1	69.8	49	45.9	47.6	40.6	45.8	41.5	47.8	47.5	45.1	50	66.7	55.9	53.7	69.2	63	52.8	44.1	52.3	52.3	46	37.8	40.2	51.4	43	47.4	49.6	52.1
Actr3	20.6	28.2	28	27.3	30.1	28.4	31.8	31.9	34.1	35.2	33	33.4	42.8	37.6	34.3	39.3	45.7	44.5	45.1	44	41.9	35.6	37.6	42.6	47.1	52.3	47.9	49.9	50.5	50.4	45.5	30.2	51	40.2	35.6	46.5	42.8	39.6	45.6	44.9	42.3	37.3	44.6	45.9	45.8
Actr5	0.09	0.04	0.09	0.1	0.12	0.2	0.33	0.09	0.03	0.09	0.02	0.08	0.02	0.04	0.04	0.16	0	0	0	0	0.03	0.02	0.07	0.06	0.06	0.07	0.05	0	0	0.05	6	0	0	0.03	0	0	0	0	0	0	0	0.01	0	0.03	0
Actr6	0.13	0.08	0.06	0	0.21	0	0.07	0.14	0.08	0.02	0	0.03	0.12	0	0	0	0	0	0.13	0.02	0.01	0.02	0	0	0.11	0.02	0.01	0	0	0.08	0	0.85	0.04	0	0	0.03	0	0.01	0	0	0	0	0	0	0.02
Actr8	0.04	0.06	0.1	0.14	0.13	0.17	0.04	0.02	0.07	0	0	0.07	0.09	0.06	0.04	0	0	0	0.01	0	0	0	0	0	0.06	0.04	0.05	0.08	0.05	0	0	0.08	0.04	0	0	0	0	0	0	0	0	0	0	0	0.04
Acvr1	0.02	0	0	0	0	0	0.01	0	0.06	0	0	0	0	0	0	0	0	0	0	0	0	0	0	0	0	0	0	0	0	0	0	0	0	0	0	0	0	0	0	0	0	0	0	0	0
Acvr1b	0	0	0	0	0	0	0	0	0	0	0	0	0	0	0	0	0	0	0	0	0	0	0	0.36	0.03	0.03	0	0	0	0	0	0	0	0	0	0	0	0	0	0	0	0	0	0	0
Acvrl1	0	0	0	0	0	0	0	0	0	0	0	0	0	0	0.03	0	0	0	0	0	0	0	0	0	0.01	0	0	0	0	0	0	0	0	0	0	0.04	0	0	0	0	0	0	0	0	0
Acy1	2.3	3	3.9	1.4	2.4	3.4	1.4	1.8	2.4	1.3	1.3	7.2	1.6	4	3.6	1.3	2.6	1.5	1.7	1.4	1	2.5	2.7	3.4	2.9	1.1	2.2	1.9	0.43	1.3	3.7	0	2.7	4.1	4.2	2	2	2	3.7	1.5	1.2	1.5	1	1.5	8
Acy3	0.29	0.1	0	0.07	0.21	0.22	0.07	0	0.16	0	0.08	0.16	0	0.04	0	0.11	0	0	0.2	0	0	0	0.09	0	0.31	0.24	0.1	0	0	0	0.2	0.21	0.18	0.06	0	0.23	0	0.04	0.03	0	0	0	0	0	0.05
Acyp1	7.2	7.8	9.2	7.5	10.4	9.1	8.3	7.5	8	2.5	4	3.8	5.2	8.2	6.3	5.4	8.9	6.3	4.1	7	4.5	5.8	4.6	6.9	7.8	6.9	5.1	3.1	4.8	3.2	5.5	1.7	7.1	5.7	5	7.1	4.4	5.8	6.4	5.2	5.5	5.4	5.5	1.9	4.5
Acyp2	0	0	0	0.16	1.8	0	0	1.4	1.6	0	0.3	0.26	0.1	0	0.28	2.3	2.6	0	0.37	2.5	2	0.11	0.25	0	3.4	3.3	3.9	2	1.5	1.7	0	0	2.5	2.8	3.2	4.7	6.4	3	5.3	0.91	0	1.2	6.3	6.2	0.39
Ada	0.28	0.36	0.45	0.16	0.39	0.21	0.35	0.67	0.7	0.21	0.08	0.16	0.29	0.1	0.56	0.86	0.23	0.66	0.34	0.23	0.09	0.43	1.1	0.55	1.5	3	2.4	4.9	3.7	3.2	4.6	6.9	5.9	6.1	5.9	5.6	10.8	6.9	6.7	14.2	14.6	21.2	16	18.8	16.4
Adal	0.05	0	0.07	0	0	0.14	0	0.05	0.07	0.13	0	0	0	0	0	0	0	0	0	0	0	0	0	0	0	0	0	0	0	0	0	0	0	1.2	0	0	0	0	0	0	0	0	0	0	0.03
Adam10	0.53	1.4	1.2	1.5	0.92	0.93	0.55	1.3	1.1	2.2	1.3	1.4	1.7	1.9	1.8	4.8	4.9	3.6	2.2	2.3	2.1	2	2.8	1.8	2.1	2.2	2	4.5	2.8	3.6	3.5	1.7	4.2	3	3.6	2.1	3.6	2.1	2.2	2.1	3.3	1.6	1.9	1.8	2.5
Adam12	0	0.02	0.003	0	0	0	0	0	0	0.004	0	0	0	0	0	0	0	0	0	0	0	0	0	0	0	0	0	0	0	0	0	0	0	0	0	0	0	0	0	0	0	0	0	0	0
Adam17	0.14	0.14	0.35	0.04	0.16	0.23	0.26	0.02	0.1	0.15	0.06	0.18	0.04	0.24	0.23	0.32	0.26	0.22	0.08	0.09	0.11	0.07	0.21	0.12	0.06	0.13	0.09	0.3	0.29	0.09	0.17	0	0.12	0.09	0.08	0.17	0.03	0.04	0.02	0.09	0.1	0.06	0.04	0.08	0.09
Adam19	0	0	0	0	0.004	0	0.01	0	0	0	0	0	0	0	0	0.01	0	0	0	0	0	0	0	0	0	0	0	0	0	0	0	0	0	0	0	0.005	0	0	0	0	0	0	0	0	0
Adam22	0	0	0	0	0	0	0	0.01	0	0	0	0	0	0	0	0	0	0	0	0	0	0	0	0	0	0	0	0	0	0	0	0	0	0	0	0	0	0	0	0	0	0	0	0	0
Adam24	0	0	0	0	0	0	0	0	0	0	0	0	0	0	0	0	0	0	0	0	0	0	0	0	0	0	0	0	0	0	0	0	0.03	0	0	0	0	0	0	0	0	0	0	0	0
Adam28	0	0	0	0	0	0	0	0.005	0	0	0	0	0	0	0	0	0	0	0.03	0	0	0.03	0	0	0.006	0	0	0	0.005	0	0	0	0	0	0	0	0	0	0	0	0	0	0	0	0
Adam9	0.01	0	0	0	0.01	0.02	0.01	0.04	0.05	0.01	0.01	0	0	0	0.01	0.02	0	0	0.04	0.006	0.02	0.005	0.05	0	0	0	0	0	0	0	0	0	0	0.02	0.03	0.05	0.04	0.01	0.01	0	0.01	0	0	0	0
Adamdec1	0	0	0	0	0	0	0.02	0	0	0.02	0.005	0.02	0	0.03	0.04	0	0	0	0	0	0	0	0	0.004	0.002	0	0.003	0	0	0	0	0	0	0	0.009	0	0	0	0	0	0	0	0	0	0
Adamts14	0	0	0	0	0	0	0	0	0	0	0	0	0	0	0	0	0	0	0	0	0	0	0	0	0	0	0	0	0	0	0	0	0.003	0	0	0	0	0	0	0	0	0	0	0	0
Adamts17	0	0	0	0	0	0	0	0	0	0.02	0.01	0	0	0	0.01	0	0	0	0	0	0	0	0	0	0.004	0	0	0	0	0	0	0	0	0	0	0	0	0	0	0	0	0	0	0	0
Adamts2	0	0	0	0	0	0	0	0	0	0.02	0.008	0.03	0	0.02	0	0	0.06	0	0.01	0	0	0	0.02	0	0.005	0	0	0	0	0.02	0	0	0	0	0	0	0	0	0	0	0	0	0	0	0
Adamts5	0	0	0	0	0	0	0	0	0	0	0	0	0	0	0	0	0	0	0	0	0	0	0	0	0	0.003	0	0.003	0	0	0	0	0	0	0	0	0	0	0	0	0	0	0	0	0
Adamtsl1	0	0	0	0	0	0.005	0	0	0.004	0	0	0	0	0	0	0	0	0	0	0.03	0	0	0	0	0	0	0	0.15	0	0.15	0.02	0	0.01	0	0	0	0	0	0	0	0	0	0	0.03	0
Adamtsl4	0	0	0	0	0	0	0	0	0	0	0	0	0	0	0	0	0	0	0	0.03	0.009	0	0.02	0.05	0.04	0.1	0.09	0.12	0.11	0.02	0.06	0.11	0.41	0	0.02	0.08	0	0	0	0	0	0	0	0	0
Adamtsl5	0	0	0	0	0	0	0	0	0	0	0	0	0	0	0	0.07	0.02	0.02	0	0	0	0	0	0	0	0	0	0	0	0	0	0	0.05	0	0	0	0.03	0	0	0	0	0	0	0	0.03
Adap1	0	0	0	0	0	0	0	0	0	0	0.01	0	0	0	0	0.04	0	0.03	0	0	0	0.03	0.09	0.04	0.22	0.1	0.16	0.13	0	0	0.04	0.06	0.25	0.47	0.26	0.46	0.18	0	0	0.06	0	0	0.05	0.07	0.24
Adap2	0	0	0	0	0	0	0	0	0	0	0.01	0	0	0	0	0.04	0	0.03	0	0	0	0.03	0	0.05	0	0	0	0.04	0	0	0.05	0	0	0	0	0	0	0	0	0	0	0	0	0	0
Adar	0	0.02	0.09	0.11	0.01	0.09	0.04	0.01	0.02	0.02	0.008	0.02	0.006	0.03	0.02	0	0	0	0.35	0.02	0	0.02	0.03	0.06	0.05	0.09	0.06	0.02	0	0.009	0.06	0	0.06	0.004	0.04	0.07	0.05	0.02	0.03	0.02	0.006	0.04	0	0	0.14
Adarb1	0	0	0	0	0.02	0	0	0.04	0.04	0.04	0	0	0	0	0	0.11	0.07	0.08	0.04	0	0	0	0	0	0.06	0	0.02	0	0	0.1	0	0	0.11	0	0	0.09	0	0	0	0	0	0	0	0	0
Adat1	0.13	0.08	0.06	0.04	0.04	0.1	0.11	0.02	0.03	0.14	0.03	0.03	0	0	0.02	0	0	0	0	0	0	0	0	0	0	0	0	0	0	0	0	0	0.02	0	0	0	0	0	0	0	0	0	0	0	0
Adat2	0.29	0	0.22	0.22	0.2	0.51	0.26	0.38	0.72	0	0	0.17	0	0	0.42	0	0	0	0.12	0	0	0	0.27	0	0	0.1	0.21	0.52	0	0.18	0	0	0	0.24	0	0	0	0	0	0	0	0	0	0	0
Adat3	0.09	0.04	0	0.04	0.05	0.08	0.01	0.007	0.01	0.07	0	0.05	0	0.05	0.1	0	0.04	0.03	0.01	0	0.008	0	0	0	0.04	0.01	0.009	0.05	0	0	0	0	0.04	0	0	0	0	0	0	0	0	0	0	0	0
Adck1	0.09	0.06	0.13	0.14	0.1	0.09	0.12	0	0.13	0.03	0.05	0.02	0.03	0.02	0.06	0.07	0.11	0.1	0.11	0.11	0.01	0.07	0.09	0	0.1	0.06	0.05	0.19	0	0.36	0.04	0	0	0.07	0.37	0.23	0.09	0.21	0.69	0.65	0.42	0.81	0.59	0.55	0.52
Adck3	0.15	0	0	0.07	0.04	0.06	0.06	0.05	0.08	0.06	0	0	0.05	0.05	0.03	0	0	0	0.09	0.14	0.1	0.17	0.02	0.12	0.36	0.27	0.24	0.28	0.62	0.12	0.39	0.08	0.53	0.66	1.5	0.68	1	1.4	1.1	1.9	1.6	1.2	2	2.8	1.6
Adck4	0.11	0.04	0.15	0.05	0.08	0.17	0.13	0.1	0.09	0.78	0.11	0.16	1.4	0.12	0.1	0.1	0.17	0.05	0.22	0.45	0.07	0.1	0.38	0.08	0.17	0.12	0.11	0	0	0.05	0.04	0	0.07	0.2	0.35	0.15	0.14	0	0.11	0.04	0.13	0.08	0.11	0.17	0.15
Adck5	0	0	0	0	0	0	0	0	0	0	0	0	0	0	0	0	0	0.02	0	0	0	0	0	0.01	0	0	0	0.04	0.02	0.18	0.04	0	0	0	0.07	0	0.02	0	0	0	0	0	0.02	0.02	0.09
Adcy1	0	0	0	0	0.07	0	0	0	0	0	0	0	0	0	0	0	0	0	0	0	0	0	0	0	0	0	0	0	0	0	0	0	0	0	0	0	0	0	0	0	0	0	0	0	0
Adcy3	0	0	0	0.01	0.01	0.003	0.003	0.02	0.02	0	0.01	0	0	0	0.02	0	0	0	0	0	0	0	0	0	0	0.009	0.003	0	0.04	0	0	0	0	0	0	0.01	0	0	0	0	0	0	0	0	0
Adcy4	0	0.06	0	0	0	0	0.16	0	0	0	0	0	0	0	0	0	0	0	0	0	0	0	0	0	0	0	0	0	0	0	0	0	0	0	0	0	0	0	0	0	0	0	0	0	0
Adcy5	0	0	0	0	0	0	0	0.02	0.02	0	0.02	0.07	0.02	0	0	0	0	0	0	0.03	0	0	0.03	0	0	0.01	0.03	0.008	0.01	0.04	0.03	0	0.05	0	0.08	0.07	0.08	0.06	0.05	0.04	0.11	0.05	0.01	0	0.006
Adcy6	0.05	0.07	0.02	0.04	0.08	0.05	0.03	0.06	0.09	0	0.02	0	0.03	0.12	0	0.15	0	0.55	0	0	0	0	0.03	0.02	0.14	0.01	0.1	0	0	0.02	0	0	0.03	0	0.07	0.28	0.14	0.06	0.03	0.07	0	0.06	0.24	0.29	0.12
Adcy7	0	0	0	0	0	0	0	0	0	0	0	0	0	0	0	0	0	0	0	0	0	0	0.002	0.004	0	0	0	0	0	0.008	0.01	0	0.03	0	0.008	0	0.01	0	0	0	0	0	0	0	0
Adcy8	0	0	0	0	0	0	0	0	0	0	0	0	0.04	0	0	0	0	0	0	0	0	0	0	0	0	0	0	0	0	0	0	0	0	0	0	0	0	0	0	0.003	0	0	0	0	0
Adcy9	0	0	0	0	0	0	0	0	0	0	0	0	0	0	0	0	0	0	0	0	0	0	0	0	0	0	0	0	0	0	0	0	0.01	0.02	0.01	0.008	0	0.003	0	0	0	0.02	0	0	0
Adcyap1	0	0	0	0	0	0	0	0	0	0	0	0	0	0	0	0	0	0	0	0	0	0	0	0	0	0	0	0	0	0	0	0	0	0	0	0.07	0	0	0	0	0	0	0	0	0
Add1	5.8	5.4	4.1	6.7	7.5	7.2	6.5	8.2	11.1	8.8	7.3	9	9.6	16.7	7.5	11	16.2	12.9	8.1	7.1	7.8	3.8	4.1	5.4	5.5	5	5.2	7	9.2	7.3	7.5	6.3	7.3	8.3	8.1	6.9	6.9	6	5.3	2.4	6.8	4.9	4.3	3.7	3.9
Add2	0.04	0.37	0.25	0.14	0.02	0.17	0.1	0.07	0.07	0	0	0	0.06	0	0	0	0	0.11	0.11	0	0.01	0	0	0	0.05	0.24	0.28	0	0	0	0	0	0.1	0.09	0	0.21	0	0.04	0	0	0.02	0	0	0.01	0.02
Add3	2.2	4.5	3.6	4.1	3.6	3.3	4.9	3.8	5.1	4.5	3.1	6.1	7.4	5	4	7.9	4.2	4.9	5.4	5.5	4.9	4.4	5.6	7.6	3.5	3.1	4.8	3.5	4.9	6.5	3.5	4.4	5.3	5	6.4	4.7	3.6	2.1	2.6	0.82	3	3.6	1.2	3.1	2.7
Adgb	0	0	0	0	0	0	0	0.02	0.02	0	0.03	0	0	0	0	0	0	0	0	0	0	0	0	0	0	0	0	0	0	0	0	0	0	0	0	0	0	0	0	0	0	0	0	0	0
Adh1	77.9	4.7	6.6	7.2	7	5.7	5.5	7.1	5.3	15.4	8.5	8.8	4.1	0	5.6	2.5	2.1	3.4	1.9	8.4	7.8	3.5	19.6	5.3	17.9	17.3	12.9	9.7	10.4	12.4	12.9	22.4	25.6	32.9	21.7	23.7	32.4	25.8	30.9	36.1	32.7	35.5	18.2	32.5	30
Adh5	33.8	23.2	28.3	20.1	22.4	18.9	22.7	26.2	19.4	34.1	10.6	23.9	32.7	25.1	23	16.8	25.1	18.2	20.9	19.8	17.2	11	24.6	17.1	17.2	13.7	12.7	18.9	23.4	13.6	17.8	17.7	12.7	23.8	21.3	23.2	21.5	23.2	25.9	14.6	19.8	23.2	15.3	22.1	17.3
Adh6a	0	0	0	0	0	0	0	0	0	0	0	0	0	0	0	0.26	0.15	0	0.03	0.19	0.34	0.18	0.46	0.78	0.69	1.6	1.5	1.6	1.3	2.6	1.4	1.2	7.6	3.1	5	3.9	0.2	0.35	0.25	0	0	0	0	0	0.03
Adh7	0	0	0	0	0	0	0	0	0	0	0	0	0	0	0	0	0	0	0	0	0	0.66	1.9	0.36	5.1	3.6	4.8	1.6	0.65	0.94	5.7	3.5	4.6	10.5	10.5	3.8	23.2	14.3	19.1	35.5	38.2	33.3	41.9	42.4	47.6
Adhfe1	0	0	0	0	0	0	0	0	0	0	0	0	0	0	0	0	0	0	0	0	0	0	0	0	0	0	0	0.03	0.06	0	0	0	0.06	0.05	0.13	0	1.3	0.65	1.1	0.36	1.1	0.99	0.83	1	1.7
Adi1	3.7	5.5	4.4	3.9	2.1	4.4	3.1	2.6	2.1	9.2	3.7	2.5	6.9	5.5	3.8	4.4	4.3	2.9	3.1	3.4	2.3	2.8	3	3.1	3	2.7	3	1.6	2.1	2.3	3.2	3.3	3.6	4.4	5	2.3	2.1	1.2	2.6	1.5	1.8	2	1.2	2.4	2.5
Adipoq	0	0	0	0	0	0	0	0	0	0	0	0	0	0	0	0.08	0	0	0.05	0	0	0.26	0.4	0.23	0.09	0.74	0.92	1.7	1.2	1.3	0.57	0	0.92	3.7	3.3	2.1	4.3	2.6	2	5.4	4	5.5	3.9	4.1	3.8
Adipor2	0	0	0	0	0	0	0	0	0	0	0	0	0	0	0	0	0	0	0	0.14	0	0	0.12	0.18	0	0	0.12	0	0	0	0	0	0	0.13	0.18	0	0.3	0	0.4	0.38	0.19	0.3	0.2	0.12	0.49
Adk	24.4	15.2	13.1	13.7	13.8	14.6	9.9	12.6	9.5	18.1	8.9	8.7	12.7	18.1	16.2	15.4	17.3	12.8	7.5	9.6	9.4	11.2	10.6	13.6	9.4	9.1	9.4	10.2	5.6	10.6	11.5	4.4	15.9	18.3	15.3	19.2	14.8	20	13.1	14.3	18.1	14.1	18.2	16.4	19.3
Adnp	6.2	5.2	5.1	4.7	3.5	4.6	5.1	4.8	3.9	2	2.1	2.9	2.2	2.5	2.6	2	2.8	2.6	1.1	1.5	1.4	0.68	1.3	1.6	0.71	0.68	0.74	0.71	0.35	1.1	0.33	0.38	0.68	0.54	0.57	0.95	0.15	0.08	0.09	0	0.03	0.05	0.05	0.03	0.07
Adnp2	0.02	0	0.01	0	0	0.07	0	0.02	0	0	0	0	0.07	0	0.008	0	0	0	0	0	0	0	0	0	0	0	0	0	0	0	0	0	0	0	0	0.03	0	0	0	0	0	0	0	0	0
Ado	5.4	3.7	4.5	2.9	2.6	3.7	2.1	4	4.6	1.4	0.47	1.4	1.4	3.3	2.7	2.5	0.99	0.62	2.1	2.4	1.4	1.9	2.2	2	0.45	1.3	1.8	1.9	0.41	0.57	0.04	0.17	1.2	1.7	0.95	1.7	1.5	1.9	1.8	0.3	1.5	1.3	1	1	1.3
Adpgk	2.3	2.7	2.2	2.1	3.6	2.6	2.8	3.6	4.7	3	2.2	2.4	1.8	3.2	4.2	4	4.1	3.1	1.7	2	1.9	1.6	1.8	2.6	2.5	1.5	2.2	2.1	1.9	1.7	1.4	1.1	1.5	1.5	1.1	1.3	2.5	2	1.4	2	1.7	2.7	1.6	1.7	2.1
Adprh	12.7	14.9	12.7	11.1	12.4	13.9	12.7	10.5	11.2	11.3	6.8	7.9	11.2	10.2	10	7.3	5.9	4.6	5.1	5.2	4.7	4.8	7.8	6.2	5.5	3.9	5	4.1	2.1	4	3.3	0.1	4.4	3.7	5.3	6	2.1	1.6	1.3	1.4	1	2	0.73	1.5	0.94
Adprhl2	2.7	1.2	1.6	2.8	2.5	2.6	1.3	3.5	3.1	1.1	1.7	1.4	2.2	1.6	1.3	3.9	4.2	2.3	1.1	1.7	1.2	1.6	1.7	1.5	2.5	2.4	3.4	1.3	2.9	1.9	1.7	2	2.1	1.6	1.7	1.6	1.3	0.85	0.78	0.56	0.94	1.4	1.3	1.7	1.9
Adprm	0.41	0.1	0.25	0	0.4	0.45	0	0.07	0	0.23	0	0.09	0.14	0.07	0.06	0	0.09	0	0.1	0	0	0.14	0	0.09	0.05	0.1	0.23	0	0	0.03	0.13	0	0	0.39	0.17	0.13	0.1	0	0.07	0	0	0.09	0.04	0.07	0.07
Adrbk1	0.82	0.6	0.57	0.18	0.81	0.7	0.63	0.55	1	4.1	0.45	0.29	0.32	0.38	0.56	0.6	0.2	0.49	0.5	0.42	0.41	0.43	0.48	0.76	1.3	0.44	0.33	0.37	0.29	0.63	0.42	0.09	0.29	1.6	0.7	0.31	0.42	0.45	0.19	0.03	0.28	0.03	0.27	0.22	0.33
Adrbk2	0	0.03	0	0	0	0	0	0.01	0	0.06	0	0.05	0	0	0	0	0	0	0	0	0	0	0	0	0	0	0	0	0	0	0	0	0	0.7	0.75	0.08	0	0	0	0.003	0	0	0	0	0.007
Adrm1	6.3	3.9	4.7	3.8	4.1	5.9	4.5	4.5	4.6	4.9	3	2.7	4	4.2	1.7	9.1	7.6	6.9	5.1	6.1	6	3.8	4.7	3.8	3.4	3.6	3.6	2.1	2	5.3	4.6	4	5.5	2.9	4.5	4.8	4.3	2	4	1.4	2.8	3.4	2.7	3	3.1
Adsl	12.8	8.9	10.2	10.7	12	10.7	10.3	12.1	13.8	11.2	9.5	6.2	8.8	9.8	8.5	13.9	13.3	12	8.3	10.9	10	5.1	6.8	5.9	7.4	6.8	7.1	8.7	3.3	7.8	11.4	2.4	7.8	6.5	6.4	8.7	9	9.6	8.6	8.4	10.1	9.2	6.2	6.5	7.4
Adss	16.1	11.7	10.9	13.2	11.1	16.2	12.8	9	9.4	16.7	5.7	7.5	16.2	8.9	10.7	11.7	10.2	10.9	10.5	9.4	11.7	6	6.5	9	5.9	7	6.6	7.7	8.1	5.8	2.7	4	8.5	4.7	4.8	9.1	9.4	6.8	8.3	4.2	8.1	5.4	5.1	5	6
Adssl1	0.02	0.01	0	0.01	0	0.01	0	0.007	0.01	0	0	0	0	0.005	0.008	0	0	0	0.007	0	0	0.004	0	0	0.03	0.02	0.34	0	0	0	0.03	0.3	0	0.15	0.08	0.05	0.65	0.11	0.18	0.02	0.48	0	0.53	0.71	1
Adtrp	0	0	0	0	0	0	0	0	0	0	0	0	0	0	0	0	0	0	0	0	0	0	0	0	0	0	0	0	0	0	0	0	0	0	0	0.04	0	0	0	0	0	0	0	0	0
Aebp1	0.09	0.009	0.12	0.45	0.35	0.37	0.61	0.68	0.66	0.93	0.44	1.8	0.87	0.59	0.86	1.7	2.3	0.84	1.8	1.1	1.1	0.93	1.7	1.6	1.6	1.6	1.7	1	2.8	1.5	1.1	1.8	2.3	0.84	0.68	2.7	1.7	0.79	1	0.6	1.1	0.81	0.7	0.61	0.47
Aebp2	0.09	0.08	0.007	0	0.18	0.17	0.16	0.08	0	0.03	0	0.05	0.07	0.02	0.04	0.06	0	0	0.01	0.09	0	0.01	0.02	0	0.03	0	0	0	0	0	0	0	0	0	0	0	0	0	0	0	0.01	0.02	0	0	0
Aes	1.9	0.27	0.44	0.08	0.22	1.8	0.11	0.34	0.02	0	0.04	0.22	0	0.47	0.43	0.84	0.43	0.36	0.38	0	0.15	0.61	0.6	0.22	0.6	0.9	0.3	0.29	0.09	1.1	0.25	0	1.6	0.17	0	0	0.15	0	0.11	0	0	0	0.63	0.48	0.49
Afap1	0.06	0.03	0.01	0.07	0.04	0.16	0.39	0.19	0.26	0.11	0	0	0.33	0.14	0.05	0.14	0.06	0	0.06	0.12	0.06	0.04	0.28	0.17	0.31	0.4	0.56	0.4	0.54	0.5	0.58	0	0.49	0.009	0.17	0.38	0.03	0.12	0.04	0	0	0.09	0.03	0.05	0.06
Afap1l1	0	0	0	0.04	0	0	0.04	0.02	0.14	0	0	0.02	0	0	0.03	0	0	0	0	0.03	0	0	0	0	0	0	0	0	0	0	0	0	0	0.03	0	0	0	0	0.01	0	0	0	0	0	0
Afap1l2	0.008	0.06	0.03	1.6	0.35	0.17	0.63	6.8	1	0.19	0.14	0.51	0.31	0.22	0.24	0.16	0.07	0.19	0.07	0.25	0.21	0.003	0.07	0.07	0.14	0.07	0.08	0.22	0.09	0.25	0.15	0.14	0.21	0.04	0.09	0.16	0.01	0.16	0	0	0.05	0	0.003	0.006	0.02
Aff1	0	0	0	0	0	0	0	0	0	0	0	0	0	0	0	0	0	0	0	0	0	0	0	0	0	0	0	0	0	0	0	0	0	0	0	0	0	0	0	0	0	0	0	0.03	0
Aff3	0.06	0	0	0	0	0	0.1	0	0	0	0	0	0	0	0	0	0	0	0	0	0	0	0.03	0	0	0	0	0	0	0	0	0	0.03	0	0	0	0	0	0	0	0	0	0	0	0.01
Aff4	0.04	0.02	0.03	0.04	0.07	0.05	0.005	0.03	0.007	0.02	0	0.01	0.005	0.02	0	0	0.02	0	0	0.01	0	0	0.01	0	0.02	0	0	0.02	0.01	0.02	0	0	0	0	0.02	0	0	0	0	0	0	0	0	0.007	0.01
Afg3l1	0.01	0.05	0.04	0.01	0.03	0.04	0.91	0.06	0.04	0	0	0.05	0.006	0	0.05	0	0	0.05	0.05	0	0	0.02	0	0.05	0.09	0.08	0.03	0	0	0.03	0	0	0.05	0	0	0	0	0	0.02	0	0.02	0	0	0.006	0.16
Afg3l2	0.79	0.57	1.7	0.74	1.2	0.79	0.69	0.45	1.4	1.2	0.65	0.45	0.63	0.9	0.83	1.4	1.1	1.6	0.79	1.3	0.53	0.84	1.3	1.2	1.3	1.5	1.3	1	1.4	1.6	0.94	0.44	1.4	2	2.3	1.8	2.9	3.1	1.8	1.5	1.5	1.3	2.1	2.4	2.9
Afm	0	0	0	0	0	0	0	0	0	0	0	0	0	0.04	0.02	0	0	0	0	0	0	0.03	0	0	0	0	0	0.07	0.03	0.03	0.02	0	0.009	0.46	0.11	0.17	0.07	0.08	0.03	0	0	0.62	0.17	0.05	0.1
Afmid	0	0	0	0	0	0	0	0	0	0	0	0	0	0	0	0	0	0	0	0	0	0	0	0	0	0	0	0	0	0	0	0	0	0	0	0	0	0	0	0	0	0	0	0.01	0.02
Afp	9.4	98.6	147	170	170	177	160	126	203	286	268	231	303	272	215	310	246	251	215	189	219	159	161	162	55.5	47.1	60.7	88	81.6	64.8	27.3	34.6	45.1	6	2.4	9.8	0	0	0	0.35	0	0	0	0	0
Aftph	0.07	0	0.01	0.11	0.09	0.04	0.05	0.02	0.04	0.03	0.04	0.1	0	0.09	0.06	0.18	0.13	0	0.2	0.07	0	0.09	0.25	0.13	0.35	0.07	0.03	0.2	0.06	0.21	0.07	0.04	0.09	0.29	0.07	0.11	0.08	0.12	0.19	0.07	0.12	0.16	0.07	0.18	0.21
Aga	0.09	0.18	0.44	0.34	0.39	0.29	2.2	0.55	0.55	0.66	0.35	0.57	0.42	0.92	0.45	0.46	0.21	0	0.66	0.06	0.11	0.73	1.6	1	0.47	0.59	0.47	0.57	0	1.2	1.2	0	1.5	1.6	1.1	0.27	0.57	0.29	0.07	0.24	0.59	0.29	0.15	0.33	0.88
Agap1	0.14	0.08	0.13	0.28	0.29	0.66	0.13	0.23	0.29	0.02	0	0.13	0.05	0.11	0.2	0.13	0.12	0.15	0.21	0.05	0	0	0	0.02	0.05	0	0.07	0.04	0.14	0.008	0	0.02	0.03	0.1	0.06	0.06	0.07	0.02	0	0	0.04	0	0.11	0.08	0.04
Agap3	0.43	0.43	0.29	0.28	0.4	0.54	0.26	0.32	0.49	0.23	0	0.13	0.09	0.3	0.18	0.35	0.27	0.1	0.11	0.08	0.22	0.1	0.07	0.12	0.06	0.11	0.17	0.11	0	0.21	0.06	0.07	0.19	0.07	0.05	0.04	0	0	0	0.06	0.06	0.23	0	0	0.08
Agfg1	1.6	2	1.9	2	2.4	3.1	3.1	2.3	3	1.6	1.6	1.7	1	2.4	1	3.1	2.8	1.8	0.51	2	1.7	1.2	1.8	2.7	1.2	0.59	0.71	1.6	0.74	1.1	0.92	0.76	1.4	1.4	1.2	2	1.4	0.69	1.4	0.46	0.75	0.88	0.39	0.45	0.9
Agfg2	0.22	0	0	0.37	0.1	0.11	0	0.42	0.05	0	0	0	0.84	0	0	0.06	0.72	0	0	0.04	0	0	0	0.76	0.15	0.04	0.1	0	0.04	0.06	0.79	0	0	0	0	0.08	0.05	0	0	0.05	0	0	0.41	0.44	0.12
Agk	4.1	3.3	3.7	2.7	5.9	3	2.9	3.9	4.5	4.1	2.2	2.5	2.7	2.5	3.8	4.3	3.7	1.9	2.8	7.2	4.5	1.6	2.6	3.1	2.1	1.6	3.4	1.5	5.1	4.8	3.2	1.3	2.6	1.8	5	3.6	6.1	2.5	4.3	2.9	2.5	2	2.3	2.3	3.9
Agl	0.94	0.43	0.22	0.42	0.95	0.29	0.32	0.38	0.31	0.87	0.38	0.33	0.41	0.58	0.4	0.9	0.96	0.89	0.71	1.2	0.56	0.87	1.4	1.8	1.1	1.2	1.2	1.1	0.7	0.76	0.87	0.75	1.6	0.58	0.51	1.1	0.99	0.75	1.2	1.1	0.72	0.93	0.31	0.3	0.73
Agmo	0	0	0	0	0	0	0	0	0	0	0	0	0	0	0	0	0	0	0	0	0	0	0	0	0	0	0	0	0	0	0	0	0	0	0	0.04	0.03	0	0	0	0	0	0	0	0
Ago1	0.18	0.17	0.35	0.15	0.17	0.27	0.26	0.58	0.32	0.27	0.09	0.22	0.25	0.37	3.9	0.05	0.04	0.02	0	0.24	0.13	0.03	0.17	0.1	0.23	0.25	0.23	0.53	1.6	0.32	0.26	0	0.47	0.45	0.11	0.69	0.44	0.21	0.22	0.08	0.11	0.32	0.11	1.4	0.24
Ago2	1.4	3	1.9	1.6	3.3	2.2	1.7	2.7	2.4	1.5	1.2	0.97	1.9	2.1	1.8	2.6	2.6	1.7	1.5	2.2	2	1.4	2	1.9	1.8	1.8	1.5	1.7	1.6	2	1.8	1	2.7	1.2	1.2	2.7	1.6	1.1	1.2	0.71	1.2	1.5	0.83	0.8	1.6
Ago3	0	0	0	0	0	0	0.01	0	0	0	0	0	0	0.01	0	0	0.03	0	0	0	0	0	0	0	0	0	0	0	0	0	0	0	0	0	0	0.39	0.02	0	0	0	0	0.03	0.03	0.16	0.14
Ago4	0	0	0	0	0	0	0	0	0	0	0	0	0	0	0	0	0	0	0	0	0	0	0	0	0	0	0	0	0	0	0	0	0	0	0	0	0	0	0	0	0.04	0	0	0	0
Agpat1	0.51	0.85	0.21	0.29	1	0.58	0.36	0.11	0.07	0	0	0.46	3.5	0.54	0.8	0.46	0.47	1.2	3.1	0.43	0	0	0.21	0.61	0.58	0.3	0.41	0.63	0	0.49	0.28	0	1.2	3.1	0.08	0.38	0.52	0.01	0.16	0	0.32	0.29	0.35	0.23	0.36
Agpat2	0.14	0	0	0	0.11	0.09	0	0	0.12	0	0	0.15	0	0	0	0.27	1	0	0.51	0.56	0.06	0.31	0.17	0.52	0.85	0.48	0.49	0.69	0.32	0.3	0.68	0	1.1	0.67	0.09	0.45	0.43	0.03	0.45	0.6	0.17	0.43	0.47	0.61	0.63
Agpat3	0	0.5	0.23	0.19	0.29	0.54	0.4	0.33	0.61	0.48	0.14	0.35	0.13	0.5	0.6	0.94	0.81	0	0.81	0.22	0.47	0.52	1	0.26	0.89	1.7	1.1	2.1	3.2	1.6	0.5	3.6	1	1.5	0.56	1.8	0.93	1.2	0.34	1.1	0.84	1.5	0.95	0.51	0.95
Agpat4	0.18	0.28	0.16	0.18	0.34	0.21	0.35	0.25	0.57	0.31	0.26	0.34	0.51	0.28	0.16	0.51	0.27	0.08	0.07	0.36	0.27	0.18	0.06	0.43	0.61	0.79	0.67	0.4	0.24	0.37	0.25	0.89	0.34	0.3	0.48	0.6	0.77	0.21	0.31	0.26	0.42	0.55	0.63	0.72	1.2
Agpat5	0	0	0.13	0.14	0.12	0.02	0.19	0.21	0.04	0.18	0.1	0.07	0.02	0.15	0.03	0	0.07	0	0.07	0	0	0	0.07	0	0.21	0.06	0	0	0	0.07	0	0	0	0	0	0	0.06	0	0.04	0.15	0	0.22	0.13	0.03	0.14
Agpat6	0.18	0.15	0.07	0.06	0.16	0.19	0.28	0.35	0.5	0.08	0.04	0.02	0	0.008	0.1	0.04	0	0	0	0.03	0.12	0	0.02	0.03	0.02	0	0.007	0.07	0	0	0	0	0	0.01	0	0	0.19	0.02	0	0	0	0	0	0.008	0.01
Agpat9	0	0	0	0	0	0	0	0	0	0	0	0	0	0	0	0	0	0	0	0	0	0	0	0	0	0	0	0	0	0	0	0	0	0	0	0.08	0	0	0	0	0	0	0	0	0
Agps	2.3	1.9	2.1	0.93	1.9	1.8	2	1.5	1.4	2	1.2	1.8	1.3	1.4	1.7	1.4	1.4	0.6	1.8	0.56	0.35	0.6	0.37	0.51	0.66	0.73	0.75	0.96	2.2	0.91	0.72	1.2	0.81	0.75	0.67	0.79	0.4	0.28	0.62	0.74	0.6	0.88	0.97	1.2	1.5
Agr2	0.87	3.9	3.5	7.1	7.3	4.8	21.9	12.2	17.3	43.6	32.1	31.1	32	30.6	23.4	177	144	171	171	162	146	201	144	181	228	220	235	464	507	345	401	538	343	320	314	264	343	396	342	618	509	424	517	518	414
Agr3	0	0.46	0	0	0	0	0	0	0	0	0	0	0	0	0	0	0	0	0	0	0	0	0	0	0	0	0	0	0	0	0	0	0	0	0	0	0	0	0	0	0	0	0	0	0
Agrn	0.98	1.3	1.5	1.2	1.3	1.3	1.8	1.4	1.8	2.6	1.3	1.6	2.2	1.3	1.3	2.1	2.2	1.7	1.6	1.4	1.3	1.1	2	1.5	1.7	1.6	1.6	1.8	1.8	2	1.2	2.2	1.6	0.76	0.84	1.2	1	0.98	0.94	0.42	0.72	0.7	0.36	0.64	1
Agt	0	0	0	0.1	0.18	0	0.21	0.06	0.26	0.22	0.71	1.4	0.21	0.01	0.25	0.68	0.52	0.27	0.15	0.58	0.13	0.2	0.69	0.42	0.34	0.46	0.36	0.5	2.1	0.5	0.63	0	0.56	0.44	0.93	1	0.39	0.08	0.15	0.09	0.11	0	0.69	0.62	0.19
Agtpbp1	0	0.004	0	0.003	0	0	0	0	0.005	0	0	0	0.04	0	0	0.01	0.01	0	0	0	0	0.03	0.04	0	0	0	0.006	0.1	0.44	0	0	0	0.01	0	0	0	0.01	0	0	0	0	0	0.006	0.08	0.004
Agtr2	0	0	0	0	0	0	0	0	0.14	0	0	0	0	0	0	1.6	1.3	0	0.03	0.99	0	0	0.51	0	0.47	1	1	0.95	2.1	0.37	0	1.1	1.1	0	0	0	0	0	0	0	0	0	0	0	0
Agtrap	0	0	0	0	0	0	0	0	0	0	0	0	0	0	0	0.07	0	0	0.18	0	0	0.04	0.08	0.05	0.08	0	0.11	0.17	0	0	0.35	0.16	0.25	0.1	0.14	0	0.28	0.13	0.26	0	0.09	0	0	0.21	0.26
Agxt	1.6	0	0	0	0	0	0	0	0	0	0	0	0	0	0	0	0	0	0	0	0	0	0	0	0	0	0	0	0	0	0	0	0	0	0	0	0	0	0	0	0	0	0	0	0
Agxt2	0.48	0	0	0	0	0	0	0	0	0	0	0	0	0	0	0	0	0	0	0	0	0	0	0	0	0	0	0	0	0	0	0	0	0	0	0	0	0	0	0	0	0	0	0	0
Ahctf1	0.38	0.56	0.61	0.41	0.35	0.47	1.5	0.32	1.1	0.27	0.33	0.33	0.23	0.42	0.44	0.34	0.35	0.18	0.11	0.14	0.04	0.09	0.13	0.15	2.1	0.15	0.2	0.24	0.18	0.08	0.02	0.08	0.12	0.08	0.003	0.16	0.02	0.01	0.03	0	0.06	0.006	0.009	0.003	0.01
Ahcy	105	70.8	61.8	51	61.2	57.7	52.1	71.9	64.9	58.5	44.3	41.1	58.3	61.4	40.9	49.6	49.9	50.4	34	40.3	32.8	35.5	38.8	38.4	33.1	32.1	33.7	31.7	26.7	23.4	27	29.6	33	36.1	39.8	35	28.7	35.2	27.5	30.3	32.4	33.6	30.6	34.2	37
Ahcyl1	4.6	5.9	4.4	220	6.5	7.7	7.1	34.6	46.6	7.2	156	203	3.6	8.7	3.6	7.8	5	57.4	0.36	4.3	4.4	4.5	4.1	5.5	179	167	186	6.5	3.9	3.5	2.5	0	83.5	1	54.6	40.1	3.1	1.5	1.2	2.6	2.5	4.9	1.5	1.5	4.1
Ahcyl2	3.2	0.95	0.37	0.34	1.3	2.5	0.67	0.93	0.69	2.1	0.28	1	5.7	0.3	2.4	2.6	2.9	0.14	8.7	6.8	3.1	4.3	3	7.3	8.7	0.75	8	3	6.3	2.4	2.5	4.1	0.91	15.4	1.9	1.3	12.6	11.9	19.3	14.1	22.4	16.4	19.4	18.1	16.2
Ahdc1	0.21	0.19	0.21	0.18	0.15	0.09	0.21	0.26	0.1	0.04	0.05	0.11	0.05	0.1	0.13	0.04	0.05	0.01	0	0.1	0.04	0	0.02	0	0.01	0.002	0	0.03	0.02	0.01	0	0.02	0.05	0	0.04	0.08	0.01	0	0	0	0	0	0.005	0	0
Ahi1	0	0	0	0	0	0	0.02	0	0	0	0	0	0	0	0	0	0	0	0	0	0	0	0	0	0	0	0	0	0	0	0	0	0	0	0	0	0	0	0	0	0	0	0	0	0
Ahnak	5.7	12.5	11	17.7	19.2	15	32.6	30.9	34.5	113	64.9	67.9	71.1	48.9	61.5	120	125	164	157	144	162	170	223	175	153	163	150	170	211	164	145	276	150	155	163	173	122	117	108	82.2	95.1	120	93	89.9	94.9
Ahr	0	0	0	0.04	0.1	0	0.08	0.3	0.24	0.04	0.14	0.15	0.01	0.12	0	0	0.21	0.11	0	0	0	0.06	0	0	0	0	0	0	0	0	0	0	0	0.03	0	0	0	0	0	0	0	0	0	0	0
Ahsa1	31.7	25.4	13.3	27	30.7	29.4	31.8	15.3	29.8	16.5	10	11.4	17	19.8	25.5	8.6	11.2	10.7	7.5	10.4	10.5	7.6	10.9	8.7	5.5	20.9	7.7	4.6	3.5	4.3	4.3	0.68	4.6	5.8	4.5	7.2	6.6	8.8	4.1	2.8	5.1	6.5	16.7	4.3	12.9
Ahsa2	3.6	0.67	0.78	0.98	0.93	2.3	0.48	2.2	0	0.27	0	0.45	0.03	0.52	0.27	0	0	0.15	0.02	0	0.18	0.05	0	0	0	0	0.02	0	0	0	0	0	0	0	0	0	0.25	0	0	0	0	0	0	0	0.09
Ahsg	0.34	0	0.2	0.48	0.23	0	2.1	0.56	1.9	5.1	5.1	6	2.8	6.1	4	57	49.3	61	39.9	39.2	45.4	34.8	50.9	32	33.9	23.4	35.1	47.9	29.5	66.2	35.2	31.4	51.6	71.9	64.4	106	29.6	27.7	32.4	28.3	25.2	22.7	19.2	22.8	21.5
Ahsp	0	1.6	1.5	1.6	1.3	1.2	0.77	2	2	0.83	0	1.8	2.3	1.7	1.4	0	0	0.39	0	0	0	0.99	0.12	0	0	0	0	0	1.4	0	0	0	0	0	0	0	0	0	0	0	0	0	0	0	0
AI182371	0	0	0	0	0	0	0	0	0	0	0	0	0	0	0	0	0	0	0	0	0	0	0	0	0	0	0	0	0	0	0	0	0	0	0	0	0	0	0	0	0	0.07	0	0	0
AI314180	1.8	2.2	1.6	2.1	2.2	1.8	1.6	2.3	2.3	3.1	0.96	0.82	1.4	1.9	1.5	3.4	3.1	1.1	1.2	1.5	1.1	1.1	1.5	1.2	1.7	1.7	1.9	1.8	1	1.8	1.3	0.27	1.9	0.96	1.3	1.4	1.7	1.1	0.87	0.93	0.92	0.8	0.89	0.97	1.1
AI462493	0	0	0.43	0	0	0	0	0	1.2	0	0.66	0	0	0.43	0.43	0	0	1.2	0	0.54	0	0	1.6	0	0.61	0	0	0	0	0	0	0	0	0	0	0.76	0	0	0	0	0.76	1.1	1.4	0	1
AI464131	0	0	0	0	0	0	0	0	0	0	0.09	0	0	0	0	0.12	0	0	0	0	0.004	0	0	0	0.02	0.2	0	0.02	0	0.06	0	0	0.02	0	0	0	0	0	0.01	0	0	0.02	0	0	0
AI481877	0	0	0	0	0	0	0	0	0	0	0	0	0	0	0	0	0	0	0	0	0	0	0	0	0.01	0	0	0	0	0	0	0	0	0	0	0	0	0	0	0	0	0	0	0	0
AI597468	11.4	9.2	11.6	11.3	13	15.4	10.9	16.6	16.3	7.7	10.3	10.4	6.7	10.5	9.1	9.9	11.7	22.7	15	9.7	11.1	0.79	3.6	2	0.55	1.9	2.8	7.1	9.2	5.4	7.8	1	7.4	5.6	3.2	9.3	4.9	11.3	9.2	2.7	0.57	0.9	2	0.85	2.5
AI597479	0.43	0.66	0.46	0.21	0.28	0.73	0.12	0.52	0.56	0	0.04	0.2	0.19	0.4	0.33	0	0.21	0	0.06	0.12	0	0	0.21	0.02	0	0	0	0.21	0	0	0.06	0	0	0	0	0.02	0	0	0	0	0	0	0	0	0.03
AI661453	0	0.006	0	0	0.03	0.03	0	0	0.02	0.02	0.04	0.04	0	0.08	0.04	0.83	1.4	0.49	0.8	0.52	0.71	0.36	0.78	0.53	0.37	0.47	0.4	0.04	0.03	0.23	0.21	0	0.44	0.29	0.18	0.2	0.23	0.4	0.37	0.3	0.44	0.33	0.64	0.52	0.79
AI836003	0	0	0	0	0	0	0	0	0	0	0	0	0	0	0	0	0	0	0	0	0	0	0	0	0	0	0	0	0	0	0	0	0	0	0.1	0	0	0	0	0	0	0	0	0	0
AI837181	1.5	2.1	2.4	1.7	1.7	0.75	0.99	0.91	2.1	3.6	2	1.9	2.2	2.9	1.3	1.2	0.25	1.1	0.55	1	1.3	1.6	2.9	1.6	2.3	0.97	1.5	0.88	1	1.7	0.7	0.37	1	3.3	1.5	1.5	1.2	0.16	0.96	0.26	0.85	0.95	0.27	2.1	2.5
AI846148	0.05	0.02	0.12	0.03	0	0	0.09	0.09	0.32	0	0	0	0	0	0.09	0	0	0	0	0	0	0	0	0	0	0	0	0	0	0	0	0	0	0	0	0	0	0	0	0	0	0	0	0	0
AI848285	0	0	0	0	0	0	0	0	0	0	0	0	0	0	0	0	0	0	0	0	0	0	0	0	0	0	0	2	0	0	0	0	0	0	0	0	0	0	0	0	0	0	0	0	0
Aida	0	1.1	0.17	0.49	0.49	0.11	0.66	0.41	0.57	0	0.21	0.31	0.004	0.17	0.19	0.81	0.57	0	0.38	0.33	0.21	0.31	0.75	0.18	0.46	0.48	0.46	0.43	0	0.21	0.6	0	0.59	0	0.33	0.42	0.03	0	0.1	0.2	0.008	0.33	0	0	0.25
Aif1	0	0	0.15	0.12	0.14	0.23	0.23	0	0	0.19	0.05	0	0	0.15	0	0.52	0.44	0.35	0.92	0.43	0	0.2	0.44	0.28	0.45	0.52	0.68	0	0	0.7	1.1	0.46	0.93	0.99	0.94	0.72	0.38	0	2.3	0	0	0	0	0	0.25
Aif1l	1.6	2.5	2.8	1.2	1.6	0.62	0	0.96	0.54	0	0.23	0	0.23	0.18	0.29	0	0	0	0.25	0.28	0	0.15	0	0	0.63	0.96	0.57	0.27	0.38	0.2	0	0	0	0	0	0.18	0	0	0	0	0	0	0	0	0
Aifm1	7.7	4	2.9	7.5	5.2	6.1	6.6	5.2	6.4	5.3	1.5	2.6	4.5	3.9	4.4	6.4	6.3	4.5	4.8	7.4	6.6	5.1	4.2	7.6	7.3	9.2	7.5	9.8	8.7	7.7	7.4	7.8	11.4	9.9	10.9	10.1	21.3	21.1	22.8	17.2	19.9	21	23.1	23.5	24.4
Aifm2	0	0.008	0	0.12	0	0.03	0.02	0.05	0	0.007	0	0	0.008	1.4	0.05	0.53	0	0	0	0.07	0	0	0.1	0	0.07	0.11	0.04	0	0	0	0	0	0.07	0.02	0.27	0.36	0.03	0.22	0.19	0.03	0.19	0.03	0	0	0.05
Aig1	0	0	0	0	0	0	0	0	0	0	0	0	0	0	0	0	0	0	0	0	0	0	0	0	0	0	0	0.12	0.15	0	0	0	0.09	0	0	0	0	0	0	0	0	0	0	0	0
Aim1	0	0	0	0.003	0	0	0.009	0.02	0.008	0.1	0	0.03	0.04	0.01	0.04	0.91	0.84	0.71	0.7	0.87	0.8	0.31	0.85	0.61	0.31	0.54	0.4	0.39	0.09	0.39	0.18	0.16	0.48	0.23	0.29	0.2	0.05	0.09	0.08	0.04	0.07	0.08	0.12	0.24	0.2
Aim1l	0	0	0	0	0	0.006	0	0	0	0.87	0.02	0.07	0.05	0.04	0.01	0.11	0.1	0.15	0.16	0.05	0.02	0.02	0.13	0.07	0.03	0.03	0.02	0	0	0	0	0	0	0	0	0.006	0	0	0	0.1	0	0	0	0.003	0.02
Aimp1	12.6	15.8	11.3	13.5	14.8	14.5	11.9	13.4	15.3	12	9.4	9.8	10.3	15.5	10.2	19.5	21.6	12.3	14.3	14.8	17.5	9.4	15.6	14.5	11	13.9	13.4	13	18.4	11.6	9.2	9.6	10.6	12.7	12.1	12.4	10.6	9.1	8.4	7.9	8.5	8.5	8.6	9.2	9.5
Aimp2	6.5	4.9	3	3.2	7.9	5.3	5.3	3.9	4.5	4.9	1.5	2.2	5.2	5.4	5	4	1.7	2.5	3.2	6.6	5.5	3.1	3.6	3.8	1.8	3.7	1.9	2.7	1.7	4.1	3.8	0.67	3.3	3.3	4.6	3.9	3.4	2.8	2.8	1.8	1.3	3.1	2.7	2.1	0.96
Aip	5.3	3.7	5.5	4.7	6.3	6.6	5.3	6.4	6	6.5	3.9	2.4	5.4	5	3.7	7.7	4.9	5	4.3	5.1	3.7	2.6	4.1	3.9	4.2	2.9	3.3	2.8	3.7	3.6	2.4	2.3	4.6	4.1	4.5	5.7	3	1.9	2.6	1.1	1.4	3.9	1.2	1.8	1.9
Ajuba	0	0	0	0	0	0	0	0	0	0	0	0.02	0	0	0	0	0	0	0	0	0	0	0	0	0	0.16	0.22	0	0	0	0	0	0	0.84	0	0	0	0	0	0	0	0	0	0	0
AK010878	0.23	0.45	0.13	0.08	0.17	0.44	0.21	0	0.32	0.28	0	0.18	0	0.12	0	0.39	0.3	0.26	0.27	0	0.14	0	0.29	0.06	0	0.34	0.29	0.35	0.3	0.45	0.77	0.68	0.51	0.16	0	0.19	0	0	0	0	0	0	0	0	0.2
Ak1	2.1	3.8	2.7	3.1	1.6	2	2.2	1.2	0.82	2.4	0.89	0.43	2.3	1.7	1.1	7.8	6.8	2.1	2.2	3.1	4.6	2.4	3.4	2.2	5.5	2.3	7.3	2.2	23.7	8.8	10.1	11.2	8	24.4	22.9	16.6	29.4	30	18.6	23.1	36.4	28.4	34.6	37.4	39.9
Ak2	27.3	25.5	25.7	22	23.7	26.7	35.2	25.2	26.2	30.4	23.1	21.1	24.8	23.1	24.3	41.5	25.2	33.8	30.6	22	22.9	18.2	25.6	27.4	26.7	26.2	28.2	22	24.8	22.9	16.1	24.8	18.6	28.9	18.1	16.1	20.8	20.8	19.7	16.5	16.1	21.2	30.6	24.7	20.3
Ak3	10.5	4.5	7.1	3.8	9.9	8.8	10	9.2	13.4	9.2	3.9	7.4	4.5	11.7	6.3	26.3	25.7	14.4	17.8	18.6	19.3	29.5	34.4	23.1	29.6	40.6	38.1	40.6	33.5	33	25.8	32.2	39.5	41.9	45.1	35.4	48	44.7	55.6	54.7	54.8	49.5	50.2	44.9	51.4
Ak4	4.2	1.5	1.3	12.7	2.9	2.7	4.3	1.9	3.1	1.3	3.2	2.1	0.91	2.8	1.9	9.2	8.7	6.3	4.8	4.2	3.9	4.1	3.9	9	6.7	9.7	7.8	3.4	1.6	9.4	5.5	3	7.5	12.4	14	9.1	11.1	9.2	9.4	11.1	7.8	11.1	8	10.4	13.2
Ak5	0.51	0.17	0.34	0.4	0.19	0.26	0.07	0.27	0.21	0	0	0	0	0	0	0	0	0	0	0	0	0	0	0	0	0	0	0	0	0	0	0	0	0	0	0	0	0	0	0	0	0	0	0	0
Ak9	0	0	0	0	0	0	0	0	0	0	0	0	0	0	0	0	0	0	0	0	0	0	0	0	0	0.03	0	0	0	0	0	0	0	0	0	0	0	0	0	0	0	0	0	0	0
Akap1	0.22	0.01	0.04	0.18	0.25	0.16	0.13	0.06	0.41	0.11	0.15	0.2	0.07	0.21	0.94	1	1	0.52	0.58	0.37	0.31	0.13	0.41	0.25	0.67	0.9	0.79	0.74	0.45	0.93	0.61	0.57	1.1	0.18	0.42	0.75	0.39	0.52	0.22	0.53	0.49	0.33	0.57	0.71	1
Akap10	0.09	0.02	0	0.02	0	0.03	0.04	0.07	0.07	0	0.03	0	0.05	0	0.03	0.11	0	0	0	0.07	0	0	0.01	0	0.01	0	0.06	0	0	0.17	0	0	0.01	0.04	0.03	0.05	0.05	0	0.05	0.02	0.03	0.04	0.04	0	0.16
Akap11	0	0	0.002	0	0.003	0	0.0009	0.001	0	0	0	0	0.003	0.003	0.003	0.002	0	0	0	0	0	0	0	0	0	0	0	0	0	0	0	0	0	0	0	0	0	0	0	0	0	0	0	0	0.04
Akap12	5.4	4.2	6	7.4	7.6	7.3	8.7	8.7	9.9	12.9	8.1	8	11.7	8.2	7.1	12.7	10.9	10.1	13.1	9.2	10.6	7.6	8.6	9.4	11.1	11.7	11.7	11.7	11	12.2	12.1	7.9	11.7	5.5	5.3	12.6	4.5	4	2.9	0.79	1.5	1.8	1.3	1.1	1.5
Akap13	0.18	0.11	0.19	0.27	0.19	0.15	0.09	0.17	0.41	0.09	0.04	0.08	0.04	0.04	0.09	0.24	0.14	0.07	0.1	0.43	0.3	0.09	0.09	0.11	0.11	0.12	0.11	0.15	0.02	0.04	0.06	0.007	0.13	0.05	0.1	0.09	0.07	0.01	0.05	0.02	0.04	0	0.04	0.03	0.09
Akap2	0.76	1.4	1	1.7	2.1	2.5	2.1	2.6	2.4	2	0.89	2.7	2.6	1.6	2	2.3	2	1.4	1.5	1.4	0.91	1	0.92	2	1.5	0.93	1.8	1.7	2.9	2	1.3	0.87	2	1.6	0.88	1.5	2.1	1.3	1.7	0.69	0.54	0.78	1.4	1	1.7
Akap5	0.05	0.02	0.11	0.05	0.1	0.07	0.14	0.04	0.14	0.03	0.2	0.05	0.05	0.09	0.05	0.19	0.26	0.13	0.44	0.06	0.02	0.06	0.08	0.14	0.22	0.17	0.25	0.3	0.39	0.36	0.37	0.27	0.52	0	0.02	0.08	0.02	0	0.04	0.06	0.007	0.07	0.03	0.05	0.01
Akap7	0	0	0	0	0	0	0.07	0	0	0	0	0	0	0	0	0	0	0	0	0	0	0	0.12	0	0	0	0	0	0	0	0	0	0	0	0	0	0	0	0	0	0	0	0	0	0
Akap8	1.7	1.6	2.1	1.4	1.5	2.2	2.1	2.6	2.5	1.5	1.3	1.5	1.3	1.8	1.4	0.66	0.69	0.49	0.78	0.95	0.56	0.5	1.2	0.81	0.54	0.71	0.68	0.28	0	0.44	0.29	0.58	0.55	0.4	0.47	0.38	0.38	0	0.29	0.05	0.05	0.13	0.12	0.14	0.15
Akap8l	0.01	0	0.03	0.14	0.08	0.11	0.06	0.08	0.13	0.03	0.02	0.03	0.1	0.05	0.02	0.05	0.05	0	0	0	0	0.01	0.03	0.1	0.05	0.04	0.01	0.03	0.08	0.03	0.07	0.07	0	0	0	0	0	0	0.04	0	0	0.01	0	0	0.03
Akap9	0.09	0.03	0.09	0.12	0.05	0.07	0.06	0.07	0.09	0.04	0.1	0.85	0.08	0.03	0.09	0.34	0.06	0.1	0.1	0.05	0.02	0.11	0.06	0.08	0.06	0.1	0.08	0.06	0.08	0.08	0.02	0.07	0.05	0.04	0.18	0.59	0.02	0.02	0.03	0.003	0.006	0.01	0.03	0.05	0.06
Akirin1	0	0.05	0	0.07	0.03	0	0	0	0.03	0	0	0.06	0	0	0	0	0	0	0	0	0	0	0	0.006	0	0	0	0	0	0	0	0	0	0	0	0	0	0	0	0	0	0	0	0	0
Akirin2	0	0.05	0.24	0.06	0.03	0	0	0	0.03	0	0	0.05	0	0	0	0	0	0	0	0	0	0	0	0.005	0	0	0	0	0	0	0	0	0	0	0	0	0	0	0	0	0	0	0	0	0
Akr1a1	22	18	15.1	18	17.3	17.3	14.6	19.7	18.9	28.8	17	21.9	28.5	23.1	19.8	27.2	34.2	36.1	25.7	29.6	29.1	33.8	40.1	33.1	50	47.4	58	54.1	48.8	68.9	69.6	61.1	58.7	70	71	66.6	68.7	77.3	77.8	64.2	62.4	52.8	64	63.8	63.9
Akr1b10	0.82	1.4	0	3.2	3.1	2	1	0.75	0.62	1.7	1.3	0	1.1	0.31	0.88	0	2.8	0	2.9	2.4	1.1	3.1	3	1.1	0.21	1.2	1.7	4.3	0	0.52	2.7	0	3.2	1.4	0.91	1.9	1.7	2.6	2.7	0.29	0.99	3.4	4.2	5.2	5.3
Akr1b3	29.4	33	33.9	26.4	32.2	32.5	26.4	26.8	26.9	24.3	26.1	24.5	24.1	24.8	26.4	34.6	32.2	40.6	37	26.9	37.5	34.4	33.8	30.6	41.5	39.9	42.7	30.1	24.9	29.6	41.5	17.9	42.4	56.5	49.7	39.3	38.2	53.3	46.8	49.7	46.9	46.4	52.5	58.5	65.2
Akr1b7	0.9	1.1	3.2	3.7	4.1	1.9	0.99	1.5	1.3	0.94	1.4	2.3	0.43	0	0.86	5.7	1.4	9.5	1.9	1.6	2.9	1.6	2.5	0.88	7.6	6.3	9.6	5.2	4.7	2.1	10.5	1.6	5.3	4.8	3	4.9	3.3	4.3	3.6	7.4	7.3	6.9	11.2	9.7	13.7
Akr1b8	1.4	1	2	0	0	2.2	0.31	1.6	2.1	0.33	0.25	0	0.29	0.85	0.31	0	0	3.9	0.65	0	0	0.08	1.8	1.7	14.6	11.5	13.5	2.3	4.2	10.2	5.7	2.1	5.2	7.3	5.5	6.6	3.1	3.1	1.4	9.7	12	8.1	16.9	8.8	16.9
Akr1c12	1.6	1.4	1.9	4.3	4	3.7	3.6	2.1	5.2	7.2	0	1	3.5	4.4	3.7	4.7	3.5	6.8	10.1	3.7	2.8	5.2	6.6	4.7	14.7	9.7	13.7	23.5	10.8	17.6	18.2	20.4	14.6	35.3	10.9	22.4	17.7	11.7	20.2	20.8	8.7	16.6	21.3	25.5	31
Akr1c13	1.9	3.9	1.3	8	4.3	4.1	7.2	6.8	7.8	14.1	9.8	13	17.4	11.6	9.3	14.3	17.4	13.8	15.5	24.2	20.1	17.3	13.2	16.4	10.8	13.7	19.7	0.75	7.4	6	19.9	4.9	15.3	25.4	21.5	10.5	17.1	19.2	17.4	17.6	26.3	11.3	19.7	21.5	20.4
Akr1c14	1.8	0	0	0	0	0	0	0	0	0	0	0	0	0	0	0.05	0.45	0.25	0.53	0.26	0.16	0.6	0.69	0.24	0.83	0.46	1.3	0.4	0.29	0.33	1.6	3.6	2.8	3.8	5.5	2.3	6.9	6	5.3	12.7	9	6	14.3	15.7	15.4
Akr1c18	0	0	0	0	0	0	0	0	0	0.26	0.11	0	0	0	0	0	0	0	0	0	0	0	0	0	0	0	0	0	0	0	0	0	0	0	0	0	0	0	0	0	0	0	0	0	0
Akr1c19	4.5	6.6	5.6	9.7	8.9	6.7	6.1	8.8	8.4	9.8	9.1	9.8	13.5	10.2	9.8	10.5	7.5	9.8	11.5	13.8	11.9	10.5	10.5	10	7.9	8.3	7	10.4	5.1	4.2	6.5	6.8	7.7	5.2	6.4	5.4	5.8	6.6	6	5.7	8.5	7.5	8.3	6	8.2
Akr1c20	0	0.1	0.26	0	0	0	0	0	0.14	0	0	0	0	0	0	0	0	0	0	0	0	0	0	0	0.09	0.09	0	0	0	0	0	0	0	0	0	0	0	0	0	0	0	0	0	0	0
Akr1c6	22.8	0.08	0.2	0.56	0.35	0.57	0.06	0	0.11	0	0	0	0	0	0	0	0	0	0	0	0	0	0	0.24	0.07	0.07	0	0	0	0	0	0	0.04	0	0	0	0	0	0	0	0	0	0	0.21	0
Akr1cl	0.04	0	0	0	0	0	0	0	0	0	0	0	0	0	0	0	0	0	0	0	0	0	0	0.03	0	0	0	0	0	0	0	0	0	0	0	0	0.29	0.15	0	0	0.03	0.07	0	0	0
Akr1d1	2.7	0	0	0.02	0	0	0	0	0	0	0	0	0	0	0	0	0	0	0	0	0	0	0	0	0	0	0	0	0	0	0	0	0	0	0	0	0	0	0	0	0	0	0	0	0
Akr1e1	8	7.8	6.9	6.9	7.3	6.4	7.1	8.9	8.5	11.4	5.9	7.2	8.1	10.1	9.1	3.8	13.3	10.4	9.1	9	7.8	8.9	10.8	9.6	13.6	11.6	12.8	13.4	14.7	10.1	13.7	25.5	12	14	17	17.7	17.1	17.8	16.1	16.4	16.3	14.6	13.6	13.4	17.9
Akr7a5	13.5	8.9	8.1	10	11.3	11.5	13	8.4	7.9	11.9	3.8	4.8	7.9	9.6	8.2	8.5	10.5	9.7	6.5	9.5	8.9	8.1	7.5	8.7	7.8	8	8.6	6.6	4.1	8	9.3	0.26	14.4	10	11.6	8.5	11.8	11.4	12.5	7.1	7.9	9.8	13.2	10.8	11.6
Akt1	3.3	6.4	5.5	5.3	5.4	4.4	5	4.5	4	5.2	2.7	4	4.9	4.5	4.2	3.1	5	3.2	2.8	2.8	1.7	2.9	3.1	3.6	20.1	3	3.6	2.6	2.1	1.6	1.7	1.1	4.3	2.2	1.3	2	1.3	0.23	1.3	0.15	0.51	0.71	0.35	0	1.2
Akt1s1	1.8	1.4	1.8	1.3	0.75	1.7	1.1	1.6	0.71	1.8	0.04	1.3	1.4	2	1.8	0.51	0.52	1.4	1.6	1.4	1	0.35	1.4	1.3	0.63	0.81	0.77	0.69	0.21	1.4	0.97	0	1.6	0.14	1.3	0.78	0.25	0.73	1.2	0.64	0.77	0.61	0.73	1.1	1.1
Akt2	0.85	0.85	1.3	1.3	0.95	1.2	0.8	1.1	1.2	1.4	0.66	0.18	1.4	1.2	1.4	0.38	0.46	0.58	0.2	1.1	0.43	0.73	0.73	0.9	0.4	0.43	1.1	0.17	0.39	0.69	0.78	0.29	1.1	0.75	0.88	0.81	0.71	0.26	0.88	0.52	1.1	0.74	0.19	0.67	0.22
Akt3	0.71	0.96	0.63	0.69	0.74	0.57	1	0.27	0.35	0.2	0.05	0.07	0.23	0.26	0.68	0.15	0.1	0.09	0.15	0.11	0.06	0.08	0.1	0.12	0.08	0.06	0.07	0	0	0.07	0	0	0.38	0.1	0.12	0.33	0.16	0.09	0	0	0.06	0.2	0	0	0.04
Aktip	0	0.06	0.07	0	0.04	0.02	0.07	0	0	0.12	0.06	0.07	0.11	0	0.08	0.19	0.15	0	0	0	0	0.09	0.13	0.05	0.09	0	0.09	0.09	0	0	0	0	0.16	0.11	0.12	0.16	0.1	0	0.13	0.05	0.06	0.14	0.05	0	0.07
Alad	8.2	5.2	7	7.2	7.9	7.3	6.2	8.1	9.2	8.3	9.2	6.6	9.1	8.6	8.9	20.1	18.3	13.9	11.8	17.7	14.2	12.8	15.2	11.9	14.7	15.3	17.2	7.6	5	11.4	12.8	8.4	15.4	15.8	14.8	16.3	10.6	9.9	9	8.8	9.7	9.1	8.8	8	8.3
Alas1	0	0	0	0	0.03	0.02	0.08	0.02	0.05	0.03	0	0	0	0	0.02	0	0.05	0.04	0	0	0	0	0	0	0.03	0.01	0.03	0	0	0	0	0	0.01	0	0	0	0	0.008	0	0	0	0	0	0	0.06
Alas2	0	0.21	0	0	0	0	0	0	0	0	0	0	0	0	0	0	0	0	0	0	0	0	0	0	0	0	0	0	0	0	0	0	0	0	0	0	0	0	0	0	0	0	0	0	0
Alb	33.8	11.9	13.2	39.6	46.5	36.6	58.2	30.6	74.5	181	176	145	153	154	118	521	441	560	365	378	429	572	616	474	354	261	357	564	504	472	523	507	766	983	972	1452	863	1019	978	967	835	792	910	877	752
Alcam	5	8.1	5.9	8.6	9.5	6.2	14.6	7.7	8.9	9.8	6.7	5.9	12.5	10.4	6.3	10.5	8.8	12	9.7	7.6	7.1	6.4	8.4	5.3	5.9	6.7	6.5	5.3	4.7	5.9	4.4	5.3	4.9	4.1	3.7	3.8	2.1	1.3	2.2	1	2.7	0.98	3.2	2.2	3.7
Aldh16a1	1.9	1.2	0.85	0.9	1.3	1.3	2	1.2	1.6	1.5	0.63	1.5	0.67	1.3	1.3	2	3.4	5.2	1.4	1	1.2	1	1.3	0.41	0.84	0.67	1.1	0.33	0.55	0.48	0.29	0.93	0.55	0.54	0.77	0.65	0.74	0.84	1.6	0.3	0.3	1.1	0.6	0.68	0.8
Aldh18a1	8	6.9	6.7	6.4	8.7	7.8	23.7	8.2	8.7	11	5.4	7.2	9.3	11	9.1	11.1	11.5	9.4	7	9.5	17.4	8.8	8.3	33.5	11	9.4	7.6	14.7	5.2	6.7	4.7	6.2	5.3	22.9	3.7	5.3	4.9	7	6.8	4.1	3.4	2.5	4.6	2.5	3.1
Aldh1a1	29.1	0.28	0.82	3	2.1	2.1	1.3	2.7	3.1	3.8	3	5	3.2	4.1	3.6	18.2	20.5	18	10.9	12.6	13.4	13.3	21.7	26	26.1	31.3	31.1	29.7	30.4	24	25.6	36.5	41.8	49.7	50.3	38.7	82.4	67.6	82.3	95.5	83.6	90.8	86.9	87.6	96.5
Aldh1a2	11.5	7.8	6.3	3.9	4.9	7.7	4.4	4.4	3.2	3.6	3.4	2.5	2.6	4.1	2.7	5.7	9.7	5.5	8.3	6.1	6.1	3.3	5.8	5.5	5.6	5.3	6.7	5.8	8.3	3.4	5.1	11.5	5.8	4.4	4.2	6.5	3.4	2.5	2	1.2	2.5	4.3	0.99	1.6	0.62
Aldh1a3	0	0	0	0	0	0	0	0	0	0.05	0.1	0.06	0	0.05	0.06	0.07	0.21	0	0.13	0.09	0	0.28	0	0.17	0.53	0.41	0.48	0.23	0	0.07	0.07	0.19	0.17	0.13	0.12	0.24	0.19	0.06	0.38	0.05	0	0.02	0	0.01	0.18
Aldh1a7	3.2	2.2	1.9	6	5.8	3	7.6	7.6	9.9	35.3	18.3	14	19.3	17.4	14.9	96.6	111	90.8	76.2	72.5	75.2	62.7	62.5	73.5	49.4	64	59.9	31	40.2	38.5	34.1	17.1	44.4	16.6	14.5	22	14.8	13.9	13.1	12.4	10.2	13.7	10.9	10.2	12.4
Aldh1b1	11.4	1.3	1	0.19	9.1	0.34	1.2	0.31	0.39	0.98	2.1	2.8	3.2	13.9	3.3	1.6	1.6	0.75	2.3	5.6	4	1.4	1.2	1.2	3	2.3	1.5	8.7	2.9	5.3	7.3	1.7	3.6	1.3	2.6	9.5	8.2	10.7	7.1	2.8	3	11.2	2.3	2.5	2.9
Aldh1l1	18.6	0.01	0	0.38	0.34	0.24	0.22	0.23	0.1	0.23	0.07	0.25	0.11	0.12	0.12	0.83	0.37	0.45	0.61	0.56	0.52	0.3	0.58	0.6	0.67	0.73	0.85	0.45	2	0.55	0.55	0.76	2	2.6	2.2	1.3	11.2	11.2	16.7	11.2	14.6	14	12.4	12.6	15.6
Aldh1l2	0	0.01	0	0	0	0	0	0	0	0	0	0	0	0	0.04	0.33	0.2	0	0.11	0.07	0.05	0.13	0.02	0	0.24	0.16	0.1	0.27	0.69	0.29	0.09	0.06	0.28	0.11	0.02	0.67	0.5	0.21	0.4	0.9	1.6	1.9	1.2	1.5	2.4
Aldh2	57	29.5	30.1	41.5	36.2	32.8	44	42.2	41.3	63.4	46.7	45.7	65.2	46	39.6	75.9	76.7	75.2	61.8	64.3	65.8	59.4	53.7	67.5	56.2	58.3	46.5	57.2	63.2	55.5	61.9	47.1	62.6	63.8	79.9	78.3	86	85.2	85.8	96.9	97.5	95.6	83.8	83.1	81.9
Aldh3a1	0	0	0	0	0	0	0	0	0	0	0	0	0	0	0	0	0	0	0	0	0	0	0	0	0	0	0.13	0	0	0.05	2.9	0.91	0.67	6.6	9.4	2.8	6.5	1.1	4.6	37.4	30.8	30.8	54.8	50.6	66.4
Aldh3a2	1.1	0.76	0.61	1.8	1.2	1.9	1.5	1.6	2.9	5.2	2.2	3	3	1.7	1.9	2.4	5.1	3.9	4.1	2.9	2.8	4.8	6.7	4.8	12.1	9.6	8.5	8.9	7.2	11.5	10.6	6.7	13.2	12.9	14.9	12.7	9.1	6.9	6.5	11.5	11.8	8.9	12.2	11.3	14.4
Aldh3b1	0	0	0	0	0	0	0	0	0.09	0	0	0	0	0	0	0	0	0	0	0	0	0	0	0	0	0.04	0.02	0	0	0	0	0	0.02	0	0.1	0	0	0	0	0	0.07	0.05	0.02	0	0
Aldh3b2	0	0	0	0	0	0	0	0	0.12	3	0.79	0.69	0.44	0.33	0.27	6	6	8.3	6.7	4.5	3.9	4.6	7.5	6.1	6.7	10.2	10.9	8.4	9.2	8.7	6.5	7.8	16.3	11.9	9.8	8.9	5.4	5.6	5.2	5.2	5.5	7.7	7.8	9.5	9.4
Aldh4a1	8.7	1.8	5.8	1.4	1.1	1	1.5	1.4	1.7	2.6	1.7	1.2	1.3	2	1.7	4.5	2.2	2	2.7	2.5	3.5	3.1	2.4	2.8	4.1	3.7	4	12.2	6.2	5	1.2	0.62	2.2	2.9	2.4	10	8.6	4.6	6.9	9.5	8.4	8.1	10.4	7.9	12.4
Aldh5a1	2.1	2.4	1.9	3.5	4.6	3.9	4.5	5	5.5	4.3	3.6	3.9	4	2.3	2.5	5	4.5	3.3	2.9	2.9	2.2	2.8	3.7	3.1	3.5	2.9	2.5	3.7	6.5	2.9	1.8	2.6	3.4	1.4	1.8	1.7	2.4	3.1	2.8	1.8	2.3	2.7	2.8	3	4.7
Aldh6a1	10.6	1.6	2.8	5.2	3.6	2.6	4	4.5	5.3	4.2	2.1	3.4	3.7	3.6	3.7	9.3	7	6.9	7.4	8.5	6.1	7.6	10.4	11.4	22.5	19.5	18.3	21.3	19.4	22.1	31.6	28.1	35.6	49.1	58.9	37.8	112	98.7	126	138	163	148	157	159	153
Aldh7a1	14.9	8.5	7	7.9	11	9.5	10.1	8.5	9.8	10.3	7	7.6	11.2	11.2	9.6	10.9	7.6	14.9	6.4	5.1	4.4	6.4	9.5	6.8	6.9	6.2	6.3	8.6	8.3	10	6.5	5.6	6.4	5.7	6.8	11.8	8.4	6.2	5.6	10.5	13.6	11.8	9.8	13.8	15.2
Aldh8a1	3.4	0	0	0	0	0.01	0	5.5	0	0	0	0	0	0	0	0	0	0	0	0	7	0	0	0	0	0	0	0	0	6.5	0	0	0	0	0	0	0	0	0	0	17.1	0	0	0	0
Aldh9a1	6.7	5	4.8	5.9	11	9.1	7.9	7.8	6.3	6.5	5.1	4	7.5	5.4	6.6	9.6	9.2	6.1	9.6	13.2	12.4	9	9.1	10	13.1	16.2	15.7	20	15.9	17.2	19.2	14.4	16.9	10.3	15.7	18.8	15.4	10.2	16.2	11.5	11.9	12.9	13.4	12.1	14.5
Aldoa	97	77.8	88.6	110	109	88.2	111	119	124	114	111	88.7	125	113	95.1	190	176	221	166	163	170	144	125	142	139	146	128	94.2	81.7	117	133	76.3	135	164	159	154	184	201	201	174	153	145	181	160	146
Aldoart1	0	0	0	0.21	0	0	0	0.14	0.31	0	0	0	0	0	0	0	0	0	0	0.47	0.19	0.19	0	0.15	0	0	0	0	0	0	0	0	1.9	0	0	0	0	0	0	0	0	0	0	0	0
Aldoart2	0	11.9	17.9	12.7	11.2	11.1	14.2	11.3	12.4	3.9	0	16.7	0	15.7	14.1	7	7.2	0	6.4	11	9.5	0	14.6	16.7	10.3	0	6.3	0	0	3.4	0	0	2.9	13.9	18.3	7.9	6.3	4.3	10.3	0	7.8	9.1	0	0	1.9
Aldob	65.2	0	0	0.82	1.7	1.4	1.2	0.66	0.34	0	0.56	0	0.06	0.15	0	0	0	0	0	0	0.02	0.08	0	0.05	2.3	2.2	2	0	0	0.04	0	0	0	0.06	0	0.01	0	0.06	0.11	0.08	0.1	0	0.55	0.46	2.8
Aldoc	0.2	0.28	0.15	0.68	0.49	0.17	0.04	0.16	0.3	0.78	0.83	0.55	4.8	1.2	1.1	1.8	0.91	9.8	6.3	2	6.1	1	2.2	4.4	0.84	0.98	0.78	0.14	0	0.14	1.1	0	0.64	1	0.43	0.46	0.33	0.28	0.45	0.06	0	0	0.15	0.26	0.07
Alg1	0.05	0	0.02	0	0.04	0	0.03	0.06	0	0	0.06	0.05	0	0	0.04	0.05	0	0.02	0.01	0	0.12	0.03	0.06	0.05	0	0	0.04	0.27	0.02	0.06	0.1	0	0.58	0	0	0.03	0.08	0	0.21	0	0	0.1	0.04	0.04	0.13
Alg10b	0.5	2.4	0.42	0.51	0.62	0.77	0.77	0.14	0.43	0.35	0.58	0.1	0.35	0.37	0.52	0.35	0.23	0.36	0.46	0.11	0.24	0.1	0.27	0.3	0.39	0.75	0.75	0.42	0.78	0.34	0.25	0.59	0.8	0.44	0.27	0.93	0.75	0.3	0.89	0.1	0.07	0.04	0.04	0.09	0.23
Alg11	0.09	0.15	0.08	0	0.08	0.11	0	0.1	0.09	0.03	0.24	0.27	0.11	0.34	0.26	0.22	0.14	0	0	0.11	0.02	0.19	0.08	0.07	0.39	0.16	0.22	0.14	0	0.23	0.27	0	0.13	0.2	0.1	0.17	0.02	0	0.04	0.41	0.92	0.21	0.12	0.09	0.03
Alg12	0	0	0	0	0	0	0	0	0	0	0	0	0	0	0	0	0	0	0.08	0	0	0	0	0	0	0	0	0.06	0	0	0	0	0.11	0.002	0.12	0.04	0.01	0	0	0	0	0	0	0	0.003
Alg13	0	0	0	0	0	0	0	0	0.04	0	0	0	0	0	0	0	0	0	0	0	0	0	0	0	0	0	0	0	0	0	0	0	0	0	0	0	0	0	0	0	0	0	0	0.03	0
Alg14	0	0	0.05	0	0	0	0.07	0.007	0.02	0.09	0	0.09	0	0	0.05	0.18	0.34	0.23	0.05	0.13	0.04	0.09	0.15	0.1	0	0	0	0	0.08	0.14	0	0	0	0.16	0.13	0.16	0.14	0	0	0	0.13	0	0.09	0.02	0.18
Alg2	5.6	5.2	5.9	5.3	5.5	5.8	5.7	6.4	6.9	3.8	1.8	4.9	4.6	5.1	5	3.7	3.1	2.7	2.2	3.6	2.8	2.1	2.2	3.5	2.7	1.7	2.4	1.2	1.2	1.8	2.9	2.6	2.4	2.9	1.6	2.6	1.8	1.4	1.3	0.39	0.78	0.87	0.53	0.51	0.56
Alg3	0.33	0.17	0.23	0.2	0.49	0.19	0.17	0.18	0.27	0.23	0.22	0.18	0.06	0.22	0.29	0.29	0.32	0.14	0.04	0.38	0.31	0	0.33	0.28	0.38	0.35	0.25	0.1	0.11	0.33	0.16	0	0.05	0.03	0.15	0.42	0.6	0.21	0.46	0.13	0.38	0.39	0.31	0.33	0.19
Alg5	0.35	0.11	0.32	0.85	0.3	0.3	0.15	0.39	0.33	2.2	2.1	0	0.21	3.1	1.2	1.1	0.94	2.5	1.2	2.1	1	0.79	1.5	1.1	0.32	5.3	1	1.1	1.1	4.4	1.3	1.7	1.7	1.1	7.5	1.9	2	0.84	1.9	0.93	0.57	2.2	0.68	1.8	2.2
Alg6	0.009	0.07	0	0	0.02	0	0.01	0	0	0	0.04	0.18	0	0.11	0	0	0	0	0	0.1	0	0.04	0	0	0	0.04	0	0	0	0.06	0.02	0	0.01	0.1	0.03	0.09	0.03	0	0	0	0	0.09	0	0.06	0.03
Alg8	0.12	0.24	0	0.57	0.21	0.54	0.13	0.09	0.15	0	0	0.05	0	0.09	0.03	0.51	0.75	0.31	0	0.5	0.54	0.14	0.02	0	0.33	0.29	0.28	0.37	0	0.03	0.18	0	0.24	0	0.45	0.39	0.12	0.17	0.14	0	0.21	0.16	0.01	0.11	0.37
Alg9	0	0	0	0	0	0	0	0.02	0.04	0	0	0.07	0	0	0.04	0	0.15	0.11	0	0	0	0	0	0	0.06	0.07	0.05	0	0.17	0	0.05	0.09	0	0	0	0.11	0	0	0.24	0	0.08	0.28	0	0.04	0
Alkbh1	0	0	0	0	0	0	0	0	0	0	0.05	0.06	0	0	0	0	0	0	0	0	0	0	0	0	0	0	0	0	0	0	0	0	0	0	0	0	0	0	0	0	0	0	0	0	0
Alkbh2	0.04	0	0	0	0.04	0.05	0	0	0.03	0	0	0	0	0	0.02	0	0	0	0	0	0	0	0	0	0	0	0	0	0	0	0	0	0	0	0	0	0	0	0	0	0	0	0	0	0
Alkbh3	0	0	1.1	0	0.11	0.11	0	0.02	0	0	0.09	0.04	0	0.39	0.45	0.29	0.14	0	0.51	0	0	0	0.68	0	0.31	0.26	0.16	0.09	0	0.38	0.07	0	0.38	0	0	0.1	0	0.17	0	0.07	0	0	0.2	0.23	0.25
Alkbh5	0.07	0.65	0.68	0.95	0.26	0	0.67	0.67	1.6	0.19	0.27	0.27	0.08	0.4	0.44	0.25	0	0	0.12	1.2	1.1	0.18	0.18	0.05	0	0.04	0.12	0	0.11	0.38	0	0	0.15	0	0.05	0.21	0	0.04	0.03	0	0	0	0	0.03	0.13
Alkbh6	1.2	2.5	2.1	0.48	0.39	0.33	0.27	1	0.28	0.5	0	0.37	0.05	0.09	0.08	0.15	0.18	0.13	0	0.19	0.1	0.02	1.3	0.15	0.25	0.05	1	0.06	0.11	0.05	0.14	0	0.38	0.37	0.26	0.4	0.06	0.14	0.07	0	0.12	0.26	0	0	0
Alkbh7	0.03	0.1	0.1	0.06	0.06	0	0.04	0.09	0.09	0	0	0	0	0.08	0	0	0.26	0	0	0	0.05	0	0.13	0	0.1	0	0.04	0	0	0.06	0	0	0	0	0	0	0.12	0.13	0.23	0	0.16	0	0	0.02	0.15
Alkbh8	0.15	2.9	0.07	0.06	0.1	0.05	0.27	0.06	0.14	0.15	0.28	0.05	0.06	0.17	0.14	0.08	1.1	0	0	0	0	0	0.02	0.07	0.02	0.02	0.01	0	0	0.01	0.27	0	0.07	0	0	0	0	0	0	0	0.02	0.02	0	0.005	0
Allc	0	0	0	0.07	0	0	0	0	0	0	0	0	0	0	0	0	0	0	0	0	0	0	0	0	0	0	0	0	0	0	0	0	0	0	0	0	0	0	0	0	0	0	0	0	0
Alms1	0.004	0.002	0.007	0	0.003	0.001	0	0	0	0	0	0	0	0	0.005	0	0	0	0	0	0	0	0	0	0	0	0	0	0	0	0	0	0	0	0	0	0	0	0	0	0	0	0	0	0
Alox12	0	0	0	0	0.03	0	0.05	0.02	0.04	0.21	0.09	0.21	0.2	0.009	0.04	0.21	0.26	0.17	0.09	0.05	0.03	0.08	0.16	0.08	0.04	0.11	0.08	0.19	0.27	0.16	0.04	0.39	0.24	0	0.05	0.5	0.02	0.05	0.02	0	0	0.02	0.01	0	0.03
Alox12b	0	0	0	0	0	0	0	0	0	0	0	0	0	0	0	6.1	5.3	3.5	4.4	3.7	2.9	2.2	6.1	2.6	0.26	1.5	1.2	0.93	0.3	0.62	0.72	0.53	1.1	1.2	0.41	0.2	0.35	0.14	0	0.15	0.09	0.15	0.11	0.18	0.29
Alox15	0	0	0	0	0	0	0	0	0.006	0.42	0.04	0	0.13	0.03	0.02	0.05	0.06	0	0.21	0.29	0.11	0	0.02	0	0	0	0	0	0	0	0	0	0	0.25	0.11	0.31	1.6	1.1	3.3	0	0.01	0	0	0.02	0.09
Alox5	0	0	0	0	0	0	0	0	0	0	0	0	0	0	0	0	0	0	0	0	0	0	0	0	0.004	0	0	0	0	0	0	0	0	0.04	0.03	0.05	0.18	0.12	0.24	0.05	0	0.03	0.04	0.06	0.16
Alox5ap	0	0	0	0	0	0	0	0	0	0	0	0	0	0	0	0	0	0	0	0	0	0	0	0	0	0	0	0	0	0	0	0	0	0.55	0	0	0	0	0	0	0	0	0.27	0.34	0.21
Alox8	0	0	0	0	0	0	0	0	0	0	0	0	0	0	0	0	0	0	0	0	0	0	0	0	0	0	0	0	0	0	0	0	0.02	0	0	0	0	0	0	0	0	0	0	0	0
Aloxe3	0	0	0	0	0	0	0	0	0	0	0	0	0	0	0	0.05	0.05	0.08	0.06	0.09	0.06	0.06	0.06	0.11	0.03	0.04	0.03	0.07	0	0	0.04	0	0.19	0	0	0.03	0	0	0	0	0	0	0	0	0
Alpl	0.19	0.51	0.29	0.56	0.54	0.35	0.58	1	0.52	0.05	0.06	0.21	0.14	0.12	0.33	0.01	0.07	0	0	0	0.01	0.01	0	0.01	0	0	0	0	0	0	0	0	0	0	0	0	0	0	0	0	0	0	0	0	0
Als2	0.04	0.004	0	0.006	0.008	3.2	0	0	0.01	0	0	0	0	0	0	0	0	0	0	0	0	0	0	0	0	0	0	0.21	0.03	0	0	0	0	0	0	0	0.004	0	0	0	0	0	0	0	0.007
Als2cl	0	0	0	0	0	0.0008	0	0	0.001	0	0	0	0	0	0	0	0.01	0	0.006	0	0	0	0.006	0	0.008	0.008	0.005	0	0	0	0	0	0.04	0.008	0	0	0	0	0	0.01	0.01	0.03	0.002	0.02	0.02
Alx1	0	0	0	0	0	0	0	0	0	0	0	0	0	0	0	0	0	0	0	0	0	0	0	0	0	0	0.004	0	0	0	0	0	0	0	0	0	0	0	0	0	0	0	0	0	0
Alx3	0	0	0	0	0	0	0	0	0	0	0	0	0	0	0	0	0	0	0	0	0	0	0	0	0	0	0.007	0	0	0	0	0	0	0	0.85	0	0	0	0	0	0	0	0	0	0
Alx4	0	0	0	0	0	0	0	0	0	0	0	0	0	0	0	0	0	0	0	0	0	0	0	0	0	0	0.004	0	0	0	0	0	0	0	0	0	0	0	0	0	0	0	0	0	0
Alyref	36	37	42.5	27.1	33.2	35.1	29.9	33.4	34	26.8	15.6	14.7	29.9	28.7	36.5	25.1	27.2	20.3	20.8	13.7	13.3	18.1	13.5	21.7	16.2	20.8	20.2	19.5	27.3	16.4	12.1	28.8	17.8	6.6	10.1	17.9	19.2	6.7	15.4	6.9	16.2	5.3	10.4	10	14.5
Amacr	11.7	0.33	0	10.1	16.8	9.1	0.3	0.14	0.13	0.1	0.03	2.8	0.06	0.19	0.31	0.13	0	0	0.19	0	0	0	0	0.05	0.65	0.4	3.5	0.22	0	0.12	0.08	0	0.14	0	0.05	0.04	0	8.2	0	0	0.18	0.14	1.1	0.17	0.37
Ambn	0	0	0	0	0	0	0	0	0	0	0	0	0	0	0	0	0	0	0	0	0	0	0	0	0	0	0	0	0	0	0	0	0	0	0	0	0	0	0	0.44	0	0	0	0.02	0
Ambp	0.16	0.26	0.12	0.15	0.22	0.22	0.18	0.12	0.58	0.75	0.39	0.7	1	3.5	2.9	1	0.63	1.3	1	0.87	0.95	0.52	0.28	0.25	0.39	0.12	0.74	1.7	2.1	1.2	0.38	1.5	1.9	0.9	0.87	2.6	0.67	0.5	0.22	0	0.14	0.36	0.6	0.56	0.76
Ambra1	0	0.21	0	0.02	0	0.007	0	0.02	0	0	0	0.003	0	0	0	0	0	0	0	0	0	0	0	0	0	0	0	0	0	0	0	0	0	0.004	0	0	0	0	0	0	0	0	0	0	0
Amd1	0.04	0	0	0.04	0.05	0.03	0	0.04	0.03	0	0	0	0	0	0	0	0	0	0.02	0	0	0	0	0	0	0	0	0	0	0	0	0	0	0	0	0	0	0	0	0	0	0	0	0	0
Amd2	0.04	0	0	0.04	0.05	0.03	0	0.04	0.03	0	0	0	0	0	0	0	0	0	0.02	0	0	0	0	0	0	0	0	0	0	0	0	0	0	0	0	0	0	0	0	0	0	0	0	0	0
Amdhd1	0.82	0	0	3.9	0	0	0	0	0	0	0	0	0	0	0	0	0	0	0	0	0	0	0	0	0	0	0	0	0	0	0	0	0	0	0	0	0	0	0	0	0	0	0	0	0
Amdhd2	0.82	0.88	0.98	0.98	0.94	0.56	13.1	0.88	1.3	0.47	0.14	0.53	0.29	0.91	0.52	0.43	0.82	0.25	0.43	0.26	0.22	0.24	0.76	0.73	0.46	0.59	0.45	0.61	0.14	1.3	1.2	0	2	1.4	1.6	1.1	0.39	0.62	0.22	0.04	0.25	0.42	0.56	0.29	0.49
Amfr	0	0	0.03	0	0.01	0.02	0.04	0	0.03	0.01	0	0.2	0.003	0.01	0.02	0.1	0.09	0	0.15	0.28	0.008	0.01	0.03	0.02	0.14	0.02	0.04	0.03	0	0.09	0.06	0	0.04	0.01	0	0.12	0.009	0	0.01	0	0	0	0	0.02	0.03
Amhr2	0	0	0	0	0	0	0	0	0	0	0	0	0	0	0	0	0	0	0	0	0	0	0	0	0	0	0	0	0	0.02	0	0	0	0	0	0	0	0	0	0	0	0	0	0	0
Ammecr1	0	0	0	0.21	0.39	0	0.33	0	0	0	0	0.12	0	0	0	0	0	0	0	0.17	0	0	0	0.28	0.05	0	0	0	0	0	0	0	0	0	0	0	0	0	0	0	0	0	0	0	0
Ammecr1l	0.42	0.05	0.19	0.53	0.28	0.35	0.18	0.13	0.11	0.05	0.05	0.11	0.03	0.04	0.04	0	0	0	0.13	0.07	0	0	0.09	0.08	0	0	0	0	0	0.03	0	0	0	0	0	0	0	0	0	0	0	0.02	0	0	0
Amot	0	0	0	0	0	0.005	0	0	6.2	0	0	0	0	0	0	0	0	0	0	0	0	0	0	0	0	0	0	0	0	0	0	0	0	0	0	0	0	0	0	0	0	0	0	0	0
Amotl1	0	0	0	0	0	0	0.02	0	0.02	0	0	0	0	0	0	0	0	0	0	0	0	0	0	0.01	0	0	0	0.02	0	0	0	0	0	0	0	0	0	0	0.03	0	0	0	0	0	0
Amotl2	0.01	0	0.01	0	0	0	0	0.02	0	0	0	0	0	0	0	0	0	0	0	0	0	0	0	0	0	0	0	0	0	0	0	0	0	0	0	0	0	0	0	0	0	0	0	0	0
Ampd2	1.9	0.85	1.2	0.88	1.4	1.6	0.92	1.9	1.4	0.6	0.31	0.54	0.53	0.7	0.4	1.2	0.63	1.3	0.43	1	0.53	0.28	0.24	0.33	0.38	0.67	0.51	0.3	0.46	0.4	0.24	0.34	0.51	0.87	0.3	0.45	0.66	0.27	0.22	0.07	0.2	0.08	0.1	0.1	0.24
Ampd3	0	0	0	0	0.01	0	0	0	0	0	0	0	0	0	0	0	0	0	0.02	0.01	0	0	0.01	0	0	0.01	0	0	0.11	0.02	0.03	0	0	0.14	0.04	0.02	0.08	0.07	0.06	0.07	0.14	0.1	0.04	0.08	0.08
Amph	0	0.19	0	0	0	0	0	0	0	0	0	0	0	0	0	0	0	0	0	0	0	0	0	0	0.09	0.01	0	0	0	0	0	0	0	0	0	0	0	0	0	0	0	0	0	0	0
Amt	10.5	0.68	0.44	11	0.86	1.2	7.4	0.53	0.55	11.1	0.66	0.49	4.2	6.3	10.1	0.36	0	0.22	0.18	0.66	0.38	11.2	0.64	12.8	0.53	0.39	1	0	0.11	0.42	0	0	0.36	4.3	0.01	0.2	0.1	0.58	0.15	0	0.24	0.12	0.36	0.33	0.71
Amy1	0	0	0	0	0	0	0	0	0	0	0	0	0	0	0	0	0	0	0	0	0.006	0	0	0	0	0	0	0	0	0	0	0	0.03	0	0	0	0	0	0	0.97	0	0	0	0	0
Amy2a1	0	0	0	0	0	0	0	0	0	0	0	0	0	0	0	0	0	0	0.04	0.02	0.01	0	0	0	0	0	0	0	0	0	0.09	0	0.04	0	0	0.02	0	0	0	0	0	0	0	0	0
Amy2a2	0	0	0	0	0	0	0	0	0	0.68	0.76	0.07	6.2	39.4	12.1	0.01	0.21	0.03	0.03	0.01	0.006	24.5	8.4	4.6	49.3	3.5	1.1	0	0	1.5	0.06	0	0.03	3.7	10.6	0.01	0	0	0	0.33	1.5	0.19	0.95	1.6	5.7
Amy2a3	0	0	0	0	0	0	0	0	0	0.68	0.76	0.07	6.2	39.4	12.1	0.01	0.21	0.03	0.03	0.01	0.006	24.5	8.4	4.6	49.3	3.5	1.1	0	0	1.5	0.06	0	0.03	3.7	10.6	0.01	0	0	0	0.33	1.5	0.19	0.95	1.6	5.7
Amy2a4	0	0	0	0	0	0	0	0	0	0.68	0.76	0.07	6.2	39.4	12.1	0.01	0.21	0.03	0.03	0.01	0.006	24.5	8.4	4.6	49.3	3.5	1.1	0	0	1.5	0.06	0	0.03	3.7	10.6	0.01	0	0	0	0.33	1.5	0.19	0.95	1.6	5.7
Amy2a5	0	0	0	0	0	0	0	0	0	0.89	1	0.09	8.2	51.9	16	0.01	0.27	0.04	0.03	0.02	0.008	32.3	11.1	6.1	65	4.6	1.4	0	0	2	0.07	0	0.03	4.8	14	0.01	0	0	0	0.44	2	0.25	1.3	2.2	7.5
Amy2b	0	0	0	0	0	0	0	0	0	0	0	0	0	0	0	0	0	0	0	0	0.008	0	0	0	0	0	0	0	0	0	0	0	0	0	0	0	0	0	0	0	0	0	0	0	3.3
Amz2	0.03	0.28	0.24	0.89	0.03	0.26	0	0.02	0.1	0.06	0	0.06	0.1	0	0.07	0	0	0	0.05	0	0	0	0.06	0	0	0	0	0	0	0	0	0	0	0.12	1.8	0	0.02	0	0	0	0	0	0	0	0
Anapc1	1.7	1.9	1.9	1.7	2.2	2.3	1.7	1.7	2.4	1.4	0.88	1.1	1.2	1.8	1.4	0.81	0.9	1.1	0.76	0.75	0.47	0.73	0.75	0.6	0.43	0.35	0.38	0.26	0.22	0.19	0.22	0.05	0.48	0.43	0.18	0.39	0.28	0.04	0.1	0.02	0.05	0.04	0.007	0.006	0.06
Anapc10	0.36	0.19	0.09	0	0	0.16	0.06	0.39	0.09	0	0	0	0	0	0	0	0	0	0.07	0	0	0.14	0	0	0	0	0	0	0	0	0	0	0	0	0	0	0	0	0	0	0	0	0	0	0
Anapc11	0	0	0	0	0	0	0.21	0	0.26	0	0.42	0	0	0	0	0	0	0.2	0.2	0	0	0	0	0	0.31	0	0	0	0	0	0	0	0	0	0	0	0	0	0	0	0	0	0	0	0.14
Anapc13	3.2	3.7	2.6	3.9	3.4	4.1	3	4	3.3	4.6	1	2.5	4.6	3.2	2.6	2.2	2.1	1.8	2.2	2.4	1.9	0.93	0.53	3.1	1.6	1.5	1.9	2	2.9	1	0.22	5.7	1.6	2.3	0	0	0.99	0.96	1.3	0.17	0.69	0.9	0.65	0.68	0.7
Anapc16	0.21	0.4	0.24	0.14	0.24	0.28	0.04	0.11	0.06	0.3	0	0.31	0.17	0.09	0	0.18	0	0.12	0.13	0	0	0	0.14	0.06	0.09	0	0	0	0	0	0.07	0	0	0.03	0	0	0	0	0	0	0	0	0	0	0
Anapc2	3.5	4.3	3.5	2.8	3.5	3	2.7	3.2	3.8	3.2	1.1	1.2	1.9	4	2.6	2	1.4	1.9	1.2	1.1	0.71	1.5	1.1	1.2	0.86	0.91	1.2	0.81	1	0.71	0.59	0.38	1	0.26	0.31	0.55	0.28	0.26	0.13	0.14	0.28	0.16	0.04	0.1	0.31
Anapc4	1.9	2.5	2.7	2.1	2.6	2.1	3	1.7	1.6	3	1.6	1	1.2	1.6	1.4	1.1	2	0.45	0.75	1	0.44	0.96	1	1.3	0.66	0.26	0.35	0.57	0.32	0.61	0.33	0.3	0.27	0.12	0.03	0.48	0.29	0.12	0.23	0.09	0	0	0.1	0.14	0.11
Anapc5	2.1	2.3	4.6	3	2.4	3.4	2.3	1.9	2.9	2.5	0.79	3.4	2.3	1.5	1.6	1.2	1.8	0.77	1.1	1.5	0.82	0.26	0.37	0.34	0.73	0.35	0.65	0.34	0.11	0.91	0.32	0.22	0.22	0.1	0.1	0.29	0.19	0	0.1	0.09	0.06	0.07	0.06	0.12	0.15
Anapc7	0.54	0.78	0.73	0.99	0.64	0.38	0.47	0.39	0.52	0.08	0	0.46	0.25	0.5	0.53	0	0.15	0.17	0.06	0.08	0	0.009	0.09	0.38	0.08	0.07	0.13	0	0.07	0.12	0.009	0	0.17	0.05	0	0.1	0.01	0.01	0.04	0	0.03	0.009	0.03	0	0
Ang	0	0	0	0	0	0	0	0	0	0	0	0	0	0	0	0	0	0	0	0	0	0	0	0	0.05	0	0	0	0	0	0	0	0	0	0	0	0	0	0	0	0	0	0	0	0.07
Angel2	0.03	0.05	0.1	0.005	0.09	0.13	0.14	0.04	0.009	0	0.06	0.08	0	0.09	0.01	0	0.04	0	0	0.04	0.26	0.003	0.004	0.04	0.07	0.03	0.03	0.06	0	0	0	0	0	0.01	0.01	0.03	0.03	0.02	0.03	0.02	0	0.03	0.04	0	0.1
Angptl1	0	0	0	0	0.04	0	0	0	0	0	0	0	0	0	0	0	0	0	0	0	0	0	0	0	0	0	0	0	0	0	0	0	0	0	0	0	0	0	0	0	0	0	0	0	0
Angptl2	0	0.04	0	0	0.05	0.25	0	0	0.05	0.08	0	0.03	0.07	0.04	0.07	0.36	0.24	0.12	0.11	0.31	0.09	0	0.06	0	0.28	0.11	0.16	0.21	0.17	0.52	0.15	0	0.24	0.04	0.43	0.15	0.03	0.3	0.02	0.08	0.05	0.08	0	0.09	0.08
Angptl3	0	0	0	0	0	0	0	0	0	0	0	0	0	0	0	0	0	0	0	0.02	0	0	0	0	0	0	0	0	0	0	0	0	0	0	0	0	0	0	0	0	0	0	0	0	0
Ank	0	0	0	0	0	0	0	0	0	0.006	0	0	0	0	0	0	0	0	0	0	0	0	0	0	0	0	0	0	0	0	0	0	0	0	0	0	0	0	0	0	0	0	0	0	0
Ank1	0.01	0	0	0	0	0.008	0	0.01	0.02	0.004	0	0.006	0	0	0.01	0	0	0.06	0	0	0	0.003	0.001	0.006	0.02	0.006	0.009	0	0	0	0	0	0	0.009	0	0	0	0.006	0.009	0	0.008	0.02	0.001	0.008	0.02
Ank2	0.14	0.08	0.03	0.28	0.13	0.29	0.36	0.38	0.55	0.41	0.22	0.42	0.51	0.21	1.1	0.64	0.6	0.42	0.6	0.42	0.54	0.22	0.68	0.37	0.61	0.77	0.81	1.1	0.63	0.85	0.37	1	0.98	0.29	0.32	0.75	0.38	0.1	0.22	0.07	0.29	0.13	0.03	0.11	0.14
Ank3	0.52	0.47	0.43	0.69	0.96	0.65	0.57	0.66	0.99	1.3	0.74	0.85	0.85	0.74	0.62	2.3	1.4	1.1	0.91	1.7	1.9	0.97	1.7	2.2	1.1	1.2	1.2	1.4	0.45	1.1	1.1	1.3	3.6	2.8	2.7	2.1	3.4	3.7	4	2	2.8	3.2	2.5	2.9	4.2
Ankfy1	1.4	1.6	1.5	1.9	2.8	1.7	5.5	2.1	2.4	2.7	1.6	1.7	1.6	2.3	2	3.5	3.6	1.9	2.4	2.9	2.2	3.7	5.1	2.8	2.2	2.2	2.2	2.5	2.5	1.9	1.8	1.1	2.9	1.5	2.1	2.1	1.7	1.8	1.5	0.89	0.79	1.2	1.6	1.3	2
Ankhd1	0.27	0.37	0.4	0.51	0.38	0.31	0.25	0.39	0.28	0.39	0.3	0.29	0.19	0.37	0.29	0.67	0.38	0.08	0.46	0.17	0.21	0.1	0.29	0.16	0.27	0.2	0.52	0.18	0.11	0.02	0.15	0.12	0.44	0.12	0.11	0.19	0.05	0.13	0.09	0.05	0.15	0.1	0.06	0.13	0.19
Ankib1	0.03	0	0.04	0	0.03	0	0.01	0	0	0.01	0.006	0.004	0.01	0.02	0.007	0	0	0	0.02	0	0.009	0.004	0.03	0.01	0.02	0	0.06	0.02	0.01	0	0.04	0.02	0.06	0.03	0.03	0	0.03	0	0	0	0	0.01	0.008	0.02	0.04
Ankle2	0.17	0.25	0.24	0.67	0.72	0.19	0.22	0.23	0.17	0.13	0.08	0.34	0.28	0.07	0.13	0.06	0.09	0.09	0.11	0.05	0	0.02	0.05	0.04	0.12	0.12	0.07	0.17	0.06	0.07	0.04	0.04	0.13	0.08	0.06	0.1	0.03	0	0.03	0	0.05	0	0	0	0.11
Ankmy2	1.2	1.5	1.6	1.3	1.9	1.6	2	2.2	1.4	2.5	0.64	1.2	0.78	1.3	1.3	0.81	1.8	0.41	0.79	1.4	0.77	1.1	1.3	0.66	0.93	0.76	1	1.3	0.58	0.51	1.2	0.4	1.8	1.7	0.9	1.3	0.89	0.87	0.85	0.54	0.61	0.88	0.5	0.36	0.66
Ankrd10	0.11	0.22	0.12	0.28	0.31	0.72	0.64	0.5	0.21	0	0	0.12	0	0.21	0	0	0	0.13	0	0.13	0.08	0	0	0	0.06	0.06	0	0	0	0.52	0.09	0	0.11	0.02	0.12	0	0	0	0	0	0	0	0	0	0
Ankrd11	0	0	0.02	0.007	0.03	0.01	0.04	0	0.01	0	0	0	0.0004	0	0.002	0.006	0	0	0	0	0	0.003	0	0.0008	0	0.008	0.006	0	0	0	0	0	0	0	0	0	0	0	0	0	0	0	0	0	0
Ankrd13a	2.2	0.2	0.23	0.23	0.58	0.25	0.56	0.45	0.5	0.66	0.52	0.27	0.96	0.1	0.43	0.47	0.5	0.15	0.25	0.55	0.36	0.17	0.09	0.21	0.2	0.31	0.3	0.44	0	0.52	0.15	0.04	0.4	0.37	0.46	0.56	0.53	0.31	0.43	0.17	0	0.42	0.21	0.31	0.53
Ankrd13b	0	0	0	0	0	0	0	0	0	0	0	0	0	0	0	0	0	0	0	0	0	0	0	0	0	0	0.02	0	0	0	0	0	0	0	0	0	0	0	0	0	0	0	0	0	0
Ankrd13d	0	0	0	0	0	0	0	0	0	0	0	0	0	0	0	0	0	0	0	0	0	0	0.07	0	0	0	0	0	0	0	0	0.03	0	0	0	0	0	0	0	0	0	0	0	0	0
Ankrd16	0	0	0	0	0	0	0	0	0	0	0	0	0	0	0	0	0	0	0	0	0	0	0	0	0	0	0	0	0	0	0	0	0.42	0	0	0	0	0	0	0	0	0	0	0	0
Ankrd17	0.86	0.75	1.1	0.61	0.68	0.87	0.58	0.76	0.8	0.83	0.29	0.24	0.82	0.54	0.25	0.28	0.36	0.13	0.28	0.35	0.18	0.22	0.15	0.11	0.13	0.23	0.35	0.13	0	0.17	0.07	0	0.06	0.29	0.23	0.19	0.14	0.08	0.04	0.04	0	0.05	0.03	0.02	0.07
Ankrd22	0	0	0	0	0	0	0	0	0	0.14	0	0	0	0	0.04	0.22	0	0.07	0.26	0.37	0.08	0.15	0.37	0.31	0.1	0.36	0.13	0	0	0.05	0.09	0	0.25	0.27	0.17	0.14	0.12	0.17	0	0	0.03	0	0	0	0.12
Ankrd27	0.01	0	0	0	0.03	0.01	0	0.06	0.01	0	0	0	0	0.02	0	0.11	0	0	0	0.02	0	0	0	0	0.02	0.12	0.19	0	0	0.009	0	0	0.02	0	0	0.03	0.01	0.01	0	0	0	0.02	0	0	0.008
Ankrd28	0.64	0.41	0.06	0.34	0.54	0.49	0.47	0.4	0.36	0.12	0.02	0.07	0.08	0.13	0.2	0.36	0.14	0.15	0.03	0.15	0.05	0.14	0.14	0.23	0.1	0.02	0.16	0.08	0	0.08	0.17	0	0.15	0.09	0.05	0.21	0.1	0.06	0.1	0.03	0.05	0.04	0.04	0.07	0.13
Ankrd29	0	0	0	0	0	0	0	0	0	0	0	0	0	0	0	0	0	0	0	0	0	0	0	0	0	0	0	0	0	0.14	0	0	0.1	0	0	0	0	0	0	0	0	0	0.17	0	0.23
Ankrd35	0	0	0	0	0	0	0	0	0	0.01	0	0	0	0	0	0.24	0.24	0.18	0.72	0.15	0.03	0.008	0.06	0.1	0.004	0.49	0.02	0	0.06	0.02	0	0	0	0	0	0	0	0.005	0	0.006	0	0	0	0.008	0.004
Ankrd39	0	0	0	0	0	0	0	0.06	0	0	0	0	0	0	0	0	0	0	0	0	0	0	0	0	0	0	0	0	0	0	0	0	0.17	0.06	0	0	0	0	0	0	0	0	0	0	0
Ankrd40	0	0	0	0.11	0.15	0.87	0.05	0.96	0.84	0	0	0	0	0	0	0	0	0	0	0	0	0	0	0	0	0	0	0.01	0	0.04	0.04	0	0	0.16	0.07	0	0.06	0	0	0	0.05	0	0	0	0
Ankrd44	0.15	0.06	0.1	0.03	0.17	0.11	0.07	0.1	0.09	0.02	0.02	0.08	0.17	0.25	0.06	0.22	0.18	0.04	0.15	0.08	0.08	0.09	0.16	0.05	0.06	0.05	0.14	0.1	0.26	0.12	0.07	0	0.23	0.08	0.1	0.31	0.06	0.1	0.02	0	0.03	0.09	0.04	0.02	0.05
Ankrd46	0	0.26	0.6	0	0	0.15	0.04	0.58	0.69	0.17	0.24	0.59	0.78	0	0	0	0	0	0.06	0	0	0	0	0	0.12	0.26	0.06	0	0	0	0	0.16	0	0	0	0.11	0	0	0	0	0.47	0	0	0	0
Ankrd49	0.26	0.24	0.04	0.09	0.12	0	0	0	0.17	0	0.11	0.15	0	0	0	0.2	0.15	0	0.04	0	0	0.07	0.1	0	0.08	0.07	0.19	0	0	0.06	0	0	0	0	0	0	0	0.03	0	0	0	0	0	0	0
Ankrd50	0	0	0	0	0	0.11	0	0.03	0	0	0	0	0	0	0	0	0	0	0	0	0	0	0	0	0	0	0	0	0	0	0	0	0.16	0	0	0	0	0	0	0	0	0	0	0	0
Ankrd52	0.22	0.05	0.04	0.04	0.22	0.16	0.11	0.14	0.13	0.14	0.13	0.18	0	0.2	0.16	0.23	0.23	0.02	0.03	0.03	0.007	0	0.02	0.05	0.05	0.002	0.02	0.57	0.01	0.07	0	0	0.008	0	0.03	0.05	0.06	0.06	0	0	0.02	0	0	0.02	0.009
Ankrd54	0.19	0.12	0.31	0.05	0.28	0	0	0	0	0	0	0.05	0.2	0	0	0.32	0.37	0	0.07	0	0	0	0.14	0	0	0	0	0	0	0	0	0	0.06	0	0	0	0	0	0	0	0	0	0	0	0.05
Ankrd6	0	0	0	0	0	0	0	0	0	0	0	0	0	0	0	0	0	0	0	0	0	0	0	0.11	0	0	0	0	0	0	0	0	0	0	0	0	0	0	0	0	0	0	0	0	0
Ankrd63	0	0	0	0	0	0	0	0	0	0	0	0	0	0	0	0	0	0	0	0	0	0	0	0	0	0	0	0	0	0	0	0	0	0	0	0.04	0	0	0	0	0	0	0	0	0
Anks1	0.31	0.1	0.23	0.16	0.35	0.29	0.12	0.36	0.32	0.11	0.07	0.39	0.11	0.16	0.2	0.31	0.19	0.15	0.04	0.28	0.11	0.17	0.25	0.25	0.25	0.47	0.25	0.09	0.21	5.6	0.14	0	0.99	0.32	1	0.26	0.35	0.13	0.12	0.05	0.72	0.12	0.51	0.29	0.27
Anks1b	0	0	0	0	0	0	0	0	0	0	0	0	0	0	0	0	0	0	0	0	0	0	0	0	0	0	0.64	0	0	0.06	0	0	0	0	0	0	0	0	0	0	0	0	0	0	0
Anks3	0.02	0.009	0.1	0.01	0.01	0.08	0.01	0.02	0.03	0.11	0	0.03	0	0	0.01	0.05	0	0	0	0	0	0	0	0	0	0.16	0	0	0	0.01	0	0	0	0	0	0.001	0	0	0	0	0	0	0	0	0
Anks6	0	0	0	0	0	0	0	0	0.004	0	0	0	0	0	0	0	0	0	0	0	0	0	0	0	0	0	0	0.01	0.02	0	0	0	0.01	0	0	0	0	0	0	0	0	0	0	0	0
Ankzf1	0.1	0.12	0.19	0.08	0.08	0.11	0.08	0.13	0.16	0	0.03	0.07	0.02	0.2	0	0.02	0	0	0.11	0.04	0.02	0	0.07	0.07	0.03	0.02	0.11	0.05	0	0	0	0	0.17	0	0.02	0.04	0.06	0	0.04	0	0	0	0	0.03	0.11
Anln	0.5	0.14	0.28	0.66	0.67	0.53	0.42	0.5	0.48	0.55	0.31	0.74	0.42	0.45	0.4	0.73	0.8	0.35	0.14	0.25	0.17	0.07	0	0.32	0.19	0.05	0.04	0	0.07	0.08	0.01	0	0.07	0.02	0	0.02	0	0	0	0	0	0	0	0	0
Ano1	0.33	0.32	0.36	0.41	0.36	0.31	0.45	0.12	0.29	0.17	0.3	0.23	0.07	0.42	0.19	0.1	0	0.01	0.11	0.02	2.1	0.2	0.27	0.22	0.12	0.12	0.18	0.27	0.32	0.09	0.09	0	0.23	0.03	0.2	0.46	0.07	0.02	0.03	0.05	0.08	0.09	0	0	0.004
Ano10	0.09	0.15	0.26	0.06	0.15	0.04	0.37	0.41	0.31	1.1	0.27	0.54	0.63	0.09	0.5	1.5	0.99	0.17	0.53	0.75	0.41	0.39	0.83	0.41	0.63	0.73	0.86	0.86	1	1.2	1	0.44	0.92	0.85	0.61	1.2	0.87	0.56	0.63	0.75	0.57	0.98	0.74	0.6	0.74
Ano3	0	0	0	0	0	0	0	0	0	0	0	0	0	0	0	0	0	0	0	0	0	0	0	0	0	0	0	0	0	0	0	0.08	0	0.008	0	0	0	0	0	0	0	0	0	0	0
Ano6	0.46	0.31	0.24	0.59	0.47	0.48	0.4	0.48	0.5	0.16	0.02	0.16	0.18	0.22	0.22	1.3	1.1	0.67	0.25	0.46	0.58	0.15	0.41	0.53	0.5	0.76	0.82	0.57	0.61	2.1	0.52	0.6	0.73	0.48	0.61	0.94	0.63	0.65	0.58	1	0.18	1.2	0.44	0.75	0.51
Ano7	0	0	0	0	0	0	0	0	0	0	0	0	0	0	0	0	0	0	0	0	0	0	0	0	0	0	0	0	0	0	0	0	0	0	0	0	0	0	0	0	0.01	0	0	0	0.01
Ano8	0	0	0	0	0	0	0	0	0	0	0	0	0	0	0.14	0	0	0	0	0	0	0	0	0	0	0	0	0	0	0	0	0	0	0	0	0	0	0	0	0	0	0	0.04	0	0
Ano9	0	0	0	0	0	0	0	0	0	0	0	0	0	0	0	0	0	0	0	0.01	0	0	0	0.01	0.005	0	0	0	0	0	0	0	0.1	0	0.03	0	0	0	0.02	0	0	0	0	0.009	0.02
Anp32a	108	90.4	102	109	113	128	110	112	106	97.7	103	101	121	96	71.6	134	137	98.7	42.1	110	51.5	148	91.5	178	53.9	56.7	53.9	55.4	60.6	35.6	49.6	46.1	46.4	70.5	93.9	28.2	27.6	28.8	23.7	11.8	27	18.9	25	20.1	24.1
Anp32b	74.5	110	110	118	111	98.8	92.5	98.3	68.8	106	88	88.7	122	120	88.7	98.8	81.9	91.7	47.7	40.9	60	63	61	83.2	65.6	67.6	67.3	68.4	59.9	54.1	65.6	44.3	61.7	65.9	63.1	24.8	21.3	22.4	13.8	36.7	25.6	14.6	23	11.6	48.1
Anp32e	52.7	54.9	57.5	38.6	42.6	39.5	49.3	38.1	51.3	59.6	17.5	27.2	66.1	42.5	46.3	43.3	41.9	36.9	36.2	27	21.3	25.6	29.9	26.7	23.9	26.8	36.8	27.3	45.6	20	33.1	70.2	31.8	17.8	11.9	18.2	10.6	4.9	8.4	5	4.5	4.9	5.5	10	7.4
Anpep	0.51	0.24	0.37	0.73	0.84	0.74	1.3	1.5	2.2	3.9	1.2	1.6	2.9	4.5	2.4	1.7	2.4	2.4	1.2	1.4	2.4	4	0.98	0.45	3.4	1.6	1.8	2.5	35.4	2.6	4.3	1.1	4.4	6.2	5.6	4.3	6.8	12.4	6.8	7	2.9	2.5	1.3	4.7	3.3
Antxr1	0	0.02	0	0.22	0.04	0	0.11	0	0.05	0.07	0.02	0.04	0.05	0.14	0.08	0.008	0	0	0.07	0.02	0	0	0	0	0	0	0	0	0	0.13	0	0	0.04	0	0	0	0	0	0	0	0	0	0	0	0
Antxr2	0	0.1	0.05	0	0.08	0.16	0.25	0.14	0.23	0.24	0.04	0.24	0.02	0.17	0.24	0.34	0	0	0.14	0.12	0.23	0.07	0.12	0.06	0.13	0.13	0.11	0.01	0	0.27	0.08	0	0.11	0	0.08	0.14	0.06	0.1	0.06	0.04	0.05	0.03	0.03	0.09	0.02
Anxa1	2.8	8.8	10.4	51.7	40.4	23.3	58.4	53.8	64.6	335	169	148	177	104	118	228	279	312	252	295	329	196	288	213	135	179	155	103	151	94.2	96.6	266	114	108	115	111	92.5	83.6	77.9	52.5	56.1	73.7	56.9	58.7	65.8
Anxa10	0	0	0	0	0.02	0	0.98	0.29	0.58	14.5	7.7	4.9	8.5	5	6	31.3	31.5	27.3	41.1	35.1	28.8	49.5	47	45.5	71.9	62.3	69.8	52.6	54.8	30.9	63.2	111	65.9	109	110	58.4	91.5	77.1	114	140	109	90.6	149	129	153
Anxa11	1.4	3.6	3.3	5.5	4.6	4.2	5.5	5.4	5	13.1	8.3	9.7	9.6	8.8	6.8	15.6	16.3	16.1	13.2	16.6	11.8	12.2	18.8	16.5	21.7	21.1	19.4	14.7	19.1	18.4	19.3	35.9	22	24.6	25.7	29.5	20.8	24.7	18.6	14.6	19.6	22	22.6	18.4	19.5
Anxa13	0	0	0	0	0	0	0	0.03	0	0	0	0	0	0	0	0	0	0	0	0	0	0	0.01	0	0.37	0.05	0.17	0.22	0.23	0.35	0.33	0.1	0.28	0.39	0.03	0.18	0	0	0	0	0	0	0	0.03	0.02
Anxa2	48	66.6	68	88.7	102	82.9	115	104	119	294	235	220	260	187	199	294	280	342	282	303	323	279	323	251	244	267	222	216	264	213	254	417	185	172	198	239	196	208	181	177	198	217	185	164	140
Anxa3	1.1	2.5	2.9	1.7	4	2.1	3.9	5.1	5.1	15.9	3.6	4.8	9.1	4	5.2	13	13.5	10	10.1	12.1	11.5	7.9	8.8	9.1	15.7	13.2	15.7	12.7	16.8	17.8	13.4	17.8	9.1	20.1	31.1	20.4	19.4	14.1	16.2	27.4	27.9	25.2	35.6	34.3	33.9
Anxa4	3.4	4.3	3	4.8	12.4	4.2	7.4	8.1	9.1	24.1	11.3	14.4	21.5	19	15.2	34.4	31.8	32.4	32	35.7	25.9	31.1	32.4	38.8	33.9	34.9	46.3	37.1	52.5	44.6	51.9	58.1	52.4	63.6	61.2	52.4	61.9	53.1	63	53.1	58.4	53.7	70.5	74.4	66.1
Anxa5	28.4	26.4	31	40	49	41.8	55.5	55.7	53	81.2	65.7	69.9	76.4	66	56.2	83.4	97.4	90.6	56.4	101	93.2	61.2	63.1	54.3	108	108	119	123	141	100	134	101	110	142	141	164	134	113	120	97.7	112	128	101	104	94.5
Anxa6	48.1	87.6	84.7	129	131	109	141	145	156	224	160	161	207	145	157	155	168	183	153	182	180	120	146	139	156	176	159	151	210	148	137	221	129	101	114	180	119	119	113	75.1	88.7	87.5	68.7	72.9	71.3
Anxa7	2	3.7	2.2	2.6	5.8	4.5	6.1	5.4	4.9	15.2	8.4	8.1	10.3	8.2	8.9	21.9	25.1	16.2	17.7	18.7	18.6	11.7	16.7	14.2	15.9	24.4	24.5	17.6	18.4	13.7	15.3	9.5	20	23	20	16.9	15.9	10.9	17.3	15.2	17.2	15.2	19.1	20.6	19.8
Anxa8	0	0.04	0.14	4.2	1.5	0.5	3.6	4	4.6	16.5	5.9	11.9	8.4	4.9	6.6	10.7	12.7	11.4	16	11.8	15.9	12.3	25.3	17.3	13.8	17.2	16.1	8.8	12.1	8.4	5.1	24.8	12.1	4	7.5	4.1	1.1	5.4	5.1	0	2.3	0.32	0.2	0.41	0.28
Anxa9	0	0	0	0	0	0	0	0	0	0	0	0	0	0	0	4.3	3.5	3.5	3.3	4.5	3.5	3.3	5.5	3.8	2.3	3.5	3.6	1.5	1.6	1.9	1.5	1.6	3.2	0.84	1.6	1.5	0.51	0.35	0.79	0.54	0.5	1.2	0.93	0.64	1.3
Aoc3	0	0	0	0.04	0.03	0	0.04	0.04	0.06	0.43	0.38	0.73	0.31	0.21	0.13	5	4.3	3.1	2.6	6.8	4.4	5.1	5.5	7.7	7.5	8.7	7.4	16.3	17.9	15.3	15.9	14.7	18.2	10.6	14.3	24.6	18.6	11.3	17.8	20.6	21.4	27.7	8.3	10.5	12.9
Aox1	0	0	0	0	0	0	0	0	0	0	0	0	0	0	0	0	0	0	0	0	0	0	0	0	0	0	0	0	0	0	0	0	0	0	0	0	0	0	0	0	0	0	0	0.005	0
Aox3	0.21	0	0	0	0	0	0	0	0	0	0	0	0	0	0	0	0	0	0	0	0	0	0	0	0	0	0	0	0	0	0	0	0	0	0	0	0	0	0	0	0	0	0	0	0
Aox3l1	0	0	0	0	0	0	0	0	0	0	0	0	0	0	0	0	0.2	0	0	0	0	0.07	0	0.2	0.44	0	0.3	0.83	0.12	0.8	0.34	0	0	0.11	0.13	0.46	0.16	0.41	0.17	0	0.31	0	0	0.51	0
Aox4	0	0	0	0	0	0	0	0	0	0	0	0	0	0	0	1.1	5.8	0.77	0.45	0.78	0.63	2.6	3.6	3	7.7	9.4	6	21.9	16.2	14.8	12.1	12.7	15	5.7	4.8	7.5	0.71	1.4	0.71	0.47	1.2	0.83	0.71	3.2	4.7
Ap1b1	6.9	7.6	7.3	8.1	6.6	6.8	8.5	7.4	10.5	9.3	6.6	6	11	8.6	7.7	15.9	16.7	10.8	9.8	10	9.9	10.4	14.3	10	8.8	8.5	8.6	8.4	7.6	9.8	8.4	6.3	10.5	11	13.2	12.6	11.2	13.9	11.8	10.9	11.8	12.3	9.9	9.7	9.6
Ap1g1	4.2	8.1	7.3	3.9	4.4	4.2	4.1	3.7	4.6	6.2	5.2	5	5.4	6.2	7.4	6.6	5.1	6.2	4.6	5.4	4.5	5.3	5.9	6.2	3	2.7	2.9	4.1	3.1	4	4.1	0.81	3.9	6.3	6.4	6	6.4	7.1	7	4.5	6.6	4.7	3.3	3.5	4.9
Ap1g2	0.23	0.003	0	0.23	0.3	0.23	0.09	0.09	0.24	0.11	0.19	0.08	0.01	0.14	0.13	0.76	0.66	1.2	0.32	0.75	0.45	0.26	0.71	0.35	0.47	0.61	0.71	0.28	0.14	0.35	0.28	0.12	0.56	0.22	0.37	0.45	0.69	0.56	0.33	0.12	0.12	0.22	0.23	0.34	0.39
Ap1m1	6.6	3.8	3.9	3.4	4.5	4.7	4.9	4.1	5.6	2.9	1.3	2.5	2.6	2.9	4.2	4.9	4.1	2.1	1.3	2.6	3.1	1.4	1.3	1.1	1.8	2.5	1.9	3.3	1.9	2.3	2.3	0.32	3.3	1.6	0.88	2.1	2.7	1.3	2.5	0.47	0.65	0.69	0.84	0.73	1.9
Ap1m2	0.27	0.66	0.57	1.6	1.7	0.09	0.98	0.79	0.54	1.4	1.3	1.6	0.95	1.7	1.2	6.9	5.8	3.7	4.5	4.9	3.9	3.6	7.1	3.7	3.7	4.5	4.9	2.3	0.32	1.9	4.9	0.8	6	4.4	5	4.5	5.9	5.4	5	3.9	5.7	3.6	5.7	4.5	7.9
Ap1s1	4.8	3.7	3.8	1.7	4.2	3.5	1.8	4.6	5.2	3.9	2.4	4.3	3.8	3.8	4	5.1	7	5.5	5.9	4.8	1.4	4.6	4.9	5	3.6	1.7	2.6	1.9	1.9	2.4	2.7	1.6	3.5	3.2	4.3	1.9	3.8	3.1	4.2	2.1	0	3.9	3.5	2.5	2.5
Ap1s2	0	0	0	0	0	0.7	0	0.58	0.7	0	0	0	0	0	0	0	0	0	0	0	0	0	0	0	0	0.78	0	0	0	0	0	0	0	0	0	0.46	0	0	0.45	0	0	0	0.1	0	0.31
Ap1s3	0	0	0	0	0	0.1	0	0	0	0	0	0	0	0	0	0.2	0	0	0.17	0	0.3	0	0	0	0.27	0.34	0.26	0.16	0	0	0	0	0	0	0	0	0.2	0.19	0.33	0	0	0	0.29	0.29	1.1
Ap2a1	4.2	4.1	6.4	5.9	6.2	5.3	7.1	4.7	7.2	6	5.4	4.9	4.5	5	4.4	6.5	5.8	6.8	5.1	6.6	3.6	4.1	6.2	5.2	5.1	5.3	5.7	4.6	5.2	4.1	5.4	1.8	7	5.5	5.3	6.3	6.2	4.6	6	2.9	4	4	2.5	2.6	5.3
Ap2a2	7.9	8.7	7.2	7.1	8.5	7.5	8.6	9.3	11.9	10	5.2	7.4	9.4	10.1	7.5	16.8	12.1	9.4	8.8	10.1	9.1	6.1	9.1	7.3	7.7	8.2	8.4	9.2	9.2	7.8	7.5	6	8.6	7.6	7.5	9.8	8.6	6.7	5.9	4.7	8	5.4	4.2	4.5	6.6
Ap2b1	14.2	14.6	13	15	13.5	13.4	14.5	18.8	19	21.2	14.8	15.6	18.6	17	17.1	16	18.3	19.5	14.5	14.7	16.3	10	15	13	11.4	11.4	11.9	13.9	14.2	11.2	12.5	7.8	11.3	11.9	11.4	11	9.3	9.6	10.6	6.2	8.3	8.9	6.6	7.1	8.2
Ap2m1	8.3	7.6	10.9	7.6	8.6	6.5	9.7	7.1	6.7	5.9	6.3	8.7	13.8	12.3	9.6	10.5	12.7	6.6	6.9	9.1	8.6	8.1	8.4	9.3	8	7	7.9	5.6	3.4	7.9	6.2	1.8	9.8	5.9	7.3	7.7	8.8	6.9	7.5	3.8	3.6	5.9	3.6	4.2	6.1
Ap2s1	15	20.8	10.4	18.9	18.4	15.9	12.6	14.4	15.6	28.2	17.2	14.1	12.2	20.9	17.4	26.3	34.3	22.1	15.5	19.7	10.6	16.3	16.5	16.4	12.4	13.5	16.6	23	17.9	18.1	19	6.3	34.4	18	17.2	18	16.1	10.8	13.1	12.2	13.4	15.7	9.7	7.6	8.7
Ap3b1	2	2	2.9	2.3	2.1	2.5	2.3	3.3	3.6	3.4	1.3	1.4	3.2	3.3	2.3	3.7	3.3	2.2	1.8	2.8	2.3	1.8	2.1	1.5	1.7	1.4	2.1	2.3	2	1.6	1.5	0.78	3.2	2.8	3.3	2.9	2.7	1.8	2.4	1.4	0.81	1.7	1.7	1.7	2.4
Ap3b2	0.03	0	0	0.02	0.04	0.04	0.03	0	0	0	0	0	0	0	0	0	0	0	0	0	0	0	0	0	0	0	0	0	0	0	0	0	0	0	0	0	0	0	0	0	0	0	0	0	0
Ap3d1	1.5	2	2.2	1.4	2.9	1.8	2.1	2.6	2	2.1	1.7	1.1	2.9	2.7	2	1.9	2	1.7	1.8	2	1.5	1.1	2.8	2.2	2.3	1	2.1	2.1	2.1	1.7	2.8	0.82	3	1.7	2.5	2.3	1.6	2.2	3	0.98	1.2	1.7	1.7	2.7	2.6
Ap3m1	1.4	3.5	3	2	2.4	2	1.4	3	1.8	3.9	3.3	1.8	4	4.2	3	3.6	3.9	4.9	2.3	2.2	2	2.6	4.6	4	2.6	2.4	3.3	2.5	0.9	2.2	3	2.5	3.3	2.2	2.5	2.9	1.8	2.6	2.5	1.9	2.3	2.9	1.9	1.9	3.9
Ap3m2	0	0	0	0	0	0	0	0	0	0	0	0	0	0	0	0	0	0	0	0	0	0	0	0	0	0	0	0	0	0	0.04	0	0	0	0	0	0	0	0	0	0	0	0	0	0.07
Ap3s1	1.5	1.7	1	6.6	1.1	2.1	7.4	4.3	6.6	2.6	1.6	1.8	0.77	0.78	2.1	3	6.6	2.4	1.4	2.2	1.8	1.8	1.3	1.5	1.6	1.8	1.1	1.9	1	2	1.1	0.2	2	2.2	2.2	3.9	2.8	1.4	2.2	0	1.5	1.1	0.9	1.3	2.5
Ap3s2	0	0	0	0	0.2	0.29	0	0	0.11	0.62	0.16	0.17	0.3	0	0.1	0.31	0.66	1.3	0	0.51	0	0	0	0	0.32	0.27	0.16	0.32	0.2	0	0.13	0.2	0	0.1	0.73	0	0	0	0.75	0	0	0	0.44	0.34	0.64
Ap4b1	0	0	0	0	0	0	0	0	0	0.02	0.02	0.01	0.01	0.02	0	0	0	0	0	0	0	0	0.01	0.008	0.04	0	0	0	0	0	0	0	0	0	0	0.02	0	0	0.01	0	0	0	0	0	0
Ap4e1	0.007	0	0.01	0.02	0.004	0.006	0.13	0.005	0.02	0.02	0	0.005	0.02	0	0	0	0	0	0.02	0.01	0	0.007	0.006	0.001	0.009	0	0.009	0.01	0.01	0.01	0.02	0	0.02	0	0	0.03	0	0	0	0	0	0.02	0	0	0.008
Ap4m1	0	0	0	0.07	0.08	0.06	0	0	0.05	0.04	0	0.1	0	0	0	0.03	0.08	0	0	0	0	0.05	0	0	0	0	0	0.1	0	0	0	0	0	0	0.02	0	0	0	0	0	0	0	0	0	0.03
Ap4s1	0.29	0.06	0.2	0	0	0.22	0.27	0.32	0.32	0.21	0.23	0.25	0.18	0.27	0.18	0.15	0	0	0	0.06	0	0	0	0	0.33	0.27	0.25	0	0	0	0	0	0	0.15	0	0.26	0.3	0.21	0.22	0.25	0.23	0	0.05	0.2	0.11
Ap5b1	0.007	0	0	0	0.01	0	0	0	0	0.02	0	0	0	0	0	0	0	0	0	0	0	0	0.002	0.02	0	0	0	0	0	0.01	0	0	0	0	0	0.003	0	0	0	0	0.01	0	0	0.003	0
Ap5m1	0	0	0	0	0.005	0	0	0	0	0	0	0	0	0	0	0	0	0	0	0	0	0	0	0	0.009	0	0	0	0.01	0.03	0	0	0	0	0	0	0	0	0	0	0	0	0	0	0
Ap5s1	0	0	0	0.05	0	0	0.25	0.02	0	0	0	0	0	0	0	0	0	0	0	0	0	0	0	0	0	0	0.04	0	0	0	0	0	0	0	0	0	0	0	0.04	0	0	0	0	0	0
Ap5z1	0.01	0	0	0	0.02	0	0	0	0.03	0	0	0	0	0	0	0	0	0	0	0.04	0	0	0	0	0	0	0.01	0.03	0.06	0.02	0	0	0	0.02	0	0.04	0	0	0.06	0	0	0	0	0	0.003
Apaf1	0.51	6.1	0.36	0.91	0.34	0.29	0.74	0.32	0.58	0.12	0.11	0.05	0.16	0.13	0.1	0.17	0.05	0	0.03	0.11	0.05	0.04	0.09	0.04	0.35	0.03	0.28	0.06	0	0.03	0.01	0.03	0	0.01	0.08	0.03	0.004	0.02	0.008	0	0	0	0.002	0.007	0.33
Apba1	0	0	0.008	0	0	0	0	0	0	0	0	0	0	0	0	0	0	0	0	0	0	0	0	0	0	0	0	0	0	0	0	0	0	0	0	0	0	0	0	0	0	0	0	0	0
Apba3	0.05	0.04	0.04	0.07	0.07	0.06	0	0.05	0.07	0.12	0.07	0	0	0	0	0	0	0.09	0	0	0	0	0.04	0.06	0.04	0	0	0	0.1	0.04	0	0	0.19	0	0	0	0	0	0	0	0	0	0	0.02	0
Apbb1	0.06	0.24	0.29	0	0.05	0.04	0.03	0	0.04	0	0	0	0	0	0	0	0	0	0	0	0	0	0	0	0	0.02	0	0.02	0.04	0	0	0	0	0.009	0	0.05	0.02	0	0	0	0	0	0	0	0.04
Apbb1ip	0	0	0	0	0	0	0	0	0	0	0	0	0	0	0.01	0	0	0	0	0	0	0	0	0	0	0	0	0	0	0	0.02	0.1	0	0.02	0	0	0	0	0	0	0	0	0	0	0.03
Apbb2	0	0.03	0.02	0.02	0.03	0.07	0.03	0.02	0.04	0.03	0	0.02	0	0.03	0	0	0	0	0	0	0	0	0	0	0.006	0	0	0	0	0	0	0	0	0.03	0.01	0.02	0	0	0	0	0	0	0	0	0
Apc	0.007	0.008	0.007	0	0.01	0.003	0.01	0.05	0.07	0.005	0.001	0.006	0.01	0.01	0.004	0.01	0	0	0	0.002	0.002	0.0008	0.002	0	0.005	0	0.01	0	0	0	0	0	0.004	0.002	0	0.01	0	0	0	0	0	0	0	0	0.001
Apcs	0	0	0	0	0	0	0	0	0	0	0	0	0	0	0	0.3	0	0.21	0.17	0.07	0.21	0	0.11	0.3	0.72	0.11	0.57	0.19	0	0.47	0	0	0.86	0	0	0	0	0	0.04	0	0	0	0	0	0
Apeh	3.3	3.4	3.9	3.3	4.1	4.1	3.7	3.4	3.3	4.7	2.6	2.7	5.3	3.3	3.2	6.4	4.2	4.7	7.6	4.8	3.6	5.2	5.1	4	5.4	5	6	4.3	4.8	4.6	3.3	2.3	3.2	4.4	3.4	4.2	4.2	3.5	3.6	3.1	2.8	4	3.6	5	6.7
Apex1	35.5	28.8	31.7	24.9	28.7	36.3	30.4	28.7	30.4	23.3	16.7	17.5	34.7	24.1	22.7	18.9	15.4	14.9	12.4	20	16	12.4	14.1	11.8	9.7	11.7	12	10.2	9	15.5	12.5	9.4	11.6	8.4	10.8	11.4	7.5	7.4	7.6	5.1	5.6	3.1	6	6.1	5.4
Apex2	0	0	0	0.04	0	0	0	0	0.38	0	0	0	0	0	0	0	0	0	0	0	0	0	0	0	0	0	0	0	0	0	0	0	0	0	0	0	0	0	0	0	0	0	0	0	0
Aph1a	0.28	0	1	0	0.4	0	0	0.73	1.2	3.6	0.49	0.42	3.7	0	0	0.35	0.4	0	0	0.34	0	0.39	0.38	0	0.29	0.32	0.41	0	0	0	0	0	0	0	0	0	0	0	0.22	0	0	0	0	0	0.19
Api5	14.8	15.7	15.9	16.2	17.4	18.4	12.4	20.2	18.8	21	11.7	13.7	19.6	16.2	11.2	12.1	7.5	11	7.4	10.7	9	8.6	12.4	11.1	8.7	7.7	10.3	8.4	6.4	9.9	7.8	7	10.6	7.2	5.9	7.8	4.5	5.9	4.7	2.6	2.6	2.7	2.7	3.5	4.2
Apip	4.7	3.9	4.3	5.1	7.1	5.2	3	5.4	5.6	3.8	2.7	4.5	3.3	4.1	4	4.1	3.4	2.7	5.1	5.2	4	3.1	2.9	4.4	4.4	4	4.6	4.3	4.3	3.9	3.7	3.3	3.2	4.8	5.4	5.6	3.5	4.3	4.3	2.2	2.1	2.5	2.7	3.9	4
Apitd1	0	0	0	0	0	0	0	0.06	0	0	0	0	0	0	0	0	0	0	0	0	0	0	0	0	0	0.04	0	0	0	0	0	0	0.09	0	0	0	0	0	0	0	0	0	0	0	0
Aplf	0.13	0	0	0	0.06	0.12	0	0.13	0.16	0.14	0.06	0.05	0.12	0.12	0.09	0.19	0.2	0.18	0.08	0.03	0	0	0.11	0.12	0	0	0.07	0	0.05	0	0	0.05	0.1	0	0	0.06	0	0	0	0.05	0	0	0	0.03	0
Aplnr	0	0	0	0	0	0	0	0	0	0	0	0.07	0	0	0	0	0	0	0	0	0	0	0	0	0	0	0	0	0	0	0	0	0	0	0	0	0	0	0	0	0	0	0	0	0
Aplp2	0	0.009	0.03	0.07	0	0.13	0.08	0.18	0.09	0.04	0.02	0.19	0	0.14	0.05	0.15	0.02	0.04	0.1	0.08	0.006	0.02	0.13	0.14	0.05	0.04	0.04	0.07	0	0.02	0	0	0.08	0.14	0.03	0.33	0.05	0.04	0.1	0.008	0.004	0.01	0.03	0.1	0.06
Apmap	1.2	1.7	1.7	0.86	1.1	0.56	1.2	1	2.2	2	1.2	1.3	1.7	2	1.7	3.3	2.4	1.8	1.2	0.73	2.2	1.1	2.6	2.3	1.5	1.8	2.2	2	1.7	1.1	1.4	1.7	1.9	3.7	2.9	3.2	2.8	3.8	0.66	1.4	3.3	1.8	1.1	2.2	1.8
Apoa1	10.5	64.4	25.1	39.8	43.6	44.1	26.8	41.5	47.5	51.1	30.2	45.6	35.4	39.3	37	29	19.6	52.3	39.1	27.3	26.7	54.1	38.7	42.9	58.5	33.9	49.5	78.2	47.9	62	63.6	50.1	80.8	169	122	159	50.1	45	65.1	20.8	27	19.9	55.5	50	38.7
Apoa1bp	1.9	8.3	7.3	2.3	4	2.7	4.2	5.3	2.7	13.5	1.6	2.3	12.1	10.5	9.8	11.8	8.8	6.4	7.6	9.3	6.8	9	10.6	8.3	10	9.1	11.9	11.9	13.7	13.2	13.2	3.7	16.8	13.8	13.5	8.8	8.4	7.2	9.3	9.6	5.9	6.9	14	11.9	11.6
Apoa2	1.1	0.82	0	1.5	1.6	1.3	3	1.8	2.6	0.68	0.06	3.5	0.31	3.4	1.3	0	0	0	0.86	1.1	1.2	1.1	3	1.4	3.5	1.2	3.6	3.7	0.89	3.5	2	0	9.6	18	13.3	27.4	9.4	11.8	11.4	2.8	1.7	3	3.2	4.2	2.1
Apoa4	0.37	4.5	4.8	5.8	5	3.7	7.7	5.2	7.5	6.5	2.7	4.5	5.2	5	6.2	10.1	9	11.8	8.6	8.1	7.3	7.9	13.9	10.9	24.5	15.8	24.4	36.6	31.2	31.7	24.2	31.6	43.5	28.3	22.8	38.7	5.9	3.1	6.6	2.3	1.8	3.2	6.3	4.1	8
Apoa5	0.006	0	0	0	0	0	0	0	0	0	0	0	0	0	0	0	0	0	0	0	0	0	0	0	0	0	0	0	0	0	0	0	0	0	0	0	0	0	0	0	0	0	0	0	0
Apob	0.07	0.27	0.47	0.42	0.48	0.74	0.38	0.31	0.66	0.18	0.97	1	0.18	0.37	0.32	0.08	0.04	0.03	0.05	0.01	0.04	0.0004	0.004	0.006	0.04	0.03	0.02	0.02	0.01	0.009	0.02	0.005	0.01	0.04	0	0.09	0.005	0	0.002	0	0	0	0	0	0.0005
Apobec2	0	0	0	0	0	0	0	0	0	0	0	0	0	0	0.05	0	0	0	0	0	0	0	0.08	0.02	0.05	0	0.09	0.2	0.6	0.06	0	0	0.3	0.52	1.9	0.55	0	0.08	0	0.05	0.45	1.7	0.18	0.76	0.15
Apobec3	0	0	0	0	0	0	0	0	0	0	0	0	0	0	0	0	0	0	0	0	0	0.03	0.66	0	0.05	0	0.01	0.02	0	0	0	0	0.01	0	0	0	0	0	0	0	0	0	0	0	0
Apobr	0	0	0	0	0	0	0	0	0	0	0	0	0	0	0	0	0	0	0	0	0	0	0	0	0	0	0	0	0	0	0	0	0	0.03	0	0	0.01	0	0.02	0	0	0	0	0	0
Apoc1	0.47	0	0	0	0	0	0	0	0	0	0	0	0	0	0	0.62	0	0	0	0.5	0	0	2.9	0.64	1.5	0	1.2	1.8	0.56	0.77	0.97	0	1.9	8.9	8.8	8.5	2.3	0.95	2.2	0.68	0	0	1.6	1	1.3
Apoc2	0	0	0	0	0	0	0	0	0	0	0	0	0	0	0	0	0	0	0	0	0	0	0	0	0	0	0	0	0	0	0	0	0	2.4	0	0	0	0	0	0	0	0	0	0	0
Apoc3	0	0	0	0	0	0	0	0	0	0	0	0	0	0	0	0	0	0	0	0	0	0	0.18	0.25	0	0	0	0.99	0	0	0	0.7	1.3	0.64	0.63	1.7	0.75	0	0	0	0	0	0.05	0	0
Apoc4	0	0	0	0	0	0	0	0	0	0	0	0	0	0	0	0	0	0	0	0	0	0	0	0	0	0	0	0	0	0	0	0	0	0	0	0.09	0	0	0	0	0	0	0	0	0
Apoe	3.5	2.8	2.7	2.5	15.1	3.5	3	2.9	3	2.3	2.5	3.6	2.4	2.3	2.1	2.7	2.6	2	3	2.4	2.7	4.8	4.7	4.6	7.1	6	6.1	9	8.4	7.2	3.9	7	6.6	8.2	8.3	19.8	3	4.3	3.9	1.2	3.7	14.2	2.1	3.8	3
Apoh	0	0	0	0	0	0	0.17	0.48	0.2	2	1.5	1.8	0.84	1.1	1.4	15.8	10.8	13.5	8.1	7.7	9.7	5	3.8	7.8	5.8	7.5	7.1	5.1	4.2	3.9	1.7	1.7	5.8	7.6	5.1	7.9	4.2	3.9	4.6	1.7	1.9	0.81	3.4	3.2	3.6
Apol7b	0.38	0.3	0	0	0	0.38	0.38	0.47	0.48	1	0	0.65	0	0	0	0	0	0	0	0.53	0.48	0	0	0	0	0	0	0.44	0.74	0.31	0.37	0.96	0.42	0	0	0	0	0	0	0.53	0	0	0	0	0
Apol7c	0.75	0.6	0	0	0	0.77	0.76	0.94	0.96	2.1	0	1.3	0	0	0	0	0	0	0	1.1	0.97	0	0	0	0	0	0	0.87	1.5	0.62	0.74	1.9	0.84	0	0	0	0	0	0	1.1	0	0	0	0	0
Apol7e	0.36	0.29	0	0	0	0.37	0.36	0.45	0.46	1	0	0.62	0	0	0	0	0	0	0	0.5	0.46	0	0	0	0	0	0	0.42	0.7	0.3	0.35	0.92	0.4	0	0	0	0	0	0	0.5	0	0	0	0	0
Apom	0	0	0.48	0	0.65	0.5	0.63	0.45	0.72	1.8	0.5	0.59	1.5	0.75	0.39	0	0.96	0	0	0.52	0	0.22	0	0	0	0	0	0.73	0	0	0	0	0	0	0.11	0	0	0	0	0	0	0	0	0	0.38
Apoo	6.7	0.35	1	1.1	2.5	2.4	1.3	2.3	2.4	4.5	1.3	0.71	1	6.9	2	3.2	1.3	12.1	4.4	1	2.1	4	2.5	3.8	4.6	3.4	3.6	4.7	4.7	6.2	4.8	5.2	5.7	4.7	6.2	3	11.5	10	11.6	10.2	12.3	15.2	17.9	16.6	17.1
Apool	4	2.2	5.2	3.9	4.2	3.6	6	4	4.8	5	3.2	5.9	3.6	2.1	3.2	7.8	5.4	4.3	3.9	6.6	5.1	4.3	3.6	6.6	5.3	4.8	5.8	5.2	2.5	11	5.7	4	6.4	7.4	10	7.3	9.8	3.3	7	7.4	13.3	10.6	10.3	9.1	9
Apopt1	0	0	0	0.15	0	0	0	0	0	0	0	0.04	0	0	0	0	0	0	0	0	0	0	0	0	0.07	0	0.08	0	0	0	0	0	0	0	0	0	0	0	0	0	0	0	0	0	0
App	0	0.09	0.15	0.29	0.26	0.21	0.36	0.05	0.07	0.07	0.14	0.19	0.08	0.17	0.28	1.2	0.63	0.27	0.34	0.1	0.32	0.31	0.62	0.44	0.8	0.81	0.74	0.6	0.28	0.63	0.25	0.08	0.84	0.09	0.36	0.26	0.86	0.13	0.41	0.19	0.09	0.48	0.48	0.39	0.54
Appbp2	0.07	0.009	0.04	0.04	0.04	0.11	0.09	0.01	0.11	0	0	0	0.03	0	0	0	0.06	0.03	0	0	0	0.02	0.01	0.04	0	0.02	0.03	0.01	0	0	0	0	0.02	0.04	0.04	0	0	0	0	0	0	0	0	0	0.01
Appl1	0.89	0.43	0.64	1.4	1.4	1.5	0.67	1.8	1.6	1.1	0.19	0.66	0.97	0.86	1	3	2.6	2.7	2.5	1.8	2	1.7	2.1	2	1.3	1.6	1.6	1.9	1.2	1.8	1.8	0.62	2.1	2.1	0.96	2.1	1.5	1.1	0.85	0.34	0.81	1.1	0.83	0.82	1.4
Appl2	0.34	0.06	0.12	0.33	0.69	0.47	0.36	0.13	0.15	0.17	0.12	0.31	0.1	0.7	0.18	0.75	0.75	0.4	0.75	0.87	0.27	0.47	1.3	0.61	1.2	0.81	0.69	0.62	0.61	0.32	0.63	0.39	0.83	1.9	1.7	0.87	1.6	0.98	1.3	1.5	1.4	1.1	1.1	2	2.5
Aprt	16.7	15.5	22.6	10.9	13.8	15.4	22.1	16.9	15.7	22.4	8.1	7.5	26.4	23.7	13.6	17.4	18.9	19.5	16.2	13.8	13.6	15.5	13.3	14.2	11.6	10.7	14.8	12.2	5.5	3.8	8	1.8	5	11.6	7.4	7.3	5	4.9	7.5	3.4	5.9	1.6	3.2	4.5	7.5
Aptx	0	0.23	0.06	0.25	0.06	0.1	0	0	0	0.14	0	0.03	0.07	0.35	0.09	0	0.08	0	0	0.06	0	0	0.06	0	0.06	0.06	0.12	0	0	0	0	0	0.08	0	0	0.06	0	0	0	0	0	0	0	0	0
Aqp1	0	0	0	0	0	0	0	0	0	0	0	0	0	0	0	0	0	1.2	0.43	0.16	0	0	0.09	0.17	0	0.13	0.19	0.57	1.2	0.68	0.44	1.3	0.44	0	0	0.54	0.42	0.07	0.24	0	0.1	0.36	0.11	0.11	0.17
Aqp11	0	0	0	0	0	0	0	0	0	0	0	0	0	0	0	0	0	0	0	0	0	0	0	0	0	0	0	0	0	0	0.03	0	0.11	0.05	0	0	0	0	0	0	0	0	0	0	0
Aqp3	0	0	0	0	0	0	0	0	0	3.5	5	4.9	0	1.9	2.5	8.4	7	8.4	5	21	19.1	4.5	7.6	8.1	7.5	3.8	5	0	0	8.2	5.9	0	1.2	2.4	3.5	11.5	2.5	2.7	2.8	2.5	1.3	1.5	2.6	2.8	2.5
Aqp4	0	0	0	0	0	0	0	0	0	0.02	0	0.01	0	0	0	0	0	0	0	0	0	0	0.06	0	0	0	0	0	0	0	0	0	0	0	0	0	0	0	0	0	0.15	0.43	0.1	0.05	0.16
Aqr	1.4	1.4	1.2	1	1	1.5	1.1	1.7	1.2	0.74	0.53	0.78	0.73	0.89	1.2	1.2	0.86	0.35	0.31	0.65	0.67	0.2	0.26	0.26	0.31	0.32	0.41	0.17	0.23	0.58	0.7	0.21	0.37	0.03	0.05	0.38	0.2	0.24	0.04	0	0.06	0	0.03	0.06	0.13
Araf	0.8	0.45	0.19	0.68	0.93	0.64	0.8	1.1	1.7	0.66	0.43	0.6	2.3	1.1	0.59	2	0.66	0.32	0.13	0.89	0.89	0.39	0.33	0.76	4.8	7.3	8.7	0.53	0.84	0.66	0.53	0.45	1.1	0.27	0.59	1.3	1.2	0.13	1.8	0.24	0.14	0.57	0.32	0.27	0.22
Arap1	0.8	1.4	1.3	1.7	2.2	1.3	1.8	2	2	3	1.7	2.2	3.6	3.8	4	1.8	1.5	1.5	3.4	3.8	1.2	2.9	3.1	3.9	0.86	0.91	1.3	0.92	1.6	0.61	0.65	1.4	1.5	0.36	2.2	0.98	0.51	0.31	0.35	0.01	0.02	0.12	0.06	0.04	0.07
Arap2	0	0	0	0	0	0	0	0	0	0	0	0	0	0	0	0	0	0	0	0	0	0	0	0	0.006	0.005	0	0	0.007	0	0	0	0	0.002	0	0	0	0	0	0	0.004	0	0	0	0.01
Arap3	0	0.01	0.01	0.004	0.02	0.01	0.03	0.01	0.02	0.02	0.02	0.15	0.03	0.01	0	0	0	0	0	0.006	0	0	0	0	0	0	0	0	0	0.002	0	0	0	0	0	0	0	0	0	0	0	0	0	0	0
Arcn1	15.1	19.9	24.1	16.2	20.9	17.5	22	22.1	27.3	25.1	17.1	20.8	20.8	22.8	22.2	39.9	38.6	39.4	22.1	28.6	23.3	24.6	23.6	20.9	18.2	18.1	21.5	21	22.8	28.5	17.9	18	18.4	24.1	25	20	26.1	22.7	22.8	14.3	16.7	16.7	16.6	17.7	22.3
Arel1	0.003	0	0	0	0	0	0	0	0	0	0	0	0	0	0	0	0	0	0	0	0	0	0	0	0	0	0	0	0	0	0	0	0	0	0	0	0	0	0	0	0	0	0	0	0
Arf1	0	0	2.7	0	0	0	0	0	49.1	9.7	0	0	33.4	0	0	0	0	70.3	0	57.1	0	0	38.1	0	0	0	0	0	0	0	0	0	0	0	0	0	44.4	0	47	49.4	43.5	42.1	0	43.6	0
Arf2	55.2	44.3	37	49.8	0	65.2	66.8	0	0	91.7	72.5	62.8	76.1	51	60.1	67	66.1	0	85	0	80.9	64.5	0	73.1	75.8	68.1	75.8	50.4	39	56.7	74.9	64.1	76.4	61	70.3	77.1	0	68.6	0	0	0	0	76.3	74.7	80.3
Arf3	0	0	0	0	0	0	0	0	49.1	0	0	0	0	0	0	0	0	70.3	0	57.1	0	0	38.1	0	0	0	0	0	0	0	0	0	0	0	0	0	44.4	0	47	49.4	43.5	42.1	0	43.6	0
Arf4	66.1	51.6	57.3	66.4	81.5	70.2	69.7	64.9	94.2	101	88.3	89.8	89.1	75	81	77.6	131	137	99.5	60.8	65.2	69.4	45.6	74.4	54.9	77.4	70	53.4	30.8	63.7	66.3	21.3	48.6	67.4	48	45.4	45.5	71.2	39.3	94.8	67.6	62.5	50.6	62.2	53.7
Arf5	52.7	66.4	53.2	64.8	72.8	69	77.6	83.4	67.9	75	66.8	58.2	80.9	59.9	46.2	118	114	95.9	77.2	106	90.2	61.4	61.9	55.1	53	74.2	70.2	42.2	92.7	40.3	53.9	58.6	46.9	50.6	49.5	61.3	56.4	47.7	70.1	56.3	51.4	47.4	58.7	63.4	62.3
Arf6	7.1	4.7	5.7	8.3	9.2	4.5	8.3	8.3	9	15.5	5.9	12.5	11.2	12.6	8.6	28.5	25.8	24.4	12.9	21.1	20.5	13.9	14.1	23.4	13.7	18.6	16.3	12.5	12.5	12.9	17	11	21.6	16	15.1	13.9	23.7	18	18	24.5	22.3	23.7	20.3	25.6	25.3
Arfgap1	2.1	1.8	2.4	2.8	2.7	3.5	2	2.6	2.5	1.4	1.6	2.6	2.1	1.8	3.4	2	1	0.92	2.5	2.3	1.8	0.72	0.76	1.1	1.5	1.3	1.5	2.2	4.1	2.1	0.87	3.2	2.6	1.7	1.1	2.1	1.5	0.58	1.5	0.39	0.85	0.56	0.65	1	1.6
Arfgap2	3.6	3	3	2.2	4.7	2.9	2.2	3.6	3	3.2	1.7	2.1	3.7	3	2.5	1.8	3	2.2	2	2.1	2.2	1.6	1.9	2.6	0.96	1.6	1.2	1.6	2.5	1.8	1.3	2	3.4	1.5	1	1.9	1.6	1.7	1.2	0.68	0.57	0.48	1.5	1	0.99
Arfgap3	0.63	0.71	1	1.5	1.3	0.36	1.2	1.7	1.2	3.2	0.47	0.7	2.2	1.7	1.5	1.9	2.6	1.4	1.9	1.6	0.82	1.1	1.6	1.8	1.5	0.81	1.3	1.5	2	1.6	1.6	1.4	2	1.4	1.5	3.2	1.5	0.82	1.3	1.3	0.76	1.5	1.5	1.8	1.7
Arfgef1	0.29	0.42	0.35	0.4	0.36	0.32	0.4	0.49	0.56	0.42	0.24	0.35	0.2	0.47	0.3	0.48	0.41	0.13	0.51	0.84	0.24	0.22	0.37	0.43	1.8	0.44	0.58	0.43	0.86	0.3	0.14	1.4	0.62	0.58	0.24	1.4	0.52	0.7	0.47	0.31	0.35	0.45	0.56	0.34	0.5
Arfgef2	0.02	0.29	0.5	0.06	0.04	0.06	0.05	0.05	0.06	0.69	0.02	0.03	0.72	0.07	0.42	0.37	0.21	0.08	0.1	0.19	0.53	0.94	1.1	0.84	0.09	0.29	0.31	10.4	38.7	14.3	9.3	24.1	5.4	0.1	2.2	1.5	1.6	0.47	1.5	5.2	0.87	0.85	0.23	0.51	9.6
Arfip1	2	1.4	5.8	3	4.3	3.6	3	3.8	3.5	5.3	3.5	2.5	5	3.2	2.1	9.1	9.1	6.6	5.8	5.9	5.1	4.9	6.1	7.2	6.7	6.6	6.2	7.4	12.7	5.8	4.8	6.9	7.1	8.1	5.2	4.8	6.9	6.4	7.3	3.5	2.9	4.5	6.7	6.1	9.4
Arfip2	0.46	0.26	0.53	0.45	0.41	0.48	0.85	0.32	0.66	0.31	0.45	0.4	3.4	0.12	0.52	0.99	1.4	0.68	0.44	1.1	0.88	0.62	0.11	0.55	0.61	0.92	0.8	0.46	1.3	0.23	0.39	1.4	1.5	1.5	1.1	0.86	1.6	0.36	1.4	1	1.2	0.61	1.5	1.6	1.9
Arfrp1	0.27	0.24	0.23	0.49	0.67	0.27	0.41	0.81	0.25	0.38	0.08	0.23	0.24	0.49	0.39	0.23	0	0	0	0.28	0.1	0.11	0.63	0.23	0.09	0.34	0.3	0.61	1.2	0.31	0.1	1	0.19	0.12	0.27	0.39	0.23	0.22	0.16	0.22	0.34	0.38	0	0.09	0.37
Arg1	42.8	2.2	16.9	6.5	4.9	6.3	4.2	2.6	3.9	13.2	2.1	0.68	3.2	0.83	1.9	44.7	48.8	44.8	40.9	46.5	41.7	9.9	12.2	11.6	13.5	12.9	15.6	4.1	5.4	3.5	10.6	5	4.3	3.6	2.8	2.2	0.5	0.66	0.97	0	0.2	0.33	0.7	0.69	0.68
Arglu1	3.4	5.7	11	4.9	14.2	15.9	15.6	6.8	20	2.9	8.3	0.25	3.2	0	4	1.1	1.2	0	11.8	2	2.7	0	1.7	1.4	3.5	2.7	1.2	0	1.5	1.3	2.7	2	0.84	0.85	0	1.2	1.6	0	1	0	1.6	0	20.9	1.1	0
Arhgap1	5.7	7.4	7.2	10.3	12.2	10.1	15.6	10.6	11.4	9.7	5.8	6	10.1	14.9	13.2	19.9	13.4	12.8	9.7	13.8	13.8	27.1	29	33.2	11.9	13.3	22.6	12.8	18.7	12.1	38.8	19.2	10.1	41	12.3	12.7	9.1	9.7	9.7	77.9	7.5	9.8	42.2	9.8	27.7
Arhgap10	0.13	0.87	0.47	1.5	0.3	0.84	0.61	2.2	2.1	0.14	0.16	0.43	0.2	0.13	0.65	5.4	0.19	0.006	0.19	0.58	0.13	0.43	0.24	0.24	0.49	3	3.3	0.46	0.52	0.22	0.19	0.18	2.3	0.14	0.59	0.28	0.18	0.23	0.06	0.09	0	0.24	0.01	1.3	0.03
Arhgap11a	0	0	0.004	0	0	0	0	0	0	0	0	0	0	0	0	0	0	0	0	0	0	0	0	0	0	0	0	0	0	0	0	0	0	0	0	0	0	0	0	0	0	0	0	0	0
Arhgap12	0.15	0.12	0.21	0	0.04	0.05	0.04	0.07	0.07	0.03	0	0	0.08	0.18	0.01	0.03	0	0.02	0.08	0.11	0.06	0.02	0.25	0.18	0.08	0	0.04	0.25	0.12	0.04	0.02	0.17	0.1	0.07	0.009	0	0.1	0.16	0.02	0.07	0	0.03	0.1	0.12	0.12
Arhgap17	1.3	0.66	1.7	0.88	0.78	1.1	0.83	1	1.2	0.93	0.07	0.74	1.4	0.84	0.78	1.2	0.61	0.55	0.45	0.18	0.16	0.38	0.98	0.57	0.37	0.64	1.4	1.1	0.45	0.41	0.29	0.66	0.84	0.59	0.42	0.83	0.44	0.29	0.44	0.08	0.35	0.6	0.3	0.18	0.29
Arhgap18	0.39	0.47	0.49	0.9	0.67	0.61	0.78	0.6	1.5	0.89	0.67	1.1	0.74	0.61	0.78	0.1	0.29	0.26	0.2	0.69	0.24	0.22	0.2	0.57	0.22	0.13	0.27	0.27	0.35	0.14	0.13	0	0.71	0.25	0.16	0.16	0.67	0.41	0.57	0.41	0.37	0.65	0.43	0.54	0.77
Arhgap19	0	0.005	0	0	0	0	0	0	0.03	0	0	0	0	0.002	0	0	0	0	0	0	0	0	0	0	0	0	0	0	0	0	0	0	0	0	0	0	0	0	0	0	0	0	0	0	0
Arhgap21	0	0.009	0.02	0	0.01	0.01	0.009	0	0.009	0.01	0.004	0	0	0	0.005	0	0	0	0.003	0.008	0.01	0	0.008	0	0	0	0	0	0	0.007	0	0	0.003	0.008	0.004	0.02	0.008	0	0	0	0	0	0.003	0	0.0008
Arhgap22	0	0	0	0	0	0	0	0	0	0	0	0	0	0	0	0	0	0	0	0	0	0	0	0	0	0	0	0	0	0	0	0	0	0	0	0	0	0	0	0	0	0	0	0	0.01
Arhgap23	0	0	0	0	0	0.004	0.002	0.005	0	0.02	0	0.009	0	0.006	0.006	0	0	0	0.02	0	0.02	0.004	0.004	0	0.005	0.02	0.006	0	0	0.01	0	0	0.02	0	0	0.02	0	0	0	0	0	0	0.005	0	0
Arhgap24	0.06	0.02	0	0.06	0	0	0.01	0.07	0.12	0.21	0	0.04	0.04	0	0.03	0.14	0.2	0.08	0.1	0.25	0.15	0.06	0.06	0.09	0.14	0.13	0.19	0.11	0.14	0.12	0.09	0	0.21	0.18	0	0.18	0.22	0.08	0.14	0.03	0	0	0.02	0.04	0.13
Arhgap25	0	0	0	0.01	0.009	0	0.01	0	0	0	0	0.02	0	0	0	0.02	0	0	0	0	0	0	0	0	0	0	0	0.01	0	0	0	0	0	0	0	0	0	0.02	0	0	0	0	0	0	0
Arhgap26	0	0.02	0.02	0.03	0.04	0.007	0.01	0.05	0.06	0.03	0.01	0.07	0.02	0.04	0.06	0.12	0.18	0	0	0.04	0	0.04	0.08	0.03	0.01	0.06	0.07	0.02	0.02	0.01	0	0	0.08	0.03	0	0.06	0.14	0.05	0.07	0	0.02	0.05	0.05	0.06	0.1
Arhgap27	0.01	0.04	0.03	0	0.03	0.04	0.09	0.27	0.01	0.18	0.02	0.16	0.05	0.15	0.12	0.3	0.23	0.08	0.07	0.51	0.34	0.19	0.19	0.12	0.08	0.03	0.16	0.04	0	0.02	0.02	0	0.14	0.09	0.18	0.08	0.13	0.05	0.06	0.05	0.24	0.08	1.1	0.13	0.21
Arhgap28	0.86	0.46	0.67	0.34	0.44	0.44	0.26	0.3	0.07	0.43	0.1	0.3	0	0.32	0.33	0.16	0	0	0	0	0.04	0.04	0.03	0.07	0.07	0	0.08	0.05	0.06	0.03	0.06	0	0	0	0	0.11	0	0	0	0	0	0	0	0	0
Arhgap29	0	0.15	0.13	0	0	0.006	0	0.15	0	0.18	0	0.11	0	0.17	0.05	0.009	0.07	0.13	0	0	0	0	0.06	0.1	0.04	0	0.11	0	0.007	0	0	0	0.003	0	0	0.09	0.06	0	0	0	0.06	0.08	0	0	0.002
Arhgap31	0.005	0.006	0.003	0.02	0.15	0	0	0.007	0.006	0	0.003	0.008	0.02	0.006	0.004	0.01	0	0.004	0	0	0	0	0.003	0	0.001	0.14	0.002	0	0	0	0	0	0	0.02	0.004	0.003	0	0	0	0	0	0	0	0	0
Arhgap32	0	0.01	0.005	0	0.05	0.02	0.006	0.01	0.004	0.001	0	0.005	0.01	0.01	0.006	0	0.06	0.01	0.008	0.05	0	0	0.02	0.01	0	0	0	0	0	0	0	0	0.01	0.01	0	0	0	0	0	0	0	0	0.44	0	0
Arhgap39	0.01	0.001	0	0	0	0.005	0	0	0	0	0	0.005	0	0	0	0	0	0	0	0	0	0	0	0	0	0	0	0	0	0	0	0	0	0	0	0	0	0	0	0	0	0	0	0	0
Arhgap4	0	0	0	0	0	0	0	0	0.007	0	0	0	0	0.11	0	0	0	0	0	0	0	0	0	0	0	0	0	0	0	0	0	0	0	0	0.005	0	0	0	0	0	0	0	0	0	0
Arhgap42	0.01	0.02	0	0.007	0.006	0.03	0.01	0.04	0.03	0.02	0	0	0.01	0	0	0.04	0.04	0.01	0.01	0.01	0.02	0.01	0.01	0.02	0.04	0.02	0.02	0.04	0	0.03	0	0	0.03	0	0.02	0.05	0.05	0	0.01	0	0.03	0	0.99	0.02	0.05
Arhgap44	0	0	0	0	0.003	0	0	0	0.002	0	0	0	0	0	0	0	0	0	0	0	0	0	0	0	0	0	0	0	0	0	0	0	0	0	0	0.003	0	0	0	0	0	0	0	0	0
Arhgap5	0.4	0.28	0.31	0.47	0.49	0.78	0.42	0.63	0.69	0.44	0.32	0.36	0.28	0.27	0.32	0.5	0.47	0.35	0.34	0.28	0.14	0.22	0.3	0.24	0.3	0.1	0.21	0.39	0.33	0.16	0.14	0.13	0.47	0.19	0.11	0.32	0.37	0.13	0.25	0.03	0.14	0.09	0.1	0.18	0.25
Arhgap6	0	0	0	0	0.04	0	0.02	0.21	0.07	0	0	0.03	0.03	0.17	0.005	0.03	0	0	0	0.02	0.02	0	0.55	0	1.1	0	0.007	0	0	0.04	0.007	0	0.04	0.02	0	1.3	2.7	0.09	0	0.01	0.008	0.02	0.07	0.01	0.1
Arhgap8	0	0	0	0	0	0	0.05	0	0	0.04	0	0	0	0	0	0.02	0	0	0.003	0.01	0	0.03	0.02	0.02	0.008	0	0.008	0.04	0	0	0	0	0	0.03	0.02	0	0	0	0	0	0.03	0.02	0	0	0.02
Arhgdia	104	102	113	118	111	110	118	112	118	163	81.7	86.8	173	113	120	153	129	155	176	120	110	109	104	116	137	128	154	146	184	145	184	229	137	91.9	101	126	101	87.7	85.2	81.4	83.5	87.6	120	122	113
Arhgdib	0.69	3.2	2.9	0.75	2.3	1.7	1.8	3.6	2.2	3.4	2.7	3.2	4	3.1	3.8	2.4	4.4	3.9	5.6	3.3	2	4.2	3.4	4.3	5.2	3.3	3.2	3.4	4.2	4.5	5.9	8.1	4.9	5.6	4.5	4.5	3.7	4.2	6.5	2.7	2.2	2.2	3.1	3.9	3.8
Arhgef1	1.5	2.2	2	1.7	1.5	1.9	1.6	1.3	1.4	2	1	1.1	1.9	1.5	1.9	1.9	1.8	1.4	1.7	1.1	1.4	0.8	1.3	0.77	1.2	1.6	1.5	1.5	0.48	0.94	1.1	0.47	1.7	0.92	0.29	1.4	1.3	0.68	0.58	0.29	0.39	0.66	0.56	0.47	0.83
Arhgef10	0.04	0.14	0.11	0.13	0.13	0.22	0.09	0.12	0.15	0.13	0	0.07	0.08	0.08	0.07	0.05	0.04	0	0.07	0.12	0.007	0.03	0.03	0.02	0.06	0.06	0.09	0.04	0.01	0.03	0.04	0	0.14	0.04	0.02	0.13	0.02	0.01	0.01	0	0	0	0	0	0.007
Arhgef10l	0.03	0	0.007	0	0.02	0.01	0.05	0.02	0.005	0.008	0.03	0.03	0.02	0.06	0.05	0.38	0.4	0.12	0.35	0.2	0.04	0.1	0.21	0.08	0.1	0.12	0.12	0.04	0	0.13	0	0	0.03	0.01	0.04	0.08	0.04	0.05	0.03	0	0	0.09	0.01	0	0.05
Arhgef11	0.009	0.31	0.04	0.02	0.03	0.09	0.06	0.15	0.13	0.11	0.01	0.04	0.29	0.04	0.16	0.02	0.04	0.05	0.09	0.06	0.01	0.1	0.25	0.13	0.07	0.05	0.41	0.06	0.05	0.1	0.06	0	0.08	0.15	0.1	0.15	0.06	0.02	0.08	0.03	0.01	0.07	0.01	0	0.21
Arhgef12	0.21	0.19	0.17	0.21	0.18	0.12	0.22	0.25	0.21	0.3	0.14	0.19	0.21	0.2	0.17	0.31	0.24	0.22	0.13	0.15	0.15	0.15	0.54	0.32	0.27	0.23	0.36	0.34	0.35	0.26	0.09	0.43	0.31	0.28	0.34	0.37	0.24	0.88	0.23	0.04	0.19	0.17	0.06	0.06	1.8
Arhgef15	0	0	0	0	0	0	0	0.04	0	0	0	0.1	0	0	0.009	0	0	0	0	0	0	0	0	0	0	0	0	0	0	0	0	0	0	0	0	0	0	0	0	0	0	0	0	0	0
Arhgef16	0.03	0.02	0.58	0.06	1.7	0.05	0.09	0.16	0.14	0.1	0.1	0.11	0.14	0.08	1.2	0.13	0.15	0.29	0.09	0.13	1.2	0.92	0.22	0.48	1.4	1.2	0.23	0.86	0.04	0.2	1.6	1.7	0.15	0.63	0.72	0.06	0.18	0	0.2	0.23	0.38	0.43	0.47	1.9	0.92
Arhgef17	0.02	0.02	0.03	0.12	1.7	2.1	1.8	0.09	1.4	0.02	0.53	0.18	0.02	0.09	0.04	0.05	0.14	0.02	0.13	0.01	0	0.01	0.02	0.04	0.23	0.3	0.18	0.19	0.55	0.06	0.01	0.08	0.2	0	0.08	0.09	0.05	0.02	0	0.01	0.02	0.03	0.003	0.01	0.02
Arhgef18	0	0.24	0	0	0.007	0.02	0.02	0.06	0.04	0.06	0	0.03	0.07	0.02	0.01	0.03	0	0	0.006	0	0	0.85	0.25	0.02	0.01	0.008	0.006	0.008	0.01	0	0.04	0	0.02	0	0.07	0.06	0.09	0	0.07	0.06	0.13	0.12	0.06	0.09	0.02
Arhgef19	0.16	0	0	0	0.07	0.07	0.08	0	0.02	0.05	0	0	0	0.07	0	0	0.02	0	0	0	0	0	0	0	0.003	0	0	0	0	0	0	0	0	0	0	0	0	0	0	0	0	0	0	0	0
Arhgef2	3.8	2.4	4.1	2.1	2.6	3.3	2.1	2.7	2.8	2.2	1.3	1.4	2.1	1.5	2.7	1.7	1.5	0.54	1.3	0.7	0.2	0.36	0.86	0.59	0.78	0.65	1.3	0.4	0.34	0.66	0.6	0.52	0.66	0.53	0.38	0.83	0.18	0.37	0.42	0.09	0.11	0.39	0.23	0.44	0.53
Arhgef25	0.36	0.21	0.28	0.66	0.57	0.52	0.86	0.5	0.82	0.2	0.22	0.19	0.27	0.18	0.3	0.14	0.13	0.05	0.13	0.44	0.07	0.11	0.16	0.15	0.25	0.25	0.21	0.42	0.44	0.46	0.36	0.09	0.55	0.26	0.07	0.61	0.27	0.13	0.47	0.4	0.16	0.59	0	0.12	0.08
Arhgef26	0.005	0	0.005	0	0	0	0	0.02	0	0	0	0.01	0	0.008	0	0	0	0	0	0	0	0	0.008	0	0	0	0	0	0	0	0	0	0.01	0	0	0	0	0	0	0.04	0	0	0	0	0
Arhgef28	0	0	0	0	0	0	0	0	0.006	0	0	0	0.009	0	0	0	0	0	0	0	0	0	0	0	0.004	0	0.005	0	0.22	0	0	0.01	0.03	0	0.006	0.004	0	0	0	0	0	0	0.01	0	0.02
Arhgef37	0	0	0	0	0	0	0	0	0	0	0	0	0	0	0	0	0	0	0	0	0	0	0	0	0	0.003	0.001	0	0	0	0	0	0.1	0.02	0	0	0.04	0	0	0	0.006	0.08	0	0	0.04
Arhgef4	0	0	0	0	0	0	0	0	0	0	0	0	0	0	0	0	0	0	0	0	0	0	0	0	0	0	0	0	0	0	0	0	0	0	0	0	0	0	0	0	0	0.04	0	0	0
Arhgef40	0.23	0.14	0.16	0.27	0.27	0.54	0.68	0.83	0.52	0.1	0.07	1.2	0.6	0.1	0.1	0.07	0.05	0.01	0.24	0.03	0.19	0.02	0.33	0.66	0.06	0.03	0.5	0.02	0.007	0.05	0.15	0	0.02	0.03	0.05	0.06	0.02	0.03	0.01	0	0.01	0	0.01	0.43	0.04
Arhgef5	0.005	0.005	0	0.01	0.01	0.02	0.03	0.02	0.04	0.05	0.02	0.01	0.05	0.19	0.05	0.08	0.02	0.05	0.02	0.04	0.03	0.02	0.07	0.03	0.07	0.03	0.04	0.03	0.02	0.02	0.02	0	0.11	0.06	0.03	0.02	0.04	0.007	0.02	0.02	0.01	0	0.04	0.04	0.04
Arhgef6	0	0.008	0	0	0	0	0	0	0.01	0	0	0	0	0	0	0	0	0	0	0	0	0	0.04	0	0.03	0.01	0.07	0.11	0.02	0	0.04	0.04	0.05	0.05	0	0.45	0.22	0.14	0.02	0	0.12	0.07	0.02	0.03	0.21
Arhgef7	2.3	1.3	1.2	2.2	2.2	2.2	1.2	2.4	2.9	1.5	0.84	1.5	1.1	1	1.2	1.4	1.2	0.28	0.47	2	1.4	1	0.51	0.45	1.4	1.4	1.2	0.65	1.2	0.72	0.3	1.1	0.76	0.68	0.59	1.8	0.97	0.33	0.92	0.21	0.2	0.31	0.48	0.77	0.66
Arhgef9	0	0	0	0	0	0	0	0	0	0	0	0	0	0	0	0	0	0	0	0	0	0	0	0	0	0	0	0	0	0	0	0	0	0	0	0	0	0	0	0	0	0.05	0	0	0
Arid1a	3.9	2.9	3	2.3	2.5	2.7	3.3	2.9	3	1.6	1.1	2	1.1	2.5	1.6	0.91	1.1	0.88	0.78	2	1.4	0.23	0.36	0.88	0.44	1.3	0.58	0.56	0.18	1.4	0.27	0.14	0.54	0.24	0.2	0.97	0.14	0.12	0.12	0.05	0.11	0.09	0.11	0.91	0.13
Arid1b	0.34	0.69	0.68	0.24	0.58	0.77	0.73	0.88	0.79	0.33	0.27	0.65	0.32	0.5	0.3	0.46	0.45	0.08	0.12	0.26	0.43	0.08	0.17	0.19	0.11	0.29	0.11	0.52	0.17	0.88	0.05	0	0.39	0.04	0.04	0.87	0.03	0.06	0.01	0	0	0.02	0.005	0.16	0.03
Arid2	0.62	0.54	0.7	0.75	0.89	1.2	0.66	0.31	0.56	0.28	0.14	0.3	0.1	0.21	0.25	0.15	0.09	0.13	0.04	0.12	0.04	0.05	0.11	0.007	0.08	0.96	0.08	0.05	0	0.24	0.009	0	1.7	0.03	0.01	0.03	0.01	0.02	0	0	0	0	0.12	0.11	0
Arid3a	0.46	1.8	0.27	1.9	1.4	0.12	0	0	0.11	0	0.06	0.04	0.02	0.16	0.03	0	0	0	0.04	0	0	0.01	0.004	0	0	0	0	0	0	0	0	0	0	0	0	0	0	0	0	0	0	0	0	0	0
Arid3b	0	0.03	0.02	0	0	0	0	0	0	0	0	0	0	0	0	0	0	0	0	0	0	0	0	0	0	0	0	0	0	0	0	0	0	0	0	0	0	0	0	0	0	0	0	0	0
Arid4a	0.04	0.02	0.06	0.16	0.07	0.05	0.05	0.12	0.07	0.03	0	0.01	0.04	0	0.04	0.05	0	0.04	0.009	0	0	0.01	0	0.04	0.03	0.04	0.03	0	0	0	0	0	0.02	0	0	0	0	0	0	0	0	0	0	0	0
Arid4b	0.14	0.02	0.07	0.06	0.12	0.17	0.06	0.01	0.07	0	0.12	0.08	0.3	0	0	0	0.03	0	0.01	0	0	0	0	0	0	0.05	0.01	0	0	0	0	0	0	0	0	0	0	0	0	0	0	0	0	0	0
Arid5b	0	0.007	0.006	0	0	0.03	0.02	0.01	0.003	0.01	0.007	0	0	0.01	0.01	0	0	0	0	0	0	0	0	0.001	0	0	0	0	0	0	0	0	0	0	0	0	0	0	0	0	0	0	0	0	0
Arih1	4.8	3.5	4.5	3.5	3.5	3.5	2.3	2.7	4.1	3	2.2	2.1	2.4	2.5	2.5	4	4.3	1.7	2.2	1.9	1.4	1.9	2.9	2.3	1.5	2	2.5	2.6	1.8	1.8	1.2	0.31	1.8	1.3	1.9	1.4	1.6	0.95	1.5	0.76	1.5	0.57	1.2	1.4	1.6
Arih2	0.34	0.2	0.5	0.2	0.43	0.52	0.41	0.87	0.5	0.14	0.11	0.13	0.13	0.13	0.11	0.07	0	0	0.19	0.28	0	0.03	0.28	0	0.06	0.07	0.11	0.05	0	0.16	0.13	0	0.08	0.1	0.08	0.04	0.05	0	0	0.04	0.01	0.05	0	0.02	0.04
Arl1	5.5	6.6	4.1	5.1	6.4	8.3	7.1	6.2	5.3	6.8	6	6.4	5.5	6.4	7	18.2	12.7	10.5	7.6	6.7	6	11.6	7.5	11.8	4.5	10.6	3	9.1	10.4	9.1	9.7	5.7	15.7	16.2	16.2	15.9	19.3	5.4	7	5.7	6.4	4.8	6.7	7.9	8.6
Arl10	0	0	0	0	0	0	0	0	0	0	0	0	0	0.04	0	0	0	0	0.05	0	0	0	0	0	0.06	0	0.09	0	0	0	0	0	0	0	0	0	0	0	0	0	0	0	0	0	0
Arl13b	0	0	0	0	0	0	0.07	0	0	0	0	0.02	0	0.02	0.02	0	0	0	0	0	0	0	0	0	0	0	0	0	0	0	0	0	0	0	0	0	0	0	0	0	0	0	0	0	0
Arl14ep	0.45	0.27	0.09	0.34	0.75	0.62	0.01	0.04	0.19	0.14	0	0	0.3	0.13	0	0.26	0	0	0	0	0	0.2	0.03	0	0	0	0.03	0	0.23	0	0	0	0	0.09	0	0	0	0	0	0	0	0	0	0	0
Arl15	0	0.16	0.13	0.15	0.21	0.46	0	0.25	0.23	0.12	0.12	0.11	0.19	0.18	0.19	0.49	0	0	0.22	0.18	0.04	0.08	0.21	0.12	0.08	0	0	0.16	0	0.13	0.25	0	0.19	0.11	0.11	0.18	0.15	0.11	0.13	0.02	0.05	0	0	0	0
Arl2	2.9	4.6	3.4	5.1	3.5	5.5	5	4.5	3.9	4.3	2.5	4	5.1	4.6	3.8	3.7	4.9	4	4.4	7	4.8	2.4	1.7	3.1	2.9	2	3.1	3	2.1	2.9	2.4	3.3	3.7	6.5	2	3.9	0.69	2	1.9	1.7	1.1	0.51	1.3	0.89	1.1
Arl2bp	0.72	2	0.93	0.94	2.3	2.2	1.8	2.1	1	2.6	3	3.4	2.6	0.75	1.2	0.43	0.7	0.37	0.84	1.6	0	3.1	1.6	1.5	1.5	0.9	2.1	0.6	0.21	0.41	0.52	0	0.49	0.09	0	0.33	0.12	0	0	0.2	0	0	0.06	0.17	0.3
Arl3	22.2	17.4	20.7	21.3	12.3	22.3	15.3	18.5	15.9	15.1	9.1	10.8	13.8	10.1	14.7	15	11.1	5.6	9.1	15.4	9.3	3.2	7.9	6.7	7.8	5.8	7.3	6.4	7.2	5.6	9.7	5.2	6	8.5	3.2	7.7	9.2	8.7	8.9	4.2	3	6.3	6.7	5.2	7
Arl5a	0.41	0.08	0.14	0	0	0	0.11	0	0	0	0.11	0	0.15	0.36	0.1	0	0.07	0	0.04	0.25	0	0	0	0	0	0.08	0	0	0	0	0.3	0	0.11	0.92	0	0	0	0	0	0	0	0	0	0	0
Arl5b	0.37	0.07	0.13	0.21	0	0	0.1	0	0	0.64	0.1	0	0.14	0.33	0	0	0	0	0.03	0.23	0	0	0	0	0	0.07	0	0	0	0	0.28	0	0	0	0	0	0	0	0	0	0	0	0	0	0
Arl5c	0	0	0	0	0	0	0	0	0	0	0	0	0.17	0	0	0	0	0	0	0	0	0	0	0	0	0	0	0	0	0	0.33	0	0	0	0	0	0	0	0	0	0	0	0	0	0
Arl6	1.8	0.66	0.65	0.81	0.69	1.8	1.1	0.89	1.5	0.51	0.22	0.3	0	0.56	0.47	0.2	0.18	0	0.28	0.51	0.17	0.21	0.46	0.37	0.58	0.4	0.34	0.18	0	0.21	0.1	0.26	0.18	0.37	0.29	0.51	0.49	0.25	0	0.07	0.07	0.26	0.12	0.15	0.39
Arl6ip1	0.95	0.04	0.02	1.6	3.4	0.79	1.3	2.5	3.5	0.32	0.77	3	0	0.42	2	3.2	2.2	0.68	5	2.3	1.8	0	1.7	0.54	2	3.3	1.6	3.4	2.5	1.8	1.3	2	1.4	1.6	0	3.9	1.8	0.65	1.5	1.6	2.2	0.65	2	1.6	1.6
Arl6ip4	0.53	0.16	0	0.4	0.59	0.32	0.73	0.42	0.73	0	0	0.08	0.31	0	0.26	0	0	0.27	0	0	0	0.57	0	0.48	0	0.25	0.21	0.24	0.25	0.31	0	0.43	0.32	0	0	0	0	0	0	0	0	0	0	0.16	0.1
Arl6ip5	2.4	4.9	9.9	4.9	3.7	3	13.4	9.9	5.1	11.5	4.6	42.9	3.1	4.4	9.7	6.2	5.1	3.9	24.5	16	13.6	38.8	26.8	5.6	10.2	7.9	6.2	15.4	29.4	10.7	37.6	6.6	28.9	83	58.8	15.9	26.7	16.2	23.4	15.7	3.8	7.7	4.9	5.9	8.5
Arl6ip6	0.19	0.69	0.67	0.48	0.54	0.4	0.29	0.59	0.59	0.05	0	0	0.05	0.54	0.27	0.23	0.42	0.75	0.41	0.41	0.26	0.4	0	0.55	0.63	0.55	0	0	0	0	0	0	0.15	0	0	0	0	0	0	0	0	0	0.12	0	0.09
Arl8a	3.8	1.1	2.8	0	4	4.8	3.8	2.7	3.5	0.24	0.19	4.9	2	1.4	1.8	0	0	0	5.1	1.5	0.32	0.17	4	3.5	2.9	6	7	7.4	6.9	4.3	4.5	0.75	4.2	3.1	5.5	4.5	0.26	4.7	0.71	5.6	5.5	0.62	3.6	4.6	5.7
Arl8b	4.3	3.3	4.9	3.5	2.7	3.5	3.9	7.3	7.9	6.6	7.4	2.3	7.6	5.2	4.8	7	9.8	6.1	8.6	11.1	11.6	7.8	9.5	8.5	6.8	3.5	3.7	8	1.6	5.6	6	0.75	7.7	8.3	9.4	10.2	8.8	5.9	7.9	6.9	8.1	5.2	6.2	5.9	6.3
Armc1	2.3	0.97	0.36	2.2	2.8	2	1.3	1.8	0.84	1.9	0.53	0.07	2.1	0.92	1.4	1.6	1.6	0.38	1	2.5	0.49	1.3	0.6	0.16	0.43	0.56	1.7	1.2	11.1	1.2	0.55	0.92	1	0.89	0.39	2	2.4	1.5	2	1	2.9	1.6	2.3	1.7	2.9
Armc10	6.9	4.9	3.8	4.3	4.7	7.1	5.3	5.8	5.5	3.2	2.1	2.4	2.7	4.5	4	4.6	3	4.5	2.1	3.4	1.8	1.4	1.6	1.3	1.6	1.6	2.3	1.7	1.3	2.3	0.95	0.55	2.1	1.5	0.81	2.3	0.97	1.3	0.83	0.79	0.62	1.2	1.2	0.36	0.32
Armc4	0	0	0	0	0	0	0	0	0	0	0	0	0	0	0	0	0	0	0	0	0	0	0	0	0	0	0	0	0	0	0	0	0	0.02	0	0	0	0	0	0	0	0	0	0	0
Armc5	0	0	0.009	0	0	0	0.005	0	0.006	0.002	0	0	0.002	0.007	0.02	0	0	0	0	0.01	0.008	0	0.003	0	0.003	0	0.01	0	0	0	0	0	0	0	0	0	0	0	0	0	0	0	0	0	0
Armc6	1.2	0.74	1.6	2	1.8	1.3	0.84	0.48	2.9	0.5	0.4	0.34	0.22	0.63	0.76	2.2	0.38	0.77	2.3	2.4	2.2	1.1	1.5	0.32	0.48	0.84	0.73	1.1	0.23	1.1	0.13	0.1	0.85	0.54	0.22	0.72	0.33	1.1	1	0.99	0.34	1.3	0.18	0.3	0.95
Armc7	0	0.007	0	0	0	0	0	0.01	0	0	0	0	0	0	0.01	0	0	0	0	0	0	0	0	0	0	0	0	0	0	0	0	0	0	0	0	0	0	0	0	0	0	0	0	0	0
Armc8	0.78	0.79	0.66	0.7	0.44	0.39	0.69	0.6	0.36	0.81	0.37	0.7	0.57	0.61	0.75	0.21	0.26	0.22	0.58	0.28	0.3	0.27	0.3	0.2	0.14	0.28	0.4	0.21	0.02	0.24	0.2	0.08	0.39	0.23	0.21	0.55	0.57	0.05	0.007	0.01	0.04	0.03	0.05	0.12	0.24
Armc9	0.15	0.08	0.11	0.02	0.22	0.33	0.01	0.19	0.22	0.16	0.02	0.14	0.1	0.16	0.13	0.28	0.33	0.23	0.09	0.38	0.13	0.16	0.01	0	0.31	0.31	0.42	0.58	0.6	0.54	0.68	0.19	1.1	0.52	0.74	0.06	0.55	0.43	0.45	0.25	0.22	0.36	0.15	0.35	0.31
Armcx1	0.05	0.11	0	0	0	0.07	0	0	0.05	0	0	0	0	0	0	0	0	0	0	0	0	0	0	0	0	0	0	0	0	0	0	0	0	0	0	0	0	0	0	0	0	0	0	0	0
Armcx2	0.22	0.13	0.28	0.23	0.37	0.43	0.31	0.35	0.35	0.17	0.13	0.06	0	0.2	0.16	0	0	0	0.06	0	0	0.11	0.1	0.09	0.01	0.13	0	0.14	0.06	0.15	0.07	0	0.21	0.05	0.05	0.12	0	0	0	0	0	0	0	0	0
Armcx3	0.3	0.38	0.2	0.17	0.17	0.46	0.41	0.25	0.22	0.09	0.31	0.04	0.03	0.29	0.41	0.19	0.09	0	0.24	0.18	0.07	0.14	0.2	0.17	0.29	0.19	0.16	0.11	0.07	0.05	0	0	0.23	0.31	0	0.26	0.17	0	0	0.05	0	0.04	0	0	0.06
Armcx4	0.005	0.02	0.02	0	0.06	0.03	0.07	0.003	0.005	0.006	0	0	0.006	0.005	0.005	0	0	0	0	0	0	0	0.002	0.0005	0.006	0	0	0	0	0	0	0	0	0	0	0	0	0	0	0	0	0	0	0	0
Arnt	0	0.009	0.11	0.14	0.2	0.13	0.07	0.05	0.08	0.25	0.05	0.06	0.25	0.06	0.07	0.05	0	0.04	0	0	0	0.02	0	0.05	0	0	0	0	0	0	0	0	0.01	0	0	0.01	0	0	0	0	0	0	0	0	0
Arntl	0	0	0	0	0	0	0	0	0	0	0	0	0	0.03	0	0	0	0	0	0	0	0.01	0	0	0.02	0	0.02	0	0	0	0	0	0	0	0.02	0.02	0	0	0	0.03	0	0.03	0	0	0
Arpc1a	11.4	7.9	10.2	13.4	14	10.4	9.7	14.2	13	8.4	6	5.7	9.2	11.1	10.2	19.8	14.3	14.8	10.5	15.1	14.8	8.2	16.5	11.9	10.8	11.5	9.8	8.9	3.6	8.9	7.7	2.2	9.6	7.1	7.3	10.6	10.2	9.3	8.3	5.5	8.1	4	5.7	7.5	7.3
Arpc1b	3.9	6.3	5.2	5.3	8.3	6.5	9.3	8.3	8.8	6.9	11.5	10.1	9.7	13.1	9.9	14.7	11.8	15.3	14	11.9	13.4	17.5	15.1	14.9	13.1	11.7	9	15.2	10.3	14.9	27.5	11.3	16.4	18.6	17.7	13.7	17.2	14.6	13.5	9.7	12.6	12.9	13.5	15.2	12.1
Arpc2	22	28.1	24.9	30.7	31.4	30.6	29.6	36.6	37.9	47.1	35.6	35.3	36.6	37.6	34.5	62.2	44.4	53.1	35.9	44.9	46	41.3	64.6	57.6	36.1	41.2	32.1	35.2	24.2	32.5	33	15.3	36.4	48.8	54.8	41.6	46.8	46.7	41.8	40.8	41.9	28.5	29.1	32.9	37.5
Arpc3	11.3	17.8	16.4	16.8	14.6	16.4	24.4	17.5	22.3	13.6	20.2	13.3	11.4	24.4	17.7	39.1	28.8	39	21.2	26	24.8	26.5	25.1	30.5	16.3	26.9	20.5	12.6	14.9	23.3	18	15.7	24.2	35.2	32.8	35.8	25.9	28.7	35.2	32.5	33.9	19.6	28.2	23.8	23.7
Arpc4	31.1	35.1	32.3	39	38.6	34.9	41.1	37.3	38.8	57.7	37.3	41.4	53.9	43.9	34.4	65.3	55.3	76.3	49.6	47	50.8	43.3	53.2	43.5	48.7	48	53.4	43.1	34.3	42.4	57.1	32.7	48.5	58.8	45.2	43.6	42.4	36.6	39.9	54.1	49.9	38.2	40.3	46.5	42.6
Arpc5	5	12.8	12.5	6.9	20.6	12.6	35.5	14.2	16.3	32.3	18.3	17.8	26.9	18.6	16.1	30	26.6	32.5	32.4	24.1	26.1	26.5	31.6	24	21	23.3	22.8	16	15	19.7	22.1	8.5	20.4	26.1	27.2	28.1	22.2	21.2	23	21.7	18.7	17.2	15.2	15.7	26
Arpc5l	14.4	7.7	12.2	3.7	4.1	3.9	4.3	12.6	13.3	13.6	7.9	9.6	14.1	6.4	11.4	20.2	18.1	11.5	8.7	11.8	9.5	5.2	3.5	8.4	7.3	8.2	10	10.9	6.3	3.6	4.5	2.3	9.5	6.1	8	11.7	8.9	9.4	8.5	6.1	7.3	4.4	9.4	10.1	14.2
Arpp19	9.5	8.7	6.4	12.5	11.3	10.6	9.6	8.4	7.9	9.4	7.8	7.7	10.8	3.5	8.5	11.8	13.1	9.5	10.9	6	6.5	6.4	5.6	3.9	4.2	4.2	3.9	9.7	7.4	4.5	2.3	7.9	7.9	4	3.9	3.7	2.9	3	1.5	0	0.07	0.76	3.7	3	3.6
Arr3	0	0	0.11	0	0.31	0	0	0	0	0	0	0	0	0.19	0.17	0.13	0.12	0	0.09	0	0	0.08	0	0	0	0	0.06	0	0	0.08	0	0	0	0	0	0	0	0.18	0	0	0	0	0.22	0.27	0.26
Arrb1	0.76	0.69	0.96	0.6	0.84	0.95	0.47	0.68	0.67	0.69	0.76	0.59	1	1	0.96	1.1	0.73	0.43	0.66	0.53	0.9	0.64	0.69	0.87	1.1	0.89	0.93	1.5	0.63	0.76	0.31	1	0.82	0.7	1.6	1.3	1.4	1.9	1.4	1.2	1.6	2.1	2.3	2.6	2.9
Arrb2	0.1	0.11	0.28	0.05	0	0.19	0.04	0.16	0.2	1.5	0	0	0.07	0.04	0.11	0.07	0	0	0.05	0.04	0	0	0.13	0.08	0.09	0.07	0.09	0.08	0.12	0.04	0.07	0	0.04	0	0	0.02	0	0	0	0	0	0	0	0	0.02
Arrdc1	0	0.02	0	0	0.03	0	0	0	0	0	0	0	0	0.02	0.03	0	0	0	0	0	0	0.06	0.24	0	0	0	0	0	0	0	0	0	0.66	0.63	0	0	0.03	0	0	0.12	0.07	0	0.03	0.07	0.09
Arrdc2	0	0	0	0	0	0	0	0	0	0	0	0	0	0	0	0	0	0	0.16	0	0	0	0	0	0	0	0	0	0	0	0	0	0	0	0	3.2	0	2.9	0	0	0	0	0	0	0
Arsa	0.09	0.04	0.07	0.31	0.07	0.05	0.12	0.46	0.13	0.39	0	0.07	0	0.12	0.07	0.36	0.19	0.08	0.07	0.05	0.03	0.05	0.31	0.07	0.21	0.17	0.1	0.23	0.2	0.3	0.43	0	0.15	0	0	0.47	0.04	0	0.04	0.02	0	0.05	0	0.15	0.1
Arsb	0.16	0.27	0.24	0.53	0.43	0.37	0.21	0.45	0.35	0.38	0.3	0.51	0.29	0.77	0.36	0.28	0.19	0.05	0.02	0.08	0.21	0.42	0.53	0.46	0.33	0.13	0.27	0.04	0.21	0.16	0	0	0.45	0.91	0.61	0.24	0.28	0.36	0.37	0	0.24	0.12	0.03	0.26	0.26
Arsg	0	0	0	0	0	0	0	0	0	0	0	0	0	0	0	0	0	0	0	0	0	0	0	0	0.03	0.03	0.04	0	0	0	0	0	0	0	0	0	0	0	0	0	0	0	0	0	0
Arsk	0	0	0	0	0.03	0	0	0	0	0	0	0.01	0	0	0	0	0	0	0	0	0	0.02	0.003	0	0.04	0.03	0.1	0	0	0	0	0	0	0	0	0	0	0	0	0	0	0	0	0	0.003
Art3	0	0	0	0	0	0	0	0	0	0	0	0	0	0	0	0	0	0	0	0	0	0	0	0	0.02	0.005	0.01	0.1	0.08	0.09	0.34	0.07	0.21	0.24	0.33	0.48	1.8	0.48	0.98	1.3	0.94	1.5	0.71	0.83	1.1
Art4	0	0	0	0	0	0	0	0	0	0	0	0	0	0	0	0.19	0.13	0.06	0	0.07	0	0.41	0.1	0.02	0.11	0.11	0.29	0	0	0	0.05	0	0.23	1	0	0.11	0	0	0.04	0	0	0	0	0	0
Arvcf	0.55	0.54	0.53	0.39	0.57	0.87	0.48	0.78	0.68	0.22	0.1	0.2	0.29	0.27	0.41	0.18	0.16	0.02	0.02	0.19	0.06	0.06	0.18	0.1	0.25	0.43	0.24	0.09	0.08	0.3	0.14	0.03	0.23	0.2	0.15	1.6	0.14	0.06	0.02	0.04	0.05	0.03	0.03	0.05	0.07
Arx	0.82	0	0	1.4	0	0	0.55	0.94	0	0	0.28	0	0	0	0	0	0	0	0	0	0	0	0.01	0	0	0	0.003	0	0	0	0	0	0	0	0	0	0	0	0	0	0	0	0	0	0
Arxes1	0.87	0.52	0.76	1.2	0.94	1.2	1.3	2.4	0.28	0.67	0.92	0	0.91	0.69	0.83	0.28	0	0	0.33	0	0	0	0.68	0.24	0.18	0.44	0.15	0.17	0.97	0.42	0.13	0	0.64	0	0	0.3	0	0	0	0	0	0	0	0	0
Arxes2	0.87	0.52	0.76	1.2	0.94	1.2	1.3	2.4	0.28	0.67	0.92	0	0.91	0.69	0.83	0.28	0	0	0.33	0	0	0	0.68	0.24	0.18	0.44	0.15	0.17	0.97	0.42	0.13	0	0.64	0	0	0.3	0	0	0	0	0	0	0	0	0
As3mt	1.1	1.2	0.39	1.1	1.1	1	1	0.73	1.2	0.75	0.48	0.57	2	0.69	0.46	0.34	0.51	0.62	0.53	0.64	0.6	0.41	0.79	0.71	0.71	0.61	0.89	0.27	0.44	0.55	0.32	0	0.44	1.1	1.6	0.96	1	1.1	1.2	0.9	0.72	0.94	0.5	0.85	0.8
Asah1	3.1	2	1.8	2.3	3.8	3.4	4.3	3.3	3.4	2.7	1.4	2.4	1.9	2.7	3	2.6	3.3	3.5	3.3	4.2	3.8	5.1	5.3	5.3	6.1	5.1	6.3	3.1	1.6	6.4	7.4	1.3	6.8	7.6	7.4	8	8.5	7.2	7.2	7	6.8	6.5	8.3	10.8	9.2
Asah2	0	0	0	0	0	0	0	0	0	0	0	0	0	0	0	0	0	0	0	0	0	0	0.03	0.35	0	0.48	0.57	0.96	0	0.06	0.42	0	0.49	0	0	0	0	0	0	0	0	0	0.01	0	0.02
Asap1	0.02	0.04	0.12	1.6	1.4	0.12	0.53	0.12	0.03	0.06	0.02	0.03	0.11	0	0.04	0.03	0	0.03	0.05	0.03	0.01	0	0.07	0.02	0	0.02	0.05	0	0	0.05	0.03	0	0	0.02	0.02	0.08	0	0	0	0	0	0.02	0.04	0	0.02
Asap2	1.9	0.93	0.52	1.9	2.6	0.82	2	0.18	1.3	0.04	2.4	3.5	0.007	0.05	2	0.04	0.05	1.6	1.3	0.93	0.81	0.004	0.04	0.07	2.2	1.8	0.18	0.06	0.01	0.28	0.57	0	0.11	4.8	3	1.6	1.4	1.6	2.1	2.4	2.7	3.1	0.22	2.1	0.4
Asb10	0	0	0	0	0	0	0	0	0	0	0	0	0	0	0	0	0	0	0	0	0	0	0	0	0	0	0	0	0	0	0	0	0	0.02	0	0	0	0	0	0	0	0	0	0	0
Asb2	0	0	0	0	0	0	0	0	0	0	0	0	0	0	0	0	0	0	0	0	0	0.02	0.05	0	0	0	0	0	0	0	0	0	0	0	0	0	0	0	0	0	0	0	0	0	0
Asb3	1.8	0	0	0	0	0	0	1	0	0	0.02	0	0	0	0	0	0	0	0	0	0	0	0	0	0	0	0	0	0	0	0	0	0	0	0	0.08	0	0	0	0	0	0	0	0	0
Asb4	0	0.02	0.06	0.02	0	0	0.03	0	0.01	0	0	0	0	0	0	0	0	0	0	0	0	0	0	0	0	0	0	0	0	0	0	0	0	0	0	0	0	0	0	0	0	0	0	0	0
Asb6	0.05	0.05	0	0.06	0.12	5.5	0.05	0.03	9.1	0.03	0	0	0	0	0.03	0	0.04	0	0	0.13	0.008	0	0.48	0.03	0	0	0	0.84	0.72	0.08	0	2.4	0	0	0.03	0.03	0	0	0	0	0	0	0	0.01	0
Ascc1	0	0.5	0.79	0.4	0.35	0.12	0.06	0.75	0.15	0.41	0.63	0.11	0.31	0.46	0.12	0.25	0.49	0.14	0.05	0.33	0.48	0.14	0.08	1	0.23	0.11	0.02	0.16	0.24	0.21	0.13	0.4	0.3	0.23	0.08	0.008	0	0.09	0.1	0	0	0	0.02	0.09	0.07
Ascc2	0.24	0.22	0.21	0.24	0.29	0.4	0.16	0.16	0.34	0.23	0.11	0.16	0.14	0.96	0.17	0.4	0.28	0	0.16	0.2	0.09	0.08	0.17	0.18	0.19	0.19	0.2	0.1	0.04	0.11	0.2	4.4	0.19	0.02	0.08	0.17	0.2	0.1	0.08	0.08	0.02	0.13	0.13	0.16	0.2
Ascc3	0.18	0.08	0.62	0.12	0.14	0.12	0.08	0.15	0.18	0.12	0.11	0.1	0.08	0.61	0.07	0.15	0.15	0.2	0.15	0.14	0.05	0.05	0.15	0.09	0.09	0.1	0.9	0.17	0.05	0.06	0.09	0	0.13	0.04	0.03	1.1	0.09	0.06	0.1	0.02	0.02	0.04	0.03	0.05	0.12
Asf1a	4.6	6.8	3.7	4.8	5	7.8	6.3	0.72	6.6	1.8	4.2	6.6	1.7	1.4	2.2	4.5	2.5	0.35	1.2	2.4	0.69	0.69	0.84	2.9	0.45	2.1	1.2	1.2	0.15	1.5	0	0.32	1.8	0.26	0	0	0	0.54	0	0	0	0	0	0	0
Asf1b	0.03	0	0	0.02	1.3	0.65	1.1	0.42	0	0.08	0.18	0	0	0.04	0.03	0	0	0	0	0	0	0	0	0	0.1	0	0	0	0	0	0	0	0	0	0	0	0	0	0	0	0	0	0	0	0
Asgr1	0.68	0	0	0	0	0	0	0	0	0	0	0	0	0	0	0	0	0	0	0	0	0	0	0	0	0	0	0	0	0	0	0	0	0	0	0	0	0	0	0	0	0	0	0	0
Ash1l	0	0	0	0	0.002	0	0.001	0	0	0	0	0	0	0	0.04	0	0	0	0	0	0	0	0	0	0	0.001	0.001	0	0	0	0	0	0	0	0	0	0	0	0	0	0	0	0	0	0
Ash2l	1.9	2.3	2.6	2.4	1.4	2.9	1.8	2.5	2.2	2.2	1.4	2.7	2.2	2	1.5	1.4	2.1	0.34	0.96	0.67	0.18	0.78	1.8	0.48	0.58	0.65	0.59	0.38	0.09	0.53	0.08	0	0.85	0.63	0.76	0.28	0.16	0.28	0.21	0.09	0.06	0	0.08	1.4	0.03
Asic2	0	0.56	0	0	0	0	0	0	0	0	0	0	0	0	0	0	0	0	0	0	0	0	0	0	0	0	0	0	0	0	0	0	0	0	0	0	0	0	0	0	0	0	0	0	0
Asl	11.6	1.1	1.7	1.6	1.7	1.7	0.67	1.5	1.2	1.3	0.53	0.73	1.2	1.2	1.5	3.8	3	1.8	2.5	2.5	1.8	2.5	1.8	2.6	3.5	2.7	3.8	3	2.1	3.2	2.9	1.4	3.1	3.1	3.2	2.6	3.5	2.8	3.2	3.4	3.6	2.1	2.7	3.2	3.3
Asna1	8.7	11.7	11.3	9	10.7	9.8	11.5	13.2	13.7	13.6	9	9.3	9.6	10.9	12.4	10.7	9.7	8.6	8.6	8.8	7	6.2	9.2	7.6	7.1	6.2	8.4	6.5	9.5	5.1	5.2	9.1	6.8	7.1	6.7	7.7	5.8	6.5	6.5	5.1	7	6.8	3.7	4.7	5.8
Asns	3.7	3.1	2.5	2.8	4.6	3.6	3.2	5.2	6.2	11.1	6.5	6.7	8.8	9.6	6.3	15	14.8	10.3	10.1	13.3	10	13.2	10.8	12.6	13.1	12.1	11.2	11.8	25.7	11.9	9.4	11.1	14.5	15.8	16.6	14	20	18.9	21.6	19.8	22	23.9	20.3	17.8	19.9
Asnsd1	0	0.03	0	0.01	0.02	0	0	0.02	0.007	0.007	0	0	0	0	0	0	0	0	0	0	0	0	0	0	0	0	0	0	0	0	0	0	0	0	0	0	0	0	0	0	0	0	0	0	0
Aspa	0	0	0	0	0	0	0	0	0	0	0	0	0	0	0	0	0	0	0	0	0	0	0	0	0	0	0	0	0	0	0	0	0	0	0	0	0	0	0	0	0	0.11	0.1	0.08	0.03
Aspdh	0.73	0	0	0	0	0	0	0	0	0	0	0	0	0	0	0	0	0	0	0	0	0	0	0	0	0	0	0	0	0	0	0	0	0	0	0	0	0	0	0	0	0	0	0	0
Asph	22.2	60	37.4	37.6	39.7	31.7	58.2	52.1	55.3	91	45.8	59.3	59.1	56	73.4	66.5	54.7	47.9	46.4	43.5	49.6	30.9	34.2	37.2	34.9	33.5	35.7	28.2	26.9	32.8	27.1	25.7	35.5	18.7	22.5	36.3	21.3	18.9	21.4	8.8	10.7	13.9	8	9	14.9
Aspm	0	0.001	0.0003	0	0.17	0	0	0.005	0.005	0	0	0	0	0	0	0	0	0	0	0	0	0	0	0	0	0	0	0	0	0	0	0	0	0	0	0	0	0	0	0	0	0	0	0	0
Aspn	0	0	0	0.1	0.06	0	0.28	0.13	0.46	6.4	1.6	1.6	1.8	1.6	2	13.1	11.9	10.3	10.8	8.9	10.1	8.7	15.3	9.3	14	16.1	16.6	24.2	28	28.2	26.5	21.1	19.4	23.3	23.7	29.1	31.8	30.6	24.3	31.9	19.6	29.6	29.9	32	26
Asprv1	0	0	0	0	0	0	0	0	0	14.6	2.6	0.88	1.1	0.52	0.77	130	111	124	146	106	122	90.4	119	64.3	67.4	94.3	97	65.4	75.2	47.5	37.3	55.3	85.4	23.9	22.4	23.5	21.2	18.9	18.1	23	17.2	20.9	17.3	21	19.2
Aspscr1	1.4	0.96	0.98	0.82	1.4	0.94	1	1.6	1	1.3	0.32	1.7	0.74	1.4	2.1	0.27	1.3	0.84	0.93	0.96	0.6	61.1	80.8	1.2	24.4	0.43	36.4	44.5	0.46	14.6	0.55	0.06	0.84	0.38	0.9	0.86	0.56	0.67	0.63	0.64	0.54	15.6	0.49	0.29	0.58
Asrgl1	1.2	1.3	0.81	1.1	1.2	0.9	1.5	0.97	0.73	0.66	0.07	0.53	0.49	0.98	0.63	1.8	0.66	0	0.21	0.56	0.21	0.48	0.89	0.85	0.47	0.73	0.78	1.3	2	0.88	0.74	1.2	1.3	1.2	0.98	1.8	1.4	0.52	0.58	0.27	0.98	1.3	0.91	0.88	1.6
Ass1	89.9	0.19	0.13	2.3	1.5	1.5	3.1	3	3.8	14.1	6.3	4.3	10.2	12.8	6.3	13.7	21.8	23.3	23.3	14.3	16.1	18.1	17.2	19.3	13.9	10.4	12.7	6.9	10.7	7.5	7.2	4.3	6	7.9	10.8	10.9	7.5	12.3	7.3	7.5	7.2	7.5	7.7	6	9
Astn1	0	0.001	0.001	0	0	0	0	0	0	0	0	0	0	0	0	0	0	0	0	0	0	0	0	0	0	0	0	0	0	0	0	0	0	0	0	0	0	0	0	0	0	0	0	0	0
Astn2	0.24	0	0	0	0	0	0	0	0.51	0	0.12	0	0	0	0	0	0	0	0	0.44	0.37	0.04	0	0	0	0	0	0	0	0	0	0	0	0	0	0.38	0.27	0	0.33	0	0	0.31	0	0	0
Asun	0.49	1	0.78	0.59	0.64	0.95	0.74	0.59	0.57	0.73	0.13	0.53	0.24	0.41	0.72	0.34	0.33	0.18	0.16	0.4	0.05	0.21	0.45	0.17	0.16	0.18	0.42	0.18	0.07	0.03	0.05	0.09	0.18	0.07	0.18	0.28	0.09	0.06	0	0.02	0.06	0.02	0.04	0	0.1
Asxl2	0	0	0.01	0	0	0	0	0	0	0.01	0	0	0	0	0	0	0	0	0	0	0	0	0	0	0	0	0	0	0	0	0	0	0	0	0	0	0	0	0	0	0	0	0	0	0
Atad1	0.78	1.4	1.3	1.5	1.7	1.7	2.3	1.5	1.5	2	0.9	2	2.7	1.2	1.6	2.4	0.62	1.3	1.4	1.1	0.94	1.6	1.2	2.7	2.1	1.9	1	1.2	0.84	2.1	1.3	1.1	1.6	1.9	3.3	1.6	2.8	1.5	1.9	2.1	3.1	3.1	1.9	1.4	2.8
Atad2	0.73	0.32	0.61	0.37	0.34	0.26	0.31	0.72	0.4	0.16	0.15	0.16	0.18	0.2	0.25	0.13	0.08	0	0.01	0.1	0.02	0.03	0.04	0.02	0.03	0.02	0.02	0.02	0	0	0.005	0.03	0.02	0	0	0.01	0	0	0	0	0	0.01	0	0	0.004
Atad2b	0.53	0.25	1.2	0.39	0.39	0.43	0.29	0.34	0.5	0.27	0.07	0.28	0.25	0.23	0.33	0.17	0.08	0.04	0.07	0.21	0.16	0.03	0.14	0.15	0.07	0.1	0.14	0.02	0.03	0.18	0.007	0	0.07	0.008	0.02	0.1	0	0	0	0	0.01	0	0.002	0.009	0.01
Atad3a	3	4.5	3.3	3	2.7	4.6	3.2	5.7	6.4	4.7	1.7	2.5	3.1	4.2	3.6	8.1	5.4	4.1	2.8	3.9	4	2.6	2.7	3.3	5.4	4.2	4.4	3.3	1.9	3.9	2.8	3	3.9	5	4	4.6	5.8	6.2	5.7	3.9	5	3.3	4.9	4.5	4.7
Atad5	0.03	0.06	0.08	0	0.006	0.02	0.006	0.006	0.003	0	0.009	0.007	0	0.02	0.02	0	0	0	0	0	0	0	0	0	0	0	0	0	0	0	0	0	0	0	0	0	0	0	0	0	0	0	0	0	0
Atat1	0.37	0.91	0.57	0.12	0.08	0.26	0.09	0.4	0.47	0.06	0	0.08	0.006	0.12	0.19	0	0	0	0	0.03	0.02	0.004	0	0.003	0	0	0	0.02	0	0	0.01	0	0.02	0	0	0.04	0	0	0	0	0	0	0	0	0
Atcay	0	0	0	0	0	0	0	0	0	0	0.02	0	0	0	0.01	0.01	0.008	0	0	0	0	0.01	0	0	0	0	0	0	0	0	0	0	0.02	0	0	0	0	0	0	0	0.01	0	0	0	0.009
Ate1	0.09	0.26	0.16	0.11	0.24	0.42	0.4	0.04	0.24	0.23	0.13	0.06	0.11	0.31	0.33	0.09	0.04	0.2	0.66	0.08	0.24	0.32	0.53	0.38	0.5	0.26	0.25	0.44	0	0.49	0.34	0.54	0.54	0.2	0.09	0.43	0.19	0.14	0.46	0.17	0.15	0.13	0.12	0.1	0.4
Atf1	0.97	0	3.4	0.92	2.5	2.7	0	1.3	1	0	0	0	1.6	1.1	0.76	0	0.51	0.47	0	0.75	0.91	0	0.44	0.69	0	0	0	2	0	0	1.3	0	0	0	0	0	0	0	0.83	0.2	0.21	0.28	0	1.1	0.27
Atf2	0.08	0.1	0.08	0.08	0.18	0.15	0.07	0.19	0.19	0.006	0	0.17	0.03	0	0.02	0.11	0	0.02	0	0	0	0	0.03	0	0	0.04	0.008	0.03	0.03	0.04	0	0	0	0.008	0	0	0	0	0	0	0	0	0	0	0.02
Atf6b	0	4.7	0	0	0	6.4	0	4.6	0	0	0	0	0	0	0	0	0	0	0	0	0	0	0	0	0	0	0	0	0	0	0	0	0	0	0	0	0	0	0	0	0	0	0	0	0
Atf7	0	0.42	0.22	0.27	0.28	0.26	0.37	0	0.68	1.5	0.17	0.59	0.44	0.12	0.22	0.69	0.18	0.02	0.22	0.34	0.13	0	0.07	0.2	0.06	0.05	0.07	0	0	0.07	0.05	0	0	0	0.06	0.2	0	0	0.03	0	0	0	0	0	0.03
Atf7ip	0.64	0.33	0.62	0.36	0.44	0.8	0.47	0.7	0.55	0.14	0.11	0.11	0.24	0.18	0.22	0.02	0.05	1.3	0.04	0.07	0.08	0.02	0	0.08	0	0	0.05	0	0.03	0.04	0	0	0	0.01	0	0.04	0	0	0	0	0	0	0	0	0.02
Atg10	0.02	0	0	0	0.04	0.16	0	0	0	0	0	0	0	0	0	0	0	0	0	0	0	0	0	0	0	0.04	0.04	0	0	0	0	0	0	0	0	0	0	0	0	0	0	0	0	0.03	0
Atg12	0	0.72	0.67	0.52	0.52	0	0.28	0.53	0.33	1	0	0	0.89	0.2	0.69	0.42	0.39	0.28	0.09	0.17	0	0.59	1.2	0.56	0.68	0.29	0.42	0.15	0	0.25	0	0	0.86	1.2	0.99	0	0	0	0.2	0.48	0.61	0.21	0	0.32	0.54
Atg13	0	0.02	0	0	0	0	0	0	0	0	0	0	0	0	0	0	0	0	0.02	0	0	0	0	0	0	0.01	0.02	0	0	0	0	0	0	0	0	0	0	0	0	0	0	0	0	0	0
Atg14	0	0	0	0	0	0	0.02	0	0.07	0.08	0	0	0	0	0	0	0	0	0	0	0	0	0	0	0	0	0	0	0	0	0	0	0	0	0	0	0	0	0	0	0	0	0	0	0
Atg16l1	0.04	0.06	0	0	0.1	1	0.03	0.04	0.04	0.09	0.08	0.05	0.03	0.02	0.02	0.06	0.08	0	0.12	0.15	0	0.15	0.08	0.03	0.17	0.02	0.11	0.14	0.05	0.05	0.08	0.06	0.02	0.12	0.04	0.19	0.07	0.04	0.09	0	0.05	0.09	0.14	0.15	0.19
Atg2a	0.007	0.02	0.001	0	0.005	0.01	0.003	0.009	0.005	0.006	0	0.01	0.09	0	0.72	0.01	0	0.07	0.01	0.01	0.002	0.001	0.009	0	0.005	0.003	0.01	0	0	0	0	0	0	0.02	0.007	0	0.008	0	0.009	0.01	0.007	0.01	0.009	0.002	0.05
Atg2b	0.008	0.04	0.01	0.02	0.03	0.07	0.01	0.01	0.09	0.0009	0.08	0.008	0	0.02	0.01	0.03	0.02	0.006	0.03	0.01	0	0	0	0	0.008	0.01	0.01	0.02	0	0.005	0	0	0.005	0	0	0.008	0.005	0.003	0	0.004	0	0	0	0	0
Atg3	0.98	3	3.3	0.87	1	1.4	1.1	0.68	0.7	1.9	2.3	2.8	1.6	1	1	1.8	1.9	0.56	0.93	1.4	1	2.7	1.6	2.8	1.1	2.2	1.6	1.6	1.8	1.5	1.8	0.35	2.3	3.4	3	1.7	1.9	1.8	2.3	1.3	2.5	1.2	1.7	2.4	3.3
Atg4a	0	0	0	0.03	0	0	0	0.03	0	0	0	0	0	0	0	0.08	0	0	0	0.04	0	0	0.03	0	0.03	0.03	0.05	0	0	0	0	0	0.07	0	0	0	0	0	0	0	0	0.04	0	0	0.1
Atg4b	1.5	1.6	1.4	1.5	2	2.3	4.9	1.4	1.7	2.5	0.51	0.45	1.9	1.4	1.4	0.5	0.81	0.71	1.2	0.75	0.89	0.45	0.96	0.7	0.62	0.78	0.43	0.97	2	0.92	0.78	0.37	0.81	0.28	0.61	0.1	0.2	0.13	0.32	0.66	0.25	0.62	0.84	0.86	0.82
Atg4c	0	0	0.02	0	0	0	0	0	0	0	0	0	0	0	0	0	0	0	0	0	0	0	0	0	0	0	0.03	0	0	0	0	0	0	0	0	0.03	0	0	0	0	0	0	0	0	0.03
Atg4d	0	0	0	0	0	0	0	0	0	0	0	0	0	0	0	0	0	0	0	0	0	0	0	0	0	0	0	0	0	0	0	0	0	0	0	0	0.01	0.007	0.01	0	0	0.02	0	0	0.02
Atg5	0.38	0.44	0	0.29	0.33	0.57	0.27	0.12	0.34	0	0.1	0.24	0.18	0.16	0.07	0.24	0.31	0	0.56	0.09	0.1	0.25	0.27	0.25	0.82	0.66	0.86	0.24	0.04	0.37	0.4	0	0.13	0.46	0.63	0.58	0.41	0.14	0.19	0.19	0.16	0.08	0.44	0.7	0.45
Atg7	0.28	0.27	0.14	0.04	0.24	0.12	0.29	0.55	0.41	0.24	0.43	0.41	0.4	0.73	0.31	0.25	0.24	0.36	0.25	0.21	0.13	0.33	0.36	0.41	0.67	0.5	0.59	0.34	0.63	0.86	0.65	0.33	1.2	0.37	0.4	0.3	0.21	0.17	0.18	0.26	0.29	0.61	0.32	0.34	0.65
Atg9a	0.02	0	0	0	0.02	0.02	0.01	0.02	0.02	0.01	0	0	0.02	0	0.33	0	0	0	0	0.03	0.02	0	0	0	0	0.008	0	0	0.04	0	0	0	0	0	0	0.02	0.02	0.02	0.02	0.01	0	0	0.006	0	0.01
Athl1	0.05	1.1	0.11	0.06	0.25	0.24	0.18	0.45	0.67	0.13	0.3	0.46	0	0.31	0.3	0.3	1.4	0.08	0.25	0.09	0.02	0.21	0.52	0.17	0.17	0.6	0.71	0.07	0	0.14	2.4	0	0.42	0.93	0.51	0.7	0.12	0	0.1	0.05	0.11	0.21	0.03	0.24	0.11
Atic	30.9	36	36.4	34	35.2	38.6	31.4	36.7	35.8	50.8	26.4	29.8	50.5	43.6	38.6	30.5	36.9	25.8	29.1	33.6	32.2	25.1	22.5	25.2	23.1	22.5	25.1	17.3	18.2	20.8	21.7	21.1	18.1	22	18.5	20.6	16.9	18.1	15.5	11.4	10.1	12.6	14.5	13.2	16
Atl1	0	0.02	0.02	0.01	0.05	0.07	0.07	0.03	0.09	0	0.02	0.02	0	0.03	0.04	0	0	0.02	0	0.04	0	0	0	0.07	0.03	0	0.03	0.19	0.41	0.01	0	0	0.09	0.03	0.04	0.07	0.06	0.04	0.08	0	0	0	0	0.03	0.02
Atl2	0.46	0.23	0.31	0.41	0.72	0.9	0.98	1	0.84	0.29	0.6	0.6	0.73	0.47	0.63	3.8	4.9	3.8	0.47	1.6	1.7	0.49	1.3	0.75	1.4	1.3	1	0.24	0.19	1.7	0.66	0	0.76	0.45	1.7	2.6	1.5	1.4	1.2	1.3	1.4	1.2	1.1	0.65	1.2
Atl3	2.1	2.4	2.5	4.5	3.5	3.4	4.9	5	6.3	6.9	4.1	4	6.5	4.1	5.6	9.8	9.8	6.6	8	9.7	7.1	7.3	9.7	9.6	8	11.5	10.1	10.5	8.8	12.2	12.8	11.4	12.7	7.8	12.4	15.1	10.2	11	10.5	8.7	9.6	7.7	7	5.2	6.2
Atm	0.05	0.35	0.02	0.12	0.04	0.08	0.1	0.08	0.08	0.02	0.007	0.02	0.01	0.02	0.28	0.006	0.007	0.004	0.002	0.005	0.002	0	0.01	0.01	0.008	0.005	0.003	0.005	0	0.003	0	0	0.008	0.08	0.003	0.003	0	0	0	0	0.002	0	0	0.007	0.003
Atn1	0.06	0	0.04	0.05	0.04	0.07	0.05	0.1	0.11	0	0.03	0.07	0.02	0	0.01	0.21	0.24	0.16	0.009	0.07	0.06	0.01	0	0.04	0.01	0.01	0.01	0	0	0	0	0	0.06	0.02	0	0.02	0.04	0.03	0.009	0.03	0.03	0.02	0	0	0.008
Atoh1	0	0	0	0.6	0	0	0	0	0	0	0	0	0	0	0	0	0	0	0	0	0	0	0	0	0	0	0	0	0	0	0	0	0	2.4	0	0	0	0	0	0	0	0	0	0	0
Atox1	62.4	50.1	56.9	89.2	92.4	70.9	44.1	86	92.5	113	46.3	59.8	110	114	103	128	125	116	126	86.4	97.6	101	150	101	112	85.2	100	157	187	119	133	162	137	132	124	116	93.2	93.9	84.2	71.2	66.3	82.4	62.5	54.4	74.7
Atp10b	0	0	0	0	0	0	0	0	0	0	0	0	0	0	0	0	0	0	2	0	0	0	0	0	0	0	0	0	0	0	0	0	0	0	0	0	0	0	0	0	0	0	0	0	0.94
Atp11a	0	0	0	0.03	0.02	0	0	0	0	0	0	0	0.28	0	0	0	0	0	0	0.09	0	0	0.01	0.12	0.005	0.02	0	0	0.39	0	0.04	0	0.01	0	0.1	0.03	0	0	0	0	0	0	0	0	0
Atp11b	0	0	0	0.05	0	0	0.007	0.01	0.07	0.02	0.06	0.003	0	0	0.05	0.15	0.13	0.07	0.07	0	0.1	0.99	1.9	1.4	0.05	0.04	0.06	0.91	0.08	0.06	0.005	0	0.06	0.03	1.4	0.06	0.008	0	0.01	0	0.007	0.01	0	0.02	0.04
Atp11c	0.49	0.04	0.008	0	0.03	0.03	0.05	0.02	0.02	0	0	0.03	0	0	0	0	0	0	0	0	0	0	0	0	0	0.01	0	0	0	0.02	0	0	0.03	0	0	0	0.01	0	0.02	0	0	0	0	0	0
Atp12a	1.1	0	0	1.2	2.3	1.2	1.6	0	0	0	0.04	0	0	0	0	0.97	0.97	0	1.9	0	0	4.3	2.9	2.8	1.9	1.5	1.4	0.41	6.3	0.7	0	1.1	0.8	3.6	2.7	0	0	0	0	0.19	0	0	1.1	1.2	1
Atp13a1	0.72	0.84	0.47	0.66	1.1	0.81	0.94	1.2	1.5	0.76	2.8	0.87	1.8	2.1	1.6	2.4	2.1	1.1	2.7	1	0.79	1.3	0.96	0.79	0.98	1.1	1.2	0.99	1.2	1.3	0.72	0.8	1.3	1.9	0.78	2	1.9	2.3	1.3	0.86	1.4	0.66	0.99	0.8	1.5
Atp13a3	0	0.009	0.01	0	0.01	0.003	0	0.004	0	0	0	0.003	0.001	0.02	0.04	0.04	0.009	0.01	0.26	0.005	0.005	0	0	0.004	0.02	0	0.01	0.007	0	0.008	0	0	0.07	0.008	0	0.02	0.01	0.004	0.005	0	0	0	0.004	0.009	0.01
Atp1a1	15.5	15	15.7	18.1	18.1	13.4	22.4	19.4	25.2	32.4	19.3	24.1	26.4	28.7	26.6	57.4	58.3	48.9	46.6	42.5	41.2	44.2	44.7	44.4	44.5	44.1	45.1	43.1	48.3	39.8	42.9	57.5	49.5	43.4	48.7	50.5	43.5	39.9	42.5	36.5	40.9	43.8	33.8	31.3	37.2
Atp1a2	0	0	0	0	0	1.2	0	0	0	0	0	0	0	0	0	0	0	0.04	0.02	0	0	0	0.15	0	0.09	4.5	0.16	0.84	1.2	3.1	0.24	0.54	0.37	1.7	0.27	0.33	0.4	21.6	0.18	0	0.28	0.1	0	0.07	0.06
Atp1a3	0	0.06	0.1	0	0.11	1.3	0.02	0	0.03	0.11	0	0	0.13	0	0.08	0.01	0	0.04	0.11	0	0	0	0.2	0.19	0.32	0.43	0.83	0.08	0.22	0.34	0.35	0.51	0.24	0.09	0.08	0.37	0	0	0	0	0	0	0	0	0
Atp1b1	1.7	4.1	2.9	5	6.3	5.2	5.6	7.6	10.3	14.2	11.3	9.8	12.3	14.8	12.1	32.2	27.9	31.7	30	23.5	25.1	29.9	26.3	24.2	24.2	23	26.8	24.7	22.5	26.1	28.3	26.5	27.7	32	36	27.1	41.6	23.3	27.1	29	33.4	26.1	24.9	26.3	27.8
Atp1b2	0	0	0	0	0	0.07	0	0	0	0	0	0	0	0	0	0	0	0	0	0	0	0	0	0	0.08	0	0	0	0	0	0	0	0	0	0	0	0	0	0	0	0	0	0	0	0
Atp1b3	6.8	6	6.5	3.3	4.9	6.1	6.1	4.4	7	7.6	4.9	5.9	6.7	6.1	7.5	5.9	3.8	6.5	4.7	4.8	3.6	5.5	10.9	9	7.8	8	5.5	11	15.7	6.8	10.6	15.1	11	8.3	12.1	9.8	6.6	2.9	12.9	2.6	4.4	5.7	4.1	4.9	5.7
Atp2a1	0	0	0	0	0	0	0	0	0	0	0	0	0	0	0	0	0	0	0	0	0	0	0	0	0	0	0	0	0	0.03	0	0	0	1.5	2.5	1.2	0	0	0	0.04	0	2.1	0.03	0	0.1
Atp2a2	14.6	11.4	11.3	15.6	16.9	14	20.2	14.7	18.6	15.2	12.6	14.2	15.8	13.1	14.4	24.6	18.7	26.3	20.4	19.7	19.7	11.5	18.3	16	14.9	18.6	17.7	19.4	18.7	25.7	20.5	30.2	18.2	16.1	17.4	24.8	25.5	17.6	22.7	17.7	18.2	20.1	16.6	14.6	15.4
Atp2a3	0.07	0	0	0.08	0.04	0.1	0.1	0.09	0.13	0.42	0.23	0	0.08	0.06	0.03	0.6	0.54	1	0.7	0.44	0.24	0.57	0.66	0.76	1.1	0.72	0.93	1.2	1.9	0.84	0.77	4.4	1.3	1.7	2.8	2.3	3.1	2	2.3	3.7	3.2	3	4.1	4.4	4.4
Atp2b1	0.83	1.8	2.3	2.2	2.2	1.8	2.3	3.4	3.2	2.7	1.2	2.4	3	2.8	2.6	1.3	2	1.8	2.9	1.3	1.5	0.98	2	2.2	4.8	2	3.3	2.5	2.3	2.2	2.2	3.4	3.2	1.9	2.1	2	1.1	0.96	1.5	1.4	1.2	1.2	0.95	0.91	1.4
Atp2b2	0.22	0.27	0.24	0.39	0.29	0.32	0.5	0.12	0.43	0.2	0.12	0.26	0.2	0.14	0.16	0.09	0.26	0	0.07	0.19	0.1	0.12	0.23	0.11	0.08	0.18	0.16	0.17	0.1	0.07	0.06	0.09	0.3	0.15	0.14	0.2	0.14	0.07	0.23	0	0	0.05	0.12	0.14	0.17
Atp2b3	0	0	0	0	0	0	0	0	0	0	0	0.27	0	0.29	0.23	0	0	0	0	0	0	1.2	2	1.8	0	0	0	1.2	0	0	0	0	0	0.2	2.2	0	0	0	0	0	0	0	0	0.08	0.06
Atp2b4	0	0.24	0.1	0.62	0.55	0.35	2.1	0.98	0.98	1.8	0.94	1.3	1.6	0.98	1.4	2.7	3	2.6	3.8	3.4	3.3	3.2	6.6	4.1	4.8	5.9	4.9	7.8	9.4	11.5	7.1	6.6	6.4	3.6	6.9	10	7.1	9.6	5.4	7.7	5.3	8.4	4.8	4.8	2.5
Atp2c1	0.03	0.02	0.02	0.05	0	0.03	0.08	0.19	0.12	0.02	0.28	0.07	0.01	0.04	0.28	0.06	0.15	0	0.06	0.12	0.05	0.06	0.04	0.07	0	0.82	0.07	0.29	0.12	0	0.08	0	0.03	0.01	0	0.14	0	0.04	0.04	0.04	0.03	0.05	0.48	0.003	0.02
Atp2c2	0	0	0	0	0	0	0	0	0	0	0	0	0	0	0	0	0	0	0	0.02	0	0	0	0	0	0	0	0	0	0	0	0	0	0	0	0	0	0	0	0	0	0	0	0	0
Atp4a	0	0	0.02	0	0	0	0	0	0	0	0	0	0	0	0	9	8.5	4.1	13.3	10.8	8.6	29.2	37.9	29.7	68.5	63.2	71.2	75	71	73.1	93	98.4	130	165	186	122	517	570	576	597	578	543	386	403	453
Atp4b	0	0	0	0	0	0	0	0	0	0	0	0	0	0	0	14.1	10.5	7.3	8.1	9.6	6.4	26.7	38.4	22.3	53.5	49	55.7	69.5	40.1	65.7	61.7	46.2	91.7	109	134	98.9	435	475	457	489	472	421	291	316	356
Atp5a1	165	145	151	173	164	178	203	203	206	244	186	176	243	191	184	271	256	292	226	232	232	252	258	275	306	311	298	236	288	277	265	372	230	321	392	331	505	565	563	625	576	581	533	535	545
Atp5b	218	197	191	213	237	211	234	268	241	320	234	248	297	228	227	418	466	419	306	332	293	318	300	341	381	443	397	420	445	391	452	464	406	375	458	429	714	781	737	912	851	771	754	775	860
Atp5c1	65	39.1	44.1	62.8	48.1	58.1	61.2	50.8	63.3	70.9	68.9	71.2	62.8	68.3	54.3	115	117	114	78.3	79.1	85.3	83.8	87	102	90.4	93.8	90.1	99.9	64.5	86.2	101	50.7	102	120	138	129	183	216	206	206	201	189	129	172	186
Atp5d	33.4	8.9	28.6	18.9	37.9	36.9	18.5	37.3	43.1	10.3	40.9	38	48.6	27.4	12.1	42.1	41.3	19.5	38.3	42.1	40.6	44.8	41.7	44.5	46.5	44.2	44.7	44.1	31.9	52	81.1	111	40.7	45.1	52	53.8	91.3	127	110	112	110	111	85	86	64.2
Atp5e	56.4	23.1	22.5	49	49.5	49.2	64.6	30.9	28.3	20.4	25.8	27.1	15.2	30.1	26.7	30.1	33.8	43.9	64.9	58.5	54.3	68.3	52.4	62.2	70.6	67.6	48.3	49.5	26.8	73.1	50	0	74.8	69.8	61.9	51.6	65.3	138	128	83.4	75.3	61.4	92	95.7	71
Atp5f1	21.5	18.3	24.1	19.8	23.1	20.8	28.4	23.1	29.8	11	23.3	22.9	18	26.5	27.2	35.8	34.4	33.6	26.8	28.6	24.7	32.6	34.1	32.3	35	28	26.9	40.7	19	49.4	53.2	51	29.8	46.8	51	41.8	78.5	86.2	87	88	78.3	74.2	64.5	57	54.4
Atp5h	72.2	54.9	50.6	57.3	77.1	56.6	87.3	71.4	81	60.5	61.1	54.1	70.6	66.9	65.6	93.3	85.3	84.4	86.5	94.2	87.3	86.3	81	94.1	87	103	101	90.1	93.3	104	119	43.9	128	125	144	106	217	208	242	183	254	223	216	204	212
Atp5j	42	38.9	49.8	43.9	68.6	43.3	62.1	56.4	51.1	63.4	36	42.3	88.5	50.7	46.9	55.5	50.6	39.7	50.5	32.6	29	56.5	66.7	57.8	70.5	48.1	58.6	78.5	80.8	77.5	79.5	82.2	59.2	78.1	86.9	50.2	83.1	105	124	144	120	138	108	85.2	119
Atp5j2	30.3	30.8	34	32.3	38.6	35	40	39.8	43	54.9	39.1	35.2	52.6	46.7	43.6	54.9	61.5	38.2	40.8	57.9	58.7	50.6	63.6	50.9	64.8	58.5	59.1	44.1	56.9	56.9	59.7	16.6	51.5	84.3	93.3	69.1	152	121	135	145	128	106	122	115	113
Atp5k	167	84.5	61	119	153	82.6	114	151	168	107	102	109	103	75.4	76	266	176	150	196	127	197	157	173	166	164	180	184	203	120	204	223	195	228	169	216	262	415	369	410	311	224	291	320	323	262
Atp5l	31.2	32	27.3	35.8	31.4	29.4	30.2	30	32.4	32.4	30.1	28.8	25.1	38.1	40.5	20.5	23.8	24.2	55.6	44.8	38.4	28.1	38.6	34.6	37.4	47.5	54.9	28.7	19.6	60.5	98.6	6.2	108	54.9	64.7	58.2	101	98.2	103	122	119	104	104	107	132
Atp5o	19.8	12	12.9	24	20.8	17.5	19.3	18.4	15.1	21.8	16.7	20.2	16	20.2	23	29.7	43.8	37.2	33.9	23.8	27.4	29.6	34.5	27.8	36.5	31.7	29.6	34.1	33.2	42.8	47	38.1	46.2	36.9	46.4	48.6	85.9	84.3	82.5	62.3	70.7	58.5	63.2	72	87.3
Atp5s	0	0	0	0	0	0	2.4	0.1	0	0	0	0	0	0	0	0.98	1.5	0	0.03	0	0	0	0.08	3.3	0.04	0.44	0.28	0.05	0	1.6	0.14	0	0.42	0	0.1	0.57	0.84	4.7	2	0	0	0	1.4	2.3	0.16
Atp5sl	0.29	0.01	0.21	0.01	0.12	0.09	0	0.03	0.03	0.12	0	0.03	0	0.02	0	0.02	0.12	0.12	0	0.04	0.04	0	0.02	0.05	0.03	0.01	0.01	0	0	0	0	0	0	0.13	0.08	0.07	0.06	0.02	0.08	0.43	0.26	0.03	0.21	0.02	0.18
ATP6	5.4	2.6	1.3	2.3	2.2	2.5	0.81	4.4	3.4	4.7	5.8	2.4	1.8	3.5	3.3	8	6.8	1.9	3.9	7.5	5.1	3.9	7	5.7	7.1	4	4.2	1.4	0	3.2	5.7	0	6.3	15.2	21.8	12.4	29.2	23.1	27	8	2.9	5.7	11.5	15	15.9
Atp6ap1	4.5	0.75	0.36	0.29	0.32	2.9	0.11	0.53	0.51	0.24	0.17	0.17	0.27	0.54	0.53	0.56	0.06	1.5	0.76	0.84	0.39	0.7	0.96	1.3	0.71	14.3	0.54	3.4	1.3	2.9	3.2	0	1.3	0.75	0.52	0.63	0.72	0.85	0.56	0.75	0.29	0.32	0.57	0.44	0.91
Atp6ap2	0.05	0.008	0.04	0.19	0	0.2	0.55	0.19	0.33	0	1.4	0	0	0	0.22	0.39	0.36	0	0.42	0.32	0.23	0.47	0.98	0	0.37	0.43	0.43	0.99	0	0.17	0.04	0	0	0.89	2.9	0.14	0	0	0.04	0	0	0.01	0	0.02	0.05
Atp6v0a1	0.36	0.92	0.4	0.42	0.58	0.62	0.78	0.57	0.78	0.79	0.61	1.2	0.23	0.94	0.9	2.9	1.5	1.7	1	0.9	0.91	0.81	2.7	1.9	1.9	2.4	2.5	2.5	3	3	1.7	0.75	4	2	2.7	2.6	2.9	1.3	3	1.9	2.5	1.3	2.1	2.2	2.8
Atp6v0a2	0.03	0.05	0	0.13	0.01	0.02	0.08	0	0.04	0	0	0.01	0.06	0	0.08	0	0.03	0.03	0.02	0.07	0	0	0	0.03	0.04	0.04	0.12	0	0.16	0.12	0.03	0	0.06	0	0	0.02	0.07	0.06	0.03	0.02	0.09	0.08	0.05	0.03	0.04
Atp6v0a4	0	0	0	0	0	0	0	0	0	0.05	0	0	0	0	0.02	0.09	0.03	0	0.25	0.09	0.04	0.21	0.39	0.34	0.03	0.18	0.1	0	0	0.03	0	0	0.05	0.15	0	0.03	0.06	0	0.06	0	0	0	0	0.02	0
Atp6v0c	0	0	0	0	0	0	0.69	0.09	0	0	0	0	0	0	0	0	0	0	0.28	0	0	0	0.5	0	0	0	1.1	0	0	0.26	1.3	0	0.81	0	0	0.66	0	0	0.09	0	0	0	0	0.27	0
Atp6v0d1	0.77	2.7	2.1	2	1.9	3.1	2.2	2.7	2.1	4.3	1.4	3	3.1	2.5	2.7	6.3	3.2	3.3	5	4.3	4.4	4.7	6.1	4.2	4	6.3	6	6.1	5.1	5.6	3	3.2	5.7	6.5	5.8	4.7	4.6	2.6	3.7	3.8	4.5	2.6	3.3	3.6	3.2
Atp6v1a	9.8	8.1	9.6	8.1	10.2	9.5	9	10.6	10.2	14.7	8.9	9	9.7	12.2	11.1	21	20.7	19.7	12.5	14.9	14	14.1	15.4	19	14	16.7	16.6	15.9	15.3	17.1	17	11.1	19.3	17.4	17.4	15.1	16.1	13.6	15.4	11.6	13.7	14.6	16.3	14.9	16
Atp6v1b2	11.7	7.7	6.7	9.2	10.3	13.7	11.6	11.6	10	13.2	7.3	7.6	13.2	7.2	4.9	15.8	17.5	20	14.2	19.4	14.9	8.5	17.1	17	12.5	12.9	16.1	12.4	13.1	13.4	12.6	12.4	12.2	16.7	12.8	12.3	12	12.8	12.5	10.7	13.1	14.4	14.6	17.3	11.1
Atp6v1c1	0.98	0.68	0.82	0.78	0.78	0.78	4.3	1.1	0.77	0.99	0.55	0.63	0.86	0.52	0.69	0.86	0.32	0.58	0.9	1.5	0.57	3.1	3	0.99	1.2	1.5	1.4	1.4	2.5	1.1	1.2	0.37	1.6	2.3	0.9	0.64	1.6	1.8	1.9	0.91	0.5	0.81	0.99	1.2	1
Atp6v1c2	0	0	0	0	0	0	0	0	0	0	0	0	0	0	0	0	0	0	0.06	0	0	0	0.1	0	0	0.1	0	0	0	0.02	0	0	0.1	0.07	0	0	0	0.02	0	0	0	0	0	0	0
Atp6v1d	0.83	1.2	1.3	0.83	0.95	1.8	0.72	1.8	1.9	0.75	0.56	0.58	0.56	0.68	1.4	2.6	3.4	1.3	2.6	2.6	1.6	0.43	2.3	1.6	0.71	1.1	1.1	2	2	2.1	0.65	2.1	1.6	1.6	1.9	2.5	0.57	0.31	1.3	0.71	1.2	0.92	1.3	0.52	2.9
Atp6v1e1	3.4	3.7	4.1	2.8	4.6	4.3	5.8	4.3	9.9	7.1	19.5	5.2	7.5	5	2.4	6.3	4.1	6.2	7	12.5	10.3	8.2	11.3	11.8	11.2	10	9.8	3.2	5.9	3.5	3.9	9.1	7	49.4	7.1	6.3	2.9	7.6	9.4	2.9	4.3	6.3	5.6	5.2	4.8
Atp6v1f	5.3	4	4	3.7	6.1	5	5.2	5.9	7.5	10.5	2.1	3.8	7.1	3.6	5.8	8.5	13.7	10	5.8	9.2	6.9	6.9	8.1	9	9.9	10.9	10.5	5.4	6.5	4.8	5.6	6.2	6.9	5	8.3	7	7.3	5.1	6.8	5.9	5.1	4.7	3.7	0.86	5.8
Atp6v1g1	5.5	4.5	6.1	9	6.9	7.4	6.2	5.5	7.5	10.3	3.4	6.7	10.2	6.7	4.6	16.1	14.6	11	15.5	13	9.5	10	12.9	9.3	11.8	14.2	10.1	5.6	5.5	8.4	7.1	8.1	5.2	6.8	9	8.7	10.3	7.7	8.4	7.8	8	2.6	3.8	3.9	8.1
Atp6v1g2	0	0	0	0	0	0	0	0	0	0	0	0	0	0	0	0	0	0	0	0	0	0	0	0	0.1	0.08	0	0	0	0	0	0	0.13	0	0	0	0	0	0	0	0	0	0	0	0
Atp6v1h	1.4	1.4	1.6	1.1	1.3	1.8	0.95	1.8	1.8	2.4	2.1	1.4	1.3	1.5	1.9	3.9	2.2	3.4	3.7	3.3	2.3	2.6	3.2	2.4	2.7	3	2.8	2.5	2.1	4	2.5	1.1	4.3	2.8	2.7	2.3	3	3.1	2.4	2.2	2.6	2.5	2	2.3	3.4
Atp7a	0.62	0.47	1.2	0.39	3.5	0.69	0.35	0.3	0.48	0.09	0.08	0.32	0.16	0.05	0.16	0.36	0.39	0.18	0.2	0.41	0.16	0.34	0.27	0.37	0.13	0.19	0.14	0.09	0.05	0.17	0.09	0	0.34	0.23	0.21	0.19	0.12	0.09	0.16	0.06	0.008	0.08	0.07	0.08	0.15
Atp7b	0.03	0.004	0	0.03	0	0.03	0.009	0	0	0.02	0	0	0	0	0	0	0	0	0	0.005	0.004	0	0.03	0	0.02	0	0	0	0	0	0	0	0	0	0	0	0	0	0	0	0.008	0	0	0	0
ATP8	8.7	14.6	10.2	10.6	7.9	9.8	15.8	24.9	25.4	6.6	4.8	3.9	5.1	17.9	19	15.7	17.1	14.5	11.1	23.9	19.7	13.4	21	17.4	22.1	6.5	5.6	5.2	11.5	16.9	23.6	0	8.1	33.2	40.9	7.9	16	17.2	17.4	20.9	18.7	15.9	19.6	38.3	70.4
Atp8a1	0	0.006	0.01	0.008	0.007	0.005	0.03	0.03	0	0	0	0	0	0	0	0.02	0.36	0	0	0	0.04	0	0.01	0.03	0.03	0.01	0.09	0	0.1	0.04	0.07	0.06	0.04	0.04	0	0.16	0.05	0	0.01	0	0	0.008	0.07	0.07	0.04
Atp8a2	0	0	0	0	0	0	0	0	0	0	0	0	0	0	0	0	0	0	0	0	0	0	0	0.007	0	0	0	0	0	0	0	0	0	0	0	0	0	0	0	0	0	0	0	0	0
Atp8b1	0	0	0	0	0	0	0	0.02	0	0.008	0	0	0	0.03	0.02	0.14	0.15	0.03	0.02	0.03	0.02	0.1	0.12	0.07	0.13	0.09	0.16	0.26	0	0.12	0.05	0.05	0.25	0.09	0.03	0.06	0.05	0.06	0.12	0.17	0.1	0.08	0.22	0.25	0.26
Atp8b2	0	0	0	0	0	0.12	0.02	0.02	0	0	0	0	0	0	0	0	0	0	0	0	0	0	0	0	0	0	0.002	0	0.006	0.004	0	0	0	0	0	0	0	0	0	0	0	0	0	0	0
Atp8b3	0	0	0	0	0	0	0	0	0	0	0	0	0	0	0	0	0	0	0	0	0	0	0	0	0	0	0	0	0	0	0	0	0.009	0	0	0	0.01	0	0	0	0	0	0	0	0
Atp8b4	0	0	0	0	0	0	0	0	0	0	0	0	0	0	0	0	0	0	0	0	0	0	0	0	0	0	0	0	0	0	0	0	0	0	0.004	0.09	0	0	0.11	0	0.22	0	0	0	0
Atp8b5	0	0	0	0	0	0	1.7	0	0	0	0	0	0	0	0.64	0	0	0	0	0	0	0	0	0	0	0	0	0	0	0	0	0	0	0	0	0	0	0	0	0	0	0	0	0	0
Atp9a	0	0.02	0	0	0	0.02	0.11	0	0	0.04	0.005	0	0	0.02	0.04	0.17	0.18	0	0.22	0	0.8	0.07	0.2	0.22	0.17	0.08	0.17	0.07	0.08	0.22	0.14	0	0.27	0	0.04	0.31	0	0	0.14	0.03	0.04	0	0.02	0.1	0.09
Atp9b	0	0	0.008	1.1	0	0.1	0	0	0.81	0	0.54	1.3	0	0	1.4	0.03	0.03	0	0.01	0	0.004	0.01	0	0	0.05	0.01	0.004	0.02	0	0	0.008	0	0	0.05	0.64	0	0.13	0	0	0.28	0	0.28	0	0	0
Atpaf1	0.33	0.41	0.15	0.26	0.06	0.23	0.14	0.21	0.23	0.31	0.22	0.18	0.06	0.08	0.13	0	0.42	0	0.12	0	0	0.14	0.27	0.17	0.13	0.08	0.15	0.19	0	0	0.16	0	0	0	0	0	0.07	0.07	0.13	0.16	0	0	0.08	0.25	0.53
Atpaf2	0.48	0.21	0.75	0.64	0.7	0.6	1.1	0.78	1.1	0.8	0.62	0.38	0.63	0.4	0.82	1.4	0.93	0.78	0.26	0.53	0.35	0.38	0.72	0.35	0.9	0.61	1.1	1.1	1.6	1.5	1.5	0.96	0.82	0.65	0.81	0.48	0.38	0.52	0.72	0.22	0.78	0.59	1.3	1.3	2.1
Atpif1	0	26.9	35.9	28.8	0	0	42.8	4.7	0	3.5	0	20.4	0.59	0	0.006	0.98	1.5	0	0.25	32.5	0	50.1	44.1	44.5	28.4	19.6	0	0.43	0	23.5	0.82	0	23.8	37.1	55.6	0	44.1	0	57.5	40	0	2.1	29.5	23.6	21
Atr	0.04	0.07	0.02	0.02	0.04	0.07	0.008	0.02	0.007	0	0.004	0.004	0	0.006	0.008	0.01	0	0	0	0	0	0	0	0	0	0	0	0	0	0	0	0	0	0	0	0	0	0	0	0	0	0	0	0	0
Atrip	0.06	0	0.19	0.02	0	0	0.07	0.004	0	0	0	0	0	0	0.003	0	0	0	0	0	0	0	0	0	0	0	0	0	0	0	0	0	0	0	0	0	0	0	0	0	0	0	0	0	0
Atrn	0.003	0	0	0	0.002	0	0	0.07	0.02	0	0.01	0.006	0	0	0	0.03	0	0	0	0	0	0	0.006	0	0.004	0	0.004	0	0	0	0	0	0	0	0	0.16	0	0	0	0	0	0	0	0	0
Atrnl1	0	0	0.004	0	0.02	0.007	0	0	0.004	0	0	0	0	0	0	0	0	0	0	0	0	0	0	0	0	0.05	0	0	0	0	0	0	0	0	0	0	0	0	0	0	0	0	0	0	0
Atrx	1.3	1.1	1.8	1	1.1	1.4	1.5	1.5	1.4	0.9	0.85	1.2	0.8	1	1.1	0.39	0.34	0.16	0.57	0.47	0.36	0.41	0.44	0.66	0.41	0.23	0.32	0.33	0.23	0.36	0.31	0.19	0.35	0.21	0.33	0.33	0.08	0.06	0.07	0.02	0.03	0.03	0.01	0.02	0.05
Atxn1	0	0	0	0	0	0	0	0	0	0	0	0	0	0	0	0.04	0.04	0	0	0	0	0	0	0	0.03	0	0	0.03	0	0	0	0	0.03	0	0	0.02	0	0	0	0	0	0	0	0.01	0
Atxn10	17.2	13.5	17.1	14.8	15.9	15.2	11.8	17.1	16.2	13.6	7.9	10.7	14.7	10.5	10.9	5.2	5.3	5.9	4.7	7.2	5.8	5.4	5.1	5.9	4.6	4.1	4.4	3.9	4.5	5.6	2.6	2.2	4	2.3	3.7	3.9	3.3	1.4	1.8	0.6	1.3	1.5	0.78	1.5	1.8
Atxn1l	0.05	0.02	0	0.07	0.09	0.05	0.17	0.07	0.34	0.03	0.02	0.02	0	0	0	0	0	0	0.03	0.1	0	0	0	0	0.01	0	0	0	0	0	0	0	0	0.02	0	0	0	0	0	0	0	0	0	0	0
Atxn2	1.9	0.97	1.2	0.89	1.1	1.2	0.55	0.89	1.4	0.7	0.38	0.6	0.81	0.62	0.68	0.59	0.35	0.26	0.48	0.41	0.41	0.14	0.37	0.12	0.25	0.1	0.45	0.11	0	0.15	0.85	0	0.18	0.24	0.19	0.54	0.5	0.48	0.38	0.25	0.08	0.22	0.12	0.16	0.17
Atxn2l	4.5	3.4	3.4	3.1	5.7	3.3	4.9	3.7	4.9	3.5	2.2	2.5	2.8	8.6	2.7	6.5	2.8	2	1.6	2	1.9	1.6	2.2	2.9	1.8	1.4	1.2	1.7	0.97	4.2	5.2	1.1	1.6	1.9	0.86	1	0.81	0.45	0.61	0.4	0.7	0.36	0.63	0.85	0.75
Atxn3	0.04	0.04	0.05	0.25	0.2	0.15	0.4	0	0	0.91	0.27	0.11	0.04	0.06	3.3	0.03	0.02	0	0.25	0	0.09	0.12	0.32	0.03	11	11.3	1.6	0.25	0	0	0.1	0.21	0.44	0.16	0.52	0.09	0.44	0.09	0	0	0	0.03	0.06	0.11	0.03
Atxn7l2	0	0	0.006	0	0	0	0	0	0	0	0	0	0	0	0	0	0	0	0	0	0	0	0	0	0	0	0	0	0	0	0	0	0	0	0	0	0	0	0	0	0	0	0	0	0
Atxn7l3	0	0.06	0.02	0	0	0.02	0	0.1	0.14	0	0	0.12	0	0	0	0	0	0	0	0	0	0	0	0	0	0	0	0	0	0	0	0	0	0.06	0	0	0	0	0	0	0	0	0	0	0
Atxn7l3b	6.3	6	5.6	8.9	6.8	3.6	6.3	5.6	5.9	7.3	4.7	0	8.2	4.7	6	4.6	3.7	4.2	5.4	4.2	2.8	0.76	4.1	5	2.3	3.7	4.3	3.7	3.3	3.3	2.2	2.5	3.3	2.3	3.7	2.8	1.9	0.49	2	0	0	0.64	1.2	0.46	0.95
AU015228	0	0	0	0	0	0	0	0	0	0	0	0	0	0	0	0	0	0	0	0	0	0	0	0	0	0	0	0	0	0	0	0	0	0	0.07	0	0.09	0.04	0	0	0	0	0	0	0
AU019823	0.15	0	0.12	0.13	0.14	0.27	0.33	0	0	0.09	0	0	0	0	0	0	0	0	0	0	0	0.08	0	0	0	0	0	0.11	0	0	0	0	0	0.03	0	0	0	0	0	0	0	0	0	0	0
AU022252	2.4	1.9	1.8	1.5	2.3	2.8	1.2	2.5	2.2	0.5	0.49	0.49	0.9	1.1	1.1	0	0	0.52	0.75	0.37	0.23	0.15	0.21	0.18	0.19	0.39	0.19	0.14	0.7	0.12	0.18	0.68	0.14	0.14	0.1	0.22	0.25	0.09	0	0.56	0	0	0.23	0.35	0.3
AU022751	0	0	0	0	0	0	0	0	0	0	0	0	0	0	0	0	0	0	0	0	0	0	0	0	0	0	0	0	0	0	0	0	0	0	0	0	0.88	0	0	0	0	0	0	0	0
AU040320	0	0	0	0	0	0	0.005	0	0	0	0	0.01	0	0	0	0	0.03	0	0.02	0	0	0	0	0.03	0.03	0.03	0.02	0.01	0	0	0	0	0	0	0	0	0	0	0	0.009	0.01	0	0	0.01	0.02
AU041133	0	0	0	0	0	0	0	0	0	0	0	0	0	0	0	0	0	0	0	0	0	0	0	0	0	0.02	0.01	0	0	0	0	0	0	0	0	0	0	0	0	0	0	0	0	0	0
Auh	0.07	0	0	0.27	2.8	0.36	0.2	0.11	0.58	0.54	0	0.21	0.05	0.08	0.11	0.42	0.89	1.2	3.2	0.31	0.52	0.42	0.64	0.25	1.2	1.1	1.4	0.35	0.42	1.1	0.91	0.71	5.6	3.7	5.8	1.5	7	7.7	7.5	14.5	13	6.8	16.1	14.5	18.2
Aup1	0.15	0.11	0.18	0.13	0.15	0.05	0.23	0.46	0.41	0.28	0	0	0.16	0.23	0.22	0.43	0.75	0	0.3	0.33	0.09	0.4	0.79	0.62	0.6	1	0.86	0.21	0.36	0.48	0.72	0.74	0.52	0.46	0.31	0.34	0.49	0.67	1.1	0.42	0.89	0.71	0.82	0.9	1.7
Aurka	0.17	0.05	0.16	0.1	0.06	0.1	0.12	0.17	0.15	0.07	0	0	0	0.06	0	0	0	0	0	0	0	0	0	0	0	0	0	0	0	0	0	0	0	0	0	0	0	0	0	0	0	0	0	0	0
Aurkaip1	0	0	0	0	0	0	0	0	0	0	0.29	0	0	0	0	0	0	0	0	0	0	0	0	0	0	0	0	0	0	0	0	0	0	0	0	0	0	0	0.62	0	0	0	0	0	0
Aurkb	1	1.5	1.1	1.6	1.3	1.8	1.1	0.48	0.55	0.21	0.8	0.92	0.11	0.96	0.45	0.11	0.06	0.46	0.05	0.1	0.04	0	0	0	0.02	0.01	0.02	0	0	0	0	0	0	0	0	0	0	0	0	0	0	0.02	0	0	0
Auts2	0	0	0.03	0	0	0	0	0	0.02	0	0	0	0	0	0.01	0	0	0	0	0	0	0	0	0	0	0	0	0	0	0	0	0	0	0	0	0	0	0	0	0	0	0	0	0	0
Aven	0.1	2.5	0.18	0.28	0.05	0.39	0.63	0.18	0.06	0	0	0	0.22	0	0	0.3	0.12	0.08	0	0.33	0	0	0	0	0.16	0.22	0	0	0	0	0	0	0	0	0	0.45	0.21	0	0.64	0.06	0	0	0	0	0
Avil	0	0	0	0	0	0	0	0	0	0	0	0	0	0	0	0	0	0	0	0	0	0	0.08	0	0.12	0.07	0.25	0.24	0.14	0	0.31	0.21	0.68	0.97	1.1	0.21	0.75	0.53	0.67	2	2.1	1.8	3.5	2.9	3.6
Avl9	0.42	0.06	0.02	0.07	0.48	0.22	0.12	0.24	0.01	0.02	0	0	0.02	0.007	0.05	0.29	0.21	0.04	0	0.01	0.02	0	0.02	0.008	0.25	0.17	0.04	0.08	0.06	0.06	0.04	0.12	0.02	0.16	0.05	0	0	0.01	0.01	0.09	0.04	0.03	0.14	0.19	0.08
AW146154	0	0	0	0	0	0	0	0	0	0	0	0	0.006	0	0	0	0	0	0	0	0	0	0	0	0	0	0	0	0	0	0	0	0	0	0	0	0	0	0	0	0	0	0	0	0
AW209491	0.03	0.03	0.13	0	0	0.06	0	0.007	0	0	0	0.07	0	0	0.02	0.02	0	0	0.02	0	0	0	0	0	0	0	0	0	0	0	0	0	0	0	0	0	0.04	0	0.88	0	0	0.02	0	0	0.009
AW549877	0.2	0.25	0.12	0.34	0.23	0.25	0.56	0.35	0.04	0.37	0.53	0.11	0.35	0.58	0.8	0.3	0	0	0.49	0.27	0.56	0.81	0.97	1.1	0.16	0.17	0.21	0.02	0	0.19	0.4	0	0.46	0.46	0.2	0.5	0.86	0.53	0.27	0.69	0.23	0.81	0.11	0.49	0.41
AW551984	0.65	1	0.97	0.38	0.82	0.98	0.6	0.45	0.73	1.2	0.71	0.46	0.83	0.87	1.1	2	0.45	1	0.48	1	0.74	0.88	1	1.8	0.81	0.77	0.8	0.85	1.3	0.73	0.73	0.34	0.4	2.4	0.78	0.69	0.58	0.5	0.57	0.6	0.44	0.6	0.39	0.37	0.5
AW554918	0.01	0.04	0	0.009	0	0	0	0	0.01	0	0	0.02	0	0.01	0	0	0	0	0	0	0	0	0.02	0	0	0	0	0	0	0	0	0	0	0	0	0.005	0	0	0	0	0	0	0	0	0
Axin1	0	0	0.02	0	0.007	0	0	0	0	0	0	0	0	0	0	0	0	0	0	0	0	0	0	0	0	0	0	0	0	0	0	0	0	0	0	0	0	0	0	0	0	0	0	0	0
Axl	0.05	0	0.04	0.02	0.07	0	0.03	0.02	0.009	0	0	0	0	0.02	0.01	0	0	0	0	0	0	0	0.03	0.02	0.008	0.01	0	0	0.05	0	0	0.1	0.02	0.004	0	0	0.01	0	0	0	0	0.05	0	0	0
Azgp1	0	0	0	0	0	0	0	0	0	0	0	0	0	0	0	0	0	0	0	0	0	0	0.03	0	0	0	0	0	0	0	0.04	0	0.05	0	0	0	0	0	0	0.03	0.12	0.33	0.3	0.04	0.27
Azi1	1.4	0.85	0.85	0.46	0.69	1	0.4	0.68	0.76	0.21	0.17	0.21	0.21	0.33	0.39	0.21	0.1	0.1	0.02	0.06	0.02	0.02	0.13	0.07	0.05	0.07	0.04	0.02	0.03	0	0	0	0.05	0.01	0.02	0.03	0.01	0.006	0.02	0	0	0	0	0.003	0.009
Azi2	0	0	0	0.11	0	0.1	0	0.08	0.02	0.01	0	0.08	0.4	0.06	0	0.04	0	0	0	0	0	0	0.02	0	0	0	0	0.01	0.06	0.15	0	0.02	0	0.05	0	0.02	0	0	0	0	0	0	0	0	0
B020004J07Rik	0	0	0	0	0	0	0	0	0	0	0	0	0	0	0	0	0	0	0	0	0	0	0	0	0	0	0	0	0	0	0	0	0.38	0	0	0	0	0	0	0	0	0	0	0	0
B230120H23Rik	0.21	0.38	0.42	1.1	2.2	1	3.8	1.2	1.4	3	1.2	1.5	1.5	1.1	1.4	4.7	2.8	1.5	2.7	2.1	1.7	2.6	4.7	2.9	15.4	2.8	19.4	5	2.5	2.7	9.9	9.5	3.9	5.1	4.9	19.9	3.8	23	2.4	3.4	4.6	3.2	2.3	2.6	4
B230219D22Rik	0.75	0.57	0.57	0.87	0.52	0.19	0.78	2.8	2.6	0	0.6	0.46	0	0	0.61	0.08	0	2.2	0	0.69	0.29	0	0	0.06	0	0	0	0	0	0	0	0	0.08	0	0	0	0	0	0	0	0	0	0	0	0
B2m	0	0	0	0	1.1	0	0.02	1.5	1.5	0	0	0.97	0.5	0	0	0	0	1.3	2.2	2.1	1.8	0	0	4.2	2.8	2.2	2.2	5.5	2.8	3	0.47	2.2	5.8	0	0.92	3.1	3.8	0	3.7	2.3	2.7	0.19	3.1	1.4	2.9
B3galnt1	0	0	0	0.01	0.02	0.08	0	0.02	0.03	0	0	0	0	0	0	0	0	0	0	0.009	0	0	0	0	0	0	0	0	0	0	0	0	0.03	0	0	0	0	0	0	0	0	0	0	0	0
B3galnt2	0	0	0	0	0	0.02	0.004	0.02	0.02	0	0	0	0	0	0	0	0	0	0	0	0	0	0	0	0	0	0	0	0	0	0	0	0	0	0	0	0	0	0	0	0	0	0	0	0
B3galt4	0	0	0	0	0	0	0	0	0	0	0	0	0	0	0	0	0	0	0	0	0	0	0.01	0.03	0	0	0	0	0	0	0	0	0	0.03	0	0	0	0	0	0	0	0	0	0	0.02
B3galt5	0	0	0	0	0	0	0	0	0	0	0	0	0	0	0	0	0	0	0	0	0	0	0	0	0.05	0	0	0	0	0	0	0	0	0	0	0	0	0	0	0	0	0	0	0	0
B3galt6	0.07	0	0.12	0.27	0.03	0.08	0.2	0.4	0.64	0.08	0.06	0.23	0.1	0.03	0	0.07	0.12	0	0.18	0	0.04	0.07	0.03	0.64	0.09	0.1	0.1	0	0	0	0	0	0	0.8	0	0.07	0	0	0	0	0.03	0	0.02	0	0
B3galtl	0.66	0.71	0.79	0.7	0.98	0.78	0.97	1	1.3	0.99	0.51	0.64	0.68	1.1	0.73	0.86	0.75	0.66	0.46	0.77	0.47	0.37	0.77	0.27	0.33	0.84	0.4	0.37	0.07	0.57	0.45	0	1.1	0.2	0.61	1.7	0.57	0.28	0.16	0.06	0.13	0	0.08	0.15	0.15
B3gat3	0.08	0	0	0	0	0	0	0.09	0.1	0	0.06	0	0	0	0	0	0.15	0	0	0	0.009	0	0	0	0.07	0	0.1	0	0	0.06	0	0	0.11	0	0	0.08	0.1	0	0	0	0	0	0	0.07	0
B3gnt1	0	0.25	0.03	0.04	0.04	0.04	0	0.07	0.09	0	0	0	0	0	0	0	0	0	0	0.05	0	0	0	0	0	0.06	0.03	0	0	0	0	0	0.06	0	0.35	0	0	0	0	0	0	0	0	0	0
B3gnt2	0	0	0	0	0	0	0	0	0	0.1	0	0	0	0	0.02	0	0	0	0	0	0	0	0	0.05	0	0.007	0.01	0	0	0	0	0	0	0	0.006	0	0	0	0	0	0.06	0	0	0.02	0
B3gnt3	0	0	0	0	0	0	0	0	0	0	0	0	0	0	0	0	0	0	0	0	0	0.18	0	0	0.25	0	0	0	0	0	0	0	0	0.85	0.78	0	0.52	0.43	0.45	1.7	1.1	1.2	1.3	1.6	3.2
B3gnt7	0	0	0.02	0	0	0	0	0	0	0	0	0	0	0	0	0	0	0	0.009	0	0	0	0	0	0.01	0	0.07	0	0	0	0	0	0	0	0	0	0	0	0	0	0	0	0	0	0
B3gntl1	0	0	0	0	0	0	0	0	0	0	0	0	0	0	0	0	0	0	0	0	0	0	0	0	0	0	0.04	0	0	0	0	0	0	0	0	0	0	0	0	0	0	0	0	0	0
B4galnt1	0	0	0	0	0	0	0	0	0	0.44	0.05	0.03	0.07	0	0.08	0.09	0	0	0	0.13	0.1	0.23	0.14	0	0	0.02	0.14	0	0	0	0	0	0.05	0	0	0.09	0.37	0.2	0.12	0.25	0.1	0.05	0.33	0.14	0.19
B4galnt2	0	0.005	0	0	0	0	0	0	0	0	0	0	0	0	0	0.02	0	0	0	0	0	0	0	0	0	0	0	0	0	0	0	0	0	0	0	0	0	0	0	0.05	0.06	0.06	0.02	0.03	0.04
B4galnt3	0	0	0	0	0	0	0	0	0	0	0	0	0	0	0	0	0	0	0	0	0	0	0	0	0	0	0	0	0	0	0	0	0	0	0	0	0.007	0	0	0.01	0.04	0.02	0.12	0.14	0.4
B4galnt4	0	0	0	0	0	0	0	0	0	0	0	0	0	0	0	0	0	0	0	0	0	0	0	0	0.02	0	0	0	0	0	0	0	0	0	0	0	0	0	0	0	0	0	0	0	0
B4galt1	0.36	0.27	0.09	0.26	0.68	0.36	0.32	0.3	0.43	0.51	0.25	0.51	0.42	0.52	0.65	0.29	0.28	0.29	0.6	0.4	0.19	0.55	0.44	0.2	0.38	0.81	0.42	0.34	0.33	0.42	0.31	0.43	0.65	0.58	0.7	0.43	1.2	0.68	0.34	0.74	0.96	0.61	1.1	1.1	0.6
B4galt3	0	0	0.06	0	0	0	0	0	0	0	0	0	0	0	0	0	0	0	0	0	0	0	0	0	0	0	0	0	0	0	0	0	0	0	0	0	0	0	0	0	0	0	0	0	0
B4galt4	0.03	0	0	0	0.04	0	0	0	0	0	0	0.06	0	0	0	0	0	0	0	0	0	0	0	0	0	0	0	0	0	0	0	0	0	0	0	0	0	0	0	0	0	0	0	0	0
B4galt5	0.12	0.2	0.08	0.25	0.22	0.17	0.08	0.16	0.18	0.17	0.24	0.15	0.2	0.34	0.28	0.28	0.25	0	0.18	0	0	0.22	0.31	0	0.35	0.31	0.39	0.15	0	0.18	0.09	0	0.29	0.32	0.28	0.18	0.58	0.54	0	0.52	0.53	0.31	0.51	0.48	0.39
B4galt7	0.24	0.03	0.08	0	0	0.12	0	0.12	0.1	0	0.14	0.04	0	0.1	0.17	0.02	0.05	0.09	0.05	0.02	0.08	0	0	0	0.06	0.03	0.03	0.02	0	0	0	0	0.03	0.02	0.06	0.11	0.007	0	0	0	0	0	0	0	0.02
B630005N14Rik	0	0.003	0	0	0	0	0	0	0	0	0	0	0	0	0	0	0	0	0	0	0	0	0	0	0	0	0	0	0	0	0	0	0	0	0	0	0	0	0	0	0	0	0	0	0
B9d1	0	0.03	0.37	0	0	0	0	0	0	0	0	0	0	0	0.05	0	0	0	0	0	0	0	0	0	0	0	0	0	0	0	0	0	0	0	0	0	0	0	0	0	0	0	0	0	0
B9d2	0.2	0	0	0.2	0.23	0.21	0	0	0.21	0	0	0	0	0	0.03	0	0.19	0	0	0	0	0.09	0	0.12	0	0	0	0	0	0	0	0	0	0	0	0	0	0	0	0	0	0	0	0	0
Baat	0.83	0	0	0	0	0	0	0	0	0	0	0	0	0	0	0	0	0	0	0	0	0	0	0	0	0	0	0	0	0	0	0	0	0	0	0	0	0	0	0	0	0	0	0	0
Babam1	0.54	0.15	0.12	0.53	0.68	0.66	0.87	0.18	0.79	0	0	0.002	0.004	0	0.1	1.1	1	0	0.4	0.64	0.49	0.08	0	0.04	0.57	0.1	0.14	0	0.17	0.36	0.29	0.06	0.56	0	0	0.73	0.47	0	0.34	0.22	0.66	0.36	0.09	0.005	0.31
Bace2	0	0	0	0	0	0	0	0	0	0	0	0	0	0	0	0	0	0	0.04	0	0	0.02	0	0.25	0	0	0	0.06	0	0	0	0	0	0	0	0	0	0	0	0	0	0	0.08	0	0.15
Bach1	0.009	0	0	0	0.04	0.04	0	0	0.02	0	0	0	0	0	0	0	0	0	0	0	0	0	0	0	0	0	0	0	0	0	0	0	0	0.39	0	0	0	0	1.1	0	0	0	0	0	0
Bach2	0.003	0.003	0	0.004	0	0	0	0	0	0	0	0.02	0	0	0	0	0	0	0	0	0	0	0	0	0	0	0	0	0	0	0	0	0	0	0	0	0	0	0	0	0	0	0	0	0
Bad	0	0.35	0.5	0.52	0.57	0	0.88	0.37	0.67	0.69	0.37	0.08	0.5	0.5	0.46	0.37	0.91	0	0.74	0.96	0.34	0.61	0.57	1.1	1	0.7	0.91	0.16	0	0.79	0.22	0	0.87	0.26	0.13	0.66	0.12	0.42	0.54	0.2	0.69	0.18	0	0.08	0.47
Bag1	1.3	3.4	3.4	5.5	4.9	3.6	3.9	3.5	3.3	1.9	3.7	3.6	0.76	4	1.5	6.4	5.7	6	3	2.3	3.2	3.2	5.4	4	2.9	2.6	5.4	6.3	3.8	4	3.7	2.8	4	4.3	4.4	3.2	2.4	2.9	2.5	0.75	0.04	2	1	1.1	2.2
Bag2	0.85	1.3	2	1.2	2.2	1.4	2.7	3.2	2.9	5.4	1.4	1.6	4.6	4.4	2.7	6.8	2.9	5	4.1	5.7	5.9	5.9	5.1	1.9	2.7	3	4.2	4.1	24.4	3.5	3.7	5.1	4.3	8.6	9.1	12.3	14.8	14.6	10.8	13.9	44.7	21.2	8.7	10.9	12.1
Bag3	0.75	0.32	0.5	0.65	0.6	0.5	0.91	1.3	1.2	0.87	1.3	1.6	0.66	1.1	1.1	2.8	4.5	20.4	4.2	2.6	2.9	1.3	1.5	2.5	3.5	3.8	3	4.5	4.9	11.4	2.7	2.2	5.3	4.6	3.4	5.1	4.4	4.1	3.6	3.8	4	3.9	4.6	3.3	10.2
Bag4	0.45	0.29	0.38	0.4	0.26	0.72	0.39	0.21	0.42	0.25	0.09	0.17	0.29	0.12	0.19	0.14	0	0.07	0.23	0.5	0.14	0.05	0.19	0.14	0.07	0.2	0.23	0.1	0	0.17	0.03	0	0.06	0.1	0.08	0.15	0.08	0	0	0	0.04	0.06	0.16	0.1	0.16
Bag5	0.68	1	0.81	1.3	1.5	1.4	0.99	0.8	1.8	1.1	1.3	1.5	1.2	0.56	0.79	0.74	1	0.79	0.66	0.87	0.55	0.78	1.6	0.76	0.75	1.5	1.4	1.3	0.74	1.5	1.2	0.28	0.9	0.73	0.74	1.2	0.79	0.58	0.32	0.1	0.39	0.49	0.57	0.88	0.62
Bag6	4.2	4	5.6	4.2	5.8	4.8	4.7	5.3	4.2	3.6	3.5	2.9	3.9	5.1	3.2	6.3	4.6	4.7	2.8	3.5	3.4	2.4	2.4	2.3	3.2	2.5	3.1	2.2	2	2.3	2.3	1.9	3.9	1.5	2	1.8	2.4	0.92	1	0.61	0.87	1.1	0.9	1.1	1.8
Baiap2	0.31	0.11	0.12	0.35	0.38	0.28	0.28	0.56	0.87	2.5	1.4	1.4	1.1	0.68	1.6	3.9	4.9	3.2	3.6	3.8	3.4	1.7	4.6	3.2	1.6	1.5	1.4	1.5	1.2	1.2	0.55	0.17	1.5	1.5	1.4	0.99	1.4	1.1	1	1.1	0.9	1.7	1.1	1.3	1.3
Baiap2l1	0	0.03	0.01	0.01	0.15	0.03	0.06	0.14	0.14	0.45	0.18	0.17	0.11	0.66	0.15	0.4	0.65	0.11	0.45	0.48	0.2	0.94	0.83	0.77	1.1	0.82	1.1	0.4	0.3	1	1.1	0.19	1.5	0.83	1.4	0.43	2	1.5	1.6	1.2	1.6	1.5	2.2	2.6	4.7
Baiap2l2	0	0	0	0.01	0	0	0	0	0	0	0	0	0	0	0	0	0	0	0	0	0	0	0	0	0	0	0	0	0	0	0	0	0	0	0	0	0	0	0	0	0	0	0	0	0
Baiap3	0	0	0	0	0	0	0	0	0	0	0	0	0	0	0	0	0	0	0	0	0	0	0	0	0	0	0	0	0	0	0	0	0	0.08	0	0	0	0	0	0	0	0	0	0	0
Bak1	1.7	1.1	1.5	1.2	1.4	0.93	1	0.68	2	2.2	1	0.76	1.8	2.1	1.4	4.7	0.83	1.5	2.1	1.9	1.7	2.6	8	5.3	2.4	1.4	2.5	1.2	0.59	2.4	2.5	1.3	2.6	8.7	11.3	2.2	4	1.7	3.2	1.1	2	2.6	1.9	2.6	2.2
Banf1	38.7	38.5	41.6	41.2	50.4	52.3	101	34.7	35	17.5	38.4	44.5	11.9	31.4	52.5	66	64.3	9.3	18.7	16.6	15	21	11.7	18.5	64.9	19	22.7	20	22.7	17.2	25.2	12.9	28.4	40.4	93.7	19.9	12.5	13.7	14	2.6	4.8	6.3	12.6	5	10.8
Banp	0.13	0	2.3	0.19	0.09	0	8.9	0	0.07	0.009	0	1.5	0.05	0.29	0.02	0.06	0	0	0	0	0	0.004	0.01	0.004	0.03	0	0	0	0	0	0	0	0	0.01	0.02	0	0	0	0	0	0	0	0	0	0
Bap1	0.02	0.04	0.002	0	0	0.05	0.03	0.05	0	0	0	0	0	0.002	0.06	0	0	0	0	0	0	0	0.03	0	0	0	0	0	0	0	0	0	0	0	0	0	0	0	0	0	0	0	0	0	0
Bard1	0	0	0	0.03	0.03	0.03	0	0	0	0	0	0	0	0	0	0	0	0	0	0	0	0	0	0	0	0	0	0	0	0	0	0	0	0	0	0	0	0	0	0	0	0	0	0	0
Barx1	0.93	0.78	0.55	0.66	0.75	1.6	0.45	0.76	0.78	0	0.11	0.06	0.16	0.24	0.17	0.29	0.55	0	0.05	0.12	0	0	0.14	0	0.04	0.06	0.11	0.31	0.32	0.1	0	0	0.08	0	0	0	0	0.01	0	0	0	0.07	0	0	0
Basp1	17.1	13.1	7.5	20.4	23.8	23.4	23	18.9	24.7	3.8	15	13.7	8.3	4.3	12	15.7	13.6	14.6	17.9	16.7	17.7	6.4	8.4	7.6	7	10.4	10.1	4	1.8	6.4	2.5	10.5	7.4	2.1	5.6	8.1	6.7	3.1	7.5	1.8	3.6	4.2	0.98	1.3	1.3
Bax	9.8	8.2	7.1	9.6	10.7	11.4	9.4	7.8	9.6	7.3	6.3	6.9	7.1	5.5	6.8	10	9.1	3.2	8	7.1	9	4.3	4.9	3	4.5	4	7	5.5	7.5	6.5	8.2	5.7	5	3.5	3.6	3.9	4.8	2.2	1.8	3.6	1.2	2.3	3.6	3.2	4
Baz1a	0.21	0.33	0.25	0.17	0.21	0.46	0.06	0.12	0.1	0.09	0.04	0.16	0.09	0.16	0.26	0.02	0.05	0.008	0.01	0.07	0.03	0.02	0.06	0.05	0.008	0.008	0.02	0	0	0	0	0	0.04	0	0	0.009	0.005	0	0.008	0	0.005	0	0	0	0
Baz1b	2.1	4.5	4.9	2.7	2.2	2.4	1.6	2	1.5	0.99	2.1	3.6	0.68	1.1	3	0.51	0.34	0.22	0.53	0.16	0.15	0.14	0.22	0.27	0.78	0.64	0.88	0.42	0.22	0.18	0.29	0.24	0.35	0.25	0.26	0.23	0.03	0.03	0.06	0.02	0.02	0.11	0.13	0.01	0.02
Baz2a	0.04	0.02	0.01	0.01	0.04	0.04	0.03	0.01	0.008	0.02	0.01	0	0	0.03	0.04	0.03	0.02	0.72	0	0.01	0	0.02	0.01	0.02	0.02	0.03	0.03	0.004	0	0	0	0	0.01	0.006	0.008	0	0	0	0	0	0	0.01	0	0.005	0.02
Baz2b	0.1	0.01	0.02	0	0.03	0.06	0.004	0.03	0.02	0	0	0	0	0	0.009	0.02	0	0	0	0.008	0	0	0	0	0	0.002	0	0	0	0	0	0	0	0	0	0	0	0	0	0	0	0	0	0	0.003
BB287469	0	1.1	0	0	0	0	0	0	0	0	0	0	0	0	0	0	0	0.96	0	0	0	0	0	0	0	0	0	0	0	0.27	0	0	0.24	0	0	0	0	0	0	0	0	0	0	0	0
Bbox1	0	0	0	0	0	0	0	0	0	0	0	0	0	0	0	0	0	0	0	0	0	0	0	0	0	0	0	1.5	0	0	0	0	0.02	0	0	0	0	0	0	0	0	0	0	0	0
Bbs1	0.04	0	0	0.006	0.06	0.16	0.5	0	0.02	0	0	0	0	0	0	0	0	0	0	0	0	0	0	0	0	0.003	0	0	0	0	0	0	0	0	0	0	0	0	0	0	0	0	0	0	0
Bbs2	0.02	0.01	0	0	0.02	0.01	0	0.01	0	0	0	0	0	0	0	0	0	0	0	0	0	0	0	0	0	0	0.01	0	0	0	0	0	0	0	0	0	0	0	0	0	0	0	0	0	0
Bbs4	0	0.07	0.04	0.02	0.02	0	0	0	0.01	0.004	0	0	0	0.03	0.03	0	0	0	0	0.11	0	0	0	0	0	0	0	0	0	0	0	0	0	0	0	0	0	0	0	0	0	0	0	0	0
Bbs5	0.02	0.03	0	0.02	0.04	0.04	0	0.02	0.04	0	0	0	0.02	0.03	0.01	0	0	0	0	0	0	0.006	0.03	0.01	0	0	0	0	0.02	0	0	0	0	0	0	0	0	0.01	0	0	0.007	0	0	0	0
Bbs7	0	0	0	0	0.008	0.009	0	0.009	0.01	0	0	0	0	0.01	0	0	0	0	0	0	0	0	0	0	0	0	0	0	0	0	0	0	0	0	0	0	0	0	0	0	0	0	0	0	0
Bbs9	0.02	0.02	0.02	0.02	0.03	0.03	0	0.02	0.01	0	0	0	0.009	0	0	0	0	0	0	0	0	0	0	0	0	0	0	0	0	0	0	0	0	0	0.003	0	0	0	0	0	0.01	0	0	0	0
Bbx	0	0.11	0.006	0.11	0	0	0.05	0	0.03	0	0.005	0.007	0.008	0.03	0.04	0	0	0	0.01	0	0	0	0	0.003	0.003	0	0.007	0	0	0	0	0	0	0	0	0	0	0	0	0	0	0	0	0	0
BC003331	0.39	0.005	0.04	0.28	0.21	0.07	0.16	0.31	0.4	0.1	0.2	0.27	0.39	0.04	0.29	0.59	0.32	0.07	0.43	0.44	0.2	0.31	4.2	0.38	0.58	0.34	0.51	0.84	0.06	0.74	0.96	0.89	1.2	0.51	0.32	0.51	0.85	0.71	0.55	0.51	1.1	1.5	0.61	0.83	0.82
BC003965	0	0	0	0	0	0	0	0.27	0.26	0	0	0	0	0	0	0	0	0	0	0	0	0	0	0	0	0.05	0	0	0	0	0	0	0	0	0	0	0	0	0.05	0	0	0	0	0	0.18
BC004004	0	0	0	0	0	0	0	0	0	0	0	0	0	0	0	0	0	0	0	0.03	0	0	0	0	0.02	0	0	0	0	0	0	0	0	0	0	0	0	0	0	0	0	0	0	0.02	0
BC005624	0.55	0.24	1	0.57	0.73	1.1	0.57	0.32	0.44	0	0.45	0.19	0.49	0.71	0.61	0.62	0.59	0.14	0.4	0.16	0.06	0.21	0.03	0.32	0.11	0.11	0.16	0.52	0	0.36	0	0	0.13	0.04	0	0.16	0.11	0	0.11	0	0	0.06	0.08	0.08	0
BC005764	0	0	0.02	0	0	0.006	0	0	0	0	0	0	0	0	0	0	0	0	0	0	0	0	0	0	0	0	0	0	0	0	0	0	0	0	0	0	0	0	0	0	0	0	0	0	0
BC016423	0.01	0.001	0.002	0	0.001	0	0	0.003	0.005	0.001	0	0.003	0.008	0	0.002	0	0	0	0	0.001	0	0	0.002	0	0	0	0	0	0	0	0	0	0	0.001	0.001	0	0	0	0	0	0	0	0	0	0
BC016579	0	0	0	0	0	0	0	0	0	0	0	0	0	0	0	0	0	0	0	0	0	0	0	0	0	0	0	0	0	0	0	0	0	0	0	0	0	0.03	0	0	0	0	0.06	0	0.08
BC017158	0.08	0.05	0.4	0.76	0.57	0.42	0.15	0.14	0.17	1.2	0.21	0.59	0.17	0.38	0.37	0.8	0.56	0.52	0.38	0.69	0.43	0.2	0.52	0.18	0.76	0.97	0.84	0.47	1.1	0.48	0.97	0.04	1.1	0.17	0.4	0.57	0.35	0.33	0.63	0.18	0.08	0.58	0.23	0.4	0.83
BC017643	2.1	1	0.96	1.3	2.2	2.8	1.2	2.2	3.4	2	2.3	2.1	1.3	1.7	1.6	2.2	0.62	0.66	1.4	2.1	1.3	1.4	0.31	1.8	1.3	0.61	1.5	0.62	0.34	0.51	1.6	0.87	0.82	0.27	0.82	1.1	2	1.4	0.79	0.52	1.6	1.2	0.79	0.71	0.59
BC018507	0.07	0.06	0.03	0.03	0.008	0.03	0.008	0.05	0.16	0.14	0	0.003	0	0	0	0	0	0	0	0	0	0	0	0	0	0	0	0	0	0	0	0	0	0	0	0	0	0	0	0	0	0	0	0	0
BC021614	0	0	0	0	0	0	0	0	0	0	0	0	0	0	0	0	0	0	0	0	0	0	0	0	0	0	0	0	0	0	0	0	0.12	0	0	0.09	0	0	0	0	0	0	0	0	0
BC021891	0	0	0	0	0	0	0	0	0	0	0	0	0	0	0	0	0.74	0	0	0	0	0	0	0	0	0	0	0	0	0	0	0	0	0	0	0	0	0	0	0	0	0	0	0	0
BC023829	0	2.8	0	0	0	0	0	3.5	0	0	0	0	0	0	0	0	0	0	0	0	0	0	0	0	0	0	0	0	0	0	0	0	0	0	0	0	0	0	0	0	0	0	0	0.02	0
BC024978	0	0	0	0	0	0	0	0	0	0	0	0	0	0	0	0.05	0	0	0	0	0	0	0	0	0	0	0	0	0	0	0	0	0	0	0	0	0	0	0	0	0	0	0	0	0
BC026585	0.13	0	0	0.1	0.1	0.04	0.05	0.1	0.12	0.1	0	0.12	0	0.1	0.08	0.05	0.04	0.05	0	0.04	0	0	0.02	0.1	0.22	0.23	0.19	0.24	0.38	0.29	0.39	0.13	0.39	0.64	0.21	0.26	0.32	0.32	0	0.06	0.15	0	0.11	0.07	0.08
BC026590	2.1	0.92	1.6	0.88	2.4	2.6	0.67	1.3	1.3	0.74	0.82	0.78	0.67	1.4	0.71	1.4	1.9	1.5	1.4	0	0.59	0.39	0.76	0.63	1	0.68	0.96	0.42	1.1	1.9	0.56	0.13	1.6	0.45	0.39	0.09	0.07	0	0.32	0	0.04	0	0	0.44	0.17
BC027231	0.18	0.2	0.1	0.05	0.05	0.07	0.03	0.09	0.06	0	0	0.04	0	0.01	0.05	0.04	0.03	0.06	0.006	0	0	0.02	0.04	0	0.03	0.01	0	0	0	0	0	0	0.02	0	0	0	0	0	0	0	0.006	0	0	0	0
BC029214	0	0	0	0	0	0	0	0	0	0	0	0	0	0	0	0	0	0	0	0	0	0	0	0	0	0	0	0	0	0	0.09	0	0.04	0.04	0	0	0	0	0	0	0	0	0	0	0
BC030307	0	0	0	0	0	0	0	0	0	0	0	0	0	0	0	0	0	0	0	0	0	0	0	0	0	0	0	0	0	0	0	0	0	0	0	0	0	0	0	0	0.09	0	0	0	0
BC030476	0	0	0	0	0	0	0	0	0	0	0	0	0	0.13	0	0	0	0	0	0	0	0	0	0	0	0	0	0	0	0	0	0	0	0	0	0	0	0	0	0	0	0	0.02	0	0.02
BC031181	0	0	0	0	0	0	0	0	0	0	0	0	0	0	0	0	0	0	0	0	0	0	0	0	0	0	0	0	0	0	0	0	0	0	0.15	0	0.7	0	0	0	0	0	0	0	0
BC037034	0	0	0	0	0	0	0	0	0	0	0	0	0	0	0	0	0	0	0	0	0	0	0	0	0	0	0	0	0	0	0	0	0	0	0	0.01	0	0	0	0	0	0	0	0	0.01
BC048403	0	0	0	0	0	0.005	0.006	0.006	0.006	0	0	0	0	0	0	0	0	0	0	0	0	0	0	0	0	0	0	0	0	0	0	0	0	0	0	0	0	0	0	0	0	0.02	0	0	0
BC048546	0	0	0	0	0	0	0	0	0	0	0	0	0	0	0	0	0	0	0	0	0	0.04	0	0	0	0	0	0	0	0	0	0	0	0.004	0	0	0	0	0	0	0	0	0	0	0
BC051142	0	0	0	0	0	0	0	0	0	0	0	0	0	0	4	0	0	0	2.7	0	0	0	0	0	0	0	0	0	0	0	0	0	0	0	1.5	0	0	0	0	0	0	0	0	0	0
BC055324	0	0	0.01	0	0.2	0	0	0.03	0.03	0	0	0	0	0.009	0.007	0	0	0	0	0	0	0	0	0	0	0	0	0	0	0	0	0	0	0	0	0	0	0	0	0	0	0	0	0	0
BC056474	0	0	0	0	0	0	0	0	0	0	0	0	0	0	0.19	0	0	0	0	0	0	0	0	0	0	0	0	0	0	0	0	0	0	0	0	0	0	0	0	0	0	0	0	0	0
BC068157	0.08	0.07	0.02	0	0.04	0.02	0	0.03	0.02	0	0	0	0	0.01	0	0	0	0	0	0	0	0	0	0	0	0	0	0	0	0	0	0	0	0	0	0	0	0	0	0	0	0	0	0	0
BC068281	0	0	0	0.03	0.03	0.04	0	0	0	0	0	0	0	0.008	0	0	0	0	0	0	0	0	0	0	0	0	0	0	0	0	0	0	0	0	0	0	0	0	0	0	0	0	0.007	0	0
BC089597	0	0	0	0.009	0	0	0	0	0	0	0	0	0	0	0	0	0	0	0	0	0	0	0	0	0.01	0	0	0	0	0	0	0	0	0	0	0	0	0	0	0	0	0	0	0	0
BC094916	0	0	0	0	0	0	0	0	0	0	0	0	0	0	0	0	0	0	0	0	0	0	0	0	0	0	0	0	0	0	0	0	0	0	0	0	0	0.02	0	0	0	0	0	0	0
BC100530	0	0.06	0	0	0.38	0	0.38	0.61	0.92	0	5.2	0.43	23	11.4	2.7	23.1	21.3	21.7	20.4	23.1	23.1	26.6	27.2	25.7	15.2	13.3	12.5	5.6	8.5	9.6	8.7	37.2	4.2	0	10.8	14.2	0.96	0.72	1.1	0	0	0	0	0	0
BC117090	0	0.06	0	0	0	0	0.38	0	0	0	0	0	0	0	0	0	0	0	0	0	0	0	0	0	0	0	0	0	0	0	0	0	0	0	0	0	0	0	0	0	0	0	0	0	0
Bcam	2.2	1.2	1.8	4	3.9	2.8	3.8	3.7	6.3	3.6	3.8	4.5	4.8	2.1	2.2	5.1	4.9	6	3.5	4.3	4.6	2.5	3.6	3.2	3.1	4.6	4.7	4.4	3.9	3.4	3.1	3.5	3.3	1.3	1.9	4.4	1.6	1.5	1.9	0.85	0.68	2.4	1.4	1.3	1.4
Bcan	0	0	0	0	0	0	0	0	0	0	0	0	0	0	0	0	0	0	0	0	0	0	0	0	0	0	0.09	0	0	0	0	0	0	0	0	0	0	0	0	0	0	0	0	0	0.02
Bcap29	0	0.06	0	0	0	0	0.03	0.08	0.08	0.06	0.04	0	0	0	0	0	0	0	0.06	0.24	0.25	0.1	0	0.15	0.07	0.24	0.32	0	0	0.05	0.06	0	0.12	0.3	0	0.45	0.15	0	0.11	0	0	0	0	0.06	0
Bcap31	5.7	7.5	5.4	5.7	7.8	8.8	10.4	5.8	12.1	7.6	9.2	9.1	6.5	3.7	7.1	12.1	19.3	9.8	15	13.6	11.8	8.8	10.3	10.2	9.7	10.1	10.8	10.9	7.1	14.9	9.9	13.8	16.3	9.1	8.8	9.5	13	12.4	13.8	9.5	11.1	4.3	10.7	10.2	11.4
Bcar1	0.19	0.14	0.1	0.11	0.2	0.19	0.1	0.08	0.18	0.21	0.03	0.07	0.17	0.11	0.13	0.15	0.04	0.09	0.29	0.17	0.14	0.08	0.14	0.11	0.08	0.06	0.05	0.05	0.08	0.23	0.06	0.03	0.18	0.06	0.03	0.13	0.25	0.08	0.04	0.009	0.08	0.05	0.07	0.02	0.12
Bcar3	0	0	0	0	0	0	0	0	0	0	0	0	0	0	0	0	0	0	0	0	0	0	0	0	0.007	0	0.02	0	0	0	0	0	0	0	0	0	0	0	0	0	0	0.01	0.008	0.02	0.02
Bcas1	0	0	0	0	0	0	0	0	0	0	0	0	0	0	0	0	0.05	0.16	0.25	0.49	0	0.04	0.33	0.08	0.5	0.43	0.28	0.48	0.15	0.46	0.48	0.47	0.44	1.4	1	0.69	0.68	0.75	0.93	1.4	1.2	1.2	3.6	3.7	3.4
Bcas2	12.2	8.5	19.8	10.6	9.4	8.8	8.1	12.4	11.5	6	6.1	7.9	7.4	7.1	6.8	7.9	7.5	2.9	6.8	6.3	3.1	3.5	19.8	3.6	5.6	4.6	3.9	2.1	3.6	4.3	4	0.35	6	2.8	8.3	1.1	2.7	1.5	1.5	0.36	0.67	1.3	0.75	0.71	1.7
Bcas3	0.09	0.21	0.31	0.06	0.09	0.14	0.27	0.06	0.07	0.19	0.07	0.1	0.17	0.17	0.11	0	0.16	0.14	0.03	0.02	0.08	0.09	0.17	0.07	0.11	0.07	0.12	0.12	0.57	0.12	0.18	0.08	0.37	0.4	0.34	0.16	0.09	0.09	0.24	0.006	0.14	0.11	0.11	0.1	0.15
Bcat1	1.2	0.53	0.22	0.16	0.1	0.74	0.3	0.45	0	0.41	0.13	0.12	0.15	0.12	0.36	0.2	0.43	0.35	0.59	0	0.22	0.16	0.33	0.23	0.34	0.09	0.06	0	0	0	0	0	0	0	0	0	0	0	0	0	0	0	0	0	0
Bcat2	3.9	3.5	3.9	4.5	4.8	3.1	4.4	4.5	2.4	8.3	5.8	6.7	6.5	7.6	5.6	23.4	21.7	17.3	17.9	18.1	13.8	20.8	20.2	17.2	23.2	20.9	21.1	22.5	14.6	22.1	21.2	8.4	25.1	27.6	36.5	28	70.6	68.5	68.3	95.1	90.7	79.8	87.4	95.2	103
Bccip	2.2	3	1.3	1.5	1.5	2.4	2.2	2.3	0.71	1.4	0.48	1.2	1.7	1.5	1.4	1	2	0.58	1	1.5	0.55	0.56	0.67	0.65	0.75	0.78	1	0.36	0.79	0.37	1	0	0.58	1.6	0.8	0.55	0.78	0.46	0.47	0.35	0.17	0.45	0.63	0.48	0.58
Bche	0.21	0.63	0.74	0.24	0.24	0.16	0.37	0.24	1.7	0.79	0.16	0.37	0.62	0.81	0.76	11.3	1.6	1.5	1.6	1.4	0.95	0.88	1.7	1.5	2	1.8	2.2	3.3	1.4	3.1	3	1.8	2.5	1.9	3.4	5.5	4.4	3.2	3.2	1.3	0.93	2.7	1.1	1.7	1.7
Bckdha	8.2	0.85	1.1	1.6	1.1	1.6	1.5	2.4	5.3	0.6	3.4	5.1	0.35	3.8	3	2	0.86	0.25	1.1	1.5	0.82	0.8	1.3	2.5	1.3	2.6	3.5	1.2	1.1	1.4	1.3	0.62	1.8	2.5	3.4	4	10.4	11.2	8.6	10.2	8.5	60.9	17.3	14.4	12.7
Bckdhb	1.5	1.6	2.9	0.52	2.4	0.92	0.65	1.5	3.4	1.2	0.22	0.33	2	1.3	1.4	1.6	0.62	0.46	1.3	1.2	0.86	0.9	1.4	0.6	1.3	1.5	1.7	1.2	6.1	5.1	1.3	0.07	3.1	9.7	2.4	5.4	14.3	11.1	13.2	9.9	12.4	13.6	20.6	21.1	24
Bckdk	0.23	0.23	3.5	0.36	0.32	0.26	0.27	0.09	0.29	1.4	0.36	0.24	2.1	0.38	2.8	0.26	1.5	0.95	0.75	0.24	0.23	0.12	0.26	2.2	0.91	0.37	0.12	0.06	0.09	1.1	0.23	0	0.59	0.94	1.5	0.58	0.99	1.5	1.9	2	0.78	1.3	0.46	1.1	1.1
Bcl10	0.12	2.4	4.7	0.33	0.41	0	0	0.02	0.04	0	0	0.23	0	0.19	0	0	0	0	0	5.1	4.9	0	0	0	8.5	12.5	9.5	6.5	3.9	2.7	3.8	4.8	6.5	0	0	0.05	16.5	0	17.6	0	0	0	5.5	0	0
Bcl11a	0	0.04	0.13	0.04	0.009	0.07	0.05	0	0.13	0.04	0.008	0	0	0	0	0	0	0	0	0	0	0	0	0	0	0	0	0	0	0	0	0	0	0	0	0	0	0	0	0	0	0	0	0	0
Bcl11b	0	0	0	0	0	0	0	0	0	0	0	0	0	0	0	0	0	0	0	0	0	0	0	0	0	0.06	0	0	0	0	0	0	0	0.005	0.003	0	0	0	0	0	0	0	0	0	0
Bcl2	0	0.7	0.51	0.97	0.8	0.73	0.93	0	0.85	1.1	0	0.29	0.92	0.71	0.67	0.62	0.58	0.28	0.12	0.62	0.58	0	0.1	0	0.36	0.36	0.45	0	0	0.24	0.41	0	0.36	0	0	0.28	0	0.2	0.11	0	0	0	0	0	0
Bcl2l1	0.21	0.35	0.18	0.58	0.19	0.67	0.16	0.32	0.12	0.57	0.2	0.37	0.46	0.3	2.2	0.43	0.17	0.34	0.28	0.15	0.38	0.27	0.19	0.93	0.38	0.24	1.1	0.36	0	0.14	0.3	0	0.14	0.36	0.3	0.29	0.23	0.21	0.19	0.25	0.9	0.24	0.09	0.25	0.27
Bcl2l11	0	0	0	0.06	0.07	0.06	0.05	0.08	0.24	0	0	0	0	0	0	0	0	0	0	0	0	0	0	0	0	0	0	0	0	0	0	0	0	0	0	0	0	0	0	0	0	0	0	0	0
Bcl2l12	0	0	0.06	0	0.09	0	0	0	0	0	0	0	0	0	0	0	0	0	0	0	0	0	0	0	0	0	0	0	0	0	0	0	0	0	0	0	0	0	0	0	0	0	0	0	0
Bcl2l13	1.6	1.6	2.6	1.4	1.6	1.6	1.9	2.1	2.1	1.2	1.6	2	1.6	1.7	1.9	2.5	2	1.7	2.2	1.8	1.4	1.7	1.7	1.5	1.4	1.5	1.4	1.1	0.08	1.7	1.7	0.13	2.1	0.76	0.94	1	0.83	0.74	1.1	0.67	1.2	0.5	1	1.3	1.4
Bcl2l14	0	0	0	0.06	0.03	0.03	0	0	0	0.49	0	0.007	0.14	0.55	0.38	0.22	0.22	0.22	0.26	0.22	0.31	0.46	0.65	0.7	0.87	0.36	0.78	0.33	0.04	0.04	0.21	0	0.3	0.6	0.68	0.27	0.38	0.23	0.35	0.21	0.31	0.16	0.39	0.46	0.79
Bcl2l2	0	0	0	0	0	0	0	0	0	0	0	0	0	0	0	0	0	0	0	0	0	0	0	0	0.13	0.11	0	0.12	0.09	0.07	0	0	0	0	0	0.59	0	0.19	0	0	0	0	0	0	0.15
Bcl7a	5.7	4.1	2.3	4.8	0.97	4.2	5.2	4.3	0	0	0	0	5	0	1.3	0	0.86	1.2	0	0.37	0	0	0	0	0	0	0	0	0.27	0	0	0	0	0	0	0	0.35	0	0	0	0	0	0	0	0
Bcl7b	0	0	0	0	0.97	0	0	0.11	0	0	0	0	0	0	0	0	0.86	0	0	0	0	0	0	0	0	0	0	0	0	0	0	0	0	0	0	0	0.35	0	0	0	0	0	0	0	0
Bcl7c	0	1.5	0.61	2.4	0.88	2.3	0	0.96	3.2	0.04	0.39	0.38	0	0	0.87	4.4	0.77	0	4.9	0.89	0	0	0	1.3	0	2.5	2.6	2.7	0	0	3.4	0	0	0	0	0	0.31	0	0	0	0.17	0	0.77	0.57	0.51
Bcl9	0.17	0.26	0.47	0.18	0.49	0.27	0.18	0.25	0.25	0.03	0.04	0.14	0.07	0.15	0.15	0.02	0.02	0.03	0	0	0	0	0.003	0.04	0	0	0	0.01	0	0	0	0	0	0	0	0	0	0.09	0	0	0	0	0	0	0
Bcl9l	0.02	0.09	0.06	0	0.05	0.12	0.05	0.15	0.13	0.16	0.02	0.08	0.06	0.05	0.13	0.03	0.06	0.02	0.03	0.04	0.03	0	0	0	0.1	0.03	0	0.08	0	0.04	0	0	0.01	0.03	0	0	0	0	0	0	0	0	0	0	0
Bclaf1	8.1	6.2	7.6	5.8	8.8	9	5.7	5	5.3	3	2.7	5.2	3.6	4.5	3.9	4.5	3	3.4	4.2	4	2.5	3.3	2.8	1.8	2.9	3	3.7	1.8	1.3	4.1	1.7	1.4	3.3	1.5	1.8	1.8	0.81	1	0.92	0.45	0.1	0.32	0.49	2.1	2
Bco2	0	0	0	0	0	0	0	0	0	0	0	0	0	0	0	0	0	0	0	0	0	0	0	0	0	0	0	0	0	0	0	0	0	0.03	0	0.007	0	0	0	0	0.03	0	0	0	0
Bcor	0	0	0.02	0	0.01	0.004	0.14	0.008	0.02	0.007	0	0	0.008	0.005	0.004	0.007	0	0	0	0	0	0	0	0	0	0.003	0.08	0	0	0	0	0	0	0	0	0.003	0	0	0	0	0	0	0	0	0
Bcorl1	0	0	0	0	0	0	0.004	0	0	0	0	0	0	0	0	0	0	0	0	0	0	0	0	0	0	0	0	0	0	0	0	0	0	0	0	0	0	0	0	0	0	0	0	0	0
Bcr	0.22	0.46	0.22	0.05	0.2	0.12	0.05	0.09	0.24	0.08	0.23	0.04	0.14	0.37	0.04	0	0	0	0.07	0	0	0.01	0	0	0.03	0.02	0.03	0.007	0.05	0.008	0.01	0	0.008	0.05	0	0.03	0.06	0	0.05	0.04	0	0	0.02	0.03	0.05
Bcs1l	0.03	0.13	0.11	0.28	0.32	0.13	0.41	0.14	0	0.18	0.15	0.21	0.12	0.15	0.14	0.18	0.26	0.04	0.14	0.17	0.05	0.12	0.09	0.33	0.06	0.2	0.22	0.12	0	0.13	0.12	0	0.07	0	0.46	0.06	0	0.33	0.08	0.3	0.15	0.4	0.18	0.31	0.59
Bdh1	3.2	0.7	0.48	0.75	0.9	0.66	0.7	0.78	1.3	9.7	5.6	4.4	3.5	4.4	4.5	27.3	25.6	20.5	20	24	23	30.8	28.4	31.4	32.7	30.5	33.8	27.9	34.2	32.8	35.6	14.6	37.9	31.9	29.1	27.8	56.1	58.6	60	63.4	62.7	44.7	43.2	48.2	52.5
Bdh2	0.08	0	0	0.04	0.03	0.06	0	0	0	0	0	0	0	0	0	0	0	0	0	0	0	0	0	0	0	0	0	0	0	0	0	0	0.06	0	0	0	0	0	0	0	0	0	0.09	0.14	0
Becn1	0	0.02	0.01	0.15	0.18	0	0	0.04	0	0.007	0	0.05	0.05	0.03	0	0	0	0	0	0.08	0	0.12	0	0	0.05	0	0.05	0	0	0.02	0	0	0.21	0	0	0.1	0.04	0.04	0.02	0.95	0	0.03	0	0	0.06
Bend3	0.09	0.03	0.03	0.03	0.03	0.09	0.03	0.11	0.03	0	0.008	0.04	0	0.01	0.05	0	0	0	0	0	0	0	0	0	0	0	0	0	0	0	0	0	0	0.006	0	0.005	0	0	0	0	0	0	0	0	0
Bend7	0	0	0.13	0	0	0	0	0	0	0.43	0	0	0	0	0	0	0	0	0	0	0	0	0.13	0	0	0	0	0	0	0	0	0	0	0	0	0	0	0	0	0	0	0	0	0	0
Bet1	0.96	0.52	0.8	1.2	0.97	1.8	0	0.92	1	0	0	0	0	0	0.63	7.1	2.1	1	1	1.4	1	1.6	0.81	0.61	1.8	1.3	1.9	3.1	3.2	2.2	3.4	3.6	1.6	0	0	1.5	0	0.46	0.19	0.77	0	1	0.63	0	1.4
Bet1l	0	0.23	0	0.26	0	0.33	0	0	0.24	0	0	1.3	1.1	0.22	0.1	0	0	1.5	0.38	0	0	0.46	0.7	0.57	0.56	0.87	1	0.98	1.4	1.7	1.6	0	0.88	0.57	0.58	0	0.63	0	0.63	0	0.08	0	0	0	0.49
Bgn	0.53	1.2	0.86	3	3.8	1.1	5.8	5.1	8.5	13.1	12.6	16.5	12.9	10.9	10.5	27.8	23.5	18.2	24.9	27	26.3	16.1	31.1	25.6	27	41.9	31.6	51	49.3	41.5	32	47.7	42.5	16.2	26.2	63.6	59.8	57.3	51.7	55.5	54.4	59.1	44.5	40.9	42.2
Bhlhb9	0.03	0	0	0	0.02	0	0	0.01	0	0	0	0.02	0	0	0	0	0	0	0	0	0	0	0	0	0	0	0	0	0	0	0	0	0	0	0	0	0	0	0	0	0	0	0	0	0
Bhlhe40	0	0	0	0	0	0	0	0	0	0	0	0	0	0	0	0	0.01	0	0	0	0	0	0	0	0	0	0	0	0	0	0	0	0	0	0	0	0	0	0	0	0	0	0	0	0
Bhmt	79.5	0	0	4	2.7	3.2	0.61	1.4	0.86	0.22	0	0	0.26	0	0	0	0	0	0	0	0	0	0	0	0.41	0.28	0.46	0	0.38	0	0	0	0	0	0.05	0.1	0	0	0	0	0	0	0.15	0	0.04
Bhmt2	0.99	0	0	0	0	0	0	0	0	0	0	0	0	0	0	0	0	0	0	0	0	0	0	0	0	0	0	0	0	0	0	0	0	0	0	0	0	0	0	0	0	0	0	0	0
Bicc1	0	0.02	0.02	0.01	0	0	0.1	0	0.05	0.02	0.01	0.02	0.02	0.02	0	0	0	0	0	0	0	0	0	0	0.003	0	0	0	0	0	0	0	0	0	0	0.009	0	0	0	0	0	0	0	0	0
Bicd1	0	0	0	0	0	0	0	0	0	0	0	0	0	0	0	0	0	0	0	0	0	0	0	0	0	0	0	0.48	1.1	0	0	0	0	0	0	0	0.65	0	0.48	0	0	0	0	0.9	0.7
Bicd2	0.32	0.16	0.04	0.54	0.8	0.94	0.58	0.14	0.9	0.15	0.13	0.25	0.13	0.27	0.44	0.45	0.42	0.37	0.44	0.82	0.53	0.25	1.7	0.12	0.24	0.34	0.34	0.46	0	0.28	0.12	0	0.31	0.06	0.01	0.28	0.26	0.17	0.29	0	0	0	0.04	0.009	0.06
Bid	1.1	0.98	1.4	3.3	3.3	1	3.1	4.2	3.5	1.5	1.2	1.8	2	0.7	3.6	3.4	1.1	1.7	0.89	4.4	3.6	0.93	0.87	0.59	3.6	0.71	0.72	0.45	4.6	0.48	0.53	0	1.3	1.4	0.37	5	0.42	0.14	3.9	2.3	2.9	0	0.12	0	0.2
Bin1	5.8	4.7	3.7	2.7	5.4	4.7	3.8	3.7	2.6	4.1	2.9	2.5	3.5	3.7	2.6	2.7	1.7	1.9	2.6	0.81	2	2.2	1.4	1.7	2.5	2.1	2.4	3.7	3	3.5	1.9	18.9	2.6	3	1.4	2.4	2.9	2	1.5	0.23	1.4	1.2	1.6	1.1	2.4
Bin2	0	0.02	0.02	0.005	0	0	0	0	0.02	0	0.06	0.02	0	0	0.005	0	0	0.05	0	0	0.02	0	0	0	0.03	0	0.04	0.33	0.1	0	0.03	2	0.04	0	0	0.01	0.05	0	0.07	0	0	0.04	0	0	0.03
Bin3	0	0.08	0.24	0	0	0	16	0	0	0.2	2.1	0	0	0.1	0	0	0	0	0.006	0	0	0.11	94.1	0.14	0	0	0	0.12	0	0	0	0	0.15	42.7	0	0.07	0	0.009	0	0	0.01	0	0.09	0.3	0.03
Birc2	0.03	0.02	0	0	0.03	0	0	0	0	0	0	0	0.01	0	0	0	0	0	0.01	0	0	0	0	0	0	0	0	0.02	0	0	0	0	0.01	0	0	0	0	0	0	0	0	0	0	0	0
Birc5	0	0.21	0.45	0.05	0.52	0.21	0.05	0.28	0.25	0.59	0	0.19	0.35	0.29	0.17	0.05	0	0	0	0	0	0	0	0	0	0	0	0	0	0	0	0	0	0	0	0	0	0	0	0	0	0	0	0	0
Birc6	0.44	0.36	0.44	0.3	0.47	0.46	0.48	0.33	0.47	0.41	0.11	0.28	0.53	0.58	0.42	0.47	0.43	0.29	0.16	0.3	0.2	0.16	0.21	0.2	0.17	0.15	0.28	0.26	0.25	0.16	0.08	0.09	0.27	0.22	0.16	0.18	0.23	0.19	0.14	0.09	0.19	0.17	0.11	0.18	0.33
Blm	0.02	0.02	0.04	0	0.01	0.02	0.13	0.0008	0	0.01	0	0.008	0	0.01	0.01	0	0	0	0.001	0	0	0	0	0	0	0	0	0	0	0	0	0	0	0	0	0	0	0	0	0	0	0	0	0	0
Blmh	28.1	19	16	22.8	24.5	23.8	22.6	21.2	22.1	15.8	9.6	11.2	14.1	13.2	15.8	33.2	37.1	24.8	21.7	31.6	32.1	24.3	28.1	23.7	23.1	32.3	28	31	37.3	29.6	24.7	23.2	40.1	17.8	18.1	25.1	15.3	10.4	13.7	6.7	9.8	9.5	7.4	8.5	10.5
Blnk	0.43	0	0.49	0	0	0	0	16.5	0	0	0	0	0	0	0	0	0	0	0	0	0	0	0	0	0	0	0	0	0	0	0	0	0	0	0	0	0	0	0	0	0	0	0	0	0
Bloc1s1	0.96	0.44	0.5	0.79	1	0.6	0.75	0.59	0.36	0.2	0.86	0.95	0.53	0.52	0.52	1.6	1.2	0.74	0.08	1.1	0	0.48	0.69	0.52	1.2	0.79	0.35	0.71	0.71	0.21	0.52	0.66	0.62	0	0.38	0.58	0.64	0.34	0.83	0.2	0.16	0	0.25	0.14	0.56
Bloc1s2	1.5	0.41	0.07	1.7	1.5	1.6	1.4	2.2	2.3	0	0	0	0	0	0.52	0.16	0	0	0.14	3.4	0	0	0	0	0	0.71	0.99	0	0	0	0.06	0	0.66	0	0	1.9	1.4	0	0	0.01	0	0	0.11	0.08	0.59
Bloc1s3	0.57	0.007	0.02	0.15	0.04	0.06	0.14	1.2	0	0.16	0	0.15	0	0.007	0.02	0.2	0.15	0.38	0.2	0.26	0.08	0.18	0.09	0.02	0.37	0.33	0.06	0.14	0.13	0.14	0.22	0	0.04	0.19	0.05	0.23	0.02	0.24	0.04	0.08	0.09	0.41	0.01	0.01	0.08
Bloc1s4	0.07	0.05	0.07	0	0.04	0.04	0	0	0	0.25	0	0.1	0	0.11	0.12	0.09	0.1	0	0.04	0	0.06	0	0.15	0.08	0	0	0.04	0.11	0	0.05	0	0	0	0	0	0	0.09	0	0	0	0	0	0	0	0.05
Bloc1s5	0	0	0.13	0.02	0.08	0.19	0.19	0.07	0	0.21	0	0.3	0	0.11	0.15	0	0	0.18	0	0.56	0	0	0	0.24	0.07	0	0.67	0	0	0	0	0	0.24	0.16	0	0.05	0	0.1	0.05	0	0.02	0.39	0.03	0.06	0.65
Bloc1s6	0	0.06	0.1	0	0.19	0.22	0.08	0.19	0	0.21	0.16	0.28	0.04	0.03	0	0.13	0.38	0.22	0.22	0.09	0	0.09	0.07	0.04	0.04	0.06	0.39	0	0.43	0.31	0.18	0	0.06	0.06	0.05	0	0	0	0	0	0.17	0.18	0	0.06	0
Blvra	3.7	3.7	4.7	4.3	6	5.1	4.4	4.5	3.2	7.5	4.4	4.8	7.3	4.8	5.7	6.7	7.7	6.4	4.1	7.7	5.6	5.3	5.8	5	7.4	7.3	8.5	5.8	3.2	4.9	8.7	2.8	9	7.6	6.4	7.6	8.1	7.1	7.7	6.1	8.1	7.8	8	7.6	6.6
Blvrb	10.2	8.2	12.6	10	11.6	10.8	10.3	16.3	16.9	14.1	13.9	19.6	13.7	20.3	17.5	32.7	27.3	14	22.3	30.5	26.7	20.6	22.3	22.6	33.8	20.8	37	36.2	32.3	33.9	33.1	47	37.4	42.3	40	46.1	33	26	19.6	16.7	26.2	36.7	23.5	22.7	19.4
Blzf1	0.02	0	0	0.04	0	0	0	0.03	0.04	0	0	0	0	0	0	0.06	0.05	0.03	0	0.37	0	0	0	0	0	0	0	0	0	0	0	0	0	0	0.03	0	0	0	0	0	0	0	0	0	0
Bmi1	0.36	0	1.2	0	0.25	0.94	0	0.22	0.11	0.18	0	0	0	0.35	0	0	0	0	0	0.28	0	0	0	0	0	0	0	0.19	0	0	0	0	0	0	0.06	0	0.15	0	0	0	0	0	0	0	0
Bmp1	0	0	0	0.01	0.02	0	0	0	0.05	0	0.01	0.04	0	0.007	0	0	0	0	0	0	0	0	0	0.03	0	0	0.008	0	0	0	0	0	0	0	0	0	0	0	0	0	0	0	0	0	0
Bmp2k	0	0	0	0.01	0.03	0	0	0.002	0.04	0.05	0.03	0.05	0	0.01	0.01	0.01	0.008	0	0.06	0	0	0.04	0.06	0.03	0.04	0.002	0.01	0.04	0	0.05	0	0	0.07	0.07	0	0.07	0	0	0	0	0.007	0	0	0	0
Bmp7	1.6	0	0	0	0	1.2	1.3	0	0	0	0.18	0	0	0	0	0	0	0	0.65	1.2	0	0	0	0	0.82	0.68	0.89	0	0.77	0.54	0	0	0	0	0	0	0	0	0	0	2.4	0	0	0.52	2.3
Bmpr1a	0.05	0	0.05	0.15	0.15	0.08	0	0	0.03	0	0	0.01	0	0	0	0.05	0	0.02	0.07	0	0	0	0.03	0	0	0	0.02	0.02	0.08	0	0	0	0.08	0	0	0	0	0	0	0	0	0	0	0	0
Bmpr1b	0	0	0	0	0	0	0	0	0.02	0	0	0	0	0	0	0	0	0	0	0	0	0	0	0	0	0	0	0	0	0	0	0	0	0	0	0	0	0	0	0	0	0	0	0	0
Bmpr2	0	0	0	0.1	0	0	0.05	0.04	0	0	0	0	0	0	0.04	0	0	0	0	0	0	0	0	0	0	0	0	0	0	0	0	0	0.03	0	0	0	0	0	0	0	0	0	0	0	0
Bms1	4.5	0.65	0.7	0.55	0.64	1	0.29	0.84	0.56	0.02	0.15	0.35	0.07	0.25	0.37	0.21	0.03	0.08	0.11	0.1	0.07	0.02	0.07	0.01	0.1	0.03	0.06	0	0.008	0.03	0.03	0	0.14	0.03	0.04	0	0.02	0	0	0.009	0.01	0.01	0.08	0	0.01
Bmx	0	0	0	0	0	0	0	0	0	0	0	0	0	0	0	0	0	0	0	0	0	0	0	0	0	0	0	0	0.02	0	0	0.12	0	0	0	0	0	0	0	0	0	0	0	0	0
Bnc1	0	0.05	0.02	0	0	0	0	0	0	0	0	0	0	0	0	0	0	0	0	0	0	0	0	0	0	0	0	0	0	0	0	0	0	0	0	0	0	0	0	0	0	0	0	0	0
Bnc2	0	0.1	0.01	0.03	0	0.07	0.13	0.04	0.11	0	0	0.06	0	0	0	0	0	0	0	0	0	0	0	0	0	0	0	0	0	0.01	0	0	0	0	0	0	0	0	0	0	0	0	0	0	0
Bnip1	1.6	0.82	1.2	0.72	1.7	1.3	1.7	2.4	2	0.77	0.73	1.3	1.7	0.46	0.93	1.1	1.1	0	0.76	1	0.75	1.3	0.75	0.75	0.56	0.43	1	2.3	2.2	3	1.8	0	0.7	0.46	0.91	0.89	0.67	0.1	0.55	0.67	1.1	0.53	0.6	2	0.69
Bnip2	0	0.12	0	0.14	0.14	0.08	0.11	0	0	0	0.02	0	0	0.17	0.01	0.01	0.01	0	0	0.31	0.22	0.02	0.13	0.22	0.11	0.1	0	0.19	0.2	0.13	0	0	0.02	0.32	0.29	0.36	0.25	0.26	0.38	0	0.01	0.25	0.07	0.06	0.01
Bnip3	0	0	0	0	0	0	0	0	0	0	0	0	0	0	0	0	0	0	0	0	0	0	0	0	0	0	0	0	0	0	0	0	0	0	0	0	0	0.03	0	0	0	0	0	0	0
Bnip3l	0	0	0.03	0	0.02	0	0.11	0.12	0.16	0.01	0	0	0	0	0.01	0.06	0	0	0	0.03	0.02	0.01	0	0.01	0.02	0	0	0	0	0.02	0.01	0	0.02	0.06	0	0.06	0	0	0.009	0	0	0	0	0	0.01
Bnipl	0	0	0	0	0	0	0	0	0	0.5	0	0.18	0.03	0	0.04	0.46	0.2	0.29	0.46	0.89	0.72	0.21	0.32	0.26	0	0.96	0.35	0.11	0.16	0.13	0	0	0.36	0.15	0.35	0.19	0.07	0	0.07	0	0	0.07	0.07	0.06	0.27
Bod1	3.4	1.6	0.05	4.6	3.4	2.6	2.6	4	4	0	0.29	18.7	26	1.1	0.49	5.1	5.1	0	0.32	0.26	0.3	0	11.6	0	1.4	1	1.2	0.1	0	1.1	0	0	0.78	0.73	0.13	0.21	0.65	0	0.18	0.04	0	0	0.08	0.09	0.24
Bod1l	0.12	0.39	0.15	0.09	0.21	0.18	0.15	0.13	0.23	0.11	0.006	0.03	0.04	0.03	0.3	0.01	0.03	0.01	0	0.07	0.02	0	0.15	0.007	0.01	0	0.03	0	0	0	0	0	0.009	0	0.01	0.02	0	0.003	0	0.003	0	0	0.01	0	0.004
Bok	0	0	0	0	0	0	0.03	0	0	0	0	0.04	0.06	0	0	0	0	0	0	0	0	0	0.11	0.02	0.04	0.1	0.19	0	0	0.07	0	0	0	0	0.16	0	0.09	0	0	0.03	0	0.2	0.04	0.05	0.13
Bola1	10	1.6	7.6	6.3	5.7	9.2	4.9	6.2	6.6	0.77	2.5	1.7	0.22	0.51	2.7	3.8	7.8	4.8	4.3	4.6	1.7	0.72	4.2	2.8	4.8	2.4	6.1	2.5	1.1	1.5	2.7	0.52	4	3.3	3.8	2	3.4	4.3	8.3	4.2	1.1	1.8	3.5	7.4	3
Bola2	9.9	7.9	12.7	8.8	8.4	11.6	10.3	10.7	7.9	13.3	4.2	2.8	15.3	9.7	11.4	11.9	0.14	13.7	6.1	3.9	2.3	5.6	8.5	13.6	3.1	3.8	3.7	7.6	5.8	4.2	2	1.3	2.8	5.5	7.9	6.7	2.6	2.6	0	4	7	8.6	2.4	4.3	8.2
Bola3	0	0.47	0.55	0.5	0.17	0.13	0.38	0.63	0.84	1.1	0.05	0.05	1.4	0.77	0.89	4	3.5	0.3	0.47	0	0	0.57	0.12	0.6	1.6	0.86	0.73	1.2	0.56	0.62	0.24	0	1.5	0	0.1	0	0	0.71	0.16	0.49	1.8	0.23	1.2	1.7	2.5
Bop1	2.3	1.7	2.2	2	1.4	1.8	1.2	2.1	2.2	1.4	1.2	1.3	1.2	1.6	1.6	0.75	0.69	0.44	0.66	0.28	0.29	0.44	0.6	0.75	0.78	0.72	0.93	0.47	0.21	0.5	0.53	0	0.53	0.19	0.22	0.51	0.14	0.23	0	0.01	0.15	0.41	0.01	0.07	0.1
Bora	0	0.02	0	0.01	0	0	0	0	0	0	0	0	0	0	0	0	0	0	0	0	0	0	0	0	0	0	0	0	0	0	0	0	0	0	0	0	0	0	0	0	0	0	0	0	0
Bpgm	0.57	1	0.46	0.71	0.77	1	1.2	1	0.96	0.35	0.59	0.97	0	0.57	0.43	0	0.22	0	0.48	0.38	0.11	0.28	0.63	0.14	0.32	0.35	0.11	0.59	0	0.58	0.3	0.58	0.94	0.77	1.3	0.63	0.41	0.77	0.95	0.52	0.62	2.2	1.4	1.9	1.9
Bphl	5.6	3	2.7	2.5	2.2	2.7	2.4	2.6	3	3.9	0.7	3.5	2.8	3.7	3.5	4.9	3.8	3.7	3.1	4.6	2.1	3.6	4.1	2.9	4.2	4.1	4.9	5.3	6.4	3.5	5.2	1.1	6.8	7.1	8.3	6.8	11.6	10.1	10.9	8.2	8.7	9.2	8	9.4	9.8
Bpifa2	0	0	0	0	0	0	0	0	0	0	0	0	0	0	0	0	0	0	0.2	0	0	2.3	0.34	0.76	0	0	0.14	0	0	0	0.3	0	1.5	2.4	1.3	0	1.4	0	0.14	4.4	6	1.4	2.5	1.3	2.9
Bpifa3	0.36	0.33	0.36	0.48	0.41	0.29	0.49	0.39	0.41	0	0	0.51	0	0.34	0.37	0.63	0.66	0.46	0	0.47	0.31	0	0.59	0.4	0.42	0.35	0.31	0	0	0.3	0.35	0	0.67	0	0.65	0.53	0.61	0.4	0.57	0.43	0.6	0.51	0.14	0.13	0.45
Bpifb1	0	0	0	0.003	0	0	0.17	0.009	0.21	12.4	6.4	5.9	3.9	2.9	2.7	203	207	176	261	304	246	428	441	417	379	370	426	231	227	256	254	151	189	224	207	246	23.8	26.4	42.9	0.66	2.1	1.1	0.45	0.77	2
Bpifb3	0	0	0	0	0	0	0	0	0	0	0	0	0	0	0	0	0	0	0	0	0	0	0	0	0	0	0	0	0	0	0	0	0	0	0	0.33	0	0	0	0	0	0	0	0	0
Bpifb5	0	0	0	0	0	0	0	0	0	0	0	0	0	0	0	0	0	0	0	0	0	0.01	0	0	0	0	0	0	0	0	0	0	0	0	0	0	0	0	0	0	0	0	0	0	0
Bpifb6	0.61	0	0	0.64	0.76	0.9	0.67	0.67	0.44	0	0	0.12	0.06	1.1	0.04	0.17	0	0	0	0	0	0	0	0	0	0	0	0	0	0	0	0	0	0	0	0	0.89	0	0	0.35	2.6	0	0	0.42	0
Bpifb9a	0	0	0	0	0	0	0	0	0	0	0	0	0	0	0	0	0	0	0.07	0	0	0.14	0.006	0.19	0	0	0.02	0.02	0	0	0.04	0.17	0	0.26	0.22	0.05	0	0	0	0.08	0.06	0	0.04	0	0
Bpifb9b	0.08	0	0	0.08	0.09	0	0	0.07	0	0	0	0.03	0	0	0	0	0.1	0	0.07	0	0	0.14	0.006	0.19	0	0	0.02	0.02	0	0	0.04	0.17	0	0.26	0.22	0.05	0	0	0	0.08	0.06	0	0.04	0	0
Bpifc	0	0	0	0	0	0	0	0	0	0	0	0	0	0	0	0	0	0	0	0.08	0	0.04	0.22	0.08	0.14	0.33	0.39	0	0	0	0.03	0	0.14	0	0	0.12	0	0.007	0	0	0	0.09	0	0	0.05
Bpnt1	3.5	1.6	1.5	4.3	3.7	2.6	3	4.7	4.1	3.5	2.2	0.44	3.3	4.1	3.7	10.5	10.8	10.2	8.3	7.8	6.9	8.7	7.6	9	9.5	11.6	11.3	7.5	4.5	12.7	14.4	7.5	19.5	20.2	18.7	10.7	24.6	26.6	23.4	29.2	28	22.2	33.6	34.8	40.4
Bptf	0.17	0.13	0.22	0.11	0.11	0.14	0.2	0.14	0.19	0.11	0.03	0.07	0.1	0.05	0.04	0.05	0.03	0.04	0.04	0.03	0.04	0.02	0.06	0	0.01	0.02	0.04	0.07	0	0.04	0.02	0	0.02	0	0	0.02	0.007	0	0.003	0	0.008	0	0	0	0
Braf	0.08	0.13	0.03	0.09	0.18	0.14	0.05	0	0.11	0.3	0	0	0	0.26	0.17	0.07	0.05	0	0.05	0.02	0	0.02	0	0	0	0.03	0.01	0	0	0.11	0	0	0.03	0.09	0.04	0	0.05	0	0.02	0	0	0.03	0	0	0
Brap	0.18	0.14	0.14	0.14	0.21	0.47	0.03	0.44	0.18	0	0.1	0.05	0.24	0.02	0.06	0.12	0	0.07	0.28	0.13	0	0	0.15	0	0.04	0.15	0.14	0.11	0.34	0.2	0.02	0.06	0.23	0.17	0	0.06	0	0.009	0.07	0.09	0.06	0	0.02	0.09	0.2
Brat1	0.16	0.18	0.1	0.12	0.13	0.14	0.21	0.2	0.31	0.08	0.05	0.07	0.03	0.12	0.09	0.05	0.05	0.03	0.005	0.05	0.13	0.02	0.07	0.05	0.02	0.03	0.03	0.08	0.04	0.02	0	0	0.07	0.07	0	0.04	0.008	0	0	0	0.01	0	0	0	0.006
Brca1	0.03	0.005	0	0	0.01	0	0.01	0	0	0	0	0.004	0.0008	0	0	0	0	0	0	0	0	0	0	0	0	0	0	0	0	0	0	0	0	0	0	0	0	0	0	0	0	0	0	0	0
Brca2	0	0	0	0	0	0	0	0.14	0	0	0	0	0.09	0.19	0	0	0	0	0	0	0	0	0.38	0	0	0.009	0	0.37	0	0	0	0	0	0	0	0	0	0	0	0	0	0	0	0	0
Brcc3	2.4	1.2	1.8	2.1	2.2	2.2	1.8	1.9	1.7	1.1	0.74	1.1	1.8	1.4	1.3	2.1	2.4	2	2.5	2.9	0.58	1.2	1.9	1.2	0.67	0.95	1.9	0.63	0.49	1.6	0.8	0.1	1.2	1.4	0.7	1.6	1.2	1	0.66	0.85	0.8	0.65	0.33	0.54	0.49
Brd1	0.2	0.14	0.11	0.11	0.17	0.16	0.23	0.06	0.1	0.12	0.16	0.14	0.14	0.11	0.06	0	0	0	0.009	0.05	0.02	0	0.03	0.06	0.05	0.04	0.03	0	0	0.06	0	0	0.01	0.02	0.03	0.02	0	0	0	0	0	0	0	0	0
Brd2	1	1.6	1	2	1.1	1.5	1.4	1.3	1.3	0.37	4.4	3.6	1	1.7	1.7	1	0.73	0.4	0.06	0.34	0.25	0.16	2.2	2.4	0.13	0.32	0.01	0	0	0.05	0.09	0	0.24	0.24	0.24	0.24	0.19	0.19	0.23	0.11	0.09	0.04	0.2	0.06	0.1
Brd3	6.4	3.1	3.1	5.3	4.6	3.7	4.5	5.1	3.4	2.2	2	3.3	2.2	2	2.6	2.2	1.9	1.5	1.3	1.1	0.54	0.8	0.86	0.71	0.66	0.75	0.41	0.91	0.28	0.76	0.32	0.48	0.96	0.29	0.79	0.36	0.21	0.08	0.13	0.09	0.12	0.35	0.1	0.2	0.19
Brd4	3.8	2.3	2.9	2.4	4.1	4.8	2.1	4.9	5	1.7	1.8	2.3	0.69	1.4	1.1	1.3	0.78	1.3	1.1	2	2.5	0.15	0.77	0.62	0.44	0.34	1.3	1.1	0.009	0.58	0.34	0	0.47	0.66	0.27	0.62	0.2	1.7	0.31	0.07	0.09	0.05	0	0.04	0.18
Brd7	1.4	0.51	0.87	0.77	0.62	0.75	1	0.68	0.53	0.13	0.39	0.44	0.31	0.09	0.11	0.04	0	0	0.15	0.02	0.1	0	0.35	0.04	0.15	0.08	0.13	0.1	0	0.07	0.02	0	0.03	0	0	0.28	0	0	0	0	0	0	0	0	0
Brd8	0.19	0.3	0.26	0.14	0.18	0.27	0.17	0.22	0.14	0.14	0.09	0.12	0	0.06	0.14	0	0.01	0.05	0	0	0.009	0.02	0.03	0.03	0	0.01	0.03	0.03	0.02	0.03	0	0	0	0	0.03	0	0	0	0	0	0	0	0	0	0
Brd9	0.17	0.1	0.06	0.23	0.14	0.24	0.16	0.22	0.14	0.05	0.19	0.21	0.11	0.24	0.15	0.09	0	0.03	0.02	0	0.05	0	0	0.03	0.04	0	0.03	0	0	0	0	0	0.05	0.03	0	0	0.05	0	0.04	0	0	0	0	0.01	0.07
Bre	0.81	0.54	1.3	2.2	0.91	0.51	1.3	0.21	0.5	0.19	0.36	0.9	0	0.89	0.62	0.12	0.4	0.09	0.59	0.25	0	0.2	0.29	0.4	0.34	0.29	0.42	0.39	0.23	0.26	0.36	0.2	0.23	0	0.29	0	0.64	0.15	0	0.13	0.06	0.21	0.09	0.05	0.24
Brf1	0.2	0.1	0.12	0.13	0.16	0.09	0.01	0.05	0.01	0.09	0	0.05	0	0.11	0.06	0	0	0	0	0.03	0.01	0	0.01	0	0	0	0	0	0	0	0	0	0	0	0	0.01	0	0.008	0	0	0	0	0	0	0
Bri3	0	0	0	0	0	0	0	0	0	0	0	0	0	0	0	0	0	0	0	0	0	0	0	0	0	0	0	0	0	0	0	0	0	0.09	0	0	0	0	0	0	0	0	0.15	0.13	0
Bri3bp	0.5	4.9	3.2	3.2	2.4	3.2	4.4	5.2	4.5	1	3.1	4.3	2.1	3	0.83	2.2	1.5	0.19	1.4	2.5	1.4	2.2	1.8	2.4	0.93	1.9	1.6	0.61	0.53	0.97	1.5	0	1.4	1.9	0.94	1.9	2.2	1.5	2.3	1	1.4	1.4	0.38	0.43	0.49
Brip1	0.004	0	0	0	0.01	0.01	0	0	0.01	0	0	0	0	0	0	0	0	0	0	0	0	0	0	0	0	0	0	0	0	0	0	0	0	0	0	0	0	0	0	0	0	0	0	0	0
Brix1	1.5	2	1.5	0.91	0.65	1.1	1.3	1.1	1.1	0.17	1.1	1.1	0.05	1	1.4	0.18	0.14	0	0.31	0.5	0.12	0.08	0	0.21	0.25	0.17	0.24	0.11	0.15	0.07	0.11	0	0.5	0.23	0.24	0.1	0.06	0.08	0.06	0	0.07	0.06	0.05	0.09	0.03
Brk1	4.2	5.1	2.9	3.6	5.6	6.4	4.7	3.6	5.5	3.9	4.7	8	4.4	4.6	5.5	3.6	3.1	5	2.1	5.1	5.6	8.9	6.8	5.1	4.5	4.9	4.9	2.5	1.1	2.6	3.7	1.2	8.4	5.4	4.5	4.6	4.8	3.2	6.2	3.4	3.9	0.8	2.2	5.3	6.7
Brms1	0	0	0	0	0	0	0	0	0	0	0	0	0	0.72	0.02	0.04	0	0	0.03	0.05	0	0	0	0	0.008	0	0	0	0.03	0	0	0	0	0	0	0	0	0	0	0	0	0	0	0	0
Brms1l	0.66	0.32	0.47	0.29	0.7	0.69	0.53	0.74	0.71	0.22	0.13	0.17	0.31	0.31	0.83	0.32	0.15	0	0.3	0.46	0.25	0.15	0.26	0	0.08	0.14	0.23	0.15	0.3	0.1	0.09	0.09	0	0	0	0	0	0	0	0	0	0	0	0	0
Brox	0.59	0.59	0.89	0.5	0.7	1.3	1.3	0.99	1.2	1.1	0.05	0.29	0.26	0.61	0.48	2.6	1.4	1.1	0.56	1.9	0.73	0.9	1.6	1	0.39	1.4	1.2	1.4	0.88	0.77	0.92	1.3	0.97	0.14	1.5	1	0.98	0.79	1.4	0.51	0.49	0.43	0.79	1	0.75
Brpf1	0.02	0.07	0	0	0.03	0.006	0.07	0	0.02	0.006	0	0.24	0.03	0.002	0.02	0	0	0	0.004	0	0	0.01	0.009	0	0	0	0	0.008	0	0	0	0	0	0	0.04	0	0	0	0	0	0	0	0	0	0
Brpf3	0.07	0.09	0.06	0.09	0.06	0.03	0.05	0	0.05	0.03	0.01	0.01	0	0.04	0	0	0	0	0	0.01	0.04	0	0.004	0	0.02	0	0	0	0	0	0	0	0.009	0.01	0.02	0	0	0	0	0	0	0	0	0	0
Brsk2	0.14	0.13	0	0	0	0.17	0.03	0.14	0.003	0.03	0.01	0	0	0	0.07	0	0	0	0	0	0	0	0	0	0	0	0	0	0	0	0	0	0	0	0	0	0	0	0	0	0	0	0	0	0
Brwd1	0.03	0.02	0	0	0	0	0	0.02	0.03	0	0	0	0	0	0	0	0	0	0	0	0	0	0	0	0	0	0	0.06	0	0	0	0	0	0	0	0	0	0	0	0	0	0	0	0	0
Brwd3	0.005	0	0.003	0	0	0	0.0009	0.01	0	0	0	0	0.0006	0	0	0	0	0	0.004	0.0007	0	0.0004	0	0.002	0	0	0	0	0	0	0	0	0.002	0	0	0	0	0	0	0	0	0	0	0	0
Bscl2	0	0	0.02	0	0	0	0	0.11	0	0.01	0	0.07	0	0	0	0.06	0.03	0	0.01	0.17	0.19	0	0	0	0.02	0.01	0.01	0	0	0.02	0.09	0	0.16	0.06	0	0.04	0	0	0	0.49	0.03	0.15	0	0.004	0.17
Bsdc1	0.45	0.21	0.21	0.12	0.25	0.28	0.29	0.49	0.43	0.18	0	0.22	0.04	0.04	0.22	0.58	0.21	0.07	0.24	0.15	0	0.1	0.22	0.08	0.33	0.28	0.38	0.3	0.08	0.18	0.17	0	0.68	0.09	0.14	0.26	0.23	0.07	0.25	0	0.42	0.18	0.12	0.1	0.34
Bsg	3.8	6.1	5.6	5.4	2.8	6	6.2	7.8	4.9	3.7	6.7	8.4	7.9	7.2	4.6	7.2	11.7	5.8	4.9	7.5	9.5	5	4.2	6.3	5.3	5.5	10	9.1	7.1	4.6	10.9	11.5	9.8	15.5	8.5	11.6	14.6	14.9	19.2	17.5	16.5	15.9	9.7	11.5	10.4
Bsn	0	0	0	0	0	0	0	0	0	0	0	0	0	0	0	0	0	0	0	0	0	0	0	0	0	0	0	0	0	0	0	0	0	0	0	0	0	0	0	0	0	0	0	0	0.58
Bspry	0	0	0	0	0	0	0	0	0	0	0	0	0.05	0	0	0.1	0.15	0	0.15	0	0	0	0.23	0.09	0.04	0.09	0.03	0	0	0	0	0	0.01	0	0	0	0	0	0	0	0	0	0.03	0	0.04
Bst1	0	0	0	0	0	0	0	0	0	0	0	0	0	0	0	0	0	0	0	0.12	0	0	0	0	0	0	0	0	0	0	0	0	0	0	0	0	0	0	0	0	0	0	0	0	0
Bst2	0	0	0	0.02	0	0	0	0	0	0	0	0	0	0	0	0	0	0	0	0	0	0	0	0	0	0.03	0	0	0	0	0	0	0	0	0	0.27	0	0	0	0	0	0	0.01	0.01	0.04
Btaf1	0.47	0.51	0.22	0.19	0.27	0.46	0.36	0.37	0.38	0.18	0.07	0.47	0.17	0.23	0.16	0.1	0.13	0.03	0.08	0.39	0.16	0.1	0.11	0.08	0.18	0.009	0.09	0.05	0.07	0.05	0.03	0.02	0.08	0.03	0.04	0.07	0.05	0.04	0.04	0.008	0.008	0	0.005	0.02	0.03
Btbd1	0	0	0	0	0	0	0	0	0	0	0	0	0	0	0	0	0	0	0	0	0	0	0	0	0	0	0	0	0	0	0	0	0	0	0	0	0	0	0	0.02	0	0	0	0	0
Btbd10	0	0	0	0	0	0	0	0	0	0	0	0	0	0	0	0	0.04	0	0	0	0	0	0	0	0	0	0	0	0	0	0	0	0	0	0	0	0	0	0	0	0	0	0	0	0
Btbd2	0	0	0	0	0	0	0	0	0	0	0	0	0	0	0.04	0	0	0	0	0	0	0	0	0	0	0	0	0	0	0	0	0	0	0	0	0.02	0	0	0	0	0	0	0	0	0
Btbd3	0	0	0.004	0	0	0	0	0	0.008	0	0	0	0	0	0	0	0	0	0	0	0	0	0	0	0	0	0.07	0	0	0	0	0	0	0	0	0	0	0	0	0	0	0	0	0	0
Btbd7	0	0	0	0.02	0.03	0	0	0	0	0	0	0	0	0	0	0	0	0	0	0	0	0	0	0	0	0	0	0	0	0	0	0	0.06	0	0	0	0	0	0	0	0	0	0	0	0
Btbd9	0	0	0.01	0.02	0.03	0.03	0	0	0	0.02	0	0.01	0	0	0.008	0	0	0	0.02	0	0	0	0	0	0	0	0	0	0	0	0	0	0.01	0	0	0.008	0	0	0	0	0	0	0	0	0
Btc	0	0	0	0	0	0	0	0	0	0	0	0	0	0	0	0	0	0	0	0	0	0	0	0	0	0.14	0	0.38	0.49	0.31	0	0	0.3	0	0	0.26	0.25	0	0	0	0	0	0	0	0.17
Btd	0	0.09	0	0.11	0	0	0.42	0	0.1	0.16	0.1	0.09	0.01	0.1	0.21	0.17	0.12	0.06	0.03	0.26	0.1	0.18	0.11	0	0.04	0.17	0.16	0	0	0.16	0	0	0.09	0.18	0.09	0.11	0.09	0.1	0.13	0.04	0	0	0.03	0.04	0.04
Btf3	51.8	24.3	47.3	26.6	42.2	42.5	11.7	37.8	45.6	25.4	37.2	43.7	30.8	45.5	37.6	42.8	47.1	32.7	42.8	40.5	30.7	13.1	12.7	4.1	21.7	23.7	14.7	15.7	21.5	17.8	4.7	20.3	15.9	25	6.6	13.5	13.5	10.4	13.1	2.7	3.5	12.9	3.8	6.1	2.8
Btf3l4	27.2	26.7	30.3	27.7	21.8	42.7	51.9	28.4	21.2	25.1	18.1	22	24.8	27.1	20.8	11.4	19.9	6.5	18.2	13.1	11.4	16.5	8.4	18.5	14.7	20.4	15.3	17.8	19.8	16	11.4	20.1	16.4	15.5	14.1	12.4	11.2	10.2	13.6	7.6	11.8	8.4	7.8	6.5	6.3
Btg1	0.1	0.14	0.11	0	0	0	0	0	0.12	0	0	0	0	0	0	0	0	0	0	0	0	0	0	0	0	0	0	0	0	0	0	0	0	0	0	0	0	0	0	0	0	0	0	0	0
Btk	0	0	0	0	0	0	0	0	0	0	0	0	0	0.04	0	0	0	0.01	0	0	0	0	0	0	0	0.01	0	0.002	0.006	0	0	0.004	0	0	0	0	0.03	0	0.02	0	0	0	0	0	0.01
Btn1a1	0	0	0	0	0	0	0	0	0	0	0	0	0	0	0	0	0	0	0	0	0	0	0	0.21	0.54	0.14	2	0.08	0.04	0	0.63	0.21	0.49	0	0	0	0	0	0	0	0	0	0	0	0
Btrc	0	0	0	0	0	0	0	0	0	0.23	0	0.05	0	0	0	0.04	0	0	0.02	0	0	0	0	0	0.01	0	0	0	0	0	0	0	0	0	0	0	0	0	0	0	0	0	0	0	0
Bub1	0.04	0.02	0	0.02	0.51	1	0.003	0.03	0.02	0	0	0	0	0.007	0	0	0	0	0	0	0	0	0	0	0	0	0	0	0	0	0	0	0	0	0	0	0	0	0	0	0	0	0	0	0
Bub1b	0.15	0.1	0.15	0.15	0.14	0.08	0.13	0.15	0.19	0.03	0	0.01	0.02	0.14	0.08	0	0.01	0	0.01	0	0	0	0	0	0.006	0	0	0.007	0	0	0	0	0	0	0	0	0	0	0	0	0	0	0	0	0
Bub3	31	21.4	27.3	27.8	21.4	25.7	24.2	29	24.1	22.7	19.9	19.4	27.7	25.6	18.6	20.1	20.9	18.9	15	13.1	13.4	14.4	16.4	15.5	12.8	9	14.4	11.8	10.7	16.2	7.1	8.6	8.8	13.1	9.9	9.8	6.1	4.7	6.7	3.1	3.7	3.7	2.2	3.3	3.3
Bud13	0.28	0.07	0.09	0.18	0.25	0.09	0.13	0.38	0.09	0	0.004	0.06	0.08	0.08	0.23	0	0	0	0	0.07	0.02	0.1	0.03	0.05	0.04	0.03	0.04	0	0	0	0	0	0.06	0.06	0	0	0	0	0	0	0	0	0	0	0
Bud31	4.9	3.2	3	3.9	4.4	3.8	4.2	6.3	5.7	0.97	0	2.6	0	2.3	2	4	4.3	4	7.5	3.6	2.4	0.34	0	0	2.8	1.3	2.3	5.5	4.1	12.8	1.1	4.4	6	0	0.47	0	0	1.8	0	0.08	0	0	0.29	0.42	2.1
Bves	0	0	0	0	0	0	0	0	0	0	0	0.22	0	0	0	0	0	0	0.03	0	0	0	0	0	0.02	0	0.04	0	0	0	0	0	0	0	0	0	0	0	0.04	0.06	0	0	0	0	0
Bysl	2	1.7	1.5	1.4	1.3	1.1	1.7	0.93	1.3	0.97	0.54	0.48	1.1	0.85	0.94	1.1	0.59	1.2	0.97	0.66	1.1	0.27	0.57	0.47	0.99	0.63	0.65	0.24	0.16	0.14	0.57	0	0.22	0.44	0.31	0.48	0.28	0.29	0.4	0.04	0.15	0.22	0.09	0.23	0.2
Bzw1	26.5	8.9	20.1	13.5	21.9	26.9	15.5	18.7	20	12.8	9.7	13.3	14.7	16.5	13.9	8.7	10.5	10.4	11.4	14	13.4	8.1	6.8	8.5	11.3	7.1	10.8	3	3.8	5.9	7.6	3.1	6.9	7	9.1	9.3	7.9	3.7	7.4	2.5	3.5	5.3	3.2	2.7	3.7
Bzw2	12.3	10.3	11.7	9.6	8.4	8.9	7.9	9.5	8.4	9	7.4	7.8	8.2	8.1	6.1	6.3	4.1	3.4	4.7	2.8	4.3	5.9	5.6	4.9	2.8	2.9	3.3	3.5	3.1	2.8	3.2	1.2	2.7	3.4	2.7	1.5	1.9	1.5	2.3	0.58	0.37	1	1.2	0.64	1.1
C030006K11Rik	0	0	0	0	0	0	0	0	0	0	0	0	0	0	0	0	0	0.21	0	0	0	0	0	0.19	0	0	0	0	0.46	0.15	0.16	0	0	0.33	0.67	0.35	0.46	0.73	0.96	1	0.42	0.45	0.82	0.66	0.66
C030046E11Rik	0.003	0.02	0.006	0.004	0.06	0.02	0.02	0.06	0.01	0.006	0	0.007	0.02	0.03	0.02	0.02	0.01	0.03	0.006	0.02	0.01	0	0.002	0	0.03	0	0.01	0.003	0	0.006	0	0	0.01	0.005	0	0	0	0	0	0	0	0	0	0.01	0.006
C130079G13Rik	0	0	0	0	0	0	0	0	0	0	0	0	0	0	0	0	0	0	0	0	0	0	0	0	0	0	0	0	0	0	0	0	0	0	0	0	0	0	0	0	0	0	0	0.13	0.11
C1d	1.4	0	0	0.88	1.4	0	0.75	0	1.5	0	0	0	9.6	0	0	0	0	0	0	0	0	0	0	0	0	0	0	0	0	0	0	0	0.44	0	0	0	0	0	0	0	0	0	0	0	0
C1galt1	0.04	0.04	0	0.05	0.06	0	0.08	0	0	0.03	0	0	0	0	0.05	0.1	0.07	0.17	0.34	0.12	0.26	0.13	0.11	0.18	1	0.41	0.77	0.17	0.1	0.67	0.77	0	0.74	0.1	0.13	0	0.33	0.31	0.7	0.73	0.5	0.32	2.1	1.2	2.8
C1galt1c1	0	0	0	0	0	0	0	0	0	0	0	0	0	0	0	0	0	0	0	0	0	0	0	0	0	0	0.01	0	0	0	0	0	0	0.05	0.1	0	0	0	0	0.08	0	0	0	0	0.03
C1qa	0	0	0	0	0	0	0	0	0	0	0	0.01	0	0.01	0.02	0.04	0	0	0	0.03	0	0.08	0.08	0	0	0	0	0.34	0.56	0.41	0	0	0	0	0.04	0	0.16	0.03	0	0	0.01	0	0	0.005	0
C1qb	0.05	0	0	0	0	0	0	0.27	0	0	0.08	0	0	0	0.09	0	0	0	0	0	0	0	0	0	0	0.05	0.09	0.25	0	0.14	0	1	0	0.17	0	0.32	0	0.3	0	0	0	0.19	0	0	0.08
C1qbp	17.6	18.4	20.1	7.4	15.8	21.7	23.3	19.1	18.5	26.3	13.1	19.2	25.3	14	20.1	27.1	24.2	20.1	23.1	22	18.8	16.7	12.1	19.1	19.3	23.7	28.2	17.2	20.9	22.2	18.4	7	13.9	12.5	13	13.2	27.3	21.9	21.5	15.7	19.3	15	25.8	25	29.3
C1qc	0.05	0	0	0.24	0.12	0.11	0.2	0.14	0.17	0.15	0.13	0.17	0	0.09	0.1	0.77	0.64	0.34	0.23	0	0.19	0.1	0.18	0.12	0.6	0.2	0.45	0.36	0.24	0.42	0.12	0	0.45	0.31	0.21	0.42	0.28	0.17	0.3	0.06	0	0	0.09	0.14	0.26
C1qtnf2	0	0	0	0	0	0	0	0	0	0	0	0	0	0	0	0	0	0	0	0	0	0	0	0	0	0	0.002	0	0	0	0	0	0	0	0	0	0.008	0	0	0	0	0	0	0	0
C1qtnf3	0	0	0	0	0	0	0	0	0	0	0	0	0	0	0	0	0	0	0	0	0	0	0.42	0.37	0.75	0.48	0.55	0.75	0.85	0.63	0.36	0	0.6	0	0.61	0.61	0.35	0	0.36	0	0	0	0	0.1	0.08
C1qtnf6	0.12	0	0.13	0	0	0	0	0	0	0.16	0	0	0	0	0.14	0	0	0	0	0	0	0	0	0.11	0	0.28	0	0	0	0	0	0	0	0	0	0	0	0	0	0	0	0	0	0	0
C1qtnf7	0	0	0	0	0	0	0	0	0	0	0	0	0	0	0	0	0	0	0	0	0	0	0.26	0	0	0.26	0.002	0	0.44	0	0	0.52	1.3	0	0	0	0.006	1.1	0	0	0	0	0	0.72	0
C1ra	0	0	0	0	0	0	0	0.008	0.004	0	0	0	0	0	0	0.01	0	0	0	0.05	0.04	0	0	0	0.007	0.007	0.01	0	0.04	0.01	0	0	0.02	0.05	0	0	0	0	0	0	0	0	0	0	0.02
C1rb	0	0	0	0	0	0	0	0	0	0	0	0	0	0	0	0.01	0	0	0	0	0	0	0	0	0	0.007	0.01	0	0	0.01	0	0	0	0	0	0	0	0	0	0	0	0	0	0	0.02
C1s	0	0	0	0	0	0	0	0	0	0	0	0	0	0	0	0	0	0	0	0.01	0	0	0.03	0	0.16	0.03	0.02	0.28	0.11	0.23	0	0	0.05	0.1	0.41	0	0	0.03	0	0.05	0.07	0.18	0	0.03	0.02
C2	0	0	0	0	0	0	0	0	0	0	0	0	0	0.8	0	0	0	0	0	0	0	0	0	0	0	0	0	0	0	0	0	0	0	0	0	0	0	0	0	0	0	0	0.006	0	0
C230081A13Rik	0	0.02	0	0.004	0.01	0	0	0.06	0.06	0.03	0.01	0.03	0.03	0.002	0.01	0	0	0	0.007	0.05	0	0.01	0.02	0	0.005	0.03	0.04	0.01	0	0	0	0	0.01	0	0.01	0.01	0	0	0	0	0	0.009	0	0	0.002
C2cd2	0	0.08	0	0.08	0.04	0	0.06	0.13	0.05	0.21	0	0	0.05	0.04	0	0	0	0	0	0	0	0.07	0.06	0.11	0	0.02	0.01	0	0	0	0	0	0	0.11	0.11	0	0.05	0	0	0	0.12	0	0	0.03	0.04
C2cd2l	0	0	0	0	0	0	0	0	0	0.005	0	0.009	0	0.006	0.009	0.02	0	0	0.005	0.02	0	0	0.01	0	0	0	0	0	0	0	0	0	0	0	0.03	0.03	0.07	0.04	0.06	0	0.02	0.01	0.04	0.04	0.04
C2cd3	0.04	0.005	0	0	0.02	0.009	0	0.003	0.002	0	0	0	0	0.003	0	0	0	0	0	0	0	0	0	0	0	0	0	0	0	0	0	0	0	0	0	0	0	0	0	0	0	0	0	0	0
C2cd5	0	0	0.01	0	0	0	0	0.005	0.03	0.18	0	0	0	0	0.01	0.06	0.08	0	0.01	0	0	0	0.04	0.03	0.29	0.1	0.04	0	0.01	0	0.03	0	0.03	0	0	0.02	0	0.01	0	0	0	0	0.003	0.04	0.03
C3	0.6	0	0	0.01	0	0.002	0.03	0	0.23	0	0.11	0	0.12	0.41	0.26	2.7	1.9	1.9	1.5	1.8	1.4	1.7	1.7	1.5	4.7	2.6	3.3	4.5	5.7	4.5	1.1	1.6	3.6	4.4	3.7	10.2	10.2	6.9	6.7	3.5	3.5	3.9	7.1	3.7	4.8
C330005M16Rik	0	0	0	0	0	0	0	0	0	0	0	0	0	0	0	0	0	0	0	0.02	0	0	0.09	0.05	0.04	0.09	0.07	0	0	0	0	0	0.11	0	0.02	0.02	0.03	0	0	0	0.02	0	0	0	0
C330007P06Rik	0.47	0.36	0.89	0.92	2	0.52	0.32	0.43	1	0.56	0.98	2.6	0.45	0.56	0.5	0.57	0.28	0.38	0	0.28	0	0.08	0.1	0.12	0.12	0	0.11	0.37	0.57	0	0	0	0.22	0.05	0	0.15	0	0	0	0	0	0	0.13	0	0.07
C330027C09Rik	0.66	0.2	0.34	0.22	0.32	0.63	0.14	0.25	0.33	0.1	0.06	0.04	0.31	0.23	0.12	0	0.06	0	0.03	0.05	0.01	0.02	0.02	0.02	0	0	0.02	0.01	0	0	0	0	0	0	0	0	0	0	0	0	0	0	0	0	0
C4b	0.01	0	0	0	0	0	0	0	0	0	0	0	0	0	0	0	0	0	0	0	0	0	0	0	0	0	0	0	0	0.01	0	0	0.02	0.02	0.02	0.05	0.05	0	0.01	0.04	0.01	0.03	0.02	0.01	0.04
C4bp	0	0	0	0	0	0	0	0	0	0	0	0	0	0	0	0	0	0	0	0	0	0	0	0	0	0	0	0	0	0	0	0	0	0	0	0	0.38	0	0.15	0.08	0	0	0.09	0.85	0.14
C530008M17Rik	0	0.07	0.05	0	0.03	0.07	0.04	0.05	0.05	0	0	0	0	0.02	0.02	0	0	0	0	0	0	0	0	0	0.006	0	0	0.01	0	0	0.03	0	0.02	0	0	0	0	0	0	0	0	0	0	0	0
C6	0	0	0	0	0	0	0	0	0	0	0	0	0	0	0	0	0	0	0	0	0	0	0	0	0	0	0	0	0	0	0	0	0	0	0	0	0	0	0	0	0	0	0	0.02	0.01
C7	0	0	0	0	0	0	0	0	0	0	0	0	0	0	0	0	0	0	0	0	0	0	0	0	0	0	0	0	0	0	0	0	0	0	0	0	0	0	0	0	0	0	0.02	0.03	0.03
C77080	0.01	0	0.008	0.02	0.04	0.05	0.1	0.03	0.03	0.32	0.11	0.08	0.06	0.12	0.12	0.83	0.7	0.69	0.32	0.44	0.35	0.21	0.52	0.26	0.25	0.09	0.16	0.24	0.08	0.23	0.14	0.09	0.46	0.31	0.2	0.34	0.37	0.14	0.41	0.17	0.38	0.24	0.45	0.38	0.89
C78339	0.03	0	0.01	0	0.04	0.04	0	0.02	0.03	0	0	0.02	0	0.05	0.04	0	0	0	0.03	0	0	0	0	0	0	0	0	0	0	0.04	0	0	0	0	0	0	0	0	0	0	0	0	0	0.03	0
C8a	0	0	0	0	0	0	0	0	0	0	0	0	0	0	0	0	0	0	0	0	0	0	0	0	0	0	0	0	0	0	0	0	0	0	0	0	0	0	0	0	0	0	0	0.04	0.02
C8b	0.05	0	0	0	0	0	0	0	0	0	0	0	0	0	0	0	0	0	0	0	0	0	0	0	0	0	0	0	0	0	0	0	0	0	0	0.01	0	0	0	0.03	0	0.03	0.06	0.11	0.09
C8g	0	0	0	0	0	0	0	0	0	0	0	0	0	0	0	0	0	0	0	0	0	0	0	0	0	0	0	0	0	0	0	0	0	0	0	0	0	0	0	0	0.31	0	0.14	0.14	0.14
C9	0	0	0	0	0	0	0	0	0.005	0	0	0	0	0	0	0	0	0	0	0	0	0	0	0	0	0	0	0	0	0	0	0	0	0	0	0	0	0	0	0	0	0.04	0.1	0.08	0.11
Caap1	0.44	0	0.21	0	0.26	0.04	0.22	0.06	0.38	0	0.09	0	0.44	0.42	0.1	0	0	0	0	0.2	0	0	0	0.2	0	0.12	0.77	0	0	0	0	0	0	0	0	0	0	0	0	0	0.05	0	0	0	0
Cab39	7.4	7.5	6.1	6.9	12.3	5.9	8.2	6.7	8.9	8.7	6.4	6.9	7.3	8.3	7.9	8.3	9.1	5.6	4.1	8.2	6	6.5	10	11.5	4.7	7.2	7.8	16.8	7.2	3.7	12.1	5.4	11.2	8	9.2	16.8	7.7	7.2	6.4	10.7	14	5.3	5.5	5.9	8
Cab39l	1.3	1.6	1.3	1.6	1.6	1.3	1.7	1	3	1.9	1.4	1.4	1.6	1.3	1.5	0	2.2	0.97	1.9	1.9	1.5	1.6	2	1.4	1.9	2.1	2.2	1.3	1.6	0.77	1.7	1.9	1.8	1.2	2.7	2.6	3.2	2.2	2.1	1.6	2.4	1.5	2.6	2.7	3.3
Cabin1	0.01	0	0	0	0.007	0.15	0.01	0.04	0.005	0	0	0	0.003	0	0	0	0	0	0.007	0	0	0	0	0	0	0.12	0	0	0.04	0	0	0	0	0	0.004	0.2	0.1	0	0	0	0	0	0	0	0.0009
Cacfd1	0	0	0	0.76	0	0	0	0	0	0	0	0	0	0	0	0	0	0	0	0	0	0	0	0	0	0	0	0	0	0	0	0	0	0	0	0	0	0	0	0	0	0	0	0	0
Cachd1	0.009	0.02	0.05	0	0.003	0.29	0.04	0.004	0.04	0.03	0.05	0.16	0.1	0	0.03	0.006	0	0.01	0.02	0.02	0	0	0.02	0.01	0.009	0	0	0	0	0.02	0.01	0	0.06	0	0	0.04	0	0	0	0	0	0	0	0	0
Cacna1c	0	0	0	0	0	0	0	0	0	0	0	0	0	0	0	0	0	0	0	0.06	0.003	0	0	0	0	0.01	0	0	0	0	0	0	0.002	0	0	0.39	0.12	0	0.29	0	0	0	0	0	0.04
Cacna1d	0	0	0	0	0	0	0	0	0	0	0	0	0	0	0	0	0	0	0	0.06	0	0	0	0	0	0	0	0	0	0	0	0	0	0	0	0.38	0.12	0	0.28	0	0	0	0	0	0
Cacna1h	0	0	0	0	0	0	0	0	0	0	0	0	0	0	0	0	0	0	0	0	0	0	0	0	0	0	0	0	0	0	0	0	0	0	0.93	0	0	0	0	0	0	0	0	0	0
Cacna2d1	0.11	0.38	0.66	0.29	0.31	0.18	0.31	0.53	0.29	0.61	0.29	0.39	0.5	0.52	0.66	0.79	0.67	0.22	0.48	0.9	0.68	0.51	0.62	1.1	1.3	1.7	1.4	1.4	1.2	2	2	0.97	2	1.5	1.5	3.1	1.6	0.92	1.2	1.2	1.1	2	0.22	0.34	0.55
Cacna2d2	0	0	0	0	0	0	0	0	0	0	0	0	0	0	0	0	0	0	0	0.008	0	0	0	0	0	0.01	0.02	0	0	0	0	0	0	0	0	0.02	0.02	0	0	0	0.22	0.03	0	0	0
Cacnb1	0	0	0.01	0	0	0.01	0.006	0.01	0.01	0	0	0.006	0	0	0.01	0.01	0	0	0	0	0	0.002	0	0	0	0	0	0	0.01	0.04	0	0	0	0.07	0.01	0	0.01	0.007	0	0	0	0	0	0	0
Cacnb2	0	0	0.008	0	0	0.008	0.005	0.009	0.008	0	0	0.005	0	0	0.01	0.01	0	0	0	0	0	0.002	0.07	0	0.01	0	0.06	0	0.01	0.03	0	0	0.05	0	0.01	0.08	0.009	0.006	0	0	0	0	0	0	0
Cacnb3	0.06	0.08	0.01	0	0	0.09	0.006	0.01	0.01	0	0	0.006	0	0	0.01	0.04	0	0	0	0	0	0.002	0	0	0	0	0	0	0.01	0.12	0	0	0	0	0.01	0	0.01	0.007	0	0	0	0	0	0	0
Cacnb4	0	0	0.009	0	0	0.009	0.006	0.01	0.01	0	0	0.005	0	0	0.01	0.01	0	0	0	0	0	0.002	0	0	0	0	0	0	0.01	0.04	0	0	0	0	0.01	0	0.01	0.007	0	0	0	0	0	0	0
Cacng7	0	0	0.05	0	0	0	0	0	0	0	0	0.04	0	0	0.03	0	0	0	0	0	0	0	0	0	0	0	0	0	0	0	0	0	0	0	0	0	0	0	0	0	0	0	0	0	0
Cactin	0.14	0.02	0.54	0	0.58	0.65	0.63	0.15	0.04	0.37	0.06	0.16	0.04	0.14	0.36	0.11	0.02	0.04	0	0	0	0	0.04	0.02	0	0.15	0.04	0	0	0.08	0	0	0.09	0	0	0	0	0	0	0	0	0.02	0	0	0
Cacul1	0.16	0.11	0.34	0.13	0	0.12	0.11	0.21	0.07	0.04	0	0	0.01	0.02	0	0.02	0	0	0	0.06	0	0	0.04	0	0	0	0.07	0	0	0	0	0	0.08	0	0	0	0	0	0	0	0	0	0	0	0
Cacybp	38.2	31.5	31	34.5	25.2	33.6	29.7	32.1	29.9	20.5	25.6	19.8	30.7	23.6	21.8	24.8	14.8	22	20.4	24.3	20.7	11.4	12	14.3	11	8.7	10.8	8	11.1	6.2	5.2	5.1	3.7	6	6.5	9.2	10.6	6.5	8.9	6.6	6	9.1	8.5	7.2	9.5
Cad	10.2	8.7	9.3	8.3	9.5	9.3	6.5	10.8	9.3	6.2	5.3	5.4	6.7	8.1	6.6	8	7	7.2	4.8	6.1	4.3	2.3	2.8	3.2	2.4	2.5	2.6	2.3	2.1	1.9	1.8	1.6	2.2	1.5	1.7	2	2.1	1.9	1.6	1.2	1	1.2	1.3	0.99	1.5
Cadm1	1.3	0.95	0.65	1.6	1.6	2.7	0.99	0.61	1.3	0.23	0.59	0.29	0.47	0.55	0.7	0.53	0.42	0.34	0.33	0.27	0.39	0.04	0.08	0.02	0.13	0.12	0.63	0.46	2.1	0.56	0.58	0.79	0.49	0	0.24	0.69	0.01	0.05	0.15	0	0	0.12	0.02	0.04	0.04
Cadm2	0	0	0	0	0	0	0	0	0	0	0	0	0	0	0	0	0	0	0	0	0	0	0	0	0	0	0	0	0	0	0	0	0	0	0	0	0	0	0	0.4	0	0	0	0	0
Cadm3	0	0	0	0	0.03	0	0	0.1	0.12	0.05	0	0	0	0	0	0	0	0.04	0.07	0.02	0	0	0.15	0	0.04	0.03	1.1	0.04	0	0	0.11	0	0.07	0.71	0	0.22	0	0	0.03	0.06	0	0	0	0	0.02
Cadm4	0.36	0	0.14	0.5	0.23	0.75	0.17	0	0.31	0	0.01	0	0	0.23	0.18	0.21	0.23	0	0	0.06	0	0	0	0	0.13	1	0.08	0	0.16	0	0	0	0.12	0	0	0.26	0	0	0	0	0.15	0	0	0	0.02
Cadps	0.005	0.03	0.002	0	0.01	0.02	0.01	0.02	0.02	0	0	0	0	0.02	0	0	0.005	0	0.004	0	0	0	0	0	0.05	0	0.09	0.01	0.05	0.05	0.009	0	0	0.003	0.005	0.04	0	0	0	0	0.004	0.01	0	0.004	0.004
Cadps2	0	0	0	0	0	0	0	0	0	0	0	0	0	0	0	0	0.007	0	0	0	0	0	0	0	0.009	0.005	0.01	0	0	0	0.006	0	0	0.003	0	0	0	0	0	0	0	0	0	0.006	0
Calb2	0	0	0	0	0	0	0	0	0	0	0	0	0	0	0	0	0	0	0	0	0	0	0	0	0	0	0	0	0	0	0	0	0	0.09	0	0.13	0.05	0.09	0	0	0	0	0.04	0.04	0
Calca	0	0	0	0	0	0	0	0	0	0	0	0	0	0	0	0	0	0	0	0	0	0	0	0	0	0	0	0	0	0.32	0.29	0	0	0.38	0.42	0.43	0.27	0	0	0.09	0.18	0.16	0	0	0.13
Calcb	0	0	0	0	0	0	0	0	0	0	0	0	0	0	0	0.4	0	0	0	0.27	0	0	0	0	0	0	0	0	0	0	0	0	0	0	0	0	0	0	0	0	0	0	0	0	0
Calcoco1	0.05	0	0	0	0	0	0	0	0	0.03	0	0	0	0	0	0.02	0	0	0.04	0	0.02	0	0.04	0.02	0.08	0.02	0.08	0.05	0	0.1	0.03	0.04	0.02	0.13	0	0	0	0.03	0	0.09	0	0	0	0	0.04
Calcrl	0.1	0.12	0	0	0.23	0.07	0.37	0	0.26	0.6	0.3	0.21	0.21	0.14	0.31	0.35	0.33	0	0.45	0.48	0	0.18	0.64	0.16	0.06	0.04	0.11	0.44	0	0.04	0.02	0.08	0.12	0.29	0.2	0.31	0	0	0	0.1	0.12	0.12	0	0	0.01
Cald1	8.3	13.9	12	26.2	30.2	20	35.8	30.4	31.6	26.9	28.9	30.8	30.6	25.1	23.1	40.9	42.9	46.1	37.3	48	47.7	31.7	42	46.4	51.3	47.3	45.6	103	85.8	83.3	69.1	83	59.6	66	73.7	106	100	77.8	90.5	64.8	97.8	105	85.6	79.8	60.4
Calhm2	0	0.14	0	0	0	0	0.01	0.21	0.26	0.18	0	0	0.27	0	0	0	0.02	0.02	0.03	0.19	0	0	0	0	0	0	0	0	0	0	0	0	0	0	0	0	0.01	0.009	0	0	0	0	0	0	0
Calm1	53.1	21.6	38.7	54.4	51.6	52.6	56.5	65.2	60.3	45.3	39.4	38	44.4	25.6	41.3	60	25.8	61.5	60	46.4	56.1	62.7	52.8	58.4	76.2	73.3	83.3	74.7	106	91.9	83.8	138	59.5	79.4	77.7	73.1	74.4	51.4	71.8	52	51	45.7	69.5	71.6	60.4
Calm2	53.1	21.6	38.7	54.4	51.6	52.6	56.5	65.2	60.3	45.3	39.4	38	44.4	25.6	41.3	60	25.8	61.5	60	46.4	56.1	62.7	52.8	58.4	76.2	73.3	83.3	74.7	106	91.9	83.8	138	59.5	79.4	77.7	73.1	74.4	51.4	71.8	52	51	45.7	69.5	71.6	60.4
Calm3	53.1	21.6	38.7	54.4	51.6	52.6	56.5	65.2	60.3	45.3	39.4	38	44.4	25.6	41.3	60	25.8	61.5	60	46.4	56.1	62.7	52.8	58.4	76.2	73.3	83.3	74.7	106	91.9	83.8	138	59.5	79.4	77.7	73.1	74.4	51.4	71.8	52	51	45.7	69.5	71.6	60.4
Calm4	0	0	0	0	0	0	0	0	0	0	0	0	0	0	0	4.2	4.1	3.1	5.8	2.7	4.6	8.4	11.5	7.4	10.9	22.3	21.1	24.8	56.8	20.4	29.7	46.2	40.2	13.7	14.1	18.1	7.3	8.1	7.6	6.3	5.9	11.4	7.3	6.1	13.5
Calml3	0	0	0	0	0	0	0	0	0	196	112	115	191	0	97.9	166	97.6	219	216	181	148	164	126	156	191	198	238	237	410	260	281	428	174	163	169	154	186	179	160	96.2	112	153	200	197	164
Calml4	0	0	0	0	0	0	0	0	0	0	0	0	0	0	0	0	0	0	0	0	0	0	0	0	14.1	0	0	0	0	0	0	0	0	0	0	0	0	0	0	0	0	0	0	0	0
Calr	138	133	132	136	136	147	153	152	163	163	159	142	188	174	153	165	202	192	219	225	207	175	153	195	186	173	174	145	174	163	165	161	162	166	194	198	176	206	187	133	120	137	114	112	124
Calu	33.1	39.4	34	55	47.1	47.5	71	70.4	73.6	67.2	48.2	70	71.9	49.3	54.5	57.3	43	34.5	75.8	56.8	50.3	48.8	37.2	53.9	61.6	51.8	59.1	56.7	85.8	70.1	60.8	90.5	44.5	39.3	37.9	51.8	47	41.1	48.5	24.2	19.3	36.3	29.2	29.1	25.7
Camk1	2.4	4.6	2.8	2.5	3.6	2.3	2.8	3.7	3.1	4	2.2	2.7	3.4	3.1	2.3	2.3	2.7	2.5	1.8	1.7	1.6	2	2.4	0.83	2	2.3	1.3	3.9	4	2.7	2.7	2.5	2.8	3.2	2.2	3.4	4.5	2.8	1.7	1.3	2	1.5	1	1.2	2.2
Camk1d	0	0.15	0	2	0.39	0	0.45	1	2.3	3.2	1.9	1.8	2.6	1.4	4.7	4.3	4.6	1	1.9	0.16	0.26	2.4	3.8	3.4	1.1	1.1	2.7	1.7	1	0.79	0.4	0.22	1.2	0.37	0.3	0.7	0	0	0.06	0.2	0.22	0	0	0.16	0.55
Camk2b	0	0	0	0	0	0	0	0	0	0	0	0	0	0	0	0	0	0	0	0.06	0	0	0	0	0	0	0.06	0.15	0.15	10.3	0.15	0.12	0.03	0	0	0.18	0.2	0.12	0	0	0.11	0	0	0	0
Camk2d	0.51	0.77	0.58	1.1	1.4	1.1	1.3	1.3	2.3	5	3.8	5.8	3	1.8	2.8	7.2	5.4	7	6.3	8	5.7	5	8.5	5.8	6.7	6.3	6.6	14.4	13	8	9.2	12.3	12.7	11.9	11.5	14.9	16	10.8	12.3	8.8	9.5	11.7	9.4	11.6	12.2
Camk2g	1.8	1.8	2.2	2.1	2.4	1.4	1.5	2.2	2.4	1.8	1.6	1.4	1.8	2.1	1.5	2	1.2	1	2	1.3	1.9	1.2	2.5	2.4	1.8	2.5	2.6	7.1	6	2.3	2.9	2.4	3.6	2.5	2.9	5	2.8	2.8	2.5	2.5	3.2	2.3	2.3	2.7	2.5
Camk4	0.02	0.25	0.09	0.07	0.28	0.04	0.1	0.03	0.06	0.006	0	0.06	0	0.08	0	0	0	0	0.008	0	0	0	0.07	0.02	0.01	0.02	0.05	0	0	0	0	0	0.08	0	0	0.04	0	0	0	0	0	0	0	0	0
Camkk1	0	0	0	0	0	0	0	0	0	0	0	0	0	0	0	0	0	0	0.008	0	0	0	0	0	0	0	0	0	0	0	0	0	0	0	0	0	0	0	0	0	0	0	0	0	0
Camkk2	0.009	0	0	0	0	0	0	0	0	0	0	0.03	0.7	0	0.02	0	0	0	0	0	0	0	0.02	0.01	0	0	0.02	0.04	0	0	0	0	0	0.05	0	0.02	0	0	0	0	0	0	0	0	0.02
Camkmt	0	0	0	0	0	0	0	0.46	0	0	0	0	0	0	0	0	0	0	0	0	0	0	0	0	0	0	0	0	0	0	0	0	0	0	0	0.06	0	0	0	0	0	0	0	0	0
Caml	0	0.55	0.03	0.05	0.26	0.33	0.15	0.4	0.27	0.27	0.28	0.24	0	0.1	0.05	0.82	0.48	0.41	0.04	0	0	0.13	0	0	0.22	0.23	0.16	0	0	0	0	0	0.24	0	0	0.08	0	0	0	0	0	0	0	0	0
Camp	0	0	0	0	0	0	0	0	0	0	0.09	0	0.37	0	0	0	0	0	0	0	0	0	0	0	0	0	0	0	0	0	0	0.92	0	0	0	0	0	0	0	0	0	0	0	0	0
Camsap1	0.12	0.03	0.47	0.01	0.1	0.13	0.02	0.13	0.17	0.03	0.04	0.07	0.03	0.06	0.06	0.19	0.07	0	0.04	0.06	0.03	0.008	0.02	0	0.008	0.01	0.002	0	0	0.002	0	0	0.04	0.004	0	0.04	0.007	0	0	0	0	0	0	0	0.02
Camsap2	0	0.02	0.02	0	0.008	0.004	0.04	0.02	0	0.03	0	0	0	0.01	0.22	0.09	0.17	0.1	0.04	0.14	0.08	0.11	0.1	0.08	0.07	0.03	0.02	0.14	0.04	0.03	0.007	0	0.07	0.02	0	0.04	0	0	0.02	0	0	0	0	0	0.006
Camsap3	0	0.01	0.08	0.42	0.02	0.02	0.01	0	0.03	0.04	0	0.12	0.01	0.02	0.01	0.79	0.53	0.6	0.22	0.29	0.45	0.28	0.65	0.33	0.17	0.18	0.24	0.25	0.09	0.13	0.06	0.03	0.46	0.34	0.29	0.25	0.1	0.07	0.15	0.04	0.28	0.11	0.16	0.22	0.4
Camta1	0	0	0	0	0	0	0	0	0	0	0	0	0	0	0	0	0	0	0	0	0	0	0	0	0	0	0	0	0	0	0	0	0	0	0	0.17	0.13	0	0	0	0	0	0	0	0
Cand1	23.2	19.3	21.7	22.7	24.5	22.9	22	25.4	25.1	21.6	16.6	19.1	25	21.3	18.3	19.7	20.6	15.9	12.3	18.3	13.9	12.9	14.2	13.6	11.6	12	9.8	9.7	12.6	9.9	10.9	9.8	13.4	11.2	12.5	13.4	8.9	8	8	8.2	6.8	8.8	5.7	6.4	5.9
Cand2	7.4	3.8	5.5	3.6	5.1	5.5	5	4.7	5	3	1.2	1.6	2.1	2.5	2.2	1.4	0.89	1.1	0.56	1.2	1.2	0.33	0.38	0.28	0.36	0.42	0.46	0.69	0.31	0.55	0.22	0.16	0.24	0.06	0.11	0.3	0.02	0.02	0.02	0	0	0.02	0	0	0.004
Cant1	0	0.05	0	0	0	0.07	0	0	0.01	0.03	0	0	0	0	0	0	0	0	0.07	0	0	0.14	0.09	0.06	0.35	0.24	0.18	0.09	0	0.11	0.43	0	0.1	0	0.16	0.09	0.62	0.02	0	0.02	0.03	0.18	0.23	0.3	0.16
Canx	30.4	28	30.7	37	34.7	35.3	37.5	33.4	46.9	40.9	38.7	33.5	47	39.7	45.1	40.6	43.3	44.8	43.5	44.2	42.3	25.9	27.6	32.4	32.6	32.1	37	35.5	60.3	33.4	28.8	61	32.9	17.8	25.3	40.8	27.7	24.1	30.9	20.9	21.9	27.9	24.6	25.3	19.6
Cap1	29.6	17.7	23.3	39.9	37.7	36.7	36.5	28.6	27.9	47	29.8	31.4	37.4	29.5	27.8	57.6	63.7	60.7	55.8	43.5	41.8	43.1	37	37.9	40	43.4	44.7	53.1	49.8	76.9	55.4	41.1	55.5	41.1	38.3	52.6	46.2	50.3	47.6	37.6	46.2	44.6	36.8	43.1	41
Cap2	0.15	0.09	0.09	0.25	0.34	0.21	0.43	0.24	0.1	0.76	0.56	0.24	0.31	0.2	0.41	2.7	2.3	1.4	1.2	1.2	1.2	1.5	1.7	1.7	1.9	2.3	2.5	2.3	1.7	2.7	2	1.1	2.1	3.1	3.9	5.5	4.5	2.6	3.5	2.5	2.7	3.5	2.5	2.3	2.9
Capg	8.5	0.64	1.1	2.5	2.9	16.9	13.6	5.7	18.1	14.5	10	9.8	6.7	7.9	6.5	44	45.2	15.9	31.9	33.5	34.3	13.2	15.1	18	16.6	15.6	17.8	41.8	12.4	15	22	9.9	12.1	20.8	13.4	10.2	12.4	11.1	18	100	9.6	11.8	33.2	11.2	73.2
Capn1	0.1	0.1	0.29	0.13	0.21	0.16	0.37	0.59	4.6	3.1	1.5	1.9	1.4	0.99	1.3	7.3	4	6.4	7.1	7.1	6.5	7.3	9.1	7	8.5	7.7	9	7.3	9.5	7.7	7.3	9	7.5	8.5	6.9	8.7	7	5.7	5	6.2	4.3	7.1	6.8	7.6	7.9
Capn11	0	0	0	0	0	0	0	0	0	0	0	0	0	0	0	0	0.22	0	0.55	0	0	0	0	0	0	0	0	0	0	0	0	0.26	0	0	0	0	0	0	0.38	0	0.36	0	0	0	0
Capn13	0	0	0	0	0	0	0	0	0	0	0	0	0	0	0	0.03	0.05	0	0.06	0	0	0.05	0	0.05	0.09	0.07	0.1	0	0	0	0.06	0	0.12	0.62	2.1	0.15	1	0.55	0.83	2.4	1.6	0.57	1.8	3.1	3.2
Capn2	3.2	6.1	5.8	5	7.5	5.9	7.7	8.5	9.4	16.8	8.1	9.7	11	10.5	9.8	17	14.5	12.7	12	16.5	15.8	9.7	10.6	12.2	9.1	11.5	12.9	13.7	14.4	11.9	13.6	12.9	17.3	11.7	12.5	17.7	14	11.6	20.8	12.6	11.3	12.1	11.8	10.8	13.2
Capn5	0	0.03	0	0.05	0.09	0.12	0	0	0.04	0.28	0.11	0.12	0	0.09	0.12	1.4	0.44	0.4	0.14	0.03	0.11	0.2	0.47	0.23	0.35	0.61	0.69	0.12	0.09	0.14	0.27	0.25	0.62	0.17	0.23	0.32	0.14	0.05	0.08	0.33	0.11	0.11	0.62	0.57	0.6
Capn6	0.84	1.8	2	1.9	2.4	2.1	1.6	1	1.2	2.8	1.4	2.1	1.4	1.7	0.5	0.91	0.72	0.54	1.6	2.2	2.2	1.7	2.5	2.2	2.4	0.41	0.15	2.1	2.2	0.12	2.2	0.37	3	1.9	2.3	2.1	0	0.02	2.3	0	0	0	0.005	0	0.01
Capn7	0.02	0	0	0	0	0	0.01	0.07	0	0.02	0.04	0.02	0	0.11	0.04	0.24	0.12	0.1	0.06	0.05	0.02	0.03	0	0	0.11	0.12	0.08	0.15	0.04	0.05	0.01	0.1	0.05	0.05	0.04	0.05	0.07	0.03	0	0	0.01	0	0.03	0.05	0.07
Capn8	0	0.44	0.54	0.38	0.41	0	0.43	0.56	0.48	2	0.9	0	1.9	0.66	0.65	0.58	0.7	0	0	0.64	0.59	0.93	0.92	1	0.03	0.51	0.65	0.32	0	0.26	0.03	0	0.49	0.17	0.05	0.8	0.63	0	0.88	1	1.2	1.3	1.2	0.97	1.9
Capn9	0	0	0	0	0	0.09	0	0	0	0	0	0	0	0	0	0	0	0	0	0	0	0	0	0	0	0	0.05	0	0	0	0	0	0.11	0.38	0.2	0.14	0.02	0.38	0.06	0.97	0.69	0.16	1.9	1.4	2.1
Capns1	4.6	3.7	4.6	4.8	7.7	5.4	6.3	8.2	6.2	23.1	5.6	11.9	20.8	9.8	11.2	8.6	12.3	15.3	10.3	19.6	15.3	10.6	12.3	5.6	17.8	17	17.3	12.4	10.3	17.9	12.6	8.3	12.6	20.2	17.7	17.1	15.9	25.2	14.2	13.1	12.8	11.2	18.3	16.7	18.8
Capns2	0	0	0	0	0	0	0	0	0	0.98	0	0	0.25	0	0	2	0.3	1.5	1.1	1.1	0.33	0.51	0.46	8.3	0.26	0.1	0.05	5.3	2.5	1.7	1	0.26	3.7	4.8	0.16	1	0	0	0	0	3.1	1.1	0	0	0.53
Caprin1	22.2	20.2	20.6	18.3	19.4	23.6	21.2	21.9	21.1	19	10.5	13.5	18.2	14.8	12.6	11.3	9.8	11	10.7	9.5	9.5	6.8	7.3	7.2	7.2	8.2	6.9	6.5	9.8	6.9	4.6	4.2	6.4	4.1	5.1	5	3.2	7	4.6	3.4	2.7	3.2	3.7	4.5	3.8
Capza1	24.2	23.8	20.2	27.2	29.9	26.7	27.1	24.9	27.5	43.8	26	27.2	37.8	27.1	22.1	33.1	31.8	29.8	36.4	39	30.2	24.9	33	26.2	25.7	29.4	35.5	33.2	40.6	28	29.5	33.8	29.7	26.4	27.5	26.4	27.1	24.3	22.7	24.5	17.8	17.7	27.1	25	27.5
Capza2	23.5	19.6	22.6	27	30	25.9	24.5	29.3	30.1	30.3	26.6	26	36.2	28	21.8	47.7	48	33.3	38.3	36.6	30.2	28.8	28.8	34.3	34	34.6	32.1	36.6	43.8	35.6	36.7	33.4	36.8	35.3	36.1	43.3	42.1	32.7	42.8	36.1	35	31.4	34.8	35.4	41.5
Capzb	39.2	34.4	36.3	46	47.7	51.4	50.2	47.5	42.1	61.2	33.4	42.2	62.8	44.5	33.3	57.7	65.2	63.7	55.4	54.5	44.7	49.3	41	60.9	49.9	49	50.1	54.6	56.4	65.7	41.6	55.3	40.2	58.5	51.4	45.2	41.8	44.7	46.2	35.2	34.1	37.1	47.6	48.4	47.8
Car1	0	0	0	0	0	0	0	0	0	0	0	0	0	0	0	0	0	0	0	0	0	0	0	0	0	0	0	0	0	0	0	0	0	0	0	0	0.09	0.07	0	0.06	0.09	0.09	0.39	0.34	0.76
Car12	0	0	0	0	0	0	0	0	0	0.12	0	0	0.06	0.15	0.26	0.83	1.3	0.89	0.3	0.1	0.26	0.22	0.55	0.25	0.36	0.23	0.29	0.95	0.27	0.18	0.2	0.14	0.89	0.74	0.87	0.09	0.33	1.4	0.1	0	0	0.09	0.1	0.12	0.4
Car13	0	0	0.35	0	0	0	0	0.16	0.09	0	0	0	0.35	0	0	2.2	0	0	0	0	0	0.68	0.11	0.35	2	2.2	1.8	1	1.1	1.3	0.89	2.1	1.1	2.5	2.5	1.9	1.4	0.41	1.2	0.57	0.73	1.2	1.8	2.1	2.6
Car14	0.25	0.26	0.02	0	0	0.36	0	0	0	0	0	0	0	0	0	0	0	0	0	0	0	0	0	0	0	0	0	0	0	0	0	0	0	0	0	0	0	0	0	0	0	0	0	0	0
Car2	10.5	8.1	7.2	13.7	10.1	8.5	7.2	11.2	13.5	24	18.8	20.4	13	17	16	80.3	88.4	94.5	80.4	89.1	85.6	131	103	94.7	147	124	150	112	80.1	117	175	119	221	274	237	166	391	399	440	533	483	408	444	415	436
Car3	29.2	0	0	0.14	0.67	0.41	0.15	0.31	0.37	0.67	0.02	0.19	0.58	0.05	0.05	0	0.1	0	0.05	0.02	0	0.01	0.3	0	0.66	0.14	0.18	0.1	0.43	0.09	0.92	2.3	2.5	16.2	13.7	17.7	23	8.5	3.4	15.6	19.4	25.9	27.4	29.2	15.2
Car4	0	0	0	0	0	0	0	0	0	0	0	0	0	0	0	0	0	0	0	0	0	0	0	0	0	0	0	0	0	0	0	0	0	0	0	0	0.52	0	0.45	0.13	0.04	0.31	0.11	0.11	0
Car5b	0	0	0	0	0	0	0	0	0	0	0	0	0	0	0	0.11	0	0	0.03	0	0	0.09	0.11	0.36	0.22	0.17	0.13	0.2	0.34	0.05	0.11	0.61	0.87	0.77	0.37	0.96	2.4	1.3	2.9	1.5	2.9	3.4	1.8	1.9	1.7
Car6	0	0	0	0	0	0	0	0	0	0	0	0	0	0	0	0	0	0	0	0	0	0	0	0	0	0	0	0	0	0	0	0	0.08	0.18	0.11	0	0	0	0	0	0	0	0	0	0
Car8	0	0	0	0.08	0.08	0.07	0.09	0	0	0	0.11	0.77	0.04	0	0.03	0.64	0.52	0.41	0.5	0.49	0.42	0.29	0.2	0.32	0.33	0.39	0.63	1.3	0.37	0.26	0.46	1.1	0.2	0	0	0	0	0	0	0.04	0	0.08	0.14	0.12	0.13
Car9	0	0	0	0	0	0	0	0	0	0	0	0	0	0.05	0	0	0	0	0	0	0	0	0	0	0	0	0	0	0	0	0	0	0	0.87	1	0.28	1.5	2	0.21	2.6	2.4	0.54	2.2	1.9	2.4
Card9	0	0	0	0	0	0	0	0	0	0	0	0	0	0	0	0	0	0	0	0	0	0	0	0	0	0	0	0.49	0	0.44	0	0	0	0	0.05	0	0	0	0	0	0	0	0	0	0
Carhsp1	7.7	7.5	8.2	3.8	6	7	6.1	8.3	6.2	9.7	5.9	5.2	9.2	8.3	7.4	8	7.4	9.8	6.7	7.1	7.2	4.6	2.5	6.6	7.7	6.8	7.7	12.5	8	10.6	13.2	2.5	9.2	17.8	13.4	12.3	13.7	10.8	14.2	7.1	11.4	10.3	12	14.4	11.9
Carkd	2.7	2.2	2.9	2.4	3.8	2.7	1.6	3	3.2	5.7	2.3	3.4	1.5	4	4.2	7.1	6.4	5	2.8	3.4	2.9	4.5	3.9	4.1	5.3	5.2	6.4	5.1	3.7	4.7	6.8	2	10.3	8.6	8.8	7.7	8.4	7.3	8.2	7	5	7.3	7.4	6.7	9
Carm1	10.3	10.1	11.2	8.7	10.8	6.2	6.6	10.2	10.9	8.3	5.4	5.5	8.5	7	7.1	3	6.1	2.5	3.5	5	3.5	3.2	4	3.3	1.7	1.4	1.1	0.99	0.73	0.91	1.1	0.48	0.81	2.2	1.4	1.4	0.62	0.99	0.87	0.52	0.21	0.47	0.29	0.4	0.67
Carns1	0	0	0	0	0	0	0	0	0	0	0	0	0	0	0	0	0	0	0	0	0	0	0	0	0	0	0	0	0	0	0	0	0	0	0	0	0.11	0	0	0	0	0	0	0	0
Cars	3.4	3.2	2.8	2	2	2.3	1.8	2.2	1.8	5.1	1.4	2.4	3.3	3.8	2.5	8.4	7.5	6.9	6.3	6.2	6.7	5.3	4.8	5.1	3	3.2	3.8	2.3	3.7	2.2	2	2.4	2.4	2.5	2.6	1.3	2.4	3.2	1.4	0.76	1.7	1.7	2.2	2.6	2.4
Cars2	0.06	0.01	0.04	0.02	0.03	0	0.06	0.1	0.1	0.05	0.05	0.05	0	0.3	0.03	0.04	0.02	0.07	0.04	0.08	0	0.04	0.05	0.05	0.06	0.08	0.06	0.03	0	0.11	0	0	0	0.05	0.14	0.03	0.1	0.07	0.1	0.11	0.22	0.14	0.18	0.41	0.21
Cartpt	0.48	0.57	0.5	0.73	0.39	0.92	0.62	0.6	0.67	0.62	0	0	0	0.28	0.16	1.2	1.3	0.14	0.47	1.3	0.47	1.6	2.1	2	1.7	1.6	2	7.3	9.3	10.7	4.4	7.7	3.8	3.1	3.5	5.4	3.8	1.7	2.9	2.6	2.9	3.5	4	3.3	3
Casc3	0.05	0	0.13	0.04	0	0.07	0.24	0.08	0	0.88	0.11	0.06	0.05	0.01	0.07	0.12	0.06	0	0	0	0	0.01	0.08	0.04	0.05	0.07	0.06	0	0	0.06	0	0	0.005	0	0	0	0	0	0	0	0	0	0	0.02	0.02
Casc4	0.07	0.33	0.31	0.63	0.42	1.7	0.65	2	0.62	0.23	0.97	1.6	0.18	0.18	0.19	0.21	0.09	0	0.34	0.23	0.09	0.03	0.1	0	0.03	0.29	0	0.53	0.17	0.1	0	0	0.15	1	0	0.14	0.08	0.05	0.11	0	0	0	0	0	0
Casc5	0	0	0.002	0	0	0	0	0	0	0	0	0	0	0	0	0	0	0	0	0	0	0	0	0	0	0	0	0	0	0	0	0.25	0	0	0	0	0	0	0	0	0	0	0	0	0
Casd1	0	0	0.06	0	0	0.05	0	0	0	0.02	0	0.04	0	0	0	0	0	0	0	0	0	0	0	0	0	0	0	0	0	0	0	0	0.02	0	0	0	0	0	0	0	0	0	0	0	0
Cask	1.6	1.3	1.5	2.7	2.5	2.9	3.1	3.5	3.4	2.8	1.5	1.6	2	2.4	2.1	4.4	3.7	3.1	2.6	2.9	1.9	1.3	2.3	3.3	1.9	2.1	1.7	2.3	1.9	1.9	1.8	1.1	2.6	2.1	1.6	2.5	1.6	0.94	1.6	0.67	0.73	0.64	1.3	1.7	1.8
Caskin1	0	0	0	0	0	0	0	0	0.006	0	0	0	0.05	0	0	0	0	0	0	0	0	0	0	0	0	0	0	0	0	0	0	0	0	0	0	0.06	0	0	0	0	0	0	0	0	0
Caskin2	0.01	0	0.02	0	0	0	0.009	0.01	0	0	0.1	0.02	0.07	0.02	0.04	0.35	0.02	0.27	0.04	0.01	0	0.14	0.28	0.02	0.02	0.04	0.01	0.09	0.03	0	0	0.06	0.18	0.04	0.03	0.1	0.03	0.01	0.02	0.04	0.03	0.03	0.03	0.02	0.09
Casp1	0	0	0	0	0	0	0	0	0	0	0	0	0	0	0	0	0	0	0	0	0	0	0	0	0	0	0	0	0	0.04	0.02	0	0.07	0	0	0.07	0	0	0	0	0	0	0.02	0	0.05
Casp12	0	0	0	0	0	0	0	0	0.009	0	0	0	0	0	0	0	0	0	0	0	0	0	0.01	0	0	0.01	0	0	0	0	0	0	0.05	0.03	0.05	0.05	0.09	0	0.03	0	0	0.01	0	0	0.02
Casp14	0	0	0	0	0	0	0	0	0	0.04	0	0	0	0	0	1.6	0.96	0.18	2.1	1.8	2	3	15.6	4.3	4.8	4.3	3.2	32.9	37.8	8	4.7	56.6	7.8	8.7	6.9	11.5	5.5	3.6	5.3	3.4	6.8	5.6	2.2	2.6	3.1
Casp2	0.74	0.54	0.46	0.65	0.37	0.99	0.3	0.72	0.6	0.61	0.1	0.44	0.45	0.57	0.3	0.89	0.51	0.26	0.11	0.09	0.01	0.09	0.22	0.08	0.13	0.13	0.22	0.17	0	0.19	0.41	0	0.35	0.13	0.07	0.08	0	0.11	0.03	0	0	0	0	0	0.04
Casp3	20.1	16.4	17.2	12.9	15.3	19.2	15.5	16.8	14.1	10.8	8.1	8.2	11.8	13.4	11.5	10.5	3.8	7.6	6.1	8.8	6.4	8.3	5	7.2	6.1	5.8	7	7.2	9	8.1	5.8	4.5	8.9	8.6	7.5	5.8	8.7	9.5	8.7	6.8	6.5	5.9	6.5	7.4	8.5
Casp6	6.8	7.1	8.3	7.3	7.6	7.3	5.6	5.2	6.4	9.6	3.8	6.4	7.3	7.4	6.7	12.4	6.7	8.2	9	11.6	7.8	10.8	10	11.8	10.8	7.7	10	14.8	8.6	6.6	13.4	5.9	14.9	22.1	19.3	10.9	15.8	17.9	17.8	15.7	14.2	10.4	15.4	13.8	19.2
Casp7	0.76	0.95	0.2	0.62	0.89	0.77	0.75	0.87	0.63	1.3	0.46	1.1	1.4	1.1	0.74	1.2	0.47	0.86	0.98	1.3	0.64	0.25	1.1	0.09	1.1	0.68	1.1	0.7	0.78	0.45	0.7	0.74	0.6	0.75	0.75	0.52	0.77	0.55	0.59	0.29	0.63	0.68	0.51	0.73	0.7
Casp8	0.71	0.95	0.59	1.3	1.6	1.4	1	1.3	1.7	3.6	0.68	1.3	3	2.2	1	0.85	1.1	0.75	0.74	1.1	0.99	9.6	2.6	4.2	1.4	1.3	1.6	1.5	0.98	1	0.95	0.26	1.3	1.1	1.7	1.4	0.9	0.3	0.41	0.33	0.32	0.46	0.93	8.1	1.6
Casp8ap2	0	0	0.006	0	0	0	0	0	0	0	0	0	0	0	0	0	0	0	0	0	0	0	0	0	0	0	0	0	0	0	0	0	0	0	0	0	0	0	0	0	0	0	0	0	0
Casp9	0.05	0.05	0.14	0.21	0.05	0.25	0.21	0.03	0.05	0.03	0	0.2	0	0	0	0	0	0.08	0	0	0	0.06	0.03	0.05	0.08	0	0.07	0	0	0.05	0.04	0	0.1	0	0.14	0	0	0	0	0	0	0.04	0	0	0.08
Casq1	0	0	0	0	0	0	0	0.04	0.08	0.05	0	0.05	0	0	0	0	0	0	0	0	0	0	0	0	0	0	0	0	0	0	0	0	0	0.007	0	0	0	0	0	0	0	0.85	0.03	0.04	0.08
Casq2	0	0	0	0	0	0	0	0	0	0	0	0	0	0	0	0	0	0	0	0	0	0	0	0	0	0	0	0.09	0.26	0.08	0	0	0	0.27	0.18	0	0.05	0	0	0	0.05	0.09	0	0	0.05
Cass4	0	0	0	0	0.13	0	0	0	0	0	0	0	0	0	0	0	0	0	0	0	0	0	0	0	0	0	0	0	0	0	0	0	0	0	0	0	0	0	0	0	0	0	0	0	0
Cast	0.3	0.12	0.02	0.26	0.27	0.14	0.51	0.22	0.51	1.2	1.6	0.65	0.84	0.45	0.38	12.5	2.5	13.9	5.1	3	6.3	5.4	2.7	10.6	6.7	8.1	13.8	4	5.5	5.9	8.3	4.7	6.6	2.7	10.6	4.4	13.2	8.4	3.1	1.3	1.2	1.9	5.2	5.4	5.2
Casz1	0	0	0.05	0.03	0	0	0.004	0.03	0.007	0	0	0.01	0	0	0	0.13	0.05	0.1	0.04	0.01	0.03	0.07	0.08	0.13	0.05	0.24	0.08	0.04	0	0.06	0.07	0.02	0.21	0.09	0.04	0.11	0.1	0.11	0.07	0.008	0.02	0	0.17	0.08	0.11
Cat	40.9	15.3	13.9	18.3	15.9	16.8	17.1	17.6	15.4	13.7	10.5	14.1	17.8	18.6	14.5	15.1	14.1	11.2	13.4	11.1	9	8.2	9.1	9.2	18.5	13.5	13.7	15.7	12.5	14	10.3	9.3	13.4	13.7	12.6	12.5	10.9	11.5	9.6	9.2	11.3	7.2	8.2	10.1	10.5
Cav1	2.1	4.8	4.9	16.2	11.8	4.5	12	8.1	21.7	37.9	21.7	28	34.6	20.6	14.7	48.9	43.5	39.4	43.4	37.2	44.9	37.7	54.9	50.1	35.4	28.9	43.8	77.7	76.8	65.9	62.5	94.2	85.8	41.4	53.5	97.9	69.3	39.4	49	72.8	70.1	88.8	23.8	22	19.6
Cav2	0	0	0	0	0.1	0	0.05	0.32	0.41	0.38	0.16	0.24	0.3	0	0.8	1.7	1.5	1.8	1.6	0.23	1.2	1.2	0.68	0.56	1.8	3.3	3.4	3.2	4.6	6.5	2.2	3.6	3.8	0	0	5.8	2.5	0.54	0.96	1.2	0.86	0.23	0.98	0.55	1.1
Cav3	0	0	0	0	0	0	0	0	0	0	0	0	0	0	0	0	0	0	0	0.12	0	0	0.18	0	0.31	0.15	0.22	0	0.65	0.74	5.8	0	0.41	0	0.78	0.09	0.95	0.54	0.69	0.46	0.88	1.4	0.53	0.46	0.32
Cbfa2t2	0	0	0.23	0	0	0.05	0	0.02	0.06	0	0	0	0	0	0.03	0	0	0	0	0	0	0	0	0	0.01	0	0	0	0	0	0	0	0	0	0	0	0	0	0	0	0	0	0	0	0
Cbfa2t3	0	0	0.08	0	0	0	0	0	0	0	0	0	0	0	0.03	0	0	0	0	0	0	0	0	0	0	0	0	0	0	0	0	0	0	0	0	0	0	0	0	0	0	0	0	0	0
Cbfb	7.7	11.5	8.2	5.9	6.7	7.8	5.5	7.9	8.4	6.7	3.1	8.2	13.7	6.4	6.6	1.4	2	2.5	3	3.6	1.9	3.2	1.4	2.6	1.4	1.9	3.6	1.6	1.6	1.7	2.4	2.5	1.8	1.4	1.3	1.1	0.66	0.89	0	0.16	1.3	0.65	1.2	1.8	1.2
Cbl	0.85	0.75	0.33	0.4	0.29	0.43	0.11	0.46	0.47	0.44	0.07	0.18	0.07	0.32	0.15	0.46	0.33	0.23	0.08	0.21	0.18	0.13	0.1	0.2	0.22	0.13	0.04	0.07	0.3	0.1	0.04	0.05	0.09	0	0.03	0.15	0.2	0.13	0.11	0	0.12	0.2	0.09	0.09	0.61
Cblb	0.41	0.09	0.01	0.02	0.02	0.04	0	0	0.02	0.16	0.05	0	0.005	0.01	0.01	0	0	0	0.01	0.02	0	0	0	0.008	0	0	0.03	0	0.1	0	0	0	0.01	0	0	0.009	0.06	0	0	0	0	0	0	0	0
Cblc	0	0	0	0	0	0	0	0	0	0	0	0	0	0	0	0	0	0	0	0	0	0	0.02	0.005	0	0	0	0	0	0	0	0	0	0	0.02	0	0	0	0	0	0	0	0	0.45	0.01
Cbll1	0.51	0.44	0.06	0.02	0.25	3.9	0.1	0.27	1.5	0.06	0.06	0.28	0	0	0.03	0	0	0	0.05	0	0.11	0	0.07	0	0.08	0.05	0.08	0	0	0	0	0	0	0	0	0	0	0	0	0	0	0	0	0	0.05
Cbln1	0	0	0	0	0	0	0	0.17	0	0	0	0	0	0	0	0	0	0	0	0	0	0	0	0	0	0	0	0	0	0	0	0	0	0	0	0	0	0	0	0	0	0	0	0	0
Cbln4	0	0	1.1	0	0	0	0	0	0	0	0	0	0.04	0	0	0	0	0	0	0	0	0	0	0	0	0	0	0	0	0	0	0	0	0	0	0	0	1.3	0	0	0	0	0	1.2	0
Cbr1	26.3	25.3	26.8	21.7	22.5	27.4	22.5	33.1	41.2	36.1	18.4	18	30.1	32.9	29.2	79	91.4	71.2	68.9	71	54.1	68.7	63	64	102	89.2	126	92.7	70.1	84.4	115	49.8	106	81	95.4	80.7	93.6	79.4	74.6	129	90.2	80.8	132	146	145
Cbr2	0	0	0	0	0.29	0	0	0	0	4.6	1.1	3	1.6	1.1	1.4	13.3	10.8	14	10.7	12.7	9.9	7.8	14.5	14	15.8	19.4	12.4	13.7	7.1	10.4	9.4	5.2	8.3	17.8	21	22.7	17.9	24.2	15.7	6.7	6.1	11.3	8.2	7.4	9.6
Cbr3	0	0.1	0	0	0.1	0.05	0.58	0.23	0.42	5.9	1.4	2.2	0.54	2.3	2.5	46.1	36.8	35.1	28.9	27.9	28.1	30.8	40.3	37.2	56.8	59.1	52.8	26.3	25.5	37.3	62	19.3	50.9	47.6	42.4	39.3	48.4	44.1	42.5	76.5	76.6	45.3	86.5	91.1	99
Cbr4	1.8	0.83	1.1	2.4	1.1	1.5	1.7	2.6	2.2	1.8	0.61	0.35	0.84	2	1.7	4.2	0.29	1.7	1.5	2.2	1.3	1.9	2.5	2.3	2.1	2.6	2.8	3	1	4.4	5.4	1.6	4.2	2.4	4.5	3.9	4.1	4.1	4.6	4.6	3.3	6.5	3.3	5.3	6.5
Cbs	2	0	0	0	0	0	0	0	0	0	0	0	0.18	1	0.16	0	0	0	0	0	0	0	0	0	0.01	0	0	0	0	0	0	0	0	0	0	0	0	0	0	0	0	0	0	0	0.15
Cbwd1	0.61	0.26	0.18	0.37	0.44	0.38	0.79	0.42	0.34	0.26	0.03	0.04	0.2	1.1	0.07	0.36	0.32	0.09	0.38	0.12	0.08	0.27	0.31	0.08	0.19	0.16	0.48	0.14	0.15	0.25	0.14	0	0.17	0.05	0.07	0.47	0.42	0.13	0.5	0.05	0.17	0.09	0.27	0.23	0.29
Cbx1	62.4	30.2	44.6	58	62.7	71.4	53.3	54.6	53.8	45.1	31.9	32.9	68.7	24.9	29.2	42	40.2	15.5	39.2	31.6	22.8	17.7	31.8	21	21.5	23.2	23.2	17.8	18.6	19.2	38.9	7.4	22.8	14.4	15.7	18.4	13.2	0	13	9.2	0	11.2	6.8	9.2	7
Cbx2	1.7	0.61	0.33	1.4	0.31	2.3	0.38	0.16	0.19	0	0	0	0	0.04	0	0	0	0	0	0	0	0	0	0	0	0	0	0	0	0	0	0	0	0	0	0	0	0	0	0	0	0	0	0	0
Cbx3	94.2	49.9	70.6	0	66.7	47.6	76	81.5	83	77.7	70	59.3	83.3	39.9	59.2	42.3	15.1	13.2	59.6	33	33.2	27.7	33.8	34.5	30.8	24.3	39.2	27.6	37.6	42.3	35.3	49.6	30.4	20.3	20.2	26.1	15.2	29.3	8	3.6	16.3	5.6	10.7	12.1	10
Cbx4	0.21	0	0.03	0.04	0.63	0.07	0.09	0.28	0.06	0	0	0	0	0	0.09	0	0	0	0	0.02	0	0	0	0	0	0	0.03	0	0	0	0	0	0	0	0	0	0.17	0	0	0	0	0	0	0	0
Cbx5	93.7	60	76.1	70.9	90	107	83.6	96.8	91.3	83.9	41.9	49	88.7	27.2	41.4	35.1	41.4	34.5	33.4	37.6	29.2	26.1	15.4	24.8	24.4	23.3	19	10.8	23.8	15.2	5.6	15.4	13.4	11.5	7.3	9.3	4.6	5.9	6.3	1.6	11.6	2.2	2.9	1.5	5.6
Cbx6	0.18	0.07	0	0.27	0	0.34	0.46	0.56	0.42	0	0.02	0.58	0	0.14	0	0.82	3.2	0.47	0.13	0	0	0	0	0	0.06	0.06	0	0	0	0	0	0	2	0	0	0.01	0	0	0.39	0.32	0	0	0	0	0.07
Cbx8	0.05	0.09	0.06	0	0.17	0	0.12	0	0.12	0	0.18	0.01	0	0	0	0.08	0	0	0	0	0.04	0	0.09	0.04	0.02	0	0.02	0	0	0.07	0	0	0	0	0	0.02	0.54	0	0.37	0.31	0	0	0	0	0
Cby1	0	0.3	0	0	0	0.07	0	0	0	0	0	0	0	0	0	0	0	0	0.1	0	0	0	0	0	0	0	0	0	0	0	0	0	0	0	0	0	0	0	0	0	0	0	0	0	0
Cc2d1a	0.05	0.07	0.11	0.04	0.09	0	0.03	0.06	0.08	0.1	0	0.03	0.05	0.06	0.06	0.21	0.12	0.31	0.11	0.1	0.11	0.05	0.16	0.12	0.22	0.07	0.15	0.11	0.23	0.2	0.02	0.12	0.18	0.1	0.3	0.09	0.07	0.009	0.03	0.15	0.02	0.2	0.02	0.08	0.08
Cc2d1b	0.79	0.12	0.76	0.36	0.18	0.44	0.28	1	0.69	0.47	0.39	0.3	1.7	0.55	0.25	0.44	0.85	0.26	0.4	0.73	0.47	0.52	0.9	1.7	0.62	0.46	0.54	0.45	0.18	0.28	0.65	0.06	0.97	0.37	0.33	0.45	0.41	0.53	0.52	0	0.27	0.41	0.13	0.3	0.43
Cc2d2a	0	0.004	0	0	0.006	0	0	0	0	0	0	0	0	0	0	0	0	0	0	0	0	0	0	0	0	0	0	0	0	0	0	0	0	0	0	0	0	0	0	0	0	0	0	0	0
Cc2d2b	0	0	0	0	0	0	0	0	0	0	0	0	0	0	0	0	0	0	0.06	0	0	0	0	0	0.08	0	0	0	0	0	0	0	0	0	0	0	0	0	0	0	0	0	0	0	0
Ccar1	6.7	4.9	5.2	5.9	6.8	5.5	9.6	7.6	6.1	5.1	3	4.5	4.9	4.3	4.1	3.7	4.7	3.2	2.7	3.9	2.7	2.9	3.8	3.8	3	3.3	2.4	2.9	2	2.6	2	1.4	2.3	2.2	2.3	2.3	1.4	1.7	1.7	1.1	0.71	0.95	0.73	1.1	1.2
Ccbl1	0.23	0.1	0	0.09	0.11	0.04	0.05	0.07	0.02	0.43	0.19	0.18	0.08	0.52	0.11	15.3	17.4	12.2	12.1	7	7.2	11	13.4	12	10.3	10.9	11.1	4.9	7.1	6.5	4.6	5.8	7	6.5	5.7	5.1	4	3	2.3	2.5	3.3	5.1	3.5	5.3	6.1
Ccbl2	2.1	0.92	1.4	1.2	1.1	1.4	1.3	0.86	1.6	1.3	0.59	0.39	0.9	1.3	1.3	1.5	1.6	2.1	0.77	1.2	0.97	2	0.89	3.3	2.1	2.3	1.5	0.84	1.6	1.9	0.95	0.78	2	2.5	2.5	1.7	6.6	6.9	6.6	13	11.8	14.4	10.4	13.3	12.6
Ccdc101	0.1	0.36	0.48	0.17	0.06	0.22	0.63	0.57	0.67	0.61	0.24	0.2	0.44	0.43	0.43	0.18	0.14	0	0.1	0.5	0.41	0.4	0.86	0.25	0.29	0.12	0.15	0.06	0.07	0.33	0.05	0	0.06	0	0.12	0.13	0.07	0.02	0	0	0.11	0.16	0.04	0	0.12
Ccdc102a	0.16	0.22	0.37	0.26	0.26	0.08	0.43	0.5	0.67	0.68	0.7	3.7	0.65	0.29	0.27	0.38	0.15	0.17	0.76	0.36	0.23	0.32	0.14	0.6	0.19	0.58	0.6	0.47	0.11	0.16	0.29	0.46	0.38	0.14	0.04	0.29	0.25	0.02	0.12	0.01	0.03	0.09	0.05	0.03	0
Ccdc104	0.25	0.32	0.16	0.24	0.73	0.37	0.29	1.2	0.58	0.28	0	0.39	0.46	0.19	0.18	0	0.09	0	0.18	0.2	0.1	0	0.17	0.08	0.26	0.23	0.26	0	0.26	0.12	0.4	5	0.37	0.15	0.12	0.12	0.09	0	0.1	0	0.1	0.24	0.05	0.03	0.08
Ccdc106	0	0	0	0	0	0	0	0.05	0.04	0	0	0.03	0	0	0	0	0	0	0	0	0	0	0	0	0	0	0	0	0	0	0	0	0	0	0	0	0	0	0	0	0	0	0	0	0
Ccdc109b	0	0	0	0	0	0	0	0	0	0	0	0	0	0	0	0	0	0	0	0	0	0	0	0	0	0	0	0	0	0	0	0	0	0	0	0	0	0	0	0	0	0	0	0	0.02
Ccdc112	0	0.24	0	0	0	0	0	0	0	0	0	0	0	0	0	0	0	0	0	0	0	0	0	0	0	0	0	0	0	0	0	0	0	0	0	0	0	0	0	0	0	0	0	0	0
Ccdc115	0.42	0.54	0.38	0.39	0.54	0.33	0.4	0.81	0.49	0.4	0.11	0.47	0.11	0.07	0.11	0	0.21	0.25	0.75	0.12	0	0.16	0.05	0.07	0.29	0.32	0.63	0.16	0	0.51	0.22	0	0.17	0.39	0	0.08	0.08	0.06	0	0	0	0.08	0.14	0.24	0.25
Ccdc117	0.2	0.26	0.22	0	0.5	0.13	0.15	0.31	0.24	0	0.09	0.08	0	0	0	0	0	0.2	0	0	0	0	0	0	0	0	0	0	0	0	0	0	0.29	0	0	0	0	0	0	0	0	0	0	0	0
Ccdc12	0.61	0.81	2.7	2.3	1.7	0.92	2.7	1.8	1.6	2.1	0.98	0.28	2	1.7	0.63	0.38	0	0	0.62	0	0.93	1.1	1.5	1.5	0	0.29	0	0	0	0	0.15	0	0.21	0	0.57	0	0	0.82	0	0	0	0	0	0	0
Ccdc120	0	0	0	0	0	0	0	0	0	0	0	0	0	0	0	0	0	0	0	0	0	0	0	0	0	0	0	0	0.02	0	0	0	0	0	0	0	0	0	0	0	0	0	0	0	0
Ccdc124	2.5	1.7	8.4	5.4	2.1	5.1	2.6	3.1	10.2	2	3.3	5.9	0.73	0	2.9	5.1	1.1	2	1.9	0.93	1.3	0.18	0.44	0.86	2.4	1.3	2.6	0.25	1.7	0.76	0.5	0.32	0.23	0	0.05	1.5	1.6	1.4	2.1	0.34	0.51	0.74	1.5	1.6	2.3
Ccdc126	0	0.05	0.1	0	0.2	0	0.17	0.16	0.24	0.06	0	0.11	0	0.15	0.21	0.16	0.17	0.16	0	0	0	0	0	0	0.09	0.17	0	0	0	0.15	0	0	0	0	0	0	0	0	0	0.01	0	0.09	0.05	0	0
Ccdc127	0.17	0.09	0.22	0.06	0.26	0.09	0.09	0.07	0.08	0.11	0	0	0.12	0.02	0.1	0.34	0.12	0.12	0.13	0	0	0.04	0.07	0.13	0	0.22	0	0	0	0.26	0.33	0.05	0.12	0.06	0	0	0	0	0	0.05	0	0	0.24	0.12	0.29
Ccdc132	0.05	0.09	0.17	0.13	0.14	0.29	0.05	0.21	0.11	0.09	0.12	0.23	1.1	0.07	0.07	0.15	0.1	0.02	0.13	0.15	0.03	0.06	0.17	0.08	0.12	0.08	0.14	0.11	0.32	0.08	0.12	0.16	0.19	0.09	0.09	0.11	0.07	0.12	0.14	0.02	0	0.31	0.02	0.03	0.16
Ccdc134	0.14	0.42	0.31	0.51	0.37	0	0.27	0.51	0.47	0.59	0.12	0.5	0.26	0.2	0.04	0.37	0	0.12	0.45	0.21	0.06	0.28	1.7	0.13	0.14	0.37	0.37	0.24	0.8	0.5	0.13	0	0.53	0	0.11	0.24	0.25	0	0	0	0	0	0.05	0.17	0.21
Ccdc137	0.23	0.26	0	0	0	0.05	0	0.18	0.25	0	0.45	0.26	0	0	0.07	0	0	0	0	0	0	0	0	0	0	0	0	0	0	0	0	0	0	0	0	0.1	0	0	0	0	0	0	0	0	0
Ccdc138	0	0	0	0	0	0	0	0	0	0	0	0	0	0	0	0	0	0	0	0	0	0	0	0	0	0	0	0	0.02	0	0	0	0	0	0	0	0	0	0	0	0	0	0	0	0
Ccdc141	0	0	0	0	0	0	0.007	0	0.04	0	0	0	0	0	0	0.004	0	0	0.04	0.01	0	0.03	0.008	0.01	0.01	0.01	0	0.006	0.008	0.009	0.009	0	0.01	0	0	0.01	0	0	0	0	0	0.004	0	0	0.004
Ccdc157	0	0	0	0	0	0	0	0	0	0	0	0	0	0	0	0	0	0	0	0	0	0	0	0	0	0	0	0	0	0	0	0	0	0	0	0	0.005	0	0	0	0	0	0	0	0
Ccdc158	0	0	0	0	0	0	0	0	0	0	0	0	0	0	0	0	0	0	0	0	0	0	0	0	0	0	0	0	0	0	0	0	0	0	0	0.01	0	0	0	0	0	0	0	0	0
Ccdc167	1.3	1.3	1.6	0.52	1.4	1.4	0.73	1.2	0.75	0.46	0.38	1	1.5	0.89	0.52	5.9	5.8	4.8	0	0.77	0	0.27	0.84	0.97	0.34	0.34	0.86	0.68	0	0	0.27	0	0.5	0.48	0.53	0	0.37	0	0.47	0.11	0.22	0.23	0.64	0.51	0
Ccdc171	0	0	0	0	0	0	0	0	0	0	0	0	0	0	0	0	0	0	0	0	0	0	0	0	0	0	0	0	0	0	0	0	0	0	0.54	0	0	0	0	0	0	0	0	0	0
Ccdc174	0	0	0.18	0.12	0.14	0.14	0.02	0	0	0	0	0.04	0	0	0.03	0	0	0	0	0	0	0	0	0	0	0	0	0	0	0	0	0	0	0	0	0	0	0	0	0	0	0	0	0	0
Ccdc22	1.5	1	1.1	1.1	1.4	1.4	1.5	1.8	2	1.1	0.74	0.83	0.77	1.1	1	1.7	3.4	1.7	1.3	0.99	1.5	0.87	0.95	1.3	1.3	1.1	1.4	1.1	1	1.3	1.1	0.73	1.2	1.2	5.5	1.1	1.3	1.1	1	0.65	0.64	1.3	0.74	0.65	1.5
Ccdc23	0.48	1.4	1.5	1.5	2.2	2.5	1.3	1.5	1.5	0	0.32	0	1.2	0.23	0	0	0	0.43	0.41	0	0	0	0	0	0.25	0	0	0.31	0	0.47	0.25	0	0.23	0	0	0.17	0	0	0	0	0	0	0.08	0	0.08
Ccdc25	3.3	2.7	4.8	1.6	2.6	3.7	2	2.6	5.3	3	1.4	2.1	3.4	4	2.5	3.2	3.3	2.5	3.1	5.6	2.8	3.2	2.1	3.3	0.88	1.1	1.8	4	1.9	0.65	0.88	1.2	1.4	2.3	2.5	1.7	2.2	1.9	2.9	0.72	2	1.7	1.2	1.8	1.7
Ccdc3	0	0	0	0	0	0	0	0	0.01	0	0	0	0	0	0	0.08	0.07	0	0.03	0.09	0	0	0	0	0.07	0.12	0	0.22	0	0	0.15	0	0.13	0	0	0.2	0	0	0.06	0	0	0	0	0.02	0.03
Ccdc30	0	0	0	0	0	0	0	0	0	0	0	0	0	0	0	0	0	0	0	0	0	0	0	0	0.54	0	0	0	0	0	0	0	0	0	0	0	0	0	0	0	0	0	0.68	0.1	0
Ccdc32	1.2	0	0	0	0	0	0	0	0	0	0	0	0	0	0	0	0	0	0	0	0	0	0	0	0	0	0	0	0	0	0	0	0.08	0	0	0	0	0	0	0	0	0	0	0	0
Ccdc41	0	0	0	0	0.006	0	0	0	0	0	0	0	0	0	0	0	0	0	0	0	0	0	0	0	0	0	0	0	0	0	0	0	0	0	0	0	0	0	0	0	0	0	0	0	0
Ccdc43	2	0.68	1.1	1.1	2.1	1.9	1.5	0.96	1.5	0.28	0.59	0.3	0.38	0.33	0.2	0.86	0.16	0.8	0.78	0.44	0.7	0.72	0.68	1.1	0.08	0.1	0.54	0.23	0	1.4	0.45	0	0.39	1.1	0.83	0.67	0.32	0.49	0.43	0.25	0.34	0.45	0.25	3.5	0.74
Ccdc47	3	2.7	2.3	1.7	1.9	1.5	1.8	3.3	4.1	3.2	1.8	1.8	2.5	3.3	3.1	7	4.2	2.9	3.2	3.5	3	2.2	1.9	2.7	4.6	4.5	4.7	4.2	3.4	6.1	4.6	2.6	6.1	4.7	3.9	4.8	5	5	4.6	2.8	2.6	3	2.8	3.3	4.5
Ccdc50	1.3	0.59	3.4	2.2	3.8	3	7.4	1.9	2.4	0.64	1.5	1.5	0.74	1.3	1.4	2.5	9.4	1.1	10.9	11.4	0.94	0.45	0.55	0.99	0.18	0.12	0.17	0.09	3.5	1.2	0.19	0.67	10	0.24	9.1	0.61	0.41	0.29	0.01	0	0.19	1.1	0.3	0.4	0.14
Ccdc51	0.6	0.11	0.22	0.05	0.22	0.63	0.34	0.06	0.22	0.03	0.48	0.2	0	0.1	0.17	0.47	0.66	0	0.009	0.45	0	0.04	0.04	0.26	0.21	0.22	0.15	0.17	0	0	0.21	0	0.21	0.13	0.23	0.51	0.62	0.49	0.11	0.23	0.33	0.16	0.25	0.25	0.19
Ccdc53	0.07	0.27	0.33	0.28	0.28	0.31	0.18	0.27	0.29	0.11	0.2	0	0.15	0.38	0.44	1.3	0.14	0	0	0.04	0	0.21	0	0.2	0.6	0.35	0.61	0.04	0.18	0	0.03	0.42	0	0.54	0.34	0.37	0.28	0.32	0.03	0.23	0.34	0.21	0.09	0.37	0
Ccdc55	0.07	0.34	0.58	0.4	0.31	0.39	0.27	0.16	0.52	0.39	0.22	0.24	0.01	0.48	0.24	0.11	0.09	0.05	0.22	0.16	0.2	0.06	0.28	0.1	0.06	0.13	0.1	0	0.05	0.08	0.05	0	0.08	0.13	0.14	0.09	0.1	0	0	0	0	0	0.02	0.01	0
Ccdc57	0	0	0	0	0	0.09	0	0	0	0	0	0	0	0	0	0	0	0	0	0	0	0	0	0	0.1	0	0	0.05	0	0	0	0	0.14	0	0	0	0	0.06	0	0	0	0	0	0.04	0
Ccdc58	12.5	9	6	8.7	9.3	11.2	8.5	9.3	11.1	10.7	5.4	7.9	6.3	9	8.8	20.4	18.4	14.5	8.1	12.9	5.3	6.9	8.6	8.3	11.1	9.9	5.5	16.7	7	5.9	7.1	4.6	12.6	5.4	8.8	5.3	3.4	5.9	14.2	3.9	8	7.1	5.4	6.3	9.7
Ccdc59	0	0	0	0	0.12	0	0	0	0	0	0	0	0	0	0	0	0	0	0	0	0	0	0	0	0	0	0	0	0	0	0	0	0	0	0	0	0	0	0	0	0	0	0	0	0
Ccdc6	2.3	2.1	2.7	1.5	2.9	2.1	2.1	1.6	2.5	1.2	0.68	1.5	1.1	0.85	1.2	1.4	3.1	1.2	2.1	2	0.78	0.6	2.7	1.4	1.5	1.2	2.1	0.62	2.6	0.99	1.4	0.79	1	1.7	0.94	0.65	0.39	0.44	0.3	0.17	0.06	0.21	0.58	0.52	0.65
Ccdc61	0.1	0.18	0.11	0.04	0.1	1.3	0.09	0.09	0.12	0	0.05	0.14	0.04	0.64	0.07	0	0	0	0.01	0.02	0	0	0	0.03	0	0.04	0	0	0	0	0	0	0.06	0	0	0	0	0	0	0	0	0	0	0	0
Ccdc62	0	0	0	0	0	0	0	0	0	0	0	0	0	0	0	0	0	0	0	0	0	0	0	0	0	0	0.004	0	0	0	0	0	0	0	0	0	0	0	0	0	0	0	0	0	0.004
Ccdc64	0	0	0	0	0	0	0	0	0	0	0	0	0	0	0	0	0	0	0	0	0.3	0	0	0	0	0	0	0	0	0	0	0	0	0	0	0	0	0	0	0	0	0	0	0	0
Ccdc64b	0	0	0	0	0	0	0	0	0	0.02	0.03	0	0	0	0	3.7	1.2	0.22	0.45	0.62	0.2	0.54	3.2	1.3	0.31	0.58	0.87	0.19	0.16	0.13	0.1	0	0.35	0.13	0.1	0.21	0.03	0.12	0.07	0.08	0.07	0.08	0.01	0.03	0.17
Ccdc66	0.006	0	1.3	0	0	0	0.003	0	0	0	0	0	1.1	0	0	0	0	0	0	0	0	0	0	0	0	0	0	0	0	0	0	0	0	0	0.61	0	0	0	0	0	0	0	0	0	0
Ccdc68	0	0	0	0	0	0	0	0	0	0	0	0	0	0	0	0	0	0	0	0	0	0	0	0	0	0	0	0	0	0	0	0	0	0	0	0	0	0	0.4	0.76	0	0	0	0	0
Ccdc69	0	0	0	0	0	0	0	0	0	0	0	0	0	0	0	0	0	0	0	0	0	0	0	0	0	0.05	0.05	0	0	0.13	0	0	0.02	0	0.05	0.06	0.07	0	0	0	0	0	0	0	0
Ccdc71	0	0	0.02	0	0	0	0	0	0	0	0	0	0	0	0	0	0	0	0	0	0	0	0	0	0	0	0	0	0	0	0	0	0	0	0	0	0	0	0	0	0	0	0	0	0
Ccdc71l	0	0.16	2.8	0	0	0	0	0	0.18	0	0	0	0	0	0.08	0	0	0	0	0.06	0	0	0	0	0	0	0	0	0	0	0	0	0	0	0	0	0	0	0	0	0	0	0	0	0
Ccdc77	0	0	0	0	0	0	0.03	0.07	0.01	0	0	0	0	0	0	0	0	0	0	0	0	0	0	0	0	0	0	0	0	0	0	0	0	0	0	0	0	0	0	0	0	0	0	0	0
Ccdc8	0.31	2.5	1.4	7.8	0.09	0.15	1.5	8.3	7.9	0.11	0	0.07	2.1	3.8	1.2	0	0	0	0	0	0	0.02	0.04	0.05	1.7	0.004	0.009	0.03	0	0	0	0	0	0.02	0.01	0	0	0	0	0	0	0	0	0	0
Ccdc80	0.05	0	0	0	0	0	0	0	0	0.03	0	0	0	0	0.03	0	0	0	0	0	0	0	0	0	0	0	0	0.04	0	0	0	0	0	0	0	0.02	0	0.005	0	0	0	0	0	0	0
Ccdc85a	0	0	0	0	0	0	0	0	0	0	0	0	0	0	0	0	0	0	0	0	0	0	0	0	0.03	0	0	0	0	0	0	0	0	0	0	0	0	0	0	0	0	0	0	0	0
Ccdc85b	0	0	0	0	0	0	0.11	0	0	0	0	0	0	2.9	0	0	0	0	0	0	0	0	0	0	0	0	0	0	0	0	0	0	0.1	0	0	0	0	0	0	0	0	0	0	0	0
Ccdc85c	0.16	0.38	0.1	0.07	0.28	0.17	0.6	0.26	0.03	0.17	0.06	0.02	0	0.22	0.12	0	0.22	0.04	0.1	0.08	0.03	0.02	0	0.07	0.02	0.08	0.17	0.03	0	0	0	0	0	0	0	0.03	0.13	0.1	0.09	0.27	0.06	0.08	0.04	0.1	0.18
Ccdc86	1.1	1.1	1.8	0.08	1.1	1.8	0.28	1.5	0.66	0	0.16	0.77	0.36	1.3	1.1	0.07	0	0	0	0	0	0	0.2	0.25	0.02	0	0	0	0	0	0	0	0	0	0	0	0	0	0	0	0	0	0	0	0
Ccdc88a	0.19	0.09	0.17	0.28	0.14	0.38	0.17	0.14	0.3	0.13	0.04	0.04	0.26	0.05	0.07	0.02	0.01	0.03	0.06	0.007	0.04	0	0.02	0.02	0.07	0.002	0.02	0.005	0.03	0	0	0	0	0.04	0.008	0.25	0	0	0	0	0	0	0	0.01	0
Ccdc88b	0	0.002	0	0	0	0	0	0	0	0	0	0.13	0	0	0	0	0	0	0	0	0	0	0	0	0	0	0	0	0	0	0	0	0	0.01	0	0	0	0	0	0	0	0	0	0	0
Ccdc88c	0	0.003	0.003	0.005	0.007	0.008	0	0.009	0.01	0.01	0	0.007	0.007	0.02	0.02	0	0	0	0	0.11	0	0	0	0	0	0	0.002	0	0	0	0	0	0	0.02	0	0	0	0	0.003	0	0	0.0008	0	0	0
Ccdc9	4	0.55	0.4	0.36	4.6	4.2	5	0.3	0.41	0.71	0.19	0.27	0.53	0.46	0.31	6	3.8	0.21	0.38	0.9	0.44	0.41	1.4	1.3	1.3	0.29	0.27	0.48	0	0.29	0.21	0	0.22	0.31	0.26	0.38	0.27	0.22	0.23	0.21	0.34	0.31	0.16	0.29	0.29
Ccdc90b	0.14	0.56	0.16	0.11	0.51	0.13	0.55	0.05	0.27	1.4	0.13	0.53	1.5	0.12	0.25	0.94	0.9	0.41	0.14	0.29	0.1	17.9	0.24	0.23	0.8	0.67	0.17	0.41	0.24	0	0.22	0.17	0.63	0.9	0.89	0.53	0.87	0.21	0.59	0.82	0.57	0.53	0.62	0.55	0.39
Ccdc91	0	0	0.02	0	0.04	0	0	0	0.02	0.04	0	0.05	0	0	0	0	0	0	0.03	0.01	0	0.08	0.11	0	0.03	0.02	0	0	0	0	0	0	0.01	0	0.08	0	0	0	0	0	0.01	0	0.01	0	0
Ccdc92	0	0	0	0	0	0.008	0	0	0	0	0	0	0	0	0	0	0	0	0	0	0	0	0	0	0	0	0	0	0	0	0	0	0	0	0	0	0	0	0	0	0	0	0	0	0.12
Ccdc93	0.41	0.72	1	0.27	1.6	0.73	0.32	0.51	1.7	0	0.11	0.22	0.37	0.19	0.19	0.15	0.54	0.1	0.13	0.36	0.82	0.95	0.29	0.27	0.3	0.28	0.3	2.5	0.34	0.3	0.4	0.15	0.92	1.4	0.25	0.27	0.09	0.17	1	0.95	0.2	0.27	0.18	0.2	0.32
Ccdc94	0.11	0.04	0.14	0	0.02	0.4	0.75	0.1	0.22	3	0	0	0	0	0.08	0	0	0	0	0	0	0	0.06	0.03	0	0	0	0	0	0	0	0.11	0	0	0	0	0	0	0	0	0	0	0	0	0
Ccdc97	0.28	0.11	0.19	0.22	0.2	0.52	0.31	0.16	0.14	0.23	0.04	0.11	0	0.23	0.16	0.06	0.05	0	0	0	0	0	0.07	0.11	0.16	0.2	0.17	0	0.06	0	0	0	0.24	0.16	0.08	0	0	0	0.04	0	0	0	0.09	0.05	0.15
Cchcr1	0	0	0.09	0	0	0.02	0	0	0	0	0	0	0	0	0.007	0	0	0	0	0	0	0	0	0	0	0	0	0	0	0	0	0	0	0	0	0	0	0	0	0	0	0	0	0	0
Cck	0	0	0	0	0	0	0	0	0	0	0	0	0	0	0	0	0	0	0	0	0	0	0	0	0	0	0	0	0	0	0	0	0	0	0	0	0	0	0	0	0	0	0	0	1.2
Cckar	0	0	0	0	0	0	0	0	0	0	0	0	0	0	0	0	0	0	0	0	0	0	0	0	0	0	0	0	0	0	0	0	0	0	0	0	0	0	0	0	0	0	0	0.02	0
Ccl28	0	0	0	0	0	0	0	0	0	0	0	0	0	0	0	0	0	0	0	0	0	0	0	0	0	0	0	0	0	0	0	0	0.2	0	0	0	0	0	0	0	0	0	0	0	0
Ccm2	0.2	0.05	0.13	0.24	0.16	0.65	0.25	0.07	0.35	0.25	0.16	0.33	0.18	0.02	0.05	0	0	0.08	0	0.06	0	0.12	0	0.14	0.26	0.31	0.46	0.09	0	0.02	0.03	0	0	0.21	0	0.13	0.15	0	0	0.02	0.06	0	0	0.02	0
Ccna1	0	0	0	0	0	0	0	0	0	0.04	0	0	0	0	0	0	0	0.003	0	0	0	0	0	0	0	0.004	0	0	0	0	0	0	0	0	0	0	0	0	0	0	0	0	0	0	0
Ccna2	0.51	0.48	0.23	0.4	0.37	0.34	0.4	0.17	0.3	0.04	0.1	0	0	0.14	0.09	0	0	0.004	0.09	0.02	0	0	0	0	0	0.004	0	0	0	0	0	0	0	0	0	0	0	0	0	0	0	0	0	0	0
Ccnb1	0	0.08	0.49	0	0.03	0	0.04	0.03	0	0.01	0.04	0.03	0	0	0.37	0	0	0	0	0	0	0	0	0	0	0	0	0	0	0	0	0	0	0	0	0	0	0	0	0	0	0	0	0	0
Ccnb3	0	0	0	0	0	0	0	0	0	0	0	0	0	0	0	0	0	0	0	0	0	0	0	0	0	0	0	0	0	0	0.003	0	0	0	0	0	0	0.002	0	0	0	0.002	0	0	0
Ccnc	0.16	0.1	0.97	0.21	0.2	0.15	0.14	0.21	0.19	1.1	0	0	1.2	0.004	0.004	0	0	0	0	0.13	0	0	0	0.07	0.05	0.04	0.06	0	0	0	0	0	0	0	0	0.005	0	0	0	0	0	0	0	0	0
Ccnd1	0.77	0.31	0.4	0.22	0.17	0.73	0.83	0.21	0.35	0	0.18	0.18	0	0.05	0.06	0.06	0.05	0.07	0	0	0	0	0	0	0	0	0.03	0	0	0	0	0	0	0	0	0	0	0	0	0	0	0	0	0	0
Ccnd2	0.81	0.38	1.1	0.84	0.57	0.83	0.84	1	1.2	0.83	0.2	0.59	1.3	0.29	0.27	0.74	0.5	0.03	0.17	0.19	0.26	0	0.03	0.03	0.03	0.04	0.13	0	0	0	0	0	0.18	0	0.04	0.09	0	0	0	0	0	0	0	0	0
Ccnd3	0.32	1.3	1.1	1.5	1.7	1.8	1.7	1.7	1.4	1.1	0.49	0.83	0.23	0.96	1.3	2.4	0.44	0.88	0.58	1.5	0.74	0.2	0.31	0.49	0.45	0.4	0.62	0.06	0.12	0.1	0.05	0	0.59	0.15	0.16	0.21	0.09	0	0	0	0.06	0	0	0	0
Ccndbp1	0	0	0	0	0	0	0	0	0	0	0	0	0	0	0	0	0	0	0	0	0	0	0	0	4.5	7.9	10.3	0	0	0	0	0	0	0	0	0	0	0	0	0	0	0	0	0	0
Ccne1	0.02	0.01	0.02	0	0.03	0.03	0	0.02	0	0	0	0	0	0.06	0	0	0	0	0	0	0	0	0	0	0	0	0	0	0	0	0	0	0	0	0	0	0	0	0	0	0	0	0	0	0
Ccnh	0.14	0.41	0.8	0	0.26	0.41	0.12	0.08	0.24	0.43	0.27	0	0.1	0.12	0.44	0.22	0.09	0	0.06	0	0	0	0.14	0	0.05	0.64	0.44	0	0	0.11	0	0	0.4	0	0	0.12	0.09	0	0	0	0	0	0	0	0
Ccnjl	0	0	0	0	0	0	0	0	0	0	0	0	0	0	0.001	0	0	0	0	0	0	0	0	0	0	0	0	0	0	0	0	0	0	0	0	0	0	0	0	0	0	0	0	0	0
Ccnk	0.75	0.27	0.56	0.93	0.72	0.91	0.95	0.5	0.54	0.46	0.13	0.11	0.47	0.12	0.17	0.27	0	0.06	0.58	0	0	0	0	0.28	0.1	0.03	0.03	0.21	0.03	0.18	0.13	0	0.24	0	0.11	0	0	0	0	0	0.02	0	0	0	0.04
Ccnl1	0.26	0.36	0.14	0.1	0.31	0.22	0.11	0.3	0.31	0.08	0.08	0.16	0.08	0.15	0.17	0	0.14	0	0.07	0	0.06	0.02	0	0.07	0.02	0.05	0.05	0	0	0.04	0.02	0	0	0.04	0	0.1	0.09	0	0.04	0	0	0	0	0	0.03
Ccnl2	0.18	0.16	0.23	0.12	0.37	0.44	0.26	0.22	0.18	0.11	0.06	0.12	0.12	0.15	0.24	0	0	0	0.05	0	0	0	0	0.01	0.03	0.03	0	0.06	0	0.02	0.07	0	0.04	0.01	0	0.03	0	0	0	0	0	0	0	0	0
Ccnt1	0.42	0.39	0.11	0.002	0.6	0.18	0.07	0.21	0.09	0.06	0.16	0.37	0.16	0.11	0.15	0.28	0.01	0.16	0.23	0	0	0	0	0	0	0	0.03	0.08	0.03	0.07	0	0	0.16	0	0	0	0.04	0	0	0	0	0	0	0.01	0.03
Ccnt2	0.24	0	0	0.05	0.34	0.02	0.02	0	0	0	0	0	0	0.02	0	0	0	0	0.02	0	0	0	0.02	0	0	0	0	0	0.02	0.05	0	0	0	0	0	0	0	0	0	0	0	0	0	0	0
Ccny	0.79	0.65	0.4	0.79	1.3	1	1.1	0.24	0.73	0.63	0.25	0.56	0.47	0.4	0.66	1.4	1.3	0.75	0.69	0.76	0.6	0.39	0.92	0.63	0.71	0.85	0.71	0.95	2.4	0.75	0.68	0.43	1.2	0.46	0.61	0.6	0.6	0.38	0.37	0.18	0.3	0.38	0.04	0.36	0.53
Ccnyl1	0.36	0.13	0.09	0.3	0.25	0.08	0.39	0.44	0.6	0.16	0	0.29	0	0	0.04	0.19	0	0	0	0	0	0	0	0	0.02	0.07	0.09	0	0	0	0	0	0	0.43	0	0	0	0	0	0	0	0	0	0.03	0
Ccpg1	0	0.1	0	0	0	0	0	0	0	0	0	0	0	0	0	0	0	0	0	0	0	0	0	0	0	0	0	0	0	0	0	0	0	0	0	0	0	0	0	0	0	0	0	0	0
Ccs	1.4	0.33	0	0.31	1	0	0.58	1.4	1.4	3.2	0.64	0.5	2.2	0.67	0	1.4	0.49	0.29	1.7	1.4	0.51	1.2	0.86	2.2	3	2.5	2.1	1.3	0.83	1.4	2.3	1.3	2.5	0.95	0.31	1.6	0.92	1.5	0.75	2.2	0.93	0.91	1	0.72	1.1
Cct2	101	69.1	81.1	85.9	94.8	102	86.3	85.2	80.9	85.4	58.1	63.7	91.9	73.4	63.4	80.8	59.9	64.2	60.5	63	58.7	48.2	54	46.8	40.1	44.2	44.9	37.6	37.9	35.8	35.6	28	33.8	35.3	42.9	36	30.9	35.3	36.6	26.7	26.6	27.1	26.3	27	27.5
Cct3	117	94.6	103	87.4	109	114	89.7	104	105	98.1	67.9	74.4	100	94.7	79.9	81.2	90.2	85.8	67.4	72.1	69.7	60	59.1	59.1	50.4	50.6	51.3	49.6	49.8	34.2	28.1	40.8	36.3	36.5	34.6	40.8	40.9	40.6	42.1	30.7	31.8	35.1	24.5	25.3	27.2
Cct4	76	57.9	68.2	55.2	64.5	75.5	64.6	64.1	64.6	42.2	44.5	43.1	53.1	53	45.6	40.7	49.5	43.1	36.1	40	50.6	30.2	41.5	30.5	22.6	27	27.2	30.4	27	23.6	21	30.9	21.2	23.7	25.3	24.7	21.8	27.1	18.9	25.4	21.6	19.5	14	14.8	17.9
Cct5	91.3	75.6	81.7	73	80.2	85.1	76.8	101	84.3	71.2	52.3	52.9	78.3	72	62	49.9	55	51.5	50	58.6	57.7	39.8	51.5	43.5	33.1	41	35.7	34.8	50	29.4	26.7	31.8	30.1	35.4	33.9	36.4	32.2	33.4	39.8	24.6	44.5	37.8	24.1	26.4	22.8
Cct6a	83.9	73.4	82	61.4	75.1	76.7	74.7	83.5	82.2	73.1	53.2	51	72.5	73.3	63.2	56.1	59.2	52.8	41.9	52.5	49.9	46.2	44.5	46.9	34.4	35.9	37.8	32.1	27.5	29.1	29.1	41.3	27.2	30.4	29.8	36.9	30.1	33.9	37.1	19.4	23.4	22.1	21	18.7	20.4
Cct6b	8.4	7.3	5.4	5.7	7.8	5.3	5	7.5	7.6	6.2	4.6	3.6	6.7	6.3	4.8	5.1	5.1	4.7	4.7	5.9	5.3	3.2	2.5	3.1	2.9	4	2.6	0.26	0	2.4	2.9	0.1	3.3	2.5	2.3	4	3.3	3.3	3.6	1.8	2.3	2.4	2	2.9	2.3
Cct7	87.1	61.8	65.1	69.6	73.4	78.9	76.4	73.7	77	67.7	50	53.3	61.8	66.8	57.5	53.8	61.3	58.9	53.4	53.2	55.1	38.7	44.9	43.7	33.6	35.1	40.1	36.7	43.4	29.3	29.9	31.1	31.6	29.1	28.5	37.8	30.3	30.1	32.4	25.6	25.1	30.3	22.8	21	26.4
Cct8	83.9	68	70.8	72.1	74.1	80.9	64.1	77	77.3	68.3	47.6	49.7	72.2	68	56.1	71.7	76.1	69	48.9	54	49.8	44	47	44	38.3	43	37.7	39.6	45.7	32.7	25.9	36.2	31.7	26.8	24.5	25.4	27.8	26.7	28.8	22.2	20.4	22.5	24.6	25.8	28
Ccz1	0.03	0.16	0.18	0.14	0.19	0.16	0.83	0.29	0.22	0.22	0.43	0.17	0.3	0.13	0.07	0.52	0.89	0.1	0.39	0.69	0.03	0.03	0.09	0.56	0.27	0.3	0.26	0.24	0	0	0.08	0	0.47	0.13	0.29	0.2	0.51	0.05	0.16	0	0.04	0.43	0.09	1.6	0.37
Cd109	0.04	0.1	0.03	0.2	0.5	0.05	0.38	0.24	0.54	0.94	1.2	0.88	0.31	0.42	0.6	2.9	2.3	1.6	2.1	2	1.4	1.6	3.3	1.9	2.1	3.5	2.8	2.2	2.2	1.9	1.2	0.33	2	1.3	0.76	1.6	0.47	0.2	0.4	0.03	0.19	0.1	0.18	0.22	0.28
Cd14	0	0	0	0	0	0	0	0	0	0	0	0	0	0	0	0	0	0	0	0	0	0	0.009	0	0	0	0	0	0	0	0	0	0.04	0	0.06	0.02	0	0	0	0.01	0.02	0	0	0	0
Cd151	0	0.26	0.23	0.65	0	0.34	0.12	0	0	0.26	0.22	0	0.26	0	0.4	0.16	0.16	0.13	1.1	0.67	0.59	0.15	0.75	0	1.3	1.2	1.2	0.24	0.69	1.4	0.43	2.1	0.82	0.34	0.42	1.1	1.1	0.36	0.45	0.82	0.83	0.94	1	1.6	0.64
Cd163	0	0	0	0	0	0	0	0	0	0	0	0	0	0	0	0	0	0	0	0	0	0.02	0.23	0	0.07	0.09	0.09	0.06	0.02	0.11	0.09	0.16	0.31	0	0.03	0	0.04	0	0.05	0.03	0.09	0.17	0	0	0.07
Cd163l1	0	0	0	0	0	0	0	0	0	0	0	0	0	0	0	0	0	0	0	0	0	0	0	0	0	0	0.009	0	0	0	0	0	0	0	0	0	0	0	0	0	0	0	0	0	0
Cd177	0	0	0	0	0	0	0	0	0	0	0	0	0	0	0	0	0	0	0	0	0	0	0	0	0.2	0	0.02	0	0	0	0	0.21	0	0	0	0	0	0	0	0	0	0	0	0	0
Cd180	0	0	0	0	0	0	0	0.006	0	0	0	0	0	0	0	0	0	0	0	0	0	0	0	0	0	0	0	0	0	0	0	0	0	0	0	0.04	0.003	0	0	0	0	0	0	0	0
Cd1d1	0.31	0	0.04	0	0.29	0.11	0	0.13	0.03	0	0	0.03	0	0.26	0.2	0	0.11	0	0	0	0	0.01	0.008	0.02	0	0.004	0	0	0	0	0	0	0	0	0.02	0	0	0	0	0	0	0	0	0	0
Cd1d2	0	0	0.04	0	0	0	0	0	0.03	0.23	0	0.03	0	0	0	0	0	0	0	0	0	0.01	0.009	0.02	0	0.004	0	0	0	0	0	0	0	0	0.02	0	0	0	0	0	1	0	0	0	0
Cd200	0	0.02	0.05	0	0.35	0.05	0.27	0.09	0.03	0.18	0	0	0.04	0.07	0	0	0	0	0.07	0	0	0.13	0.34	0	0.83	1	0.93	0.38	0.68	1	0.94	0	1.2	1.4	1.1	0	0	0.82	0	0	0.49	0.57	0.57	0.11	1.2
Cd248	0.06	0.08	0.23	0.08	0.09	0.15	0.29	0.18	0.13	0.61	0.03	0.17	0.28	0.09	0.6	0.69	0.25	0.32	0.32	0.04	0.04	0.22	0	0.17	0.58	0	0.13	0.29	0	0.13	0	0	0.5	0	0	0	0.09	0	0	0	0	0	0	0	0
Cd276	0.3	0.79	0.52	0.69	0.37	0.21	0.26	0.42	0.28	0.26	0.57	0.43	0.25	0.37	0.62	0.2	0.09	0.16	0.02	0.06	0.01	0	0.14	0.29	0.08	0.04	0.02	0	0.06	0.01	0	0	0.19	0	0	0.04	0.05	0	0	0	0	0	0	0	0
Cd2ap	0.6	1.4	1.9	1.3	1.3	1.5	2.3	2.3	2	4	2.5	1.8	4	2.7	2.7	3.6	4	3.1	2.9	2.5	2	3.3	3.6	2.9	3.4	2.9	3.5	2.8	2.1	2.1	2.8	2.5	4.5	4	4.9	2.8	3.5	5.1	3.5	3.5	2.8	2.9	5.7	6.8	6.3
Cd2bp2	2.3	1.5	4.7	2	2.8	2.2	1.8	2.5	2.7	3.9	1.7	1.9	4	1.9	1.6	0.39	0	0.71	1.5	0	0	0.3	0.94	0.6	0.93	0.89	0.49	0.91	0.64	0.48	0.83	1.2	0.58	0.86	0.33	0.78	0	0	0.06	0.1	0	0.11	0.08	0.24	0.15
Cd300lg	0	0	0	0	0	0	0	0	0	0	0	0	0	0	0	0	0	0	0	0	0	0	0	0	0	0	0	0	0	0	0	0	0	0	0	0	0	0	0	0.06	0	0	0	0	0
Cd302	0	0	0	0	0	0	0	0	0.09	0	0	0	0.02	0	0	0	0	0	0	0	0	0	0	0	0	0	0	0.06	0	0	0	0	0	0	0	0	0	0	0	0	0	0	0	0	0.03
Cd34	0.12	0	0.15	0	0.07	0.35	0.66	0	0.39	0.51	0.49	0.02	0.3	0	0.22	1	0	0.92	1.9	1.1	1.3	0.55	1.5	0.45	0.79	1.6	1.7	2.3	3.9	1.8	1.7	1.2	0.41	0.9	0.88	3.2	2.7	1.4	1.5	0.75	0.5	1.5	0.01	1	1
Cd36	0	0	0	0	0.14	0.07	0.6	0.29	0.34	1.8	0.61	1.4	2.2	1.3	0.73	0.33	0.93	0.96	0.94	0.5	0.78	0.56	2.1	1.1	1.2	1.6	1.4	2.3	0.92	1	2	3	2.1	3.2	2.7	2.6	3.2	0.62	2.1	3.1	1.7	2.2	1.3	1.1	1.6
Cd38	0.07	0.5	0.28	0	0.07	0.05	0.11	0.11	0.15	0.24	0.3	0.13	0.0007	0.18	0.24	1.4	0.44	0.32	0.03	0.06	0	0.07	0.12	0.19	0	0.07	0.08	0	0	0.04	0.07	0	0	0.39	0.26	0.18	0.15	0	0.17	0	0.27	0.24	0	0.12	0.15
Cd3eap	0.24	0	0.03	0.25	0.15	0.11	0.16	0.14	0	0	0	0.17	0	0.07	0.19	0	0	0	0.06	0	0	0	0.05	0.03	0.06	0	0	0	0	0	0	0	0	0	0	0	0	0	0	0	0	0	0	0	0
Cd44	0	0	0	0	0	0	0.08	0	0	1.8	1.5	0.64	0.78	0.11	1.1	5.2	6.1	3.2	3.6	2.8	3.8	2.5	4.4	3.5	4.1	4.2	3.7	1.6	0.52	2.9	2.5	1.7	3.8	3.4	2.3	6.4	4.1	2.9	0.79	2.1	0.33	0.98	1.2	1.6	1.5
Cd47	0.44	0.05	0.08	0.59	0.47	0	0.6	0.68	0.7	1.9	0.21	0.83	1.2	0.44	0.63	1.1	0.9	0	1.7	1.6	1.5	1.9	1.4	1.4	1.1	0.99	1.4	1.5	0.53	1.8	2.7	0	1.3	1.4	1.7	2.6	2.3	1.9	2	2.8	1.7	1.8	1.3	0.13	0.78
Cd48	0	0	0	0	0	0	0	0	0	0	0	0	0	0	0	0	0	0	0	0	0	0	0	0	0	0	0.01	0	0	0	0	0	0	0	0	0.06	0.06	0	0	0	0	0	0	0	0.04
Cd55	0	0.03	0.05	0	0.04	0.03	0	0	0.06	0.05	0	0	0	0.03	0.03	0.44	0	0.05	0	0.06	0.06	0.03	0.04	0.04	0.03	0.03	0	0.53	0.22	0.12	0.04	0	0	0	0	0.05	0.49	0.07	0.4	0.03	0	0.03	0	0	0.04
Cd59a	0.13	0	0	0	0.15	0	0	0	0	0	0	0	0	0	0	0.23	0	0	0.72	0.04	0	0	0.29	0	0.53	0.49	0.54	0.49	0.37	1.4	0.68	0.71	2.7	0.54	0	1.4	1.9	0.9	3.2	1.5	0	0.7	1	0.85	0.82
Cd5l	0	0	0	0	0	0	0	0	0	0	0	0	0	0	0	0	0	0	0	0	0	0	0	0	0	0	0	0	0	0	0	0	0	0	0	0	0	0	0	0	0	0	0	0	0.01
Cd63	0.63	1.5	0.85	3.8	1.5	0	4.5	3.6	0	2.6	1.9	2.4	2.3	3.5	3.3	5	2	4.2	3.7	3.9	2.9	2.9	3.1	2.6	4.2	4.1	3.3	3.9	2.8	3.4	5.8	47	4.8	3.8	3.6	5.1	4.1	3.5	2.2	3.1	0	2	2.5	2.3	3.2
Cd68	0	0	0	0	0	0	0	0	0	0	0	0	0	0	0	0	0	0.73	0	0	0	0	0	0	0	0	0	0	0	0	0	0	0	0	0	0	1.6	1.1	0.76	0	0	0.45	0	0.16	0.34
Cd74	0	0	0	0	0	0	0	0	0	0	0	0	0	0	0	0	0	0	0	0	0	0	0	0	0	0	0	0	0	0	0.13	0	0	0	0	0.25	0.21	0.1	0.27	0	0	0	0.06	0	0.19
Cd81	3.3	5.1	6.5	7.1	5.8	6	11.8	13.7	14.9	13.7	10.6	12.2	13.3	11.1	13.2	21.3	16	12	18.9	19.7	24.2	6.5	3.5	6	7.6	11.2	10.3	17.2	11	19.6	21.4	2.4	20.8	9.1	10.6	22.1	19	11.4	15.8	12.1	12.4	13.9	5.8	7.2	9.9
Cd82	0	0.15	0	0.58	0	0	0.2	0	0	0	0.36	0.21	1.1	0	0	2.4	1.1	0.92	1.7	1.4	0	0.96	1	1.5	0.93	0.78	1.2	1.3	0	1	0.43	0.97	0	0	0.08	0.57	0	1.6	1.2	1.1	0.46	0.79	2.1	1.5	1.7
Cd9	1.5	1.7	0	0.71	2.6	0	3.3	4.4	4.6	18.2	10.9	11.6	9.3	7.1	7.8	0.81	0.59	14.3	3.3	14.3	13.6	6.8	8.1	14.7	8.1	7.4	6.9	3.6	2.2	8.2	11.2	0.54	7.9	18.9	17.8	23.9	20.3	15.9	13.2	24.6	9.4	10.5	6.8	9.2	3.7
Cd93	0.35	0.62	1.1	0.98	0.64	1	0.6	1	1.3	1.2	0.35	1.6	1.3	1.2	1.2	3.2	2.2	1.2	0.75	1.2	0.95	0.74	0.46	0.74	1	0.57	0.73	0.9	1	1	0.35	1.8	1.5	0.52	0.79	1	0.6	0.18	0.8	0.04	0.18	0.07	0.07	0.12	0.13
Cd97	0	0.03	0	0.27	0.34	0.12	0.31	0.19	0.37	0.83	0.22	0.62	0.2	0.16	0.51	0.96	0.55	0.22	0.14	0.49	0.24	0.2	0.77	0.38	0.49	0.58	0.53	0.65	0.21	0.26	0.32	0.2	0.5	0.64	0.19	0.79	0.7	0.56	0.54	0.03	0.17	0.23	0.16	0.13	0.54
Cd99l2	0.32	0.24	0.33	0	0.26	0.46	0.5	0.16	0.32	0.08	0.15	0.55	0	0.24	0.36	0.13	0	0.28	0.15	0.3	0	0	0.009	0.46	0.19	0.12	0	0.36	0	0	0.72	0.7	0.16	0.21	0.14	0.14	0	0	0	0	0.17	0.21	0.26	0.26	6.9
Cda	0.38	0	0.28	0.51	0.52	0.57	0.18	0.43	0.43	0.22	0.03	0	0.49	0.19	0	0.46	0.6	0.16	0.15	0	0.2	0.12	0.4	0	0.46	0	0.15	0.21	0.09	0.37	1.1	0.13	0.66	0.44	0.45	0.51	0.33	0	0.33	0	0	0	0	0	0.13
Cdadc1	0	0	0	0	0	0	0	0	0	0	0	0	0	0	0	0	0	0	0	0	0	0	0	0	0	0	0.04	0.03	0	0	0	0	0	0	0	0	0	0	0	0	0	0	0	0	0
Cdan1	0.08	0.05	0.06	0.07	0.1	0.07	0.01	0.1	0.13	0.05	0	0.06	0.04	0.06	0.07	0	0.009	0	0.04	0.05	0.03	0.02	0.006	0.01	0	0.01	0	0.05	0.05	0.02	0.03	0	0.05	0.003	0.02	0.03	0.02	0.02	0.02	0.006	0.01	0	0	0	0
Cdc123	0.78	0.67	0.94	0.5	1.2	1.3	0.62	1.1	0.84	1.4	0.31	0.27	0.88	0.63	0.84	4.6	0	0	0.36	2.2	0.81	0.18	0.66	0.12	0.48	1.4	0.33	0	4.3	0	0	0	0.09	0.59	0.41	3.5	0.2	0.08	3.6	0.16	0.12	0	0.21	0.24	0.19
Cdc14b	0	0.2	0	0	0	0	0	0	0	0	0	0	0	0	0	0	0	0	0	0	0	0	0	0	0	0	0	0	0	0	0	0	0	0	0	0	0	0	0	0	0	0	0	0	0
Cdc16	3.1	5	7.9	4.1	3.3	6.1	5.1	4.9	4.5	16.1	4.9	4.6	13.4	6.9	4.6	2	1.7	1.4	3	1.3	2.1	2	1.9	2.1	1.5	1.2	1	0.44	0.35	1.1	0.57	0	0.82	1.8	0.63	0.59	0.39	0.34	0.27	0	0.18	0.52	0.17	0.09	0.06
Cdc20	0.02	0.02	0.04	0.05	0.06	0.08	0.07	0	0.03	0.05	0.04	0.05	0	0	0.02	0	0	0.04	0	0	0.03	0.007	0	0	0.02	0.02	0	0	0	0	0	0	0.01	0	0	0.01	0	0	0	0	0	0	0	0	0
Cdc23	6.2	4.3	5.6	4.7	4.5	3.7	4.7	3.8	3.9	3.1	2	2.3	1.6	4.4	3.6	1.6	0.88	0.62	1.8	1.4	2.5	1.2	1.8	0.84	1.2	1	0.48	0.75	0.27	0.42	0.55	0.19	0.46	0.09	0.26	0.66	0.46	0.11	0.1	0.16	0.03	0.03	0.06	0.17	0.14
Cdc26	9.8	7.4	11.8	8.8	10.9	10.8	8.9	9.2	7.3	8	6.2	3	6.7	7.6	4.1	3.2	2.6	4	1.9	2.8	4.4	2.5	7	4.5	2.1	1.5	2	2.4	2.6	3.5	4.3	3	2	1.8	0.77	4.2	0.83	2.4	0	0	0	1.4	0.86	0.67	0.62
Cdc27	0.51	0.25	0.13	0.17	0.16	0.13	0.47	0.24	0.37	0	0.06	0.13	0	0.04	0.22	0.36	0	0	0.02	0.08	0	0.03	0.07	0.12	0.004	0.04	0.02	0.05	0.05	0.06	0	0.07	0	0.03	0	0.03	0.05	0.03	0	0	0	0	0	0	0
Cdc34	3.2	1.9	2.6	0.28	2.2	3.2	1.4	2.3	2	0.31	0.81	0.71	0.94	1.5	0	0.25	0.44	0.47	0.97	0	0.57	0.25	0.33	0	0.59	0.36	0.26	0	0	0.15	0	0	0.28	0	0	0	0.35	0.07	0.23	0	0	0	0	0	0
Cdc37	22.5	21.9	25.2	25.2	20.4	24.2	24.2	26.9	25.9	21.5	16.9	18.8	25.5	19.6	19.8	18.8	17.4	17.1	32.3	21.9	16.1	14.4	10.8	15.6	13.6	14.5	16.3	10.7	16.7	12.1	11.3	19.8	10.2	11.9	6.3	12.8	9.1	11.3	12.2	7.6	9.3	6.4	10.7	10.6	12.2
Cdc37l1	0.11	0.1	0	0.07	0	0.54	0.09	0.41	0.77	0.15	0	0.1	0	0.07	0	0	0	0	0.29	0.64	0	0.08	0	0.13	0	0.07	0.2	0.08	0	0.34	0	0	0.08	0	0	0.09	0	0	0	0	0	0	0	1.5	0.13
Cdc40	1.2	1.4	1.4	1.9	1.5	2.5	1.4	1.8	1.7	0.88	0.88	0.59	0.94	1.1	1.2	0.71	0.35	0.51	0.51	0.51	0.44	0.35	0.79	0.61	0.53	0.24	0.59	0.42	0.18	0.3	0.22	0.55	0.43	0.22	0.23	0.21	0.18	0.09	0.39	0	0.09	0.06	0.03	0.01	0.05
Cdc42	56.2	46.6	43.5	57.9	72.6	62.6	80	70.2	70.6	57.9	63.3	62.5	45.2	69.8	67.2	103	96.4	122	95.1	86.5	92	48.4	61.7	50.3	72.7	75.7	67.2	124	158	90.9	93.1	158	106	60.1	70.3	97.8	83.7	86.2	80.1	70.2	84.3	78.5	61.7	59.8	73.3
Cdc42bpa	0.06	0.04	0.04	0	0.08	0.07	0.07	0.05	0.09	0.09	0.01	0.25	0.005	0.03	0.06	0.04	0.07	0.01	0.07	0	0	0.05	0.05	0.08	0.05	0.05	0.09	0.08	0.79	0.82	0.77	0.02	0.08	0.06	0.1	0.2	0.18	0	0.03	0.09	0.004	0.04	0.05	0.04	0.06
Cdc42bpb	1.1	1.6	1.1	1.7	2.1	1.8	1.9	1.3	1.4	3	0.76	1.3	2.9	0.98	1.1	2.6	2.5	1.3	2.5	1.7	0.92	0.96	1.6	3.9	1.9	2.3	2.7	1.6	0.56	2.1	1.8	0.42	1.9	2.2	2.2	2	2.3	1.1	2.1	0.72	0.87	3.2	0.67	1.3	1.7
Cdc42bpg	0	0	0	0.007	0	0	0.003	0.02	0	0.02	0.02	0.008	0	0.02	0.03	0.07	0.08	0.04	0.05	0.05	0.01	0.06	0.24	0.04	0.03	0.05	0.07	0.04	0	0.07	0.06	0	0.19	0.08	0.19	0.14	0.18	0.2	0.09	0.06	0.07	0.03	0.13	0.15	0.13
Cdc42ep1	0.2	0.27	0.54	0.48	0.62	0.52	0.57	0.41	0.52	0.58	0.53	0.88	0.92	0.89	0.79	0.71	0.91	0.29	0.59	0.56	0.24	0.57	1.2	0.56	0.42	0.46	0.61	1.2	0.22	1.3	1.4	0	1.8	1.6	1.1	1.6	1.7	0.87	2.1	0.52	0.85	0.96	1	1.1	1.7
Cdc42ep2	0	0	0	0	0	0	0	0	0	0	0	0	0	0	0.1	0.18	0.25	0.17	0	0	0	0	0	0	0	0.1	0	0.37	0.33	0	0	0	0.22	0	0	0	0	0	0	0	0	0	0	0	0.06
Cdc42ep3	0	0.04	0	0.18	0.22	0	0	0	0.05	0	0	0	0.17	0	0	0	0	0	0	0	0	0	0	0	0	0	0	0	0.29	0	0.54	0.75	0	0	0	0	0	0	0	0	0	0	0	0	0
Cdc42ep4	0.66	1.2	0.83	1.4	2.6	2.5	1.4	0.98	1.4	0.88	0.6	0.88	0.88	0.6	0.7	0.94	0.07	0.76	0.73	0.2	0	0.59	0.73	0.31	0.25	0.17	0.26	0.85	0.74	0.33	0.57	0	0.84	0.53	0.34	0.3	0.04	0.1	0.14	0	0	0.15	0.22	0.09	0.32
Cdc42ep5	0	0	0.24	0.48	0	0	0	0.1	0	0	0.13	0.3	0	0.41	0.47	0	0.55	0	0.22	0	0	0.28	0.54	0.22	0	0	0	0	0	0	0.25	0	0	0	0.3	0	0.04	0	0	0	0	0	0	0	0
Cdc42se1	0	0.22	0.59	0	0	0	0.1	0	0	0.09	0	0	0.08	0.55	1.2	2.3	0	0	0.31	0	0	0	0	0	0	0	0	0	0	1	0.2	0	1.3	0	0	1	0.85	0	0	1.2	1.3	0	0.58	0.38	0.68
Cdc42se2	0.33	0.1	0.43	0.4	0.35	0.46	0.47	0.35	0.41	0.33	0	0.24	0.4	0.59	0.26	0.42	0.41	0.04	0.56	0.29	0.22	0	0.28	0.12	0	0	0	0.37	0	0.39	0.39	0	0.47	0.58	0.27	0.47	0.28	0	0.29	0.12	0	0.16	0.15	0	0.26
Cdc45	0.08	0.2	0	0	0	0.05	0.02	0	0.007	0.06	0	0	0	0	0.03	0	0	0	0	0	0	0	0	0	0	0	0	0	0	0	0	0	0	0	0	0	0	0	0	0	0	0	0	0	0
Cdc5l	6.1	6.9	6.1	5	5	6.8	7.1	6.7	6.6	6.7	4.5	5.3	5.4	4.9	5.9	3.9	3.9	2.3	3.9	3.6	2.9	2.7	4.3	2.8	2.6	2.2	3.2	2.2	2	2.3	2.5	2.8	3	2.2	2.4	2.7	0.91	1.3	0.77	0.32	0.5	0.4	0.83	0.95	1
Cdc73	1.7	2.4	2.8	1.2	2.1	2.1	2.1	1.4	2.2	2	1.2	1.9	1.8	1.9	1.5	0.69	1.1	0.64	0.45	1.2	0.66	1.6	1.2	1.2	2.3	1.9	2.2	0.72	0.97	0.46	0.2	0.29	0.36	0.35	0.28	0.57	0.48	0.26	0.43	0.14	0.13	0.45	0.19	0.25	0.5
Cdca2	0.01	0.01	0	0.03	0	0.02	0.02	0.01	0.01	0	0	0	0.02	0	0.003	0	0	0	0	0	0	0	0	0	0	0	0	0	0	0	0	0	0	0	0	0	0	0	0	0	0	0	0	0	0
Cdca3	0.13	0	0	0	0.22	0.17	0.08	0.17	0.06	0	0	0.03	0	0	0.05	0	0	0	0	0	0	0	0	0	0	0	0	0	0	0	0	0	0	0	0	0	0	0	0	0	0	0	0	0	0
Cdca4	0	0	0	0	0	0	0.02	0	0	0	0	0.04	0	0	0	0	0	0	0	0	0	0	0	0	0	0	0	0	0	0	0	0	0	0	0	0	0	0	0	0	0	0	0	0	0
Cdca5	0.24	0.05	0	0.13	0.68	0	0	0	0	0.02	0.05	0.07	0	0	0	0	0	0	0	0	0	0	0	0	0	0	0	0	0	0	0	0	0	0	0	0	0	0	0	0	0	0	0	0	0
Cdca7	0.24	0.09	0.22	2.2	0.1	0.47	0.24	0.17	0	0	0	0	0	0.06	0	0.04	0	0	0	0	0	0	0	0	0	0	0	0	0	0	0	0	0	0	0	0	0	0	0	0	0	0	0	0	0
Cdca7l	0.02	1	0.55	0.11	0	0.14	0.18	0	0.07	0	0.31	0.35	0.16	0.05	0	0	0	0	0	0	0	0	0	0	0	0	0	0	0	0	0	0	0	0	0	0	0	0	0	0	0	0	0	0	0
Cdca8	1.6	5.3	0.87	1.8	0.83	0.31	0	1.5	1.9	0	0.11	1.1	0	0.18	5.9	0	0.11	0	0	0.13	0	0	0	0	0	0	0	0	0	0	0	0	0	0	0	0	0	0	0	0	0	0	0	0	0
Cdcp1	0	0	0	0.1	0	0	0	0.03	0	0	0	0.02	0	0.03	0.03	0	0	0	0	0	0	0.02	0.06	0.04	0	0.05	0.02	0	0	0	0	0	0.54	0.01	0	0	0	0	0	0.01	0	0	0	0.02	0.02
Cdh1	0.3	0.41	0.86	1.7	1.3	0.72	1.1	1.8	3	3.5	4	3.9	2.4	3.7	2.4	5.4	4.8	4.5	6	4.5	3.8	6.3	7	5.1	8.4	7.5	8.5	4.1	3.3	4	6.2	5.8	5	5.6	6.7	2.9	3.9	3.8	4	2.2	2.5	2.3	7.9	5.4	6.8
Cdh11	0.43	0.54	0.49	0.8	1.3	0.72	1.5	0.78	1.4	1.3	1.2	1.2	1.8	0.9	1.7	0.49	6.4	0.47	0.64	0.37	0.48	0.32	0.42	0.64	0.48	0.92	0.67	0.73	0.98	1.1	0.59	0.65	0.79	0.13	0.06	0.45	0.17	0.1	0.08	0	0.008	0	0.01	0.03	0
Cdh13	0	0	0	0	0	0	0	0.02	0.02	0.21	0.09	0.16	0.009	0.02	0.05	0.35	0.37	0.33	0.17	0.26	0.06	0.19	0.17	0.42	0.42	0.68	0.43	0.63	0.71	0.45	0.62	1.2	1.1	0.21	0.39	1.3	1.1	0.83	0.95	1.2	1.2	1.8	0.52	0.71	1
Cdh17	0	0	0	0	0	0	0	0	0	0	0	0	0	0	0.01	0	0	0	0	0	0	0	0	0	0	0	0	0	0	0	0	0	0	0	0.3	0	0	0	0	0	0	0	0	0	0
Cdh2	0.98	0.73	1	0.4	0.88	0.63	0.6	0.41	1.4	0.35	0.52	0.12	0.28	0.09	0.79	0.1	0.05	0.06	0	0.41	0	0.03	0.16	0.15	0.07	0.09	0.11	0.13	0.2	0.18	0.22	0.16	0.2	0	0	0.07	0	0	0	0	0	0	0	0	0
Cdh23	0	0	0	0	0	0.19	0.09	0	0	0	0	0	0	0	0	0	0	0	0	0	0	0	0	0	0	0	0	0	0	0	0	0	0	0	0	0	0	0	0	0	0	0	0	0	0
Cdh24	0	0	0	0	0	0	0	0	0	0	0	0	0.18	0	0.38	0	0	0	0	0	0	0	0	0	0	0	0	0	0	0	0	0	0	0	0	0	0	0	0	0	0	0	0	0	0
Cdh3	0.2	0.37	0.34	0.87	0.55	0.84	0.23	0.38	0.43	0.02	0.03	0.09	0.04	0.14	0.04	0	0.1	0	0.09	0.07	0	0	0	0.03	0.06	0.03	0.04	0	0	0.09	0.02	0	0.04	0	0	0.06	0	0	0	0	0	0	0	0	0
Cdh4	0	0	0	0	0.03	0	0	0	0	0	0	0	0	0	0	0	0	0	0	0	0	0	0	0	0	0	0	0	0	0	0	0	0	0	0	0	0	0	0	0	0	0	0	0	0
Cdh5	0.14	0.32	0.29	0.37	0.29	0.34	0.41	0.56	0.37	0.09	0.36	0.43	0.39	0.38	0.29	0.51	0.65	0.39	0.43	0.28	0.57	0.07	0.07	0.27	0.32	0.11	0.33	0.65	0.21	0.29	0.21	0.35	0.26	1.3	1.2	0.5	0.37	0.07	0.23	0	0	0.09	0.03	0.12	0
Cdh6	0	0.02	0	0	0	0	0	0	0	0	0	0	0	0	0	0	0	0	0.009	0	0	0	0	0	0.02	0	0.01	0	0	0	0	0	0	0	0	0.01	0	0	0	0	0	0	0	0	0
Cdipt	1.5	3.7	1.3	1.2	3.7	3.1	1.5	1.2	1.6	3.4	2.4	2.7	2.4	1.3	2.6	6.7	7.8	6.7	4.8	6.6	5.6	2.3	1.7	3.7	4.7	1.9	5	5.5	3.3	5.5	3.3	0.93	3.1	2.8	3.7	7.2	6.4	6.2	4.9	4.3	5.9	4.4	3.3	3.2	5.2
Cdk1	37.1	41	44	32.2	32.7	31.8	21.2	32.4	33.7	42	20.9	31.3	56.2	33.7	33.6	10.1	12.6	8.4	10.9	6.3	10	9.6	12.4	7.6	4.5	3.3	5.5	5.5	4.7	5.3	2	2	3.7	1.2	7.8	1.2	0.93	1	0.63	0	0.33	0.09	26.4	0.18	0.44
Cdk11b	2.6	2.6	2.9	2.5	2.7	2.8	1.6	2.3	2.8	2.3	1.1	2	2.3	1.9	1.6	2	1.6	0.75	1.1	1	3.7	1	0.98	1.1	0.87	0.73	1.3	0.7	1	0.92	0.44	0.17	0.82	0.7	0.44	0.87	0.49	0.19	0.22	0.16	0.55	0.3	0.33	0.56	0.6
Cdk12	0.14	0.12	0.15	0.25	0.17	0.35	0.06	0.04	0.05	0	0.13	0	0.07	0.18	0.06	0	0	0	0	0.17	0	0	0	0	0	0	0	0	0	0	0	0	0.04	0	0.04	0	0	0	0	0	0	0	0	0	0
Cdk13	0.25	0.17	0.36	0.2	0.2	0.19	0.1	0.27	0.33	0.13	0.25	0.14	0.07	0.05	0.18	0.09	0.2	0	0.07	0.09	0.01	0.02	0.08	0.05	0	0.06	0.07	0	0	0	0	0	0	0	0.04	0.07	0.06	0	0.008	0	0	0	0	0.02	0.007
Cdk14	0	0	0	0.03	0.02	0	0	0	0.07	0	0	0	0	0	0	0	0	0	0	0	0.21	0	0.003	0	0	0.09	0	0	0	0	0	0	0	0	0.1	0	0.21	0	0	0	0	0.003	0	0	0
Cdk16	0.07	0.49	0.04	0	0	0	0	0	0.08	0.45	0	0	0	0.06	0.07	0	0.02	0	0.01	0	0.19	0.1	0.003	0.19	0.15	0.08	0.06	0	0	0	0	0	0	0.03	0.09	0.006	0.19	0	0	0	0	0.002	0	0	0.02
Cdk17	0.03	0.19	0.009	0.24	0.25	0.16	0.36	0	0.23	0.19	0.22	0.08	0.12	0	0.35	0.02	0	0	0	0.06	0	0	0	0.02	0.1	0.01	0.01	0	0.08	0.15	0	0	0.09	0	0	0.1	0	0	0.07	0	0	0	0.009	0.01	0.01
Cdk18	0	0	0	0	0	0	0	0	0	0	0	0	0	0	0	0	0	0	0	0	0	0.01	0.009	0.02	0.05	0.01	0.11	0	0	0	0.02	0	0.35	0.06	0.03	0	0.08	0.03	0.04	0.08	0	0	0.03	0.09	0.33
Cdk19	0.11	0.06	0	0	0.14	0.43	1	0	0	0	0	0.04	0	0.08	0	0	0	0.07	0	0	0	0	0	0	0.04	0	0.02	0	0	0	0	0	0	0	0	0	0.05	0	0	0	0	0	0	0	0
Cdk2	4.2	2.9	2.4	3.9	3.7	3.8	3.2	3.1	2.3	2.9	1.9	2.3	3	3.1	2.3	1.7	2	0.68	1.4	1.3	0.82	0.54	1.4	1.1	0.81	0.46	0.47	0.69	1.4	0.64	0.44	1.9	0.49	0.08	0.21	0.15	0.38	0.75	0.4	0.09	0	0.07	0.16	0.12	0.15
Cdk20	0	0	0	0	0	0	0	0	0	0	0	0	0	0	0	0	0	0	0	0	0	0	0	0	0	0	0	0	0	0	0	0	0.16	0	0	0	0	0	0	0	0	0	0	0	0
Cdk2ap1	0	0.35	0.78	0	16.6	0	14.9	0	0.52	1.6	0	0	2	0.82	0.14	0	0	0.47	2.5	0.31	0.04	0.42	0	0	0	0	0	0	0	0.77	0	0	0	0	0	0	0	0	0	0	0	0	0.05	0.13	0
Cdk4	15.9	13	13.4	12	11.3	14.3	11.4	9.1	9.2	9.3	5.4	5.3	0	8.8	7.5	3.3	6.1	0.96	3.5	2.3	1.8	1.8	4.2	2	1	2.1	1.6	3.6	0.31	0.75	0.35	0	1.7	1	0.48	0.89	0.35	0	0.19	0.1	0	0.04	0.03	0.08	0.1
Cdk5	1.3	12.3	1.2	0.93	1.7	1.6	1.3	2	1.6	2.2	0.36	0.64	2.3	2.7	1.8	1.9	0.62	0.38	0.54	1.5	1.4	7.1	1.6	11	1.8	1.5	1.3	1.3	0.58	4.1	1.3	0	1.7	1.4	1.7	11.4	4	1.5	1.4	0.75	3.4	0.84	2.8	2.9	1.7
Cdk5rap1	0.01	0	0	0.02	0.02	0	0	0.008	0	0	0	0	0	0.01	0	0	0	0	0.07	0	0	0	0	0	0	0	0	0	0	0	0	0	0	0	0	0	0	0	0	0	0	0	0	0	0
Cdk5rap2	0.03	0.1	0.3	0.03	0.07	0.05	0.22	0.04	0.03	0.21	0	0.02	0.02	0.1	0.18	0.02	0.005	0.007	0	0.006	0.01	0.03	0.005	0	0.002	0	0	0	0.005	0	0.006	0	0	0	0.004	0	0	0.008	0	0	0	0	0	0	0.005
Cdk5rap3	1.5	0.66	0.06	0.88	0.35	2	0.46	2.1	0.4	3.3	0.36	1.6	3.6	1.8	1.1	0.98	1.1	0.26	0.25	1.6	1.4	2.3	1.4	2.7	0.37	0.29	0.33	0.41	0.86	0.64	0.57	0.44	0.86	1.5	1.3	0.75	1.2	1.2	0.87	0.95	0.81	1.6	0.41	1.7	1.1
Cdk6	3	1.8	2.9	4.4	2.3	2.6	2.3	3.4	3.7	2.3	1.5	1.4	2.4	1.2	1.7	1.3	2.3	0.5	1.1	1.3	1.1	0.57	1.3	1.8	0.88	1.2	0.75	1.7	0.69	0.93	0.9	2.2	1.9	0.18	0.58	0.86	0.36	0.21	0	0	0.51	0.11	0.06	0.04	0.27
Cdk7	0.09	0.75	1	0.6	0.98	0.79	1.5	0.14	0	0.4	0.08	0.31	0.55	0.46	0.73	0.05	0.06	0	0.14	0	0	0.15	0.27	0.03	0.13	0.13	1.2	0.27	0	0.13	0.04	0	0.13	0.07	0.09	0.04	0	0.03	0.02	0	0.03	0.07	0.03	0.03	0.07
Cdk8	0.09	0.35	0.02	0.08	0	0	0	0.02	4.9	0.18	0	0.03	0	0	0	0	0	0.06	0	0	0.07	0	0	0	0.01	0	0.02	0	0	0	0	0	0	0	0	0	0	0	0	0	0	0	0	0	0
Cdk9	2.3	1	0.8	2.1	2.1	2.2	2.2	1.7	1.8	0.64	1.9	1.3	0.32	0.89	0.89	0.81	0.44	0.2	0.58	0.51	0.34	0	0.38	0.82	0.46	1.3	0.89	0.21	0.43	0.41	0.14	0.98	0.75	0	0.21	0.49	1	0.47	0.44	0.28	0.43	0.08	0.24	0.26	0.24
Cdkal1	0.13	0.12	0.06	0.26	0.26	0.24	0.29	0.14	0.29	0.06	0.08	0.16	0.02	0.05	0.31	0.58	0.35	0.23	0.09	0.13	0.09	0.02	0.02	0.07	0.08	0.12	0.13	0.15	0.1	0.13	0.08	0	0.08	0.03	0	0.15	0.15	0.03	0.07	0.06	0.04	0	0	0	0
Cdkl2	0	0	0	0	0	0	0	0	0	0	0	0	0	2	0	0	0	0	0	0	0	0	0	0	0	0	0	0	0	0	0	0	0	0	0	0	0	0	0	0	0	0	0	0	0
Cdkl4	0	0.62	0.36	0	0	0	0.27	0	0	0	0	0	0	0	0.32	0	0	0	0	0	0.22	0.18	0.33	0	0.25	0	0	0	0	0.09	0	0	0	0	0.25	0.3	0.16	0	0	0	0	0	0	0	0
Cdkl5	0.007	0	0.06	0	0.06	0	0.08	0.08	0.001	0	0	0	0	0	0	0	0	0	0	0	0	0	0	0.05	0	0	0	0	0	0	0	0	0	0	0	0	0	0	0	0	0	0	0	0	0
Cdkn1b	0.49	0.27	0.74	1.2	0.79	0.6	0.34	0.16	0.11	0.77	0	0.21	0.68	0.67	0.23	3.1	2.6	1.8	0.51	0.14	0.33	0.68	0.74	1.3	1.1	0.15	0.83	1	0.62	1.9	0.18	0.52	2.2	0.27	1.2	1.2	0.15	0.45	0.35	0	0.46	0.2	0.17	0.17	0.12
Cdkn1c	8.9	15.4	14.6	10.4	13.8	15.7	24.4	12.3	12.1	16.2	9.9	9.2	16.7	13.1	9.4	7.9	3.8	7.2	5.5	4.5	3.8	2.1	3.1	2.9	2.1	1.6	1.9	0.57	0.49	0.71	0.5	0.34	0.95	0.2	0.44	0.38	0	0.24	0	0	0	0	0	0	0.06
Cdkn2aip	0.43	0.9	0.88	0.85	0.89	0.71	0.64	0.61	0.47	0.27	0.25	0.39	0.29	1.1	0.37	0.08	0.11	0.08	0.11	0.41	0.27	0.4	0.22	0.32	0.17	0.05	0.03	0.17	0.18	0.2	0.14	0	0.58	0.41	0.11	0.17	0.03	0.61	0.12	0.03	0.18	0	0.17	0.09	0.03
Cdkn2aipnl	0.33	0	0.51	0.13	0	0.31	0.44	0.87	2.5	0.09	0	0.12	0.62	0.1	0.18	0.19	0.19	0	0	0.12	0.13	0.69	0.3	0	0.08	0.15	0.21	0.44	0.51	0.41	0	0	0.22	0	0	1.1	0	0.1	0	0	0	0	0	0.04	0.07
Cdkn2c	0	0	0	0	0	0	0	0	0	0	0	0	0	0	0	0	0	0	0	0	0	0	0	0	0	0.21	0	0	0	3.1	0	0	0.12	0	0.15	0.54	0.66	0.31	0.19	0	0	0.33	0.11	0.27	0.08
Cdo1	0	16.6	16	0	13	14.4	13.1	18.3	15.6	18.3	0	0	21.7	17.9	16.4	0	0	0	4.8	0	9.3	6.2	10.5	10	9	10.1	7.5	7.1	6.8	4.5	1.6	5	2.3	6.7	6	4.2	0	0	0	0	5.4	3.7	3	2.7	3.1
Cdon	0	0	0	0	0.008	0	0.007	0	0.02	0.02	0	0	0	0	0.01	0.04	0.008	0	0	0	0	0	0	0	0	0.001	0.003	0	0	0.005	0	0	0.02	0	0	0	0	0	0	0	0	0	0	0	0
Cdpf1	0.15	0.15	0	0	0	0.13	0	0.14	0	0	0	0	0	0	0	0	0	0	0	0	0	0	0	0	0	0	0	0	0	0	0	0	0	0	0	0	0	0	0	0	0	0	0	0.03	0
Cdr2	0	0	0.04	0.02	0	0.02	0	0	0	0	0	0	0	0	0.03	0	0	0	0	0	0	0	0	0	0	0	0.02	0	0	0	0	0	0	0	0	0	0	0	0.02	0	0	0	0	0	0
Cdr2l	0.01	0	0.07	0.01	0	0.02	0.36	0	0.13	0.11	0	0.02	0.03	0.02	0.04	0.04	0	0	0.04	0.05	0	0	0.01	0.12	0	0.03	0	0.03	0	0	0	0	0	0	0.005	0	0	0	0	0	0	0	0	0	0
Cds1	0	0	0	0	0	0	0	0	0	0	0	0	0	0	0	0	0	0	0	0	0	0	0	0	0	0	0.02	0	0	0.03	0	0	0.03	0.04	0	0	0	0	0	0.12	0	0.02	0	0	0.04
Cds2	0.41	0.3	0.41	0.38	0.36	0.36	0.9	0.46	0.62	0.79	0.21	0.26	0.6	0.76	0.46	0.66	0.54	0.19	0.68	0.36	0.47	0.33	0.68	0.39	0.49	1.4	1.1	0.74	1.3	1.5	0.99	1.1	1.5	0.49	0.43	1.1	1.1	0.57	0.69	0.46	0.87	1.1	0.46	0.4	1.2
Cdsn	0	0	0	0	0	0	0	0	0	0	0	0	0	0	0	4.4	4.7	7.6	5	3	4.4	3.5	6.4	3.8	4.3	4.3	4.1	3.6	2.3	2.8	1.3	0.61	2.5	0.84	3	1.5	0.46	0.76	0.84	0.39	0.4	0.86	0.02	0.54	0.74
Cdt1	0	0	0.01	0	0	0	0	0.01	0.02	0	0	0	0	0	0	0	0	0	0	0	0	0	0	0	0	0	0	0	0	0	0	0	0	0	0	0	0	0	0	0	0	0	0	0	0
Cdv3	14	11.8	16.6	11.4	5.2	21.1	12.6	13.3	13.6	13.5	8.6	4.1	14.5	10.9	5.6	15.2	6.5	2.5	7.8	6	7.4	5.8	7.7	6	0	0	2.3	6.6	0.79	6.2	4.3	0.8	4.5	2.5	5.5	4.4	3.9	3.5	4.8	3.7	3.2	3.7	3.8	2.9	5
Cdyl	0.26	0.24	0.25	0.08	0.22	0.39	0.28	0.18	0.17	0.05	0.1	0.21	0.05	0.25	0.2	0	0	0	0.09	0.19	0.03	0.03	0.1	0.08	0	0.06	0.05	0	0	0	0	0	0.08	0	0	0.01	0	0	0	0	0	0	0	0	0
Cdyl2	0	0	0	0	0.05	0	0	0	0	0	0	0	0	0	0	0	0	0	0	0	0	0	0	0	0	0	0	0	0	0	0	0	0	0	0	0	0	0	0	0	0	0	0	0	0
Ceacam1	0.04	0	0	0	0	0	0	0	0.02	1	0.33	0.24	0.26	0.14	0.26	1.6	1.3	1.3	1.8	0.89	1	0.37	0.09	0.34	0.25	0.34	0.35	0.06	0.3	0.09	0.14	0	0.22	0	0	0.02	0	0	0	0	0	0	0	0.04	0.04
Ceacam11	0	0	0	0	0.01	0	0	0	0	0	0	0	0	0	0	0	0	0	0	0	0	0	0	0	0	0	0	0	0	0	0	0	0	0	0	0	0	0	0	0	0	0	0	0	0
Ceacam14	0	0	0	0	0	0	0	0	0	0	0.13	0	0	0	0	0	0	0	0	0	0	0	0	0	0	0	0	0	0	0	0	0	0	0	0	0	0	0	0	0	0	0	0	0	0
Ceacam19	0	0	0	0	0	0	0	0	0	0	0	0	0	0	0	0	0	0	0	0	0	0	0	0	0	0.05	0	0	0	0	0	0	0	0	0	0	0	0	0	0	0	0	0	0	0
Cebpa	0	0	0	0	0	0	0	0	0	0	0	0	0	0.02	0	0	0	0	0	0	0	0	0.02	0.04	0	0	0.05	0	0	0	0	0	0.06	0	0.06	0	0	0	0	0	0	0	0	0.04	0.02
Cebpb	0	0	0	0	0	0	0	0	0	0	0	0	0	0	0.05	0	0	0	0	0.28	0	0	0	0.07	0	0.19	0	0	0	0	0	0	0.1	0	0	0	0.24	0	0	0	0	0	0.05	0	0
Cebpz	0.71	0.68	0.39	0.31	0.69	0.69	0.51	0.43	0.6	0.26	0.22	0.53	0.21	0.46	0.31	0.32	0.2	0.14	0.06	0.1	0.14	0.02	0.11	0.04	0.14	0.09	0.1	0.09	0	0.06	0.46	0	0.13	0.009	0.02	0.07	0.05	0.008	0	0	0	0.62	0	0.24	0.008
Cecr2	0	0.01	0	0.003	0.003	0.005	0	0	0.004	0	0	0	0	0	0	0	0	0	0	0	0	0	0	0	0	0	0	0	0	0	0	0	0	0	0	0	0	0	0	0	0	0	0	0	0
Cecr5	0.07	0.16	0.04	0	0.09	0	0.13	0.01	0.12	0	0.04	0	0	0.01	0.03	0.23	0.05	0	0.16	0.3	0	0.23	0.15	0.18	0.36	0.67	0.12	0.69	1.8	0.04	0.07	0.15	0.2	0.36	0.38	0.31	0.38	0.84	0.3	0.46	0.66	0.35	0.52	0.55	0.5
Cel	0	0	0	0	0	0	0	0	0	0	0	0	0.38	12.5	2.1	0	0	0	0	0	0	7.9	2.4	0.16	16.9	0.35	4	0.08	0	3.4	0.5	0.6	0.33	1.1	7.2	0.03	0	0	0	0.02	0	0	0	0.06	1.8
Cela1	0	0	0	0	0	0	0	0	0	0	0	0	0.31	8.5	2.3	0	0	0	0	0	0	7	2.8	0.24	19	1	0.14	0	0	0	0	0	0.05	1.6	11.4	0	0.44	0.39	0.1	1.9	1.8	1.5	3.9	3.6	7.8
Cela2a	0	0	0	0	0	0	0	0	0	0	0	0	0	17	4.7	0	0	0.06	0	0	0	31.6	14.8	1.5	70.5	3.4	0.88	0	0	2.9	0	0	0	5.4	19	0	0	0	0	0.93	9.5	0.13	1.7	3.2	9.7
Cela3b	0	0	0	0	0	0	0	0	0	0	0	0	0.4	23	3.8	0	0	0	0	0	0	8.9	2.9	0.84	25.9	0.39	0.18	0	0	1.9	0	0	0	1.2	0.98	0	0	0	0	0	0	0	0	0.25	1.3
Celf1	11.3	9.3	8.3	10.3	8.5	10.5	9.3	9	10.2	7.2	3.5	2.5	4.1	8.1	7.8	11.3	9.7	10.6	5.7	5.6	3.9	3.5	5.9	4.1	5.1	4.2	4	3.7	1.3	4.9	1.7	1.1	3.3	3.1	2.9	4.9	3.6	2.2	3.3	1.3	1.9	0.28	0.79	1.5	2.2
Celf2	2.1	3.8	2.2	3.5	3	2.7	4.1	2.8	2.4	3.1	1.9	1.3	1.7	4.3	3.9	3.3	4.4	2	2.7	3.6	1.8	1.8	1.8	1.4	2.6	2.4	2.8	2.6	1.2	1.6	2	0.24	2.4	1.6	1.1	3.3	0.67	0.79	1.1	0.1	0.33	0	0.09	0.09	0.31
Celf3	0.006	0.02	0	0	0.05	0	0	0.05	0.009	0	0	0	0	0	0	0	0	0	0	0	0	0	0	0	0	0	0	0	0	0.01	0	0	0	0	0	0.14	0	0	0	0	0	0	0	0	0
Celf4	0	0	0	0	0	0	0	0	0	0	0	0	0	0	0	0	0	0	0	0	0	0	0	0	0.004	0	0	0	0	0	0	0	0	0	0	0	0	0	0	0	0	0	0	0	0
Celf5	0	0	0	0	0	0	0	0	0	0	0	0	0	0	0	0	0	0	0	0	0	0	0	0	0.004	0	0	0	0	0.01	0	0	0	0	0	0	0	0	0	0	0	0	0	0	0
Celf6	0	0.02	0	0	0	0	0	0.04	0	0	0	0	0	0	0	0	0	0	0	0	0	0	0	0	0.003	0	1.1	0	0	0.01	0	0	0	0	0	0.11	0	0	0	0	0	0	0	0	0
Celsr1	0	0	0	0	0	0	0.01	0	0.009	0.001	0	0	0	0.01	0.003	0	0	0	0.006	0	0.001	0	0	0	0.009	0.04	0.008	0	0	0	0	0	0	0	0	0	0	0	0	0	0	0	0	0	0
Celsr2	0	0	0	0	0	0	0	0.01	0.004	0.004	0	0.07	0	0	0.05	0.25	0.01	0	0.003	0.007	0	0	0.003	0	0	0.003	0.007	0	0	0	0	0	0	0	0	0	0	0	0	0	0	0	0	0	0
Celsr3	0	0	0	0	0	0	0	0	0	0	0	0	0	0	0	0	0	0	0	0.02	0	0	0	0	0	0	0	0	0	0	0	0.02	0	0	0	0.01	0	0	0	0	0	0	0	0	0
Cend1	0	0	0	0	0	0	0	0	0	0	0	0	0	0	0	0	0	0	0	0	0	0	0	0	0	0	0	0	0	0	0	0	0	0	0.26	0	0	0	0	0	0	0	0	0	0.14
Cenpa	0	0.34	0	0	0	0	0.16	0	0.07	0	0	0	0	0	0	0	0	0	0	0	0	0	0	0	0	0	0	0	0	0	0	0	0	0	0	0	0	0	0	0	0	0	0	0	0
Cenpb	0	0	0	0	0	0	0	0	0.03	0	0	0	0	0	0	0	0	0	0	0	0	0	0	0	0	0	0	0	0	0	0	0	0	0	0.03	0	0	0	0	0	0	0	0	0	0
Cenpc1	0.05	0.07	0.06	0.07	0.11	0.43	0.4	0.02	0.57	0	0.08	0.05	0	0.02	0.06	0	0	0	0.02	0	0.54	0	0.02	0.02	0.16	0.03	0.006	0.01	0	0.02	0	0	0	0	0	0.02	0	0	0	0	0	0	0	0	0
Cenpe	0.006	0.03	0.1	0.03	0.01	0.04	0.007	0	0.01	0	0	0.007	0.003	0.02	0	0.04	0	0.01	0	0	0.01	0	0	0	0	0	0	0	0.08	0.09	0	1.3	0	0	0	0	0	0	0	0	0.02	0	0	0.05	0
Cenpf	0.004	0.006	0.001	0.004	0	0.008	0.06	0.002	0.04	0	0	0	0.07	0	0	0	0	0	0	0	0	0	0	0	0	0.0005	0	0	0	0	0	0	0	0	0	0	0	0	0	0	0	0	0	0	0
Cenph	0.3	0	0.04	0.3	0.34	12.6	0.12	0.38	0.17	0	0	0	0	0	0	0	0	0	0	0	0	0	0	0	0	0	0	0	0	0	0	0	0	0	0	0	0	0	0	0	0	0	0	0	0
Cenpi	0	0	0	0	0	0	0	0.01	0	0	0	0	0	0	0	0	0	0	0	0	0	0	0	0	0	0	0	0	0	0	0	0	0	0	0	0	0	0	0	0	0	0	0	0	0
Cenpj	0	0.6	0.78	0.36	0.06	0	0.48	0	0.51	0.47	0	0	0.6	0	0	0.17	0.17	0	0.11	0.16	0.17	0.31	0.3	0.27	0	0	0.17	0	0	0.09	0	0	0.07	0	0.08	0	0	0	0	0	0	0	0	0.05	0
Cenpk	0	0.09	0.58	0	0.12	0	0.1	0.1	0.11	0	0	0.08	0	0.03	0.01	0	0	0	0	0	0	0.006	0.006	0	0	0	0	0	0	0	0	0	0	0	0	0	0	0	0	0	0	0	0	0	0
Cenpl	0.02	0.02	0.01	0.03	0	0	0.01	0	0	0	0	0	0	0	0.03	0	0	0	0	0	0	0	0	0	0	0	0	0	0	0	0	0	0	0	0	0	0	0	0	0	0	10.2	0	0	0
Cenpn	0	0	0	0	0	0	0	0	0	0	0	0	0.02	0	0	0	0	0	0	0	0	0	0	0	0	0	0	0	0	0	0	0	0	0	0	0	0	0	0	0	0	0	0	0	0
Cenpo	0.13	0	0	0	0	0.04	0	0	0	0	0	0	0	0	0	0	0	0	0	0	0	0	0	0	0	0	0	0	0	0	0	0	0	0	0	0	0	0	0	0	0	0	0	0	0
Cenpp	0.03	0	0	0.03	0.15	0.07	0	0	0.16	0	0	0	0	1.8	0	0	0	0	0	0	0	0	0	0	0	0	0	0	0	0	0	0	0	0	0	0	0	0	0	0	0	0	0	0	0
Cenpq	0	0	0	0	0	0.24	0.15	0.05	0	0	0	0	0	0	0	0	0	0	0	0	0	0	0	0	0	0	0	0	0	0	0	0	0	0	0	0	0	0	0	0	0	0	0	0	0
Cenpt	0	0.04	0.06	0	0	0	0	0.009	0.04	0.05	0.02	0.03	0	0	0.04	0	0	0	0	0	0	0	0	0	0.01	0	0	0	0	0	0	0	0	0	0	0	0	0	0	0	0	0	0	0	0
Cenpv	1.8	0.92	1	1.3	0.61	0.64	0.84	0.76	1.1	0.57	0.32	0.46	0.43	1.2	0.81	1	0.7	0.49	0.84	3	0.55	0.43	1.1	1.3	1.4	0.67	0.91	2.8	0.11	2.1	2.2	0.07	3.4	3.4	1.8	2.5	2.8	1.5	2.8	3.3	4.5	3.4	3.7	3.9	6
Cep104	0	0.22	0.18	0	0	0	0	0	0	0.02	0	0	0.17	0.05	0.08	0	0	0	0	0	0	0.06	0.13	0.31	0	0	0	0	0	0	0	0	0	0.09	0.2	0	0	0	0	0	0	0	0	0	0
Cep110	0	0	0.002	0	0	0	0	0.002	0	0	0	0	0	0.0005	0	0	0	0	0	0	0.007	0	0	0	0	0	0	0	0	0	0	0	0	0	0	0	0	0.39	0	0	0	0	0	0	0
Cep112	0	0.006	0.06	0.007	0	0	0	0.02	0.16	0	0	0	0	0	0	0	0	0	0	0	0	0	0	0	0	0	0	0	0	0	0	0	0	0	0	0	0	0	0	0	0	0	0	0	0
Cep120	0	0	0	0	0.009	0.04	0.007	0.009	0.02	0.02	0	0	0.01	0.006	0	0	0	0	0	0	0	0	0.01	0	0	0	0	0	0	0	0	0	0	0	0	0	0	0	0	0	0	0	0	0	0
Cep128	0	0.002	0	0	0.007	0.006	0	0	0.01	0	0	0	0.008	0	0.006	0	0	0	0	0	0	0	0	0	0	0	0	0	0	0	0	0	0	0	0	0	0	0	0	0	0	0	0	0	0
Cep135	0.1	0.11	0.02	0	0.01	0.03	0	0	0.007	0	0	0.009	0	0.004	0.01	0	0	0	0	0	0	0	0.005	0	0	0	0	0	0	0	0	0	0	0	0	0	0	0	0	0	0	0	0	0	0
Cep152	0	0	0	0	0	0	0	0	0	0	0	0	0.007	0	0	0	0	0	0	0	0.002	0	0	0	0	0	0	0	0	0	0	0	0	0	0	0	0	0	0	0	0	0	0	0	0
Cep164	0	0	0	0	0	0.004	0.005	0	0	0	0	0	0	0.002	0	0	0	0	0	0	0	0	0	0	0	0	0	0	0	0	0	0	0	0	0	0	0	0	0	0	0	0	0	0	0
Cep170	0.19	0.39	0.24	0.16	0.46	0.29	0.5	0.38	0.42	0.44	0.4	0.45	0.25	0.19	0.24	0.11	0.07	0.1	0.04	0.008	0.03	0.006	0.2	0.06	0.02	0.02	0.03	0	0.02	0	0.02	0	0.02	0.01	0.01	0.02	0.01	0	0.01	0	0	0	0	0	0.001
Cep170b	0	0	0.004	0	0.02	0.02	0.01	0.02	0	0	0.008	0.02	0.04	0.006	0.09	0.08	0.05	0	0.07	0.1	0.03	0.02	0.09	0.08	2.5	0.04	0.03	0.08	0.07	0.16	0	0.02	0.12	0.3	0.07	0.04	0.02	0.08	0.01	0	0.04	0.06	0.04	0.03	0.03
Cep192	0.007	0.002	0.01	0.11	0	0.002	0.003	0.009	0.005	0.005	0	0.003	0.002	0	0.004	0	0	0	0	0	0	0	0	0	0.001	0.0008	0	0	0	0	0	0	0	0	0	0	0	0	0	0	0	0	0	0	0
Cep250	0.003	0.007	0.007	0	0.02	0.009	0.003	0.01	0	0	0	0.003	0	0.004	0	0	0	0	0	0	0.002	0	0	0	0	0	0.0007	0	0	0	0	0.11	0	0	0.003	0	0	0	0	0	0	0	0	0	0
Cep290	0	0.008	0	0.002	0	0.0009	0	0.001	0.001	0	0	0	0.01	0	0	0.23	0.02	0.31	0.11	0.13	0.09	0	0.19	0.14	0.06	0.1	0	0	0	0.02	0.05	0	0.05	0	0	0	0	0	0	0	0	0	0	0	0
Cep350	0.01	0	0.005	0	0.01	0.004	0.008	0.006	0.009	0	0	0.09	0	0	0	0.005	0	0	0	0	0	0	0.01	0.002	0	0.005	0.006	0	0	0	0	0.08	0.007	0	0	0.003	0	0	0	0	0	0	0	0	0.009
Cep41	0.11	0.17	0.24	0.05	0.08	0	0.37	0.11	0.21	0.007	0	0	0.12	0.04	0	0	0.12	0	0	0	0	0	0	0	0	0	0	0	0	0	0	0	0	0	0	0.05	0	0	0	0	0	0	0	0	0
Cep44	0	0	0	0	0	0.04	0	0	0	0.75	0	0	0	0	0	0	0	0	0	0	0	0	0	0	0	0	0	0	0	0	0	0	0	0	0	0	0	0	0	0	0	0	0	0	0
Cep55	0.1	0.39	0.88	0.05	0.86	0.89	1	0	0	0	0	0	0	0.25	0	0.03	0	0	0	1.3	0	0	0	0.05	0	0	0	0	0	0	0	0	0	0	0	0	0	0	0	0	0	0	0	0	0
Cep57	0	0.02	0	0.01	0.05	0	0.03	0.02	0.02	0	0	0	0	0	0	0	0	0	0	0	0	0	0	0	0	0	0.01	0	0	0	0	0	0	0	0	0	0	0	0	0	0	0	0	0	0
Cep63	0	0	0	0.42	0.32	0.36	0	0	0	0	0	0	0	0	0	0	0	0	0	0	0	0	0	0	0	0	0	0	0	0	0	0	0	0	0	0	0	0	0	0	0	0	0	0	0
Cep68	0.03	0	0	0	0	0	0	0	0.03	0	0	0	0	0.02	0	0	0	0	0	0	0	0	0	0	0	0	0	0	0	0	0	0	0	0	0	0	0	0	0	0	0	0	0	0	0
Cep70	0	0	0.007	0	0	2.8	0.004	0	0	0	0	0	0	0	0	0	0	0	0	0	0	0	0	0	0	0	0	0	0	0	0	0	0	0	0	0	0	0	0	0	0	0.34	0	0	0
Cep76	0.01	0	0	0.01	0.03	0.01	0	0	0	0	0	0	0	0	0	0	0	0	0	0	0	0	0	0	0.03	0	0	0	0	0	0	0	0	0	0	0	0.007	0	0	0	0	0	0	0	0
Cep78	0.02	0.003	0	0	0	0	0	0	0	0	0	0.007	0	0	0	0	0	0	0	0	0	0	0	0	0	0	0	0	0	0	0	0	0	0	0	0	0	0	0	0	0	0	0	0	0
Cep85	0.005	0	0.19	0	0	0	0	0	0	0	0	0	0	0	0	0	0.04	0	0	0.007	0	0	0	0	0	0	0	0	0	0	0	0	0	8.7	0.67	0	0	0	0	0	0	0	0	0	0.006
Cep89	0	0	0	0.66	0	0	0	0	0	0	0	0	0	0	0	0	0	0	0	0	0	0	0	0	0	0	0	0	0	0	0	0	0	0	0	0	1.7	1.3	0	0	0	0	0	0	0
Cep97	1.1	0.09	0.08	0.11	0.16	0.05	0	0.1	0.34	0.04	0.02	0.03	0	0.03	0	0	0	0	0	0	0	0	0	0	0	0.03	0	0.02	0	0.03	0	0	0.02	0	0	0	0	0	0	0	0	0	0	0	0
Cept1	0.49	1	0.67	1.7	0.69	0.48	1.3	1.8	2.4	1.4	0.08	1.6	1.2	0.93	0.99	1.8	0	1.7	1.4	1.7	1.7	1.1	0	1.5	2	3.3	1.3	1.6	0	1.7	3.1	1.2	2.6	0.92	3	2.6	4.2	1.5	2	3	3.5	2.7	2.4	2.2	1.7
Cercam	0	0.04	0.03	0	0.05	0.05	0.1	0	0	0	0	0	0	0.06	0.16	0.18	0.09	0	0.18	0.06	0	0.07	0.08	0.06	0.18	0.18	0.08	0	0.06	0.05	0	0	0.05	0.81	0	0.39	0	0	0	0	0	0	0	0	0
Cers1	0	0.01	0	0	0	0	0	0	0	0	0	0	0	0	0	0	0	0	0	1.4	0	0	0	0	0	0	0	0	0	0	0	0	0	0	0	0	0	0	0	0	0	0	0	0	0
Cers2	1.5	0.97	0.64	1.4	1.4	1.2	2	2	2.2	1.6	1.1	0.62	1.5	1.4	1.5	1.4	1.2	1.1	0.62	1.2	0.58	0.64	0.99	0.82	1	0.98	1.1	0.93	2	1.8	0.66	2	0.93	0.14	0.85	1.5	1.4	1	1.2	0.9	0.32	1.7	0.78	0.95	0.93
Cers3	0	0	0	0	0	0	0	0	0	0	0	0.03	0	0.03	0	0.81	0.23	0.12	0.22	0.26	0.19	0.13	0.17	0.09	0.12	0.12	0.16	0	0.35	0.11	0	0	0.13	0.07	0	0.06	0.06	0	0.2	0.03	0	0	0	0.04	0.05
Cers4	0	0.05	0	0	0	0	0	0	0.04	0	0	0.04	0	0	0.05	0	0	0	0	0.02	0.03	0	0.01	0	0	0	0.17	0	0.08	0	0	0	0.09	0.005	0	0.13	0.05	0	0.01	0	0	0.009	0	0	0
Cers5	0	0.75	0.75	0.59	0.12	0	0.24	0	0	0	1.1	0.33	0	0	1.1	0.1	0	1.1	0.47	0.45	0.54	0	0.22	0	0.1	0.13	0.09	0.44	0.11	0.3	0	0	0	0	0	0.1	0	0	0.02	0	0	0.02	0	0.02	0
Cers6	0	0	0	0.53	0.14	0.74	0.94	1.2	0	0	0.83	0	0.83	0.35	0.1	0.89	0.88	0	0.15	0.54	0.12	0.37	0	0	0	0	0.19	0	0	0	0	0	0	0.23	0	0.13	0.15	0	0	0.02	0.11	0.15	0.18	0	0.25
Ces1a	0	0	0	0	0	0	0	0	0.002	0	0	0	0	0	0	0	0	0	0	0	0	0	0	0	0	0	0	0	0	0	0	0	0	0	0	0	0	0	0	0	0	0	0	0	0
Ces1b	0	0	0	0	0	0	0	0	0.002	0	0	0	0	0	0	0	0	0	0	0	0	0	0	0	0	0	0	0	0	0	0	0	0	0	0	0	0	0	0	0	0	0	0	0	0
Ces1c	0.19	0	0	0	0	0	0	0	0.003	0	0	0	0	0	0	0	0	0	0	0	0	0	0	0	0.4	0	0	0.9	0.83	0.55	1.7	0.44	3.9	5.5	5.1	11.3	10.2	11.2	8.1	4.3	4.5	5	4.3	4.6	3.7
Ces1d	4.9	0	0	0.12	0.12	0.12	0	0	0.002	0	0.22	0	0	0	0	0	0	0	0	0	0	0	0	0	0	0	0.02	0	0	0	0	0.09	0	0.69	1	0.8	8.9	6	3.3	9.3	12.6	12.1	14.6	17.1	15.5
Ces1e	0	0	0	0	0	0	0	0	0	0	0	0	0	0	0	0	0	0	0	0	0	0	0	0	0	0	0	0	0	0	0	0	0	0	0	0	0	0	0	0	0	0	0.05	0.03	0.08
Ces1f	2.6	0	0	0	0	0	0	0	0	0	0	0	0	0	0	0	0	0	0	0	0	0	0	0	0	0	0	0	0	0	0	0	0	0	0.05	0.01	0.56	0.23	0.33	2.9	5.1	4.9	7.7	7.1	6.9
Ces1g	1.4	0	0	0	0	0	0	0	0.002	0	0	0	0	0	0	0	0	0	0	0	0	0	0	0	0	0	0	0	0	0	0	0	0	0	0	0	0	0	0	0	0	0	0	0	0
Ces2a	1.5	0	0	0	0	0	0	0	0	0	0	0	0	0	0	0	0	0	0	0	0	0	0	0	0	0	0	0	0	0	0	0	0	0	0	0	0	0	0	0	0.19	0	0.27	0.28	0.44
Ces2b	0	0	0	0	0	0	0	0	0	0	0	0	0	0	0	0	0	0	0	0	0	0	0.03	0.19	0.67	0.56	0.68	0.3	0	1.3	1.1	0	0.56	2.5	1.6	1.3	0	0	0	0.42	0.02	0	0.19	0.07	0.27
Ces2c	0	0	0	0	0	0	0	0	0	0	0	0	0	0	0	0.18	2.2	0.46	0.29	0.12	0	1.6	2.8	3.8	24.5	17.3	24.1	19.6	10.7	21.9	30.9	10.5	30	28.8	22.9	14.4	4.1	2.6	4.6	26.2	16.9	10.7	40.2	40.6	42.3
Ces2e	0.22	0	0	0	0	0	0	0	0	0	0	0	0	0	0	0	0	0	0	0	0	0	0	0	0.02	0	0.01	0.07	0.1	0.03	0	0	0	0	1.6	0.14	0.61	0	0	0	0	0.1	0.03	0.17	0.37
Ces2f	0	0	0	0	0	0	0	0	0	0	0	0	0	0	0	0	0	0	0	0	0	0	0	0	0	0	0	0	0	0	0	0	0	0	1.8	0	0	0	0	0	0	0	0	0	0
Ces2g	0.05	0	0	0	0	0	0	0	0	0.48	0.11	0	0	0	0.05	7.4	5.4	5.6	2.6	3.3	3.2	5.3	3.6	4.5	3.6	3.2	4.4	5.6	6.8	4.8	7.2	5.3	10	15.5	15.3	10.3	7.5	6.5	3.4	9.6	10.7	8.3	9.6	8.4	10.6
Ces3a	10.9	0	0	0.21	0.05	0	0	0.01	0.06	0	0	0	0	0	0	0	0	0	0	0	0	0	0	0	0	0	0	0	0	0	0	0	0	0	0	0	0	0	0	0	0	0	0	0.005	0
Ces3b	1	0	0	0	0	0	0	0.01	0	0	0	0	0	0	0	0	0	0	0	0	0	0	0	0	0	0	0	0	0	0	0	0	0	0	0	0	0	0	0	0	0	0	0	0.005	0
Cetn2	0	1.7	3.3	0.45	1	0	1.1	0.69	0.13	1.8	3	1.9	2.1	1.2	1.5	0.93	1.1	0	0.86	0.58	0.44	0.99	3.9	3.5	0.64	0.45	1.2	0.19	0.57	0.52	0.2	0.26	0.44	0.72	0.75	1.2	1	1.1	0.92	0.48	0.58	1.2	0.25	0.04	0.64
Cetn3	0	1	0.6	0.09	0	0.5	0.5	0.59	0.84	1.2	0	0.05	0.51	0.68	0.57	0.18	0.83	0.11	0.2	0.02	0	0.008	0	0.16	0.08	0	1.3	0.06	0.11	0	0.04	0	0.68	0	0.11	0.18	0	0	0	0	0.03	0.02	0	0	0
Cetn4	0	0	0	0	0	0	0	0	0	0	0	0	0	0	0	0	0	0	0	0	0	0	0	0	0	0.04	0	0	0	0	0	0.09	0	0	0	0	0	0	0	0	0	0	0.06	0	0
Cfb	0	0.06	0.12	0.04	0.06	0.03	0.18	0.04	0.37	0.15	0.21	0.71	0.09	0.21	0.1	0.68	0.44	0.45	0.41	0.25	0.26	0.55	0.42	0.57	0.2	0.12	0.19	0.5	0.22	0.61	0.12	1.1	0.25	0.71	1.1	1.8	0.39	0.29	0.09	0.41	0.47	0.42	0.33	0.23	0.33
Cfd	0	0	0	0	0	0	0	0	0	0	0	0	0	0	0	0	0	0	0.31	0	0	0.36	0.39	0.22	0.1	0	0	0.29	0.23	0.4	0.77	1.2	2.2	2.4	1.9	1.2	0.28	0.28	0.76	1.3	0.65	0.5	0.24	0.37	0.95
Cfdp1	10	7.6	6.3	7.4	6.4	8	6.3	9	6.2	5.9	5.9	2.4	7.7	7.7	5.1	5.5	5.3	3.9	3.7	3.6	4.3	1.9	3.2	2.1	1.4	2	2.4	0.87	1.8	1.2	1.7	0	1.9	1.4	1.3	1.9	0.92	1	1.6	0.1	0.51	0.37	0.91	1.4	1.2
Cfh	0	0	0	0	0	0	0	0	0.02	0	0.006	0.008	0	0.006	0.004	0.17	0.05	0.05	0	0.1	0	0.09	0.43	0	0.2	0.14	0.15	0.66	0.93	1.2	0.26	1.2	0.44	0.89	1.1	2.4	1.7	0.94	0.98	0.51	0.3	0.35	0.84	0.89	1.3
Cfhr2	0	0	0	0	0	0	0	0	0	0	0.02	0.03	0	0.02	0.01	0	0	0	0	0	0	0	0	0	0.18	0	0	0	0	0	0	0	0	0	0.43	0	0.78	0	0	0	0	0	0	0	0
Cfi	0	0	0	0	0.05	0.39	0.18	0.05	0.42	0.09	0.02	0.07	0.04	0.75	0.2	0.16	0.1	0.48	1.4	0.8	0.29	2.1	1.6	0.38	0.53	0.52	0.61	0.63	0.44	0.85	1.3	0.92	0.55	1.4	2	1.6	0.74	0.96	0.61	0.16	0	0.06	0.23	0.68	0.34
Cfl1	545	425	480	572	601	623	632	544	532	616	452	439	697	440	429	545	466	392	414	481	472	390	334	403	445	481	480	439	469	430	484	471	412	326	288	386	273	288	287	184	213	210	240	259	267
Cfl2	24.1	15	16.7	21	22.2	25.5	21.9	20.1	20.2	19.9	12.4	12.2	17.2	16.5	15.4	19.6	16.3	19.1	18.5	21.8	21.8	13.8	19.3	20.5	19.6	23.9	27.6	26.1	22.9	24.8	33	14.3	25.5	29	25.1	48.1	40.4	28	36	38.5	44.8	49.7	33.9	33.4	38.4
Cflar	0	0	0	0	0	0	0	0	0	0	0	0	0	0	0	0	0	0	0	0	0	0	0	0	0	0	0	0	0	0	0	0	0	0	0	0.007	0	0	0	0	0	0	0	0	0.009
Cfp	0	0	0	0	0	0	0	0	0	0	0	0	0	0	0	0	0	0	0	0	0	0	0	0	0.05	0	0.05	0	0	0	0	0	0	0	0	0.12	0.03	0	0.07	0	0.03	0	0	0.07	0.04
Cggbp1	4.9	2.7	3.2	5.4	5.1	3.7	3.1	3.3	6.3	2.8	4.1	6.3	4.8	3.5	2.6	4.1	1.4	2.6	2.7	2.6	3.2	1	1.6	1.7	0.87	0.5	0.33	1.4	0.7	0.98	0.47	0.38	1.3	2.4	0.88	1.6	0.83	1.4	1.2	0.35	0.28	0	0.1	0.39	0.26
Cgn	0.17	2.8	0.52	0.3	0.41	0.33	0.46	0.44	0.68	1.4	0.31	0.54	0.99	0.6	0.89	6	6.4	3.4	4.3	3.7	2.1	4.9	3	2.6	0.61	1.6	0.97	0.39	1.2	0.68	0.32	1.6	1.7	2.9	2.6	0.34	0.18	1.7	0.09	0.36	0.58	0.46	2	0.75	1.2
Cgnl1	0.69	0.44	0.28	0.04	0.17	0.36	0.04	0.39	0.08	0.02	0.01	0.02	0	0.04	0.03	0.07	0.03	0.06	0.04	0.04	0.06	0.01	0.04	0.007	0.06	0.04	0.06	0.02	0	0.03	0	0	0.09	0.07	0.19	0.12	0.03	0.11	0.21	0.02	0.02	0.01	0.03	0.1	0.23
Cgref1	0	0	0	0	0	0	0	0	0	0	0	0	0	0	0	0	0	0	0	0	0	0.07	0.11	0	0	0.13	0.16	0	0	0.07	0	0	0	0.37	0.24	0.23	0.7	0.38	0.31	0	0	0.34	0.13	0.05	0.98
Chac2	0	0	0	0	0	0	0	0	0.13	0	0	0	0	0	0.28	0	0	0	0	0.16	0.07	0.05	0	0	0.05	0.06	0	0.14	0	0.2	0	0	0	0	0	0.08	0.12	0.16	0	0.09	0.15	0.24	0	0.18	0.43
Chad	0	0	0	0	0	0	0	0	0	0	0	0	0	0	0	0	0	0	0	0.09	0	0.09	0	0.13	0	0	0	0	0	0	0	0	0	0	0	0	0	0	0	0.02	0	0	0	0	0
Chaf1a	1.9	2.1	1.1	0.85	1.1	0.97	1.3	1.2	1.5	0.38	0.21	0.29	0.27	0.52	0.41	0	0	0	0	0.05	0.03	0	0.06	0.07	0.04	0.02	0.06	0.02	0	0.01	0	0	0	0.02	0	0.01	0	0	0	0	0	0	0	0	0
Chaf1b	2.7	14	1.8	1.8	2.1	3.3	16.6	2.6	2.3	0.8	0.14	0.31	1	0.78	1.5	0.77	0.81	17.8	0.36	0.21	0.22	0.25	0.15	0.06	0.23	0.16	0.1	0.32	0.52	0.06	0.03	0.02	0.05	0.03	0.04	0.07	0.05	0	0.04	0	0	0.007	0	0	0.02
Champ1	1.4	1.4	1.1	1	2	1.7	1.5	2	1.1	1	1.7	1.1	1.4	0.85	1.3	2.9	0.63	0.55	0.39	0.25	0.27	0.3	0.33	0.33	0.25	0.32	0.34	0.24	0.09	0.33	0.31	0.08	0.21	0.26	0.03	0.49	0.04	0.03	0.03	0.12	0.01	0.01	0.02	0.04	0.01
Chchd1	1.5	0.28	0	0.54	0.57	0.58	0.67	0.91	0.56	0.69	0	0.04	0	1.1	0.2	1.2	0.81	0	0.63	0.44	0	0	0.09	0	0	0.76	0.58	2	1.7	0.53	0.39	0.47	1	0.66	0.41	0.7	0	0.5	1.2	0	0	0.63	1	0.95	1.1
Chchd2	4.7	3.9	4.3	3.4	4.9	1.9	5.1	5.2	5	6.2	2.7	5.1	4.2	3.8	4.3	9.8	9.4	10.1	5.4	2.3	5.9	2.4	1.8	3.4	1.6	1.7	2	5.3	2	4.3	2.8	1.6	3.3	3.8	4.4	2.6	3	4.2	5.7	4.1	3.7	3.5	3.6	5.2	3.2
Chchd3	8.6	4.4	6.9	8	8.3	5	8.4	6.1	6.5	5.1	4.3	8	10.2	5.4	7.5	8.9	6.1	5	3.6	4	5.2	6.9	5.3	6.9	9.3	4.6	5.9	7	1.1	7.9	14.9	0.28	12.2	11.5	13.4	13.3	23.1	23.5	26.1	16.2	28.1	28.1	21.7	22	17.6
Chchd4	2.4	1.7	2.2	2.1	1.5	1.6	2.5	2.2	2	0.61	0.18	1.6	2.9	0	2.4	0.73	0.59	0.4	1.7	0	0.53	0	0.84	0	0.24	1	1	0	0	0	0	0	0	1.5	0.14	0.48	2.7	3.8	3.8	3.7	3.7	0.59	1.2	1	1.3
Chchd5	2.6	0.99	0	0.93	3.2	1.2	0	1.1	1	0.61	0	0.28	0	0.34	1.4	0.69	1.1	0.6	1.2	0.48	0.48	0.86	0.75	0	0.42	0	0.87	0.65	0.47	0.81	0.65	0.55	0.47	0.33	0	0.36	0.34	0.22	0.59	0	0	0	0.37	0.31	0.38
Chchd6	1.7	1.1	1.1	1.3	1.9	1.4	5.8	1.6	1.1	0.32	0.57	0.21	0.63	0.11	1.1	1.3	0.35	0.73	0.66	0.34	0.33	0.45	0.08	1.2	0.54	0.67	0.65	1.2	0.77	0.9	0.43	0.38	0.95	0.75	0.35	0.27	0.67	0.73	0.67	1.1	1.1	0.62	0.56	0.56	0.87
Chchd7	0	0	0.43	0	0	0.63	0.64	0	0.58	0	0	0	0	0.27	0.04	1.1	0.64	0	1.3	0	0.21	0	0.66	0.37	1.4	1.1	1.7	0.51	0	0.19	0	0	0.57	0.7	0.18	0.81	1.5	0.97	2.3	0	0.83	1.3	0.73	2.3	2.4
Chd1	0.24	0.25	0.6	0.34	0.19	0.31	0.68	0.12	0.14	0.07	0.07	0.21	0.08	0.23	0.14	0	0	0.03	0.04	0.06	0.03	0	0.07	0.06	0	0	0.03	0	0.01	0	0	0.008	0	0.05	0	0	0	0.006	0	0.005	0.002	0	0	0.007	0.02
Chd1l	0.07	0.01	0.07	0.11	0.07	0.06	0.04	0.05	0.1	0	0	0.003	0.004	0.001	0.008	0	0	0	0	0	0	0	0	0.01	0	0.02	0	0.06	0	0	0	0	0.009	0	0	0	0	0	0	0	0	0	0	0	0
Chd2	0.14	0.07	0.19	0	0.22	0.29	0.09	0.4	0.08	0	0.06	0.04	0.007	0.27	0.25	0.08	0.05	0	0.006	0	0	0.06	0	0	0.07	0.05	0.09	0.06	0	0.06	0	0.008	0.04	0	0	0.05	0	0.006	0	0.005	0.002	0	0	0.007	0
Chd3	0.79	1.1	1.9	1.5	1.6	1.3	2.8	1.8	1.7	0.62	0.76	0.9	0.7	0.71	1.1	0.81	0.58	0.49	0.47	0.47	0.48	0.29	0.45	0.3	0.28	0.92	0.29	0.22	0.18	0.1	0.12	0	0.14	0	0.26	0.26	0.02	0	0	0	0	0.06	0	0	0
Chd4	15	11.6	12	11.3	9.6	12.3	10.6	11.8	13.2	7.4	6.5	7.4	7.2	7.9	7.3	6.7	5.4	4.4	4.5	4.9	4.7	3.7	4.3	4	3.8	2.8	6.4	6.2	1.8	3	3	2.2	3.7	1.7	1.5	2.9	1.8	2.4	1.7	0.83	0.79	0.93	0.63	0.78	1.2
Chd5	0	0	0	0	0	0	0	0	0	0	0	0	0	0	0	0	0	0	0	0	0	0	0	0	0	0	0	0	0	0	0	0	0	0	0	0	0	0	0	0	0	0.01	0	0	0
Chd6	0	0	0.05	0.02	0.02	0.07	0.04	0.01	0.03	0.006	0	0.008	0.01	0.01	0.01	0	0	0	0	0	0	0	0	0	0	0	0	0	0	0	0	0	0	0.006	0	0	0	0	0	0	0.001	0	0	0	0.0002
Chd7	0.06	0.04	0.03	0.05	0.02	0	0.03	0.01	0.06	0	0	0	0	0	0	0	0	0	0.03	0	0	0	0.03	0	0	0	0	0	0	0	0	0.004	0	0.005	0	0.004	0	0	0	0	0.001	0.003	0	0	0
Chd8	0.33	0.24	0.88	0.19	0.42	0.34	0.34	0.23	0.29	0.18	0.08	0.11	0.08	0.13	0.22	0.17	0.04	0	0.04	0.08	0.03	0.03	0.09	0.07	0.02	0	0	0.05	0.04	0.02	0.04	0.004	0.07	0.006	0	0.004	0	0	0	0	0.001	0.004	0.01	0	0.02
Chd9	0.003	0.002	0.003	0	0	0	0	0.1	0.002	0	0	0.007	0	0.003	0	0	0	0	0	0	0	0	0.03	0	0	0	0	0	0	0	0	0.004	0	0.006	0	0.004	0	0	0	0	0.001	0.003	0	0	0
Chdh	0.25	0	0	0	0	0	0	0	0	0	0	0	0	0	0	1.1	0.03	0	0	0.75	0.96	1.3	2.8	2.2	0.45	0.52	0.26	2.4	1.2	0.67	0.77	0.28	2	3.7	3.4	1.1	3.8	2	3.7	5.4	4.3	2.6	3	4.5	4.9
Chek1	1.3	0.89	0.39	0.61	0.68	1	1.3	1.2	0.49	0.14	0.08	0.24	0.15	0.35	0.28	0	0	0	0.05	0	0	0	0	0	0.01	0	0.01	0	0	0	0	0	0	0	0	0	0	0	0	0	0	0	0	0	0
Chek2	0	0	0.02	0.007	0	0	0.06	0	0	0.02	0	0.01	0	0.09	0.16	0.04	0.07	0	0.03	0	0	0	0	0	0	0	0	0	0	0	0	0	0.009	0	0	0	0	0	0	0	0	0	0	0	0
Cherp	4	3.8	3.6	3.4	2.9	4.1	4.4	5.3	4.7	5	1.7	2.8	4.3	2.1	2.8	3.2	3.5	2.9	1.7	2	1.7	0.2	1.2	0.76	1	1.2	1.4	0.93	0.24	1.2	0.83	0.13	0.91	0.83	1.2	0.95	0.57	0.39	0.24	0.23	0.45	0.44	0.27	0.37	0.43
Chga	0	0	0	0	0	0	0	0	0	0	0	0	0.6	0	0	0	0	0	0.08	0	0	1.4	0.42	0.19	0.05	0.08	0.1	0.07	0	0.13	0.33	0	0.9	2.8	4.4	2.3	3.2	1.7	7.2	5.2	4.2	6.2	2	1.5	2.3
Chgb	0	0	0	0	0	0	0	0	0	0.01	0	0	0.03	0.05	0	0	0	0	0.02	0	0	0	0	0.04	0.02	0	0.02	0	0.04	0	0.07	0	0.02	0.16	0.03	0.12	0.03	0.1	0.05	0.03	0.08	0.04	0	0.09	0
Chi3l1	0	0	0	0	0	0	0	0	0	0	0	0	0	0	0	0	0	0	0.06	0.02	0	0	0	0	0	0	0	0	0	0	0	0	0	0	0	0.02	0.03	0	0	0	0	0	0	0	0
Chi3l3	0.61	0	0	0	0	0	0	0	0	0	0	0	0	0	0	0	0	0	0	0	0	0	0	0.14	0	0	0.09	0.01	0.02	0	0	2.6	0.2	2.9	0	0	30.6	23	24	4.1	4.9	3.7	3.5	0	3.1
Chi3l4	0	0	0	0	0	0	0	0	0	0	0	0	0	0	0	0	0	0	0	0	0	0	0	0	0	0.19	0.1	0.01	0.06	0	0.29	18.1	0	45.1	18.8	0.99	374	319	286	55.2	84.8	47.9	41.8	32	52.7
Chia	0	0	0	0	0	0	0	0	0	0	0	0	0	0	0	0	0	0	0	0	0	0	0	0	0	0.03	0	0	0	0	0	0.36	0.34	1.8	8.1	0.73	41.9	26.8	46.2	138	116	134	151	267	203
Chic1	0.15	0	0	0	0	0	0	0	0.2	0	0	0.04	0	0	0	0	0	0	0	0	0	0	0	0	0	0	0	0	0	0	0	0	0	0	0	0	0.02	0	0	0	0	0	0	0	0
Chid1	0.42	0.48	0.35	0.34	0.42	0.37	0.44	0.43	0.83	0.8	0.67	0.44	0.34	1	0.57	0.98	0.9	0.43	1.5	1	0.62	0.78	1.2	1.2	1.1	1.1	1	1.5	0.94	1.3	0.95	2.4	1.5	1.2	0.74	1.7	2.3	0.51	4.6	0.3	0.15	3.8	0.54	1.7	1.8
Chit1	0	0	0	0	0	0	0	0	0	0	0	0	0	0	0	3.9	2.5	0.98	2.2	2	0.33	0.3	1.9	1	3.4	2.7	2.5	0.56	2	2.1	2.3	2	6.9	1	0.56	0.65	0.4	0.23	1	0.25	0.9	0.48	0.59	0.95	0.91
Chka	0	0.24	0.29	0	0.06	0.04	0	0.14	0	0	0	0	0	0	0	0	0	0	0	0	0	0	0	0	0	0	0	0	0	0	0	0	0	0	0	0	0	0	0.05	0	0	0	0	0	0
Chkb	0	0.15	0.15	0	0.1	0.09	0.02	0	0.02	0	0.05	0	0.07	0.06	0.36	0.04	0.15	0.18	0.06	0.1	0	0.1	0.14	0.19	0.09	0.39	0.35	0	0.09	0.03	0.3	0.36	0	0.55	0.39	0.3	0	0.17	0	0.06	0.19	0.03	0	0.36	0.45
Chl1	0.05	0	0.01	0	0.005	0.02	0.02	0.004	0.02	0.22	0.02	0.04	0.007	0.04	0.06	0.55	0.72	0.17	0.48	0.35	0.25	0.27	0.45	0.45	0.67	0.9	0.69	1.1	0.66	0.79	0.4	0.36	0.44	0.57	0.29	0.61	0.46	0.12	0.13	0	0.07	0.21	0.12	0.13	0.17
Chm	0.1	0.03	0.43	0.95	0.07	0.1	0.13	0.05	0.18	0.02	0.16	0.38	0.18	0	1.4	0.11	0	0	0.06	0.76	0.08	0	0	0.01	0.03	0.04	0.03	0.15	0	0.02	0	0	0.01	0	0.02	0.01	0.07	0.09	0	0	0	0	0.09	0.05	0.13
Chml	0.03	0	0	0	0	0	0	0	0.03	0	0	0	0	0	0	0	0	0	0	0	0	0	0	0	0	0	0	0	0	0	0	0	0	0	0	0	0	0	0	0	0	0	0	0	0
Chmp1a	2	2.6	0.92	8.2	2.7	2	5.4	2.7	3	3.8	2.9	2.4	1.3	2.9	2.6	6	4.9	4.6	2.8	4.4	3.4	3.6	7.5	3.9	3.3	3.1	5.2	2.7	3.1	3.4	0.99	3.3	4.7	3.1	2.3	6.1	2.6	2.5	2.1	1.3	2	0.76	3.1	2.2	2.7
Chmp1b	0	0	0	0	6.7	0	0	2.4	0	0	1.6	0	0	0	0	5.7	0	0	1.6	0	0	1.3	0	7.2	2.2	0	0	0	0	0	0	0	0	1.3	0	0	1.4	1.6	0	0.95	0	1.1	0	0	0
Chmp2a	0.82	2.7	3.2	1.4	1.4	0.76	2.8	3.6	2.8	3.9	3.3	3.3	3.4	2.5	3.1	3.4	3.3	4.7	4.4	2.1	1.9	6.6	8.7	1.4	4.8	4	2.2	2.2	1.5	1.8	1.5	1.8	2.5	4.6	6.4	2.7	3.5	5.6	3.7	4.4	3.6	4.6	3.2	3.2	4.2
Chmp2b	0.53	1	0.69	0.69	1.3	0	0.57	0.7	0.86	1.2	0.57	3.3	1.8	0.87	0.83	1.8	1.9	1.8	0.98	1.2	1	0.66	2.4	1.6	2	0.58	0.56	1.2	0	0.94	0.24	0	0.55	2.1	7	1.1	0.88	0.93	0.78	2.4	0.67	0	0.56	0.58	0
Chmp3	1.1	2.9	3.2	2	5.9	2.1	2.5	3.2	5.4	7.8	3.2	4.5	3.8	4.6	4.2	13.6	15.8	1.5	7.7	9.9	8.5	6.2	7.4	5.6	10.7	10.1	6.9	7	2.8	2.3	5.3	4.9	5.4	4.6	5.6	5.7	5	5.3	4	4.4	2.9	3.4	4.3	7.2	8
Chmp4b	9.8	8.4	6.8	8.8	14.5	12.7	13.9	12	12.2	5.5	11.7	8.4	5.6	9.8	6.8	10.8	8.6	14.7	15.2	9.9	12.5	16.5	14.6	10.5	15	12	11.9	6.4	6.5	6.7	5.1	23.1	7.5	8.5	10	9.5	8.6	5.7	9.1	4.9	2.6	6.9	6.2	7.9	5.7
Chmp4c	0	0	0	0	0	0	0	0	0	0	0	0	0	0	0	0	0	0	0	0	0	0	0	0	0	0	0	0.06	0	0	0	0	0	0	0	0	0	0	0	0	0	0	3.9	0	0
Chmp5	2.4	3.7	2.8	6.3	3.2	2.8	6.2	2.1	0.75	5.8	3.9	4.9	3.4	10.1	6.4	4.1	3.3	3.6	5.7	3.7	3.3	11.2	3	6.1	6.2	5.8	5.9	5.7	3	4	3.4	0	5.4	9.7	5.9	3.6	3.6	1.2	3.4	0.98	5.1	7	3.4	3.6	3.8
Chmp6	0.95	0.24	0.94	1.2	1.1	1.2	3.2	1.2	1.2	0.96	0.4	0.98	0.97	0.63	0.64	1.2	0.88	0.7	0.82	0.91	0.45	0.69	0.69	1	0.6	1	2.1	1.9	0.72	1.4	0.18	1.7	1.4	0.66	0.31	0.34	0.71	0.41	0.72	0	0.36	0.34	0.08	0.61	0.29
Chmp7	0.72	0.69	0.59	0.44	0.94	0.63	0.59	0.31	0.45	0.2	0.18	0.26	0.42	0.22	0.28	0.17	0.18	0.08	0.55	0.2	0.13	0.26	0.25	0.12	0.15	0.18	0.26	0	0.47	0.23	0.05	0	3	0.22	0.21	0.31	0	0.07	0.01	0.14	0.15	0.2	0.29	0.24	0.22
Chn1	0	0	0.05	0.14	0.24	0.15	0.07	0.07	0.05	0	0	0	0.02	0.03	0	0	0	0	0	0	0	0	0	0	0	0	0	0	0	0	0	0	0	0	0	0	0	0	0	0	0	0	0	0	0
Chn2	0	0	0	0	0	0	0	0	0	0	0	0	0	0	0	0	0	0	0	0	0	0.01	0.02	0.04	0	0	0	0.03	0	0	0	0	0	0	0.04	0.03	0	0	0	0	0	0	0	0.04	0
Chodl	0	0	0	0	0	0	0	0	0	0	0	0	0	0	0	0	0	0	0	0.1	0	0	0	0	0	0	0	0	0	0	0	0	0	0	0	0.13	0	0	0	0	0	0	0	0	0
Chordc1	10.3	7.9	6.1	6.5	8	8.9	8.6	9.3	9	4.6	2.8	5.4	5.2	4.2	4.4	5.5	5.8	5	3.1	4.8	3.5	2.6	1.7	2.4	1.8	2.2	2.2	1.9	0.67	2.2	1.1	0.5	2.4	1.7	1.4	2.6	3.7	0.9	3.7	1.2	1.1	2.2	3.8	2.5	5.4
Chp1	0.65	1.4	0.65	1.5	1.8	0.67	2.6	2.2	2.1	0.79	0	0.18	0.29	1.6	2.3	2.3	4.1	1.9	1.4	3.6	2.7	3.6	1.9	3	4.5	5	4.3	4.7	0	3.5	4.1	2	4.5	4.1	5.1	8.2	11.1	7.2	11.2	7.2	11	6	8.7	5.5	11.1
Chpf	0.006	0.006	0.01	0	0.49	0.007	0.04	0.06	0.09	0	0.03	0.007	0	0.02	0.1	0.02	0	0	0	0	0.002	0	0	0.004	0.003	0	0.02	0	0	0	0	0	0.01	0	0	0	0	0	0	0	0	0	0	0	0
Chpf2	0	0	0.02	0	0	0.01	0.02	0	0	0	0.01	0.04	0	0	0.09	0	0	0	0	0	0	0	0.01	0	0	0	0	0	0	0	0	0	0	0.006	0	0	0	0	0	0	0	0	0	0	0
Chpt1	0	0	0	0	0	0	0	0	0	0	0	0	0	0	0.04	0.21	0.18	0	0	0	0	0	0	0	0	0.26	0	0	0	0	0	0	0	0.11	0.13	0	0.33	0.61	0.04	0.62	0.05	0.04	0.32	0.53	0.48
Chrac1	1.7	0.41	3.5	2	1.9	4	2	2	1.7	1.9	0	0.68	0.19	1.5	1.5	0.1	1.4	1.1	1.2	0.98	0.52	0.38	0.25	0.46	0.47	0.73	0.7	1.1	0.33	0.56	0.58	0	1.4	0.73	0.42	0.44	0	0	0.21	0	0	0	0	0	0.07
Chrd	0	0	0	0	0	0	0	0	0	0	0	0	0	0	0.002	0.01	0	0	0	0	0	0	0	0	0	0	0	0	0	0	0	0	0	0	0	0	0	0	0	0	0	0	0	0	0
Chrdl1	0	0	0	0	0	0	0	0	0	0	0	0	0	0	0	0	0	0	0	0	0	0	0	0	0	0	0	0	0	0	0	0	0	0	0	0	0	0	0	0	0	0	0	0	0.02
[truncated: 10,111 more rows]

## Sheet: Dataset2
Supplementary Data 1. Proteins identified in 15 timepoints
Dataset2: A list of 8,865 GPs with at least one unique peptide and two strict peptides.
GeneSymbol	E12.5.1	E12.5.2	E12.5.3	E13.5.1	E13.5.2	E13.5.3	E14.5.1	E14.5.2	E14.5.3	E15.5.1	E15.5.2	E15.5.3	E16.5.1	E16.5.2	E16.5.3	E17.5.1	E17.5.2	E17.5.3	E18.5.1	E18.5.2	E18.5.3	D1.1	D1.2	D1.3	D3.1	D3.2	D3.3	D5.1	D5.2	D5.3	W1.1	W1.2	W1.3	W2.1	W2.2	W2.3	W3.1	W3.2	W3.3	W6.1	W6.2	W6.3	W8.1	W8.2	W8.3
0610007P14Rik	1.9	0	0	0	0	0	0	2	0	0	1.1	2.4	0	0	0	0	0	0	0	0	0	0	0	0	0	0	0	0	0	0	0	0	0	0	0	0	0	0	0	0	0	0	0	0	0
0610009B22Rik	1.5	0	0	0.21	0.74	1.3	0.62	0.59	1	0	0	0	0	0	0	0	0	0	0.39	0	0	0	0	0	0	0	0	0	0	0	0	0	0	0	0	0.43	1.3	1	0	0	0	0	0	0	0
0610009D07Rik	17.5	18.1	19.1	18.9	26.6	24.4	24.7	25.4	25.9	19.8	14.4	17.7	17.1	11.3	17.2	19	18.9	16.9	14	11.6	11.6	7.3	11.5	6.5	3.3	10.7	10.3	0	17.2	9.6	6.2	0	8.9	8.3	4.3	8.4	5	5.2	4	1.4	2.6	5.6	5.2	2.9	9.4
0610010K14Rik	4.1	3.4	4.2	6.8	6	5.9	2.9	5.5	5.1	3.5	1.9	2.9	3.5	2.4	2.9	2.5	2.8	2	2.1	0.79	0.49	0.89	2.5	2.3	1.5	2.4	1.3	0.93	0	1.2	0.87	0	1.5	0.95	0.92	0.94	0	0	0	0	0	0	0	0	0.45
0610011F06Rik	2	0.71	1.2	1.1	1.3	0.72	1.1	1.7	1.1	0.8	0.25	0.02	1.2	0.86	1.4	2.1	2	0.17	0.68	0.74	2	1.2	2	1.4	2	2.5	2.5	1.8	2.1	1.7	2.4	2.2	2.1	1.9	3.4	2.9	2.7	1.7	2.4	1.9	2.3	1.7	5.1	4.2	5.1
0610037L13Rik	2.4	2.4	4.8	4.7	4.2	6.3	4.3	5.5	6.6	9.6	3	1.7	8.2	5.2	4.8	2.5	3.8	2.1	3.2	3.7	4.1	3.4	5.7	4.8	5.7	7.2	6.2	6.6	5.4	1.8	3.6	1.1	3.9	3.6	5.7	5.7	2.6	0	4.1	0.32	3.1	3.2	2.6	3.2	4.3
0610040J01Rik	0	0	0	0	0	0	0	0	0	0	0	0.02	0	0	0	0	0	0	0	0	0	0	0	0	0	0	0	0	0	0	0	0	0	0	0	0	0	0	0	0	0	0	0	0	0
1110001J03Rik	0	0	0	0	0	0	0	0	0	0	0	0	0	0	0	0	0	0	0	0	0	0	0	0	0	0	0	0	0	0	0.07	0	0.45	0	0	0	1	1.8	0	0	0	0	0	1.5	1.3
1110004E09Rik	0	0	0	0	0	0	0	0	0	0	0.08	0	0	0	0	0	0	0	0	0	0	0	0	0	0	0	0	0	0	0	0	0	0	0	0	0	0	0	0	0	0	0	0	0	0
1110004F10Rik	6	4.7	7.4	4.6	5.8	6.6	4.3	5.3	5.7	6.5	1.5	3.9	7.1	3.3	3.6	4.5	3.5	0	3	7	6.1	2	1.2	4.7	2	2	2.8	5.1	5.1	5.6	5.1	6.2	3.1	0	1.6	3	1.9	0.33	0.83	0	0	0.74	1.3	1.7	1.1
1110007C09Rik	0	0	0	0	0	0	0	0	0	0	0	0	0	0	0	0	0	0	0	0	0.07	0	0	0.13	0	0	0	0.62	0	0.09	0	0	1.1	0.66	0.25	0.31	0.81	0.53	0.54	1.3	1.5	1	0.38	0.06	0.97
1110008L16Rik	0.01	0	0	0	0	0	0	0	0.005	0	0	0	0	0	0	0	0	0	0	0	0	0	0	0	0	0	0	0	0	0	0	0	0	0	0	0	0	0	0	0	0	0	0	0	0
1110012L19Rik	0	0	0	0	0	0	0	0	0	0	0	0	0	0.05	0	0	0	0	0	0	0	0	0	0	0.07	0	0	0	0	0	0	0	0	0	0	0	0	0	0	0	0	0	0	0	0
1110037F02Rik	0.18	0.18	0.32	0.28	0.27	0.21	0.38	0.29	0.48	0.14	0.14	0.14	0.18	0.14	0.23	0.03	0.14	0.03	0.06	0.09	0.05	0.04	0.11	0.07	0.08	0.13	0.14	0.08	0.01	0.04	0.005	0	0.07	0.03	0.03	0.07	0.04	0.02	0.01	0	0.01	0.009	0	0.009	0.03
1110038F14Rik	0.84	0.95	0.66	0.87	0.98	0	0	0.19	0	0	0	0	0	0	0	0	0	0	0	0	0	0	0	0	0	0	0	0	0	0	0	0	0	0	0	0	0	0	0	0	0	0	0	0	0
1110057K04Rik	0.53	0.41	0.63	0.56	0.67	0.33	1	0.99	0.66	0.41	0.46	0.52	0	0.52	0.7	0.63	1	0.96	1.2	0.81	1.1	0.59	0.43	0.92	1.4	1.3	1.4	1.6	0.92	1.3	0.46	1.7	2.1	2.9	1.1	0.94	1.2	1.2	1.1	0.38	0.51	1	0	0.52	0.52
1190002N15Rik	0.31	0.16	0.13	0.35	0.38	0.45	0.48	0.44	0.63	0.41	0.59	0.7	1.1	0.33	0.14	0.28	1.4	0	0	1.6	0.1	0	0.07	0	0	0	0.38	2	0	0	0.16	0	0.22	0	0.21	0.37	0.06	0	0	0	0	0	0	0	0.07
1190007I07Rik	0	0	0	0	0.43	0	0	0	0	0	0	0	0	0	0	0	0	0	0	0	0	0	0	0	0	0	0	0	0	0	0	0	0	0	0	0	0	0	0	0	0	0	0	0	0
1200011I18Rik	0	0.33	0.48	0	0	0	0	0	0.76	0	0	0	0.12	0	0	0	0	0	0	0	0	0	0	0	0	0	0	0	0	0	0	0	0	0	0.65	0	0	0	0	0	0	0	0	0	0
1200014J11Rik	1.4	0.69	1.2	1.5	0.94	1.4	1.5	3.9	0.98	1.7	0.67	0.96	2	0.75	1.1	0.56	0.65	0	0.31	0.24	0.59	0.38	0.41	0	0.31	0.24	0.62	0.39	0.16	0.72	0.24	0.23	0.74	0	0	0.62	0	0	0	0	0	0.19	0.05	0	0.12
1300017J02Rik	0	0	0	0	0.07	0.03	0	0	0.05	0.03	0.23	0.09	0.05	0.08	0.1	0.42	0.21	0.32	0	0.07	0.06	0.11	0.07	0.05	0.04	0.03	0.07	0.11	0.23	0.11	0.09	0	0.43	0.34	0.36	0.6	0.46	0.23	0.28	0.08	0.2	0.33	0.39	0.45	0.59
1600014C10Rik	1.4	0	0	0.8	0.72	0.79	0	0	0	0	0.26	0.38	0	0	0.2	0	0.22	0	0	0	0	0	0.8	0	0.24	0.44	0.5	0	0	0	0	0	0.44	0	0	0	0	0	0	0	0.16	0	0	0	0
1700009N14Rik	225	0	0	219	208	220	211	190	168	0	0	0	0	0	0	0	0	0	0	0	0	0	0	0	0	0	0	0	0	0	0	0	0	0	0	0	0	0	0	0	0	0	0	0	0
1700021F05Rik	0	0	0	0	0	0	0	0	4.5	0	0	0	0	0	0	0	1	0	0	0	0	0	0	0	0	0	0	0	0	0	0	0	0	0	0	0	0	0	0	0	0	0	0.32	0	0
1700037H04Rik	2.4	2.4	2.2	2.5	1.2	1.5	1.8	1.6	2.7	1.5	0	1.1	1.9	1.3	1.9	1.5	1.8	0.84	0.86	1.1	1	1.1	1.3	1	0.9	0.62	0.92	0.56	0	0.69	0	0	0.73	1.3	0	0.59	0	0	0	0	0	0	0	0.37	0.5
1700052N19Rik	0.22	0.14	0.16	0.25	0.07	0.17	0	0.09	0.2	0.17	0	0	0.07	0	0.08	0	0	0	0	0	0.07	0	0.05	0.09	0.1	0.009	0.04	0	0	0	0	0	0	0	0	0	0	0	0	0	0	0	0	0.03	0
1810009A15Rik	5	5.3	5.8	5	4.4	4.9	6.2	0.95	0.89	2.6	1.8	4.9	2.2	0	0.59	3	3	0	1.2	3.2	4	0	1.6	2.3	0	46	0	0	0	0	0	0	0	0	0	0	0	0	0	0	0	0	0	0	0
1810009N02Rik	0.18	0.22	0	0.67	0.4	0.35	0.83	0.56	0.81	0.38	0.41	0.88	0.97	0	0.42	1.7	0	1.5	0.81	0.61	0.67	0.68	0.85	0.59	0.65	0.84	0.59	1.3	0	0	0	0	1	0.99	0	1.2	1.3	1.2	0.6	0	0.3	0	0.31	0.26	0.21
1810024B03Rik	0	0	0	0	0	0	2.2	0	0	0	0	0	0	0	0	0	0	0	0	0	0	0	0	0	0	0	0	0	0	0	0	0	0	0	0	0	0	0	0	0	0	0	0	0	0
1810026J23Rik	0.32	0	0.06	0.65	0.49	0.32	0	0.15	0.09	0.4	0	0.22	0.39	0	0	1	0	0	0.36	0.06	0.18	0.18	0.16	0	0.36	0.84	0.58	0	0	0.26	0.33	0	0.64	0	0	1	0.09	0	0.58	0.36	0.59	0.56	0.43	0.38	0.73
1810030O07Rik	0.11	0.37	0.87	1.5	0.45	0.72	0.21	0.15	0.24	0	0	0.17	0.19	0	0	0	0	0	0.02	0	0.1	0	0	0	0	0	0	0	0	0	0	0	0	0.02	0	0	0	0	0	0	0	0	0	0	0
1810043G02Rik	0.19	0	0.18	0	0	0	0.6	0	0	0	0	0	0	0	0.09	0	0	0	0	0	0.69	0	0	0	0	0	0	0	0	0	0	0	0	0	0	0	0	0	0	0	0	0	0	0	0
2010005H15Rik	0	0	0	0	0	0	0	0	0	0	0	0	0.79	0	0	0	0	0	0	0	0	0	0	0	0	0	0	0	0	0	0	0.5	0	0	0	0	0	0	0	0	0	0	0	0	0
2010012O05Rik	0	0	0.21	0.78	0.42	0	0.75	0	0	0	0	0	0	0	0	0	0	0	0	0	0	0	0	0	0.15	0	0.21	0	0	0	0	0	0	0	0	0	0	0	0	0	0	0	0	0	0
2010107E04Rik	0	0	0	0	0	0	0	0	0	0	0	0	5.7	0	0	0	71.7	60.2	0	30.2	30.5	0	0	0	39.3	40.8	39.2	9.2	0	0	0	0	0	0	0	0	115	0	0	0	0	0	74.1	74.7	95.6
2010107G23Rik	0	0	0	0	0	0	0	0	0	0	0	0	0	0	0	0	0	0	0	0	0	0	0.25	0	0	0	0	0	0	0	0	0	0	0	0	0	0	0	0	0	0	0	0	0	0
2010300C02Rik	0	0	0	0	0	0	0.32	0.19	0.25	0	0	0	0	0	0	0	0	0	0	0	0	0	0	0	0.4	0	0	0	0	0	0	0	0	0.5	1.1	0.06	0.19	0	0	0	0	0.81	0.86	0.33	0.53
2200002D01Rik	0	0	0	0	0	0	0	0	0	0	0	0	0	0	0	0	0	0	0	2.5	3.4	0	0	0	0	0	0	0	0	0	0	0	3	0	0	0	0	0	0	0	0	0	0	0	0
2210010C04Rik	0	0	0	0	0	0	0	0	0	0	0	0	0	0	0	0	0	0	0	0	0	116	124	0	157	145	0	0	0	84.8	0	0	0	0	72.7	0	0	0	0	0	50.1	55	93	98.8	100
2210016F16Rik	2.2	3.4	1.8	1.7	3.5	2.4	2.5	3	3.5	3.2	1.8	2.5	3.9	2.7	1.9	4.1	4.6	1.8	2	3.5	3.1	3.8	4.7	3.2	3.1	2.5	3.4	3.4	1.4	2.5	4.7	2	5.8	4.5	3.1	3.1	3.2	2.4	4	1.3	2.5	2.7	2.4	2.7	2.8
2210016L21Rik	0	0.51	1	0.77	0	0	0.97	0.71	0.95	0.85	0	0.76	0.47	0.81	0.73	0	0	0	0.33	0.73	0	0	0	0	0	0	0	0	0	0	0	0	0	0	0.48	0	0	0	0	0	0	0	0	0	0
2210018M11Rik	0.06	0.15	0.2	0.1	0.11	0.38	0.04	0.06	0.1	0	0	0.04	0	0.08	0.06	0.06	0	0	0	0	0	0	0	0.02	0	0	0	0	0	0	0	0	0.01	0	0	0	0	0	0	0	0	0	0	0	0
2210407C18Rik	0	0	0	0	0	0	0	0	0	0	0	0	0	0	0	1.6	1.9	2.4	3.5	3.8	5.5	6.7	7.7	9.1	29	30.9	36.8	18.7	10.7	23.8	20.3	29.4	21.6	14.1	16.3	8.3	10.8	4.7	9.8	19.5	25.7	10.2	63.3	54.5	52.9
2300002M23Rik	0	0	0	0	0	0	0	0	0	0	0	0	0	0	0	2.8	3	2.2	2.2	1.3	0.76	0.74	4.6	2	0.73	1.1	0.35	0	0	0	0	0	0	0	0	0	0	0	0	0	0	0	0	0	0
2310002J15Rik	0	0	0	0	0	0	0	0	0	0	0	0	0	0	0	0	0	5.6	2.2	5.1	0	0	0	0	0	0	0	0	0	0	0	0	0	1.9	0	0	0	0	0	0	0	0	0	0	0
2310003H01Rik	0.007	0.02	0	0	0.04	0.03	0.03	0	0.05	0.18	0	0	0	0	0	0	0	0	0	0	0	0	0	0	0	0	0	0	0	0	0	0	0	0	0	0	0	0	0	0	0	0	0	0	0
2310007B03Rik	0	0	0	0	0	0	0	0	0	0.43	0	0	0	0.04	0.06	4.7	5.7	5.3	2.4	1.8	1.5	1.7	2.8	1.9	0.43	1.1	0.86	1.2	1.2	0.42	0.3	0	1.5	0.36	0.17	0.25	0.04	0	0	0	0.02	0	0	0.03	0.1
2310011J03Rik	0	1.7	0.66	0	0	0	0	0.92	0	0	0.71	0.73	0.87	0.95	0.91	0	0	0	0	0.76	1.1	0.49	0.16	0.32	0	0	0.81	0	0.58	0	0	0	0.99	0.72	0.32	0.53	0	0	0.45	0	0	0	0	0	0
2310022B05Rik	0	0.17	0.65	0.2	0.4	0.85	1.8	0.79	11.7	0	0.59	0.61	1.2	0.46	0.42	0.16	0	0	1.4	0.74	0.58	0	0.62	0.89	0.55	0.32	0.66	1.2	1.4	1.6	0.94	1.2	0.99	0.27	0.4	1.1	0	0.83	0.77	0	0.19	0	0.4	0.48	0.43
2310033P09Rik	1.8	0.28	0.6	1.9	2.2	0.91	1.4	0.51	0.54	0.3	0.22	0.29	0.46	0.29	0.2	2.3	0	0	0	0.13	0	0	0	0	0	0	0	0	0	0	0	0	0	0	0	0.11	0	0	0	0	0	0	0	0	0
2310035C23Rik	0.16	0.33	0.07	0.15	0.67	0.66	0.04	0.13	0.15	0.93	0.06	0.04	0.1	0.2	0.17	0.32	0.27	0.12	0.3	0.17	0.2	0.17	0.54	1	0.26	0.33	0.49	0.18	0.12	0.07	0.11	0	0.21	0.16	0.24	0.25	0.26	0.17	0.24	0.13	0.23	0.19	0.14	0.13	0.32
2310036O22Rik	0	4.2	4.5	0	0	2.8	0	2.5	0	0	3.4	4.7	0	3.4	0	0	0	0	0	4.3	1.1	0	0	0	0	0	0	0	0	0	0	0	0	0	0	0	0	0	0	0	0	0	0	0	0
2310039H08Rik	0	0	0	0	0	0	0	0.48	0	0	0	0	0	0	0.2	0	0	0	0	0	0	0	0	0	0.1	0	0	0	0	0	0	0	0	0	0	0	0	0	0	0	0	0	0	0	0
2310045N01Rik	0	0	0	0	0	0	0	0	0	0	0	0	0	0	0	0	0	0	0	0	0.13	0	0	0	0	0	0	0	0	0	0	0	0	0	0	0	0	0	0	0	0	0	0	0	0
2310047M10Rik	0	0	0	0.07	0	0	0	0.05	0	0	0	0	0	0	0	0.16	0	0	0	0.05	0	0	0	0	0	0.16	0	0.11	0	0.07	0	0	0.04	0.09	0	0	0	0	0	0	0	0	0	0	0
2310057M21Rik	0	0	0	0	0	0	0	0.08	0	0	0	0.03	0	0	0	0	0	0	0	0	0	0	0	0	0	0	0	0	0	0	0	0	0	0	0	0.02	0	0	0	0	0	0	0	0	0
2310061I04Rik	0	0	0	0	0	0	0	0	0	0	0	0	0	0	0	0	0	0	0	0	0	0	0	0	0	0	0	0	0	0	0	0	0	0	0	0	0.02	0	0	0	0.47	0.14	0.07	0.06	0
2310067B10Rik	0	0	0	0	0	0	0	0	0	0	0	0	0	0	0	0	0	0	0	0	0	0	0	0	0	0	0	0	0	0	0	0	0.03	0	0	0	0	0	0	0	0	0	0	0	0
2410002F23Rik	1.3	0.45	4.5	0.83	0.8	1.2	0.94	0.04	0.92	0.28	0	0	0.31	0.77	0.9	0	0	0	0.12	0	0	0	1.1	0.03	0.16	0.41	0.09	0	0	0	0	0	0	0	0	0.1	0	0	0	0	0	0	0	0	0
2410004B18Rik	0	0	0	0	0	0	0	0	0.96	0	0	0	0	0	0.12	0	0	0	0	0	0	0	0	0	0	0	0	0	0	0	0	0	0	0	0	0	0	0	0	0	0	0	0	0	0
2410015M20Rik	2.5	2.2	2.3	0	1.3	3.2	2	4.9	0.7	9.4	0.53	0.78	7.4	3.2	4.4	3	0	0	1.3	0	0	5.8	4.1	7.9	6.8	6.6	7.1	1.7	3.3	1.4	2.2	0	1.6	12.6	0.75	2.6	4.1	1.7	3.1	5.2	7	3.3	15.2	0	7.2
2410016O06Rik	0.47	0.63	0.83	0.43	0.9	1.3	0.64	0.76	0.57	0.29	0.08	0.4	0.21	0.59	0.4	0.44	0.16	0	0	0.32	0.17	0	0.29	0.32	0.22	0.13	0.37	0.1	0	0.06	0.05	0	0.1	0.04	0	0	0	0	0	0	0	0	0.04	0.08	0.04
2410127L17Rik	1.1	1.1	1	1.2	1.4	1.1	0.51	0	0.71	0.67	0	0.44	0.58	0.94	0.85	1.1	0	0.72	0	0	0.34	0	0.48	0.44	0	0	0.22	0	0	0	0	0	0	0	0	0	0	0	0	0	0	0	0	0.23	0.2
2510003E04Rik	0.35	0.16	0.31	0.31	0.22	0.47	0.42	0.29	0.55	0.27	0.02	0.16	0.5	0.35	0.22	0.13	0.06	0	0	0.2	0.09	0.01	0.03	0.08	0.05	0.1	0.13	0.17	0.58	0.21	0.01	0	0	0	0	0.03	0	0	0	0	0	0	0	0.03	0.03
2510039O18Rik	0.06	0	0	0	0.08	0	0.16	0.14	0.07	0	0	0.11	0	0.3	0	0.09	0	0	0	0	0	0	0	0	0.14	0.05	0.01	0	0	0.05	0	0	0.02	0	0	0	0	0	0	0	0	0	0.07	0.05	0.12
2610002M06Rik	2.8	0	0	4.3	0	2.8	5.8	2.4	0	0	0	0	1.2	0	0	0	0	1.4	4.4	0	1	0	10.3	0	0	0.91	10	2.5	0	8.5	0	0	0	0	0	0	0	0	0	0	0	0	1.8	0.27	1.3
2610018G03Rik	0	0.75	0.95	0	0.83	0.41	0	0	0.53	8.5	1.3	1.3	1.9	0.42	0.61	0	0.51	0.56	1.5	0.34	0.59	0	0	8.3	0.54	0.42	0.38	0.7	0.28	2.9	0.15	0	0.68	1.3	0.4	0.45	0	0	0	0	0	0	0.27	2.1	0.38
2610034B18Rik	3.8	1.5	1.7	6.5	1.2	2.7	8.6	2.1	2.8	6.6	3.6	13.3	3.8	3	2.6	5.6	8.3	3	4.2	8.2	7.8	5.4	3.2	5	7.7	7.8	6.2	7.1	13.7	3.8	3.7	2.5	5.6	4.6	4.5	4.4	3.8	2.2	4.4	1.1	0.34	8.7	2.1	1.7	4.2
2610301B20Rik	0.12	0	0.31	0	0.22	0.36	0.48	0.36	0	0.13	0	0	0.15	0	0.32	0.37	0	0	0	0	0	0	0.32	0	0.19	0.24	0.23	0	0	0	0	0	0	0	0	0	0.05	0	0.17	0	0	0	0	0	0.32
2610301G19Rik	8	6.8	7.9	6.3	7.4	9	7.2	6.6	6.8	5.5	4.2	4.6	5.4	5.9	5.3	6.1	5.9	5	2.6	3.1	3.3	3.3	3.4	3	2.7	2.1	2.6	3.7	2.9	2.3	2.5	1.5	2.8	2.7	2.7	2.6	1.3	1.1	0.81	0.43	0.61	0.65	0.63	0.89	1.1
2610507B11Rik	0	0	0	0	0	0	0	0	0.01	0	0	0	0	0	0	0.02	0	0	0	0	0	0	0	0	0	0	0.01	0	0	0	0	0	0.02	0	0	0	0.004	0	0.005	0	0	0.01	0	0.004	0.02
2700029M09Rik	2.4	1.9	1.8	1.5	2	2.5	2	1.5	1.7	0.93	0.93	2	1.2	1.4	1.8	1.3	1.3	0.12	0.9	0.34	0.13	0.23	0.75	0.48	0.23	0.26	0.48	0	0.33	0.3	0.22	0	0	0	0	0.53	0.24	0.26	0	0	0	0	0	0	0
2700050L05Rik	0.01	0	0	0	0	0.01	0	0	0	0	0	0	0	0	0.0004	0	0	0	0	0	0	0	0	0	0	0	0	0	0	0	0	0	0	0	0	0	0	0	0	0	0	0	0	0	0
2700060E02Rik	23.9	15.3	13.6	19.5	23.4	25.2	19.9	22.9	25.8	20.1	11.9	18.8	24.4	15.4	14.5	11.2	9.1	10.6	13.7	10.6	11.5	12.3	11.9	12	13.9	10.2	11.9	9.5	13.2	12.3	11.8	5.2	9.6	10.1	12.6	13.9	13.6	11.9	13.7	8.7	8.7	9.8	8.3	10.6	10.1
2700062C07Rik	0	0	0.23	0	0	0	0	0	0.17	0	0	0	0	0	0	0	0	0	0	0	0	0	0	0	0	0	0	0	0	0	0	0	0	0	0	0	0	0	0	0	0	0	0	0	0
2700081O15Rik	0.04	0	0	0	0.05	0.04	0.05	0.02	0	0	0	0	0	0	0.03	0	0	0	0	0	0	0	0	0	0	0	0	0	0	0	0	0	0	0	0	0	0	0	0	0	0	0	0	0	0
2700094K13Rik	15.7	18	8.7	11.6	14.7	14.1	15.7	17.1	15.9	12.1	12.5	12.7	13.3	7.1	12.3	6.5	5.9	8.4	5.1	3.4	1.1	3.2	5.9	4.4	5.7	5.5	5.5	1.7	0	2.3	2.6	0	1.3	0	0.18	4	0.24	0	2.1	0	0	0.81	0.63	1	0.43
2700097O09Rik	0.67	0.49	0.11	0.56	0.12	0.47	0.07	0.25	0.25	0	0.2	0.13	0	0.28	0.15	0	0	0	0	0	0.15	0	0	0	0	0	0	0	0	0	0	0	0	0	0	0	0	0	0	0	0	0	0	0	0
2810004N23Rik	0.25	0.06	0.2	0	0.25	0.37	0	0.23	0.23	0	0.06	0	0	0	0	0	0	0	0	0	0	0	0	0	0	0	0	0	0	0	0	0	0	0	0	0	0	0	0	0	0	0	0	0	0
2810007J24Rik	1.7	0	0	0	0	0	0	0	0	0	0	0	0	0	0	0	0	0	0	0	0	0	0	0	0	0	0	0	0	0	0	0	0	0	0	0	0	0	0	0	0	0	0	0	0
2810403A07Rik	0	0.12	0.09	0.13	0.2	0	0.06	0	0	0	0	0	0.32	0	0	0	0	0	0	0.18	0	0	0	0	0	0	0	0	0	0	0	0	0	0	0	0	0	0	0	0	0	0	0	0	0
2810408M09Rik	0	0.76	0	0	0	0	0	1	0.79	8	1.3	0	0	0	0	0	0	0	0	2.2	0	0	0	0.85	0.83	0.29	0.07	0	2.2	0.52	4.5	0	0.59	0	0.77	0	0.42	0	0.71	0	0	0	1.5	1.6	1.3
2810417H13Rik	2.7	0.9	1.5	1.2	1.1	1.8	0.92	0.54	1.7	0.25	0.78	1.5	0	0.57	0.78	0	0	0.92	0.38	0	0.24	0	0	0	0	0	0	0	0	0	0	0	0	0	0	0	0	0	0	0	0	0	0	0	0
2810428I15Rik	0.39	0	0.03	0.26	0.35	0.29	0.19	0.24	0.18	0.14	0	0	0	0	0.06	0.33	0.48	0	0	0	0	0	0	0.1	0.23	0	0	0	0	0	0.13	0	0.28	0	0	0.21	0	0	0	0	0	0	0	0	0.05
2810459M11Rik	0	0	0	0	0	0	0	0	0	0	0	0	0	0	0	0	0	0	0	0	0	0	0	0	0	0	0	0	0	0	0	0	0	0	0	0	0	0	0	0	0	0	0	0.14	0.19
2900026A02Rik	0	0	0	0	0.21	0	0	0	0	0	0	0	0	0.08	0.31	0	0	0	0	0	0.2	0	0	0	0	0	0	0	0	0	0	0	0	0	0	0	0	0	0	0	0	0	0	0	0
3110002H16Rik	0	0	0.03	0	0	0.06	0	0	0.04	0	0.07	0	0.1	0	0	0	0	0	0	0.14	0	0	0.15	0.14	0	0.18	0.25	0	0	0	0	0	0.17	0.2	0.16	0.24	0.13	0	0.15	0	0.15	0	0	0.1	0.2
3110009E18Rik	0	0	0.04	0	0.46	0	0.2	0	0.18	0.62	0	0	0	0.11	0.22	0	0	0	0	0	0	0.14	0.38	0.37	0.04	0.11	0.06	0	0	0	0	0	0	0	0	0	0	0	0	0	0	0	0	0	0.04
3110082I17Rik	0.79	1.1	0.97	0.97	0.56	0.17	0.73	0.69	0.77	0	0	0.73	0	0.26	0.14	0.68	0.78	0	0	0.37	0.55	0	0	0.01	0.36	7.5	0.5	0	0	0	0	0	0	0	0.47	0.15	0	0	0	0	0	0	0	0	0.21
4833423E24Rik	0	0	0	0	0	0	0	0	0	0	0	0	0	0	0	2	0.37	0.57	0.39	0.4	0.49	4.5	0.41	0	0.04	0.1	0.11	0.21	0	0.02	0.04	0	0.1	0.07	0.08	0.12	0.04	0	0	0	0.19	0.15	0.06	0.11	0.22
4833439L19Rik	0	0	0	0	0	0	0	0	0	0.17	0	0	0	0	0.27	0	0	0	0	0	0	0.04	0	0	0	0	0	0	0	0	0	0	0	0	0	0	0	0	0	0	0	0	0	0	0
4930402H24Rik	0	0	0	0	0	0	0	0	0	0	0	0	0	0	0	0	0	0	0	0.02	0	0	0	0	0	0	0	0	0	0	0	0	0.02	0	0	0.02	0	0	0	0	0	0	0	0	0
4930453N24Rik	0	0	0.06	0	0.1	0.15	0	0.06	0.04	0	0	0	0	0	0	0	0	0	0	0	0	0	0	0	0	0	0	0	0	0	0	0	0	0	0	0	0	0	0	0	0	0	0	0	0
4930506M07Rik	0	0	0	0.06	0.04	0	0.09	0.32	0.2	0.54	0.57	0.3	0.55	0.59	0.28	0.98	0.68	0.32	0.09	0.77	0.67	0.65	0.8	0.83	0.83	1	0.7	0.69	0.21	0.56	1.5	0.23	0.94	1.2	0.84	0.74	0.41	0.07	0.6	0.32	0.29	0.33	0.79	0.31	0.72
4931406C07Rik	2.1	1.8	2.8	1.4	1.6	0.8	1.3	1.5	2.6	3.5	1.9	1.5	4.3	2.2	2.1	0.91	1.1	0.36	1.1	2.5	1.4	3.4	3.7	2	3.6	2.1	5.4	3.1	1.5	3	4.3	3.2	3.6	6	4.7	6.2	4.4	2.4	3.8	3.9	4.1	3.8	4.7	6.8	6.6
4931406P16Rik	0	0.02	0	0.01	0	0	0.06	0	0	0	0	0	0.03	0.01	0	0	0	0	0	0	0	0	0	0	0	0	0	0	0	0	0	0	0	0	0	0	0	0	0	0	0	0	0	0	0
5330417C22Rik	0	0	0	0	0	0	0	0	0	0	0	0	0	0.03	0	0.69	0	0.45	0	0.18	0.09	0.2	0.12	0.2	0.05	0.2	0.27	0	0	0.12	0	0	0.17	0.08	0.15	0	0.11	0.56	0.1	0	0.13	0.23	0.23	0.32	0.13
5730455P16Rik	0.21	0.19	0.21	0.21	0.32	0	0.37	0.33	0.35	0.21	0	0.16	0.12	0.35	0.32	0.26	0	0.14	0	0.28	0.11	0.16	0.04	0.07	0.1	0.26	0.35	0.2	0	0.49	0.35	0	0.07	0.03	0	0.22	0	0	0	0.2	0.18	0.19	0	0	0.2
5730508B09Rik	0	0	0	0	0	0	0	0	0	0	0	0.03	0	0	0	0	0.4	1.3	0	1.1	0	0	1.2	0	1.1	0.4	0	0	0	0.71	0	0	0	0	0	0	1.4	0.74	0.83	0	0	0	0	0	0.48
6030458C11Rik	0	0	0	0	0	0	0	0	0	0	0	0	0	0	0	0	0	0	0	0	0	0	0	0	0	0	0	0	0	0	0	0	0.15	0	0	0	0	0	0	0	0	0	0	0	0
6330403A02Rik	0	0	0	0	0	0	0	0	0	0	0	0	0	0	0	0	0	0	0	0	0	0	0	0	0	0	0	1.3	5.1	3.7	2.2	0	2.7	5.5	1.4	3.1	0	0	1.7	3.2	1.2	1.4	0.44	0	2.1
6430548M08Rik	0	0	0	0	0	0	0	0	0	0.14	0	0	0	0	0	0.21	0	0	0.02	0.15	0.27	0.18	0.44	28.7	0.16	0	0.09	0	0	0	0	0	0.04	0.29	0.22	0.06	0.31	0.11	0.37	0.03	0.13	0.65	0.11	0.13	0.82
8030462N17Rik	0	0	0	0	0.34	0.46	0.03	0.18	0.23	0	0	0	0	0	0	0	0	0	0	0	0	0	0	0	0	0	0	0	0	0	0	0	0	0	0	0	0	0	0	0	0	0	0	0	0
8430410A17Rik	0.09	0.23	0.1	0.18	0.08	0	0	0.09	0	0	0	0	0	0	0	0	0	0	0	0	0	0	0	0	0	0	0	0	0	0	0	0	0	0	0	0	0	0	0	0	0	0	0	0	0
8430427H17Rik	0.81	0.06	0.15	0.03	0.14	0.1	0.15	0.1	0.05	0.15	0	0	0.08	0	0.06	0	0	0	0	0	0	0	0	0	0	0	0	0	0	0	0	0	0	0	0	0	0	0	0	0	0	0	0	0.03	0
9030617O03Rik	0.86	0	0	0	0	0	0	0	0	0	0	0	0	0	0	1.6	0	0	0.02	0	0	0.59	0.15	0	1.8	0.4	0.6	0.16	0	0.02	1	0	0.17	0.24	0.31	0.31	1.6	0.88	3.5	1.5	1.5	1.2	2	3.2	3.9
9030624J02Rik	0.14	0.42	0.2	0.15	0.37	0.26	0.09	0.24	0.37	0.25	0.13	0.16	0.41	0.42	0.37	0.17	0.14	0.23	0.18	0.1	0.11	0.14	0.4	0.11	0.27	0.3	0.05	0.21	0.13	0.2	0.18	0	0.2	0.11	0.14	0.3	0.16	0.24	0.1	0.16	0.13	0.15	0.14	0.16	0.18
9130011E15Rik	0.46	0.43	0.25	0.77	0.42	1.2	0.28	0.26	1.5	0.18	0.21	0.25	0	0.38	0.47	0.35	0.46	0.39	0.28	0.13	0.2	0.15	0.15	0.54	0.24	0.15	0.29	0.2	0	0.16	0.12	0	0.38	0.06	0	0.46	0.19	0.16	0.22	0.52	0.92	0.08	0	0.12	0.22
9130409I23Rik	0	0	0	0	0	0	0	0	0	0	0	0	0	0	0	0	0	0	0	0	0	0	0	0	0	0	0	0	0	0	0	0	0	0	0	0	0	0	0	0	0	0	0	0	0.38
9330159F19Rik	0	0	0	0	0	0	0	0	0	0	0	0	0	0	0	0	0	0	0	0	0	0	0	0	0.03	0.02	0.09	0	0	0	0	0	0.03	0	0	0	0	0	0	0	0	0	0	0	0
9430016H08Rik	0.2	0	0	0.69	0.56	0.55	0.68	0.35	0.61	0.81	0	1.1	0.88	0.36	0.51	0	0	0	0	0.17	0	0	0.54	0.48	1	0.55	0.54	1.2	0	0.23	0.38	1.3	1.4	0	0.5	0.62	0.92	0.15	0	0.52	0.21	0.35	0.33	0.59	0
9430020K01Rik	0	0	0	0	0.02	0.02	0	0.03	0.02	0.02	0	0.02	0	0	0	0	0	0	0	0.008	0.05	0	0	0	0.03	0	0	0	0	0.03	0.007	0	0.02	0	0	0	0	0	0	0	0	0	0	0.03	0
9430023L20Rik	0	0.04	0	0	0	0.12	0.03	0.05	0.17	0	0	0	0	0	0	0	2.4	0	0	0	0	0	0	0	0	0	0.22	0	0	0	0	0	0	0	0	0	0	0.15	0.04	0	0.1	0	0	0	0.1
9530068E07Rik	0.93	0.54	0.28	0	0	0	1.6	0	0	1.2	0.44	0.42	2.5	0	0.43	0	1.5	0	0	0.26	0.36	0	0.93	0.72	0	1.2	0	0.83	0	0.19	0.25	0	0	1.1	0	0	0	0	0	0	0	0.05	0	0	0
9630033F20Rik	2.5	0	0	2.9	0	0	0	1.7	0.1	0	0	0	0	0	0	0	0	0.36	1.7	0	1.2	0	0	0	0.31	0.62	0.74	0.79	0	0.49	1.4	0	1.2	0	2.7	0	2.5	1.4	2.5	0.86	2.9	1.3	0.85	1.3	0.97
A230046K03Rik	0.17	0.19	0.13	0.23	0.13	0.06	0.16	0.22	0.2	0.14	0.08	0.98	0.17	0.02	0.16	0.14	0.76	0.25	0.14	0.11	0.11	0.09	0.23	0.18	0.15	0.22	0.4	0.19	0.3	0.15	0.13	0.16	12.7	0.18	0.06	0.27	0.18	0.05	0.08	0.06	0.02	0.26	0.02	0.09	0.06
A2m	0	0	0	0	0	0	0	0	0.004	0	0	0	0	0.04	0.03	0.61	0.34	0.29	0.38	0.33	0.34	0.38	0.19	0.37	0.08	0.05	0.08	0	0	0	0	0	0	0	0	0	0	0	0	0	0	0	0	0	0
A430005L14Rik	0	0	0.1	0	0	0	0	0.67	1.7	0	0	0.41	0.24	0.11	0	0	1	0	0.08	0.1	0	0	0	0	0	0	0	0	0	0	0	0	0	0	0	0	0.13	0	0	0	0	0	0	0.1	0
A4gnt	0	0	0	0	0	0	0	0	0	0	0	0	0	0	0	0	0	0	0	0	0	0	0	0	0	0	0	0	0	0	0	0	0	0	0	0	0.59	0.67	0.49	0.35	0.22	0.63	0	0.12	0.8
A630007B06Rik	0	0.03	0	0.05	0.02	0.02	0.04	0.08	0.08	0.09	0.03	0.03	0	0.03	0.15	0	0	0	0.05	0	0	0.04	0.03	0.04	0.09	0.08	0.06	0.06	0	0	0	0	0	0.09	0	0.01	0	0	0	0	0	0	0	0	0.03
AA467197	0	0	0	0	0	0	0	0	0	0	0	0	0	0	0	2.9	5.7	3.1	3.7	3.7	2.3	6.8	2.4	6.6	7.5	6.5	9.6	0	11.2	6.9	8	0	10.8	4.4	3.7	1.1	0	1.4	1.2	2.8	0	0	2.4	0	6.4
AA986860	0	0	0	0	0	0	0	0	0	1.2	0	0.1	0	0.21	0.03	1	0.79	0.59	0.3	0.71	0.91	0.69	1.8	0.45	0.41	0.37	0.49	0.57	0.2	0.69	0.19	0	0.77	1.3	0.39	0.56	0.44	0.25	0.74	0.34	0.37	0.59	0.91	1.5	1.7
Aaas	1.9	1.9	1.8	1.3	1.6	1.7	1.7	1.7	1.8	1.6	1	0.88	0.81	0.8	1.2	1	1.1	0.5	0.35	0.47	0.85	0.47	1	0.64	0.91	0.28	0.06	0.38	0.13	0	0.28	0	1.5	1.3	1	0.31	1.1	0.83	0.28	0	0.56	0.11	0	0.11	0.57
Aacs	2.2	2	2	2.8	3.3	2.7	2.3	2.7	3.6	5.2	2.6	5.6	3.8	3	3.3	13.8	12.1	10.2	9.3	7.6	8.9	6.1	6	8.7	2.7	3	3	1.4	1.9	0.7	0.88	1.9	2	1.2	0.98	1.1	2.3	1.6	2	2	1.5	0.94	2.1	2.7	3.7
Aadac	2.3	0	0	0	0	0	0	0	0	0	0	0	0	0	0	0	0	0	0	0	0	0	0	0	0	0	0	0	0	0	0.36	0	0.04	3.2	2	1.4	0	0	0.22	0.11	0	0	0.24	0.69	0.64
Aadacl2	0	0	0	0	0	0	0	0	0	0	0	0	0	0	0	0	0	0	0	0	0	0	0.04	0	0	0	0	0	0	0	0	0	0	0.08	0.05	0.16	0	0	0	0	0	0	0	0	0
Aadat	0.22	0	0	0	0	0	0	0	0	0	0	0	0	0	0	0	0	0	0	0	0	0	0	0	0	0	0	0	0	0	0	0	0	0	0	0	0	0	0	0	0	0	0	0	0
Aagab	0	0	0	0	0	0	0	0	0	0	0	0	0	0	0	0	0	0	0	0	0.08	0	0	0	0	0	0.1	0	0	0.05	0	0	0	0	0	0	0.09	0	0	0	0	0	0	0	0
Aak1	0.94	1.2	1.6	1.2	1.6	1.6	1.3	1.4	1.8	0.66	0.84	0.62	0.73	1.1	0.81	1.5	1.9	1.3	0.57	0.81	0.51	0.43	0.56	0.87	0.71	0.69	1.3	0.96	0.17	0.82	0.73	0.39	1.2	0.51	0.42	0.7	0.53	0.66	0.81	0.27	0.36	0.58	0.67	0.85	1.4
Aamdc	0	0.79	0.35	0.95	2.3	1.7	0.98	1.6	2	0.35	0	0	0	0	1.3	0	3.1	0	0	0.14	1.3	1.1	1.2	0.09	0.38	0	0	1.6	0	0	0	0	0	0.58	1.6	1.7	0	0	0.32	0	0	0	0.36	0.37	0.91
Aamp	4.8	3.5	9.3	4.5	2.8	3	3.2	2.9	2.7	3.2	1.5	3.7	3.8	4.5	2.9	1.1	1.2	0.52	0.94	2.1	0.96	0.3	1.2	1.2	1.5	1.1	1.1	3	1.6	0.39	0.67	0.69	1.1	0.65	0.57	0.11	0	0	0.19	0	0	0.11	0	0.24	0.16
Aar2	0.65	0.46	0.23	0.11	0.21	0.52	0.14	0.16	0.27	0	0.02	0	0	0.34	0.14	0	0	0	0	0.08	0	0	0.04	0.06	0.03	0.22	0	0	0	0	0	0	0	0	0	0	0	0	0	0	0	0	0	0	0
Aars	13.2	9.8	11.5	9.2	12.4	11.3	11.6	12.1	12.1	11.1	8.9	8.6	8.2	9.1	8.5	13.4	14.5	8.6	9.3	7.5	7.5	7	7.1	9.1	7.8	11.3	10	8	10.9	7.7	7.4	5.9	9.5	8.7	6.4	7.3	5.9	4.8	6.1	4	4.3	5	4.3	4.8	5.4
Aars2	0.71	0.23	0.09	0.34	0.48	0.67	0.38	0.39	0.4	0.18	0.09	0.17	0.14	0.06	0.1	0.31	0.02	0.05	0.04	0.07	0.13	0.05	0.15	0.09	0.09	0.08	0.03	0	0	0.03	0.04	0	0	0.08	0.01	0.03	0.06	0.06	0.05	0	0	0.01	0.02	0.44	0.09
Aarsd1	4.5	5.6	5.6	4.6	5.4	4.8	4	4.4	4.8	2.8	3.2	4.7	4.7	3.7	2.4	2.7	2.7	2.3	3	4.1	2.3	5	2.2	5	1.8	1.8	1.9	1.2	0.99	2.2	1.9	1.7	3	3.8	3.7	4.1	4.1	1.6	2.5	1.6	2.2	2	1.9	1.6	3.5
Aasdhppt	0.28	0.4	0.26	0.42	1.2	0.35	0.09	0.38	0.15	0	0	0.28	0.22	0.09	0.25	0.28	0.14	0	0	0.62	0.21	0	0	0	0.24	0.08	0	0	0	0	0	0	0	0	0	0	0	0	0	0	0	0	0	0	0
Aass	1.4	0	0	0	0	0	0	0	0	0	0	0	0	0	0	0	0	0	0	0	0	0	0	0	0	0	0	0	0	0	0	0	0	0	0	0	0	0	0	0	0	0	0	0	0.09
Aatf	0.38	0.48	0.58	0.77	1	0.34	0.59	0.48	1.4	0.69	0.18	0.52	0.74	0.47	0.82	0.12	0.16	0.07	0.11	0.1	0.2	0.11	0.11	0.17	0	0.12	0.14	0	0	0	0	0	0	0	0.16	0.08	0	0	0	0	0	0.22	0	0	0.05
Abat	9.4	2.3	1.9	1	0.99	0.67	0.72	0.99	6	0.88	0.56	0.16	0.96	1	0.9	1.4	8.4	0.33	0.38	0.71	0.39	4.3	7.5	5.3	0.37	0.24	0.58	0.44	0.33	0.67	0.44	0	0.54	0.13	4.8	0.43	0.4	0.31	0.39	0.18	0.4	0.38	0.13	0.22	0.24
Abca12	0	0	0	0	0	0	0	0	0	0	0	0	0	0	0	0.15	0.13	0	0.16	0.09	0.07	0.11	0.16	0.2	0.05	0.23	0.1	0.29	0.26	0.18	0.11	0.16	0.73	0.21	0.23	0.34	0.19	0.05	0.16	0.03	0.05	0.13	0.03	0.07	0.13
Abca3	0	0	0	0	0	0	0	0	0	0	0	0	0	0	0	0	0	0	0	0	0	0	0	0	0.07	0.06	0.05	0.02	0	0	0	0	0	0	0	0	0	0	0	0	0	0	0	0	0.02
Abcb10	0.1	0.21	0.1	0.18	0.34	0.44	0.36	0.28	0.25	0.28	0.09	0.07	0.41	0.25	0.34	0.07	0.22	0.47	0.24	0.44	0.3	0.25	0.81	0.23	0.25	0.27	0.41	0.29	0.11	0.21	0.17	0	0.13	0.06	0	0.17	0.33	0.24	0.38	0.54	0.28	0.49	0.32	0.23	0.48
Abcb11	0.04	0	0	0	0	0	0	0	0	0	0	0	0	0	0	0	0	0	0	0	0	0	0	0	0	0	0	0	0	0	0	0	0	0	0	0	0.04	0	0	0	0	0	0	0	0
Abcb1a	0	0	0	0	0	0	0	0	0	0	0	0	0	0	0	0	0	0	0	0	0	0	0	0	0	0	0	0	0	0	0	0	0	0	0	0	0.07	0	0	0	0	0	0	0	0
Abcb6	0.05	0.08	0.03	0.03	0.03	0.02	0.003	0	0.006	0	0	0	0	0.04	0.01	0	0	0	0	0.03	0	0	0.02	0	0.13	0.22	0.17	0.07	0	0.32	0.06	0	0.1	0.06	0.13	0.13	0.11	0.07	0.05	0.08	0.09	0	0.08	0.08	0.13
Abcb7	0.4	0.09	0.15	0.42	0.27	0.24	0.32	0.5	0.39	0.65	0.1	0.18	0.24	0.13	0.48	0.55	0.5	0.35	0.05	0.31	0.37	0.16	0.13	0.27	0.19	0.12	0.36	0.23	0.04	0.14	0.23	0	0.54	0.57	0.59	0.43	0.39	0.02	0.59	0.45	0.57	0.22	0.19	0.3	0.36
Abcb8	0.11	0.05	0	0.16	0.12	0.03	0.06	0	0.2	0	0.05	0.07	0	0.08	0.06	0.35	0.28	0	0	0.17	0.12	0.03	0.09	0.05	0.28	0.26	0.58	0.09	0.03	0.09	0.18	0.1	0.41	0.29	0.1	0.53	0.81	0.33	0.69	0.48	0.37	0.67	0.62	0.73	1.2
Abcb9	0	0	0	0	0	0	0	0	0	0	0	0	0	0	0	0	0	0	0	0	0	0	0	0	0	0	0	0	0	0	0	0	0.75	0.76	0	0	1.2	0	0.8	0	0.43	0.58	0.63	0.49	0.56
Abcc1	0	0	0	0	0	0.03	0.003	0	0.03	0.04	0	0.04	0.001	0.005	0.03	0.01	0.02	0	0	0.07	0.04	0.003	0.04	0.01	0.72	0.15	0.08	0.05	0.1	0.05	0.02	0	0.19	0.08	0.08	0.28	0.3	0.07	0.93	0.05	0.1	0.19	0.77	0.83	0.61
Abcc3	0	0	0	0	0	0	0	0	0	0	0	0	0	0	0	0	0.05	0	0	0	0.09	0.14	0.02	0.03	0.4	0.31	0.42	0.1	0.04	0.16	0.34	0.17	0.43	0.49	0.4	0.31	0.54	0.28	0.31	0.43	0.53	0.49	0.8	0.93	1.3
Abcc4	0	0	0	0	0	0	0	0	0	0	0	0	0	0	0	0	0	0	0	0	0	0	0	0	0.001	0	0	0	0	0	0	0	0	0	0	0.02	0.03	0.02	0.004	0.04	0	0.01	0.03	0.03	0.07
Abcc9	0	0.05	0	0	0.05	0	0.06	0.08	0.17	0.04	0	0.01	0	0.05	0.11	0.06	0	0.1	0	0.05	0	0.02	0	0.03	0.03	0.06	0.38	0.16	0	0.07	0.04	0	0.08	0	0.05	0.03	0.04	0	0	0	0	0.02	0	0	0.01
Abcd1	0.02	0	0	0.16	0.06	0.09	0.05	0.18	0.18	0	0	0	0	0	0	0	0.03	0	0	0.08	0.01	0	0.02	0	0	0.2	0.17	0.2	0	0.13	0.1	0	0.05	0	0	0.1	0.07	0	0	0	0	0	0	0	0
Abcd3	1.7	1.1	0.54	1.2	1.2	1.2	1.5	1.4	1.5	1.5	1.4	1.2	1.1	1.8	1.7	4.2	2.6	2.2	1.8	2.2	3.6	3.2	3.1	2.8	3.7	3.5	4.2	5.3	4.7	5.3	4.3	3.6	5.4	5.3	5.4	4.4	3.4	3.2	4.3	3.9	5.6	5.2	6.6	8.1	7.4
Abce1	15.7	10.3	11	12.9	14.2	14.9	12.9	14.3	13.6	14.2	4.7	9.4	12.7	10.9	11	11.2	10.3	9.9	10.2	8.9	10.9	6.8	7.4	4.6	7.3	6.1	7.5	8.1	5.7	6.9	6.4	3	9.2	5.3	6.7	7.1	6.6	5.8	6.4	5.9	6.5	5	4.3	4.9	6.7
Abcf1	7.3	3.6	4.9	2.3	5.5	3.8	4.9	4.4	6.7	3	2.9	2.7	3	3.4	4	2.7	3	2.8	2.2	3.2	3.6	2.2	2.3	2.2	4.1	4.4	4.7	2.2	1.3	2.8	1.9	1	1.7	1.2	1.4	2.4	6.2	1.4	1.9	1.6	1.9	1.2	2.5	1.7	3.3
Abcf2	4.3	4.9	5.9	2.5	4.4	4.8	5.4	4.2	3.7	4.9	3	4.1	3.5	3.4	3.8	4.1	4.3	4.1	2.2	2.9	3.1	1.8	2.2	1.9	1.6	1	1.2	2	2.2	3.5	2.4	1.8	1.4	2.6	1.3	1.6	1.8	1.5	1.2	1.4	1.3	1.1	3.3	3.8	1.3
Abcf3	0.7	0.87	1.5	0.48	0.63	0.7	0.36	0.77	1	0.76	0.25	0.5	1	0.66	1.4	0.78	0.37	0.37	0.4	0.32	0.6	0.38	0.67	0.78	0.44	0.58	0.94	0.6	0.72	0.18	0.2	0.35	0.56	0.41	0.42	0.2	0.33	0.08	0.36	0.14	0.24	0.22	0.31	0.32	0.4
Abcg2	0.56	0	0.27	0.28	0.32	0.42	0	0.68	0.2	0	0	0.18	0.17	0.23	0.37	0.11	0.09	0.11	0	0.07	0	0	0	0.07	0.15	0.13	0.43	0.17	0	0	0.65	0	0.69	0	0	0.03	0	0	0	0	0	0	0	0	0
Abhd10	0.63	0.3	0.31	0.24	0.34	0.83	0.6	1	0.56	0.6	0	0.52	0.5	0.38	0.41	0	0	0.74	0.51	0	0.21	0.19	0.18	0.2	0.65	0.72	0.8	0.71	0	0.55	0.66	0	0.75	0.19	0.67	1.3	1.6	0.81	1	0.28	1.1	0.75	1.3	0.99	1.4
Abhd11	0	0.44	0	0.72	1.5	0	0.39	0.74	0	0.68	0	0	0.18	0.17	0	0.91	0	0	0.86	0.67	0.54	3.1	0.36	1.6	1.2	2.9	2.3	0.79	0	1.2	0.56	0	3	0	3.5	1.5	0.68	0.33	1.1	0.87	1.9	1.7	0.52	0.49	1.1
Abhd12	0.57	1.5	0.85	1.8	0.98	0.83	0.59	1	1.2	0.68	0.77	1.2	0.57	0.55	0.89	0.46	1.1	1.2	1.3	2.1	2.6	0.88	2.4	1.5	1.3	1.3	1.6	1.2	1.3	1.6	1.4	1.6	2.3	1.2	1.5	1.4	1.8	0.72	1.6	1.4	1.4	0.88	1.1	1.5	1.7
Abhd13	0	0	0	0	0	0	0	0	0.003	0	0	0	0	0.07	0.14	0	0	0	0	0.05	0.01	0	0.06	0	0	0	0	0	0	0.05	0	0	0	0.05	0	0	0	0	0	0	0	0	0	0	0
Abhd14b	8.2	0.71	0.54	1.3	1.1	1.7	1.7	1.2	2.3	4	3	1.6	3.3	4	4.9	11.1	12.1	5.4	4.6	6.7	9.2	6.9	10.7	9.6	13.9	13.3	16.8	17.2	11.2	15.4	21.7	16.7	24.3	28.1	32.3	24.5	26.5	20.8	22	22.2	35.6	24.7	30.9	25.2	34.3
Abhd16a	0.28	0.65	0.18	0.04	0.62	0.21	0.53	1.4	0.6	0.36	0.63	0.54	0.54	0.74	0.62	1.4	0.73	0.87	0.56	1.1	0.47	0.46	1.7	0.61	0.82	1	0.75	0.87	1.6	0.97	0.52	0.61	1.2	1	2	1.8	1.6	0.89	0.94	3	1.3	0.99	0.32	0.67	0.59
Abhd17b	0	0	0	0	0	0	0	0	0	0	0	0	0	0	0	0.08	0	0	0	0.05	0	0.07	0	0	0.03	0	0	0	0	0	0	0	0	0	0	0	0	0	0	0	0	0	0	0	0
Abhd17c	0	0	0	0	0	0	0	0	0	0	0	0	0	0	0	0	0	0	0	0	0	0.07	0	0	0	0.09	0	0	0	0	0	0	0	0	0	0	0	0	0	0	0	0	0	0	0
Abhd2	0	0	0	0	0	0	0	0	0	0	0	0	0	0	0	0	0	0	0	0	0	0	0	0	0	0	0	0	0	0	0	0	0	0	0	0	0.08	0	0	0	0	0	0	0.19	0.07
Abhd4	0	0	0	0	0.2	0	0	0	0	0.16	0	0	0	0.13	1.6	0	0	0	0	0.33	0.12	0	0.12	0	0.32	0.46	0.22	0.32	0	0	0	0	0	0.07	0	0	0	0	0	0.06	0.07	0.15	0	0.29	0.02
Abhd5	0	0	0	0	0	0	0	0	0	0.04	0	0	0	0	0	0.26	0.16	0	0	0.17	0	0	0	0.15	0.08	0	0.35	0	0	0	0.41	0	0.39	0.15	0.25	0.31	0.17	0	0	0.31	0.28	0.21	0.2	0.25	0.51
Abhd6	0.66	0.34	6.6	0.78	1.3	0.37	0	0.45	0.29	0.65	0	0.4	0	0.23	0.35	1.6	0.64	0.32	1	0.86	0.42	1.3	2.3	2.7	8.5	11.1	2.7	5.7	7.3	2.2	5.8	7.8	3.4	1.8	1.8	2.6	0.77	0.36	0.49	0.07	0.49	0.7	12.8	1.3	1.6
Abi1	1.9	4.2	2.6	1.3	3	2.8	1.8	2	3.2	5	3.1	4	3.3	2	3.1	3.7	6	3.4	2.9	5.2	5.5	4.6	4	6.2	3.6	2.9	4	3.3	2.6	4	3.1	2.8	3.6	2.4	2.8	3.1	2.9	3.2	2.1	1.9	2.4	1.6	2.3	2.7	2.2
Abi2	0	0.38	0.48	0.03	0.18	0.33	0.62	0.19	0.39	0.34	0.13	0.17	0.01	0.08	0.4	0	0	0	0	0	0	0.003	0.27	0	0	0	0.08	0	0	0	0	0	0.08	0	0	0.13	0	0	1.4	0	0	0	0	0	0
Abi3bp	0	0.08	0	0	0.06	0.02	0.18	0	0.22	0.23	0.26	0.36	0.22	0.11	0.18	0.85	0.49	0.43	0.22	0.25	0.2	0.31	0.44	0.49	0.41	0.47	0.53	0.93	0.63	1.2	0.55	0.17	1.5	0.33	1.1	2.2	1.3	1.7	1.4	0.73	0.87	1	0.62	0.64	0.85
Abl1	0.05	0.06	0.05	0	0.05	0.07	0.05	0.09	0.31	0.06	0	0.09	0	0.04	0.06	0	0	0	0	0.11	0	0	0	0	0	0	0.03	0	0	0.04	0	0	0	0	0	0	0	0	0	0	0	0	0	0	0
Abl2	0	0	0	0	0	0	0	0.01	0.04	0	0	0	0	0	0	0	0	0	0	0	0	0	0	0	0	0	0	0	0	0	0	0	0	0	0	0.02	0	0	0	0	0	0	0	0	0
Ablim1	0.15	0.21	0.12	0.14	0.14	0.1	0.08	0.47	0.28	0.82	0.14	0.27	0.39	0.42	0.75	1.7	2	1.2	0.93	1.2	0.88	1.2	1.9	1.3	1.3	1.5	1.6	1.1	0.58	1.1	0.78	0	1.3	1.3	1.5	1.8	1.7	0.65	1.3	0.36	1.2	0.83	1.2	1.5	1.9
Ablim2	0	0	0	0	0	0	0	0	0	0	0	0	0	0	0	0	0	0	0	0	0	0	0	0	0	0	0	0	0	0	0	0	0	0	0	0	0	0	0	0	0	0	0	0	0.009
Abr	0.8	0.73	1.1	1.7	2.8	1	0.79	0.97	0.96	0.53	0.49	0.37	0.52	0.67	0.63	1.2	0.95	0.91	0.28	0.59	0.63	1.5	0.65	0.79	0.71	0.92	0.83	0.64	0.34	1	0.3	0.14	0.93	0.28	0.75	0.3	0.49	0	0.1	0.09	0.13	0.17	0.47	0.51	0.67
Abracl	21.2	29.9	30.6	17.2	16.3	22	37	34.9	33	52.7	22.9	21	55.6	45.5	44.8	7.6	33.1	28.2	46.4	45.8	47.2	38.2	49.2	35.7	23.8	25.2	44.1	40.7	54.6	26	27.8	70	26.3	32.7	33.7	37.7	24.5	20.8	29	27.2	26.7	27.4	15.1	28	31
Abt1	0.38	0.17	0.2	0.1	0.25	0.33	2.2	0.3	0.31	0.03	0	0.19	0	0.18	0.36	0	0	0	0	0	0	0	0.01	0	0	0	0	0	0	0	0	0	0	0	0	0.02	0	0	0	0	0	0	0	0	0
Acaa1a	13.9	10.1	10.6	12.1	12.9	12.7	14.2	14.2	15.6	18.2	9.4	10.2	16.7	12.9	13	18.7	16	20.8	14.5	17.9	17.9	14.8	17.5	14.4	24.6	24.3	24.8	23.7	34.5	30.7	32.2	24.1	22.2	22.4	26.1	23.1	16.9	19	19.1	18.3	16.8	14.6	21.4	25.6	28
Acaa1b	0.28	0	0	0	0	0	0	0	0	0	0	0	0	0	0	0	0	0	0	0	0	0	0	0	0	0	0	5.7	0	0.46	0	0	2.4	0.27	0	0.07	0	0	0	0	0	0	0	0	0
Acaa2	58.1	18.3	18.5	34.2	33.3	25.6	38.2	34.9	38.6	72.9	44.1	47.3	52.4	52.7	51.6	154	124	148	90.1	93.8	115	92.2	118	94	131	137	144	181	196	179	198	155	199	143	157	171	116	121	109	85.1	83.2	81.6	83.9	94.2	112
Acaca	2.1	1.8	1.8	1.3	1.7	1.6	1.2	1.6	1.9	2.1	1	1.3	1.6	2.1	1.6	2	2.2	1.9	1.2	1.2	1.2	0.98	0.99	1.8	0.82	1.2	1.1	0.59	0.53	0.52	0.69	0.41	1	0.25	0.5	0.54	0.68	0.41	0.62	0.41	0.75	0.77	0.83	0.74	1
Acacb	0	0.09	0.03	0	0	0	0.01	0	0	0.02	0.01	0.02	0	0.03	0.06	0	0	0	0	0.01	0.02	0	0.01	0.01	0.006	0.008	0	0.007	0	0.005	0.02	0	0.02	0.04	0.07	0.02	0.4	0.28	0.33	0.27	0.42	0.31	0.42	0.4	0.65
Acad10	0	0	0	0	0	0	0	0	0	0	0	0.38	0	0	0	0	0	0	0	0	0	0	0.28	0	0.14	0.07	0.1	0	0.01	0.08	0.27	0	0.17	0.17	0.28	0.15	0.23	0.52	0.92	0.36	0.52	1	0.34	0.6	0.81
Acad11	0.72	0.42	0.55	0	0.53	0	0	0.68	0.5	0.47	0.33	0	0.02	0.3	0.19	0.5	0.48	0.48	0.26	0.3	0.44	0.26	0.62	0.31	0.98	0.83	0.6	1	1.1	0.8	0.39	0.4	0.93	0.83	0.66	0.76	0.27	0.39	0.6	0.34	0.4	0.28	0.65	0.55	0.95
Acad12	0	0	0	0	0	0	0	0	0	0	0	0.69	0	0	0	0	0	0	0	0	0	0	0	0	0	0	0	0	0	0	0	0	0	0.47	0.64	0.77	0	0.47	1.6	0.91	1.1	1.8	1.4	1.1	0.47
Acad8	2.4	1.3	0.87	2.4	2.6	1.5	14	2.7	2.6	1.5	3	2.4	0.64	1.1	1.6	5.1	6.7	6.6	3.5	5.7	6.1	13.5	5.5	3.2	8.4	13.8	7.8	5.8	4.2	7.7	5.1	1.8	14.5	15.2	9.2	9.6	19.6	17.3	23.3	18.1	22.6	14.8	23.4	22.8	27.1
Acad9	5.7	3.9	4.7	6.3	4.2	4.4	4.4	5.3	5	4.1	3	3	3.3	2.7	3.9	11.5	11.5	3.7	3.4	5.5	5.4	7	9.7	6.7	6.8	6.4	6.7	9.4	12.8	4.8	5.3	8.6	5.1	10.2	10.2	14.2	11.5	12.7	10.8	13.4	10.9	11.2	12	9.6	15.3
Acadl	12.9	9.8	5.8	14.2	13.6	12.5	15.8	17.7	16.1	31	14.7	17.1	21.7	20.3	18.3	51.5	49.4	44.5	33.2	31.1	38.4	37.2	37.4	37	56.7	61.2	61.6	71.2	69.6	72	84.4	67.3	101	80	80.6	63.8	76.1	98.4	84	87.8	84.9	80.2	88.8	93.6	98.2
Acadm	10.3	3.5	3.1	4.3	2.2	2.3	3.1	5.6	4.6	10.5	6.1	5.5	7.6	8.3	5.9	25.7	27.6	15.3	9	9.7	10.8	11.7	12.3	15.3	16.3	12.8	16.2	14.3	10.9	17.3	21.9	6	20.9	30	34.9	24.9	36.8	44.8	39.3	28.3	40.1	25.9	35	37	35.8
Acads	14.9	7.8	9.1	10.4	11.4	10	11	10.3	10.7	12.2	7.8	8	10.5	6.9	9.8	18.4	17.4	12.5	12.2	9.1	9.4	13.3	13.3	13	17.8	18.5	17.8	17.5	10.1	20.7	17.3	3.1	16.7	22.3	24.9	26.2	33.5	33	30.6	31.6	30.9	26.7	33.9	36.2	40.6
Acadsb	2.1	2.2	1.1	3.9	2.4	2.1	4.8	3.8	5.7	6	2.1	2.3	3.3	3.4	4.5	4.7	3.7	1.5	3.7	2.8	2.4	4.5	4.9	3.6	3.7	5.5	3.8	4.7	2.8	5.9	4.4	0.68	5.1	9.2	15.3	14.7	42.8	46	39.6	56.4	44.7	46.5	44.7	35.2	43.5
Acadvl	2.2	2.2	1.6	1.5	1.4	1.4	1.9	1.8	3.2	3.5	2.7	3	2.9	4	3.1	32.3	6.4	6.8	3.8	7.8	7.6	9.2	11.1	11.5	16	35.6	31.9	21.1	22.9	20.4	26.6	15.7	23.9	20.9	35.7	23.7	46.2	38.7	42.8	27.5	32.9	25.8	31.3	32.9	31.1
Acap2	0.37	0.14	0.13	0.51	0.43	0.17	0.36	0.93	0.3	0.27	0.17	0.35	0.63	0.57	0.29	0.46	0.26	0.33	0.58	0.57	0.71	0.41	1.1	1.2	0.33	0.57	0.59	0.71	0.44	0.69	0.25	0.31	1	0.65	0.76	1.9	0.56	1.5	1.4	1.8	0.47	0.64	0.49	0.35	0.4
Acap3	0	0	0	0	0	0	0	0.006	0	0	0	0	0	0	0	0	0	0	0	0	0	0	0	0	0	0.02	0	0	0	0.01	0	0	0	0	0	0.02	0	0	0	0	0	0	0	0	0
Acat1	19.3	26.8	34.7	21.8	37.4	35.8	32	20.9	20.9	61.8	27.9	23.4	70.8	37.8	35.7	51.6	48.4	44.3	42.8	51.9	48.2	43.7	38.5	75	66.7	52.5	69.5	72.9	60.5	77.8	82.1	82	75.4	113	127	88.3	150	155	166	147	121	110	151	150	138
Acat2	43.9	28.6	25.4	26.2	26.3	31.5	22.4	27.2	25.6	25.2	18.9	15.1	21.3	14.9	12.7	35.2	27.5	35	28.6	25.6	25.1	18	23.6	18.5	13.8	17.4	17.3	14.8	13.9	10.7	12.4	9.6	10.3	10.7	11.1	10.1	8.2	7.9	5.8	4.5	0	5.6	6.5	8	5.3
Acat3	0.39	0	0	0	0	0	0	0	0	0	0	0	0	0	0	0	0	0	0	0	0	0	0	0	0	0	0	0	0	0	0	0	0	0	0	0	0	0	0	0	0	0	0	0	0
Acbd3	0.97	1.6	1.2	1	1.3	0.88	1.9	2.6	2.2	3	1.7	2.1	1.7	1.4	2.3	2.8	2.6	1.8	1.2	3.5	3.6	2	2.3	1.2	2.6	2	2.2	2.2	2.6	2.2	2.1	2.4	1.9	1.8	0.89	1.7	1.3	2.2	1.3	0.41	1.7	2.3	1.6	1	0.65
Acbd5	0.15	0	0	0.57	0	0.28	0	0	0.35	0.02	0.54	0.02	0	0	0	0.14	0.16	0.03	0	0.32	0.46	0.08	0.21	0.27	0.28	0.34	1.2	0.11	0.07	0.13	0.31	0	0.19	0.04	0.2	0.3	0.71	0	0.1	0.07	0	0.37	0.64	0.29	0.17
Acbd6	1.1	0.36	0.64	0.98	0.52	0.29	0.23	0.79	0.66	0.7	0	0.22	0	0.32	0.38	0	0	0	0	0.28	0	0.35	0.7	0.31	0.41	0.3	0.4	0	0.14	0	0	0	0.3	0	0.21	0	0.38	0	0	0	0	0	0	0	0
Accs	0	0.08	0	0	0	0	0	0	0	0	0.03	0	0	0	0	0	0	0	0	0	0	0	0	0	0	0	0	0.04	0	0	0	0	0	0	0	0	0	0	0	0	0	0	0	0	0
Ace	0	0	0	0	0	0	0	0	0	0	0	0	0	0	0	0	0	0	0	0	0	0	0.02	0.02	0.02	0.05	0.07	0	0	0.04	0.003	0	0	0	0	0.09	0.04	0	0.3	0.14	0.16	0.17	0.05	0.27	0.22
Ace2	0	0	0	0	0	0	0	0	0	0	0	0	0	0	0	0	0	0	0.03	0.03	0.08	0.05	0.4	0.07	0.11	0.23	0.16	0.14	0	0.13	0.05	0	0.54	0.02	0.09	0.02	0	0	0.02	0	0	0	0	0	0.007
Acin1	11.6	10.3	11.1	8.3	10.2	10.9	10.9	11.2	11.4	8	4.4	7.4	8.4	8.5	7.2	8.8	8.9	7.4	5.3	6.2	7.1	5	5.9	5.8	4.8	5.1	5.8	4.1	4.4	4.5	3	2.1	7.4	5.3	4.6	3	1.3	1.5	1.5	1.2	0.7	1.3	1.4	1.4	1.6
Acly	27.8	24.8	23.8	20.6	26.3	26.5	21.8	24.9	25	23.7	16.4	16.3	20.9	28.6	23.9	35.6	38.6	51.4	26.2	27.3	27	22.6	20.3	23.7	17.6	27.3	19.3	23.8	17	32	18.7	12.5	16.3	13.1	12	14.7	15.2	13.9	16.6	13.4	15	13.8	16.4	14.8	16.7
Aco1	10.7	11.5	11.7	12.2	12.1	12.4	10.8	13.4	14.1	15.1	6.2	10.1	13	14.1	11.8	13.1	12	11	12.3	11.1	11.5	10.6	16	11	12.4	9	12.3	10	11	10.5	11.9	6.5	14.7	14.4	15.2	15.6	16.6	15	16.3	12.3	15.5	14.6	11.1	13.1	13.6
Aco2	28.6	29.3	29.7	32.4	33.2	30	42.2	45.6	51	45.6	27.9	34.9	45.1	42.3	35.8	70.6	72.3	72.6	54.4	56.3	49.6	59.5	61.5	65.1	80	82.8	75.9	90.3	93.8	80.4	73	80.8	79.3	77.1	96.1	91.4	197	199	198	216	207	212	216	219	222
Acot1	4	0.94	2	6.2	4.9	5.6	3.8	6	5.2	0.56	1	2.3	0.51	1.8	1.1	16.3	14.2	13	11.8	10.1	6.7	4.6	7.3	4.4	17	21.7	15.1	20.6	23.9	30.3	27	20	31	7.8	11.9	30.6	6.1	5.7	3.1	1.7	2	0.16	5.7	7.9	2.6
Acot11	0	0	0	0	0	0	0	0	0	0	0	0	0	0	0	0	0	0	0.18	0	0	0	0.11	0.11	0.1	0.16	0.2	0	0	0.08	0.13	0	0.13	0.17	0.18	0.62	1.1	8.8	0.76	0.57	0.63	0.32	0.88	1.1	1.5
Acot13	2.2	0	0	0	0	0	0	0.03	0.08	0	0	0	0	0	0	2.1	4.2	4.3	1.7	2.6	0	3.9	1.9	4.7	8.3	6.3	7.8	4.6	1.8	4.4	6.1	0	9.2	14.4	10.8	12.5	22.3	25.9	23	30.9	12.7	22	22.9	25.4	26.2
Acot2	1.1	3.7	10.2	0.73	0.79	0.96	2.7	3	3.1	13	8.3	10.9	12.1	15.3	13.7	2.7	2.5	0.77	3.2	1.2	8.9	12.1	19.8	13.9	24.8	27.2	31.7	34.6	14.1	3.1	9.2	9.3	10.7	20.7	24.8	3.1	10.2	10.2	13.5	7.1	12.8	17.6	4.1	3.2	17.1
Acot7	6.2	4.5	4.9	6.6	8.3	6.5	8.4	7.2	9.4	7.5	3.7	2.6	6.7	5.8	6.8	8.1	8	6.9	3.7	6.6	6.8	4.4	9.1	4.8	5.6	5.5	6.4	10.2	7.4	6.4	6.5	7.2	4	6.4	6.9	12.1	8.2	3.2	4.6	2.5	3.9	4.7	4.3	4.3	6.2
Acot8	0.47	0	0	0.18	0.03	0	0.24	0.22	0.1	0	0	0	0.27	0	0	0.21	0	0.11	0.15	1	0.99	0.29	0.19	0.7	0.99	1	1.6	1.5	0	0.74	0.38	0.74	0.9	0.16	0	0.41	0.34	0	0	0.14	0.4	0.6	0.76	0.84	0.75
Acot9	0.45	0.73	1.1	0.73	1.1	0.63	1.5	1.7	1.8	2.7	1	2	1.9	1.6	2.1	1.9	2	1.7	1.9	1.6	3	2.4	3.7	3.4	2	2.5	2.3	2.9	2.3	2.6	2	1.5	2.6	2.9	4.1	3.4	4.3	3.8	5	3.4	3.2	4.2	2.3	2.9	3
Acox1	6.7	0.13	0.34	0.22	0.28	0.6	0.12	0.41	0.36	0.26	0.18	0.24	0.09	0.15	0.43	3.4	1.7	1.9	0.97	1.9	2	2.3	5.9	2.6	27.7	18.8	21.1	24.7	29.9	31.6	36	18.8	28	22.9	21.6	19.6	2.9	2.2	3.4	6.1	4.4	4.1	8.5	8.3	11.6
Acox2	0.28	0	0	0	0	0	0	0	0	0	0	0	0	0	0	0	0	0	0	0	0	0	0	0	0	0	0	0	0	0	0	0	0	0.06	0	1.1	0	0	0	0	0	0.08	0.03	0.03	0
Acox3	0.1	0.02	0.05	0	0.23	0.1	0.13	0	0.44	0.03	0.04	0.18	0.15	0	0.13	0.22	0.18	0.04	0.05	0.05	0	0	0.03	0.13	0.13	0.06	0.21	0.3	0.02	0.12	0.22	0.29	0.27	0.12	0.19	0.36	0.26	0.08	0.16	0.3	0.18	0.23	0.05	0.11	0.16
Acp1	0	0	0	0	0	0	0	0	0	0	0	0	0	0	0	23.7	0	0	0	0	0	0	0	0	0	0	0	0	0	0	0	0	0	0	0	0	0	0	0	0	0	0	0	0	0
Acp2	0.51	0.72	1.2	0.69	0.76	0.5	0.92	0.85	1.1	0.36	0.87	0.68	0.1	0.79	0.49	1.1	0.99	0.19	0.47	0.45	0.58	0.52	0.55	0.9	1.9	1.1	1.6	1.3	0.4	1	0.72	0	1.9	0.3	0.55	0.77	0.88	0.29	0.18	0	0.27	0	0.15	0.33	0.63
Acp5	0	0	0	0	0	0	0	0	0	0	0	0	0	0	0	0	0	0	0	0	0	0.4	0.56	0.36	0	0	0.22	0	0	0	0	0	0.21	0	0	0	0	0	0	0	0	0	0.52	0.63	0.5
Acp6	0.3	0.52	0.2	0.32	0.28	0.28	0.86	0.5	0.65	0.48	0.5	0.69	0.17	0.54	1.1	1	0.81	0.31	0.63	1.1	0.73	1.3	1.8	1.3	1.1	1.6	1.1	1.7	0.58	1.1	0.6	0	0.79	1.8	1.2	1.1	1.3	0.58	1.6	2.5	0.88	2.6	0.6	0.9	1.1
Acpp	0	0	0	0	0	0	0	0	0	0	0	0	0	0	0	0	0	0	0	0	0	0	0.34	0.07	0.27	0.35	0.43	0.09	0	0	0.37	0	0.41	0	0	0	0	0	0	0	0	0	0	0	0
Acsbg1	0	0	0	0	0	0	0	0	0	0	0	0	0	0	0	0.09	0	0	0	0	0	0	0.11	0	0.09	0.18	0.11	0.15	0.47	0.08	0.14	0	0	0	0	0	0	0	0	0	0	0	0	0	0
Acsf2	9.2	4.3	5.3	6	5.9	3.6	12.1	9.4	10.9	5.4	2.6	3.7	5.4	5.2	5.2	4.5	5.3	3.4	3.6	3.1	3.4	3.5	2.7	3.8	5.1	5.3	5.5	4.7	7.7	4.7	4.4	5.9	4.1	7.3	10.3	7.3	11.1	7.3	9.9	8.3	12.6	10.4	8.8	8.1	11.4
Acsf3	0.2	0.04	0.09	0.47	0.61	0.41	0.49	0.59	0.47	0	0.22	0	0	0.11	0.22	0.7	0.83	0	0.13	0.3	0.31	0.31	0.54	0.35	0.79	0.33	0.18	0.59	0.22	0.33	0.22	0	0.31	0.53	0.63	0.73	1.7	0.63	1.5	0.51	1.3	1.9	0.88	1	2.8
Acsl1	3.4	0.43	0.57	1.2	0.97	0.62	0.78	7.7	6.9	11.8	0.33	4.2	1	0.81	0.58	5.3	3.2	3.4	3.3	3.6	4.1	6	6.1	4.8	7.2	26.1	32.8	10.7	14.1	9.1	8.3	9.8	8.4	13.2	14.6	12.9	18.1	19.9	17.9	16.1	41.8	13.4	13.7	20.3	15.1
Acsl3	1.6	1.1	1.2	0.83	1.3	1.3	1.8	2.1	1.5	1.2	0.85	0.72	0.96	0.76	1.1	0.76	0.42	0.29	0.29	0.55	0.66	0.33	0.81	0.54	1.3	1.8	2.2	1.6	1.6	2.1	1.4	2.1	1.4	0.84	0.77	1.1	0.25	0.05	0.006	0.56	0.33	0.09	0.36	0.34	0.54
Acsl4	0.48	0.05	0.09	0.04	0	0.08	0.11	0.009	0.003	0.05	0.03	0.07	0.12	0.15	0.54	0.12	0	0.05	0.03	0.05	0.14	0.06	0.07	0.11	0.05	0.07	0.11	0.19	1.1	0.03	0.25	0	0.03	0.1	0	0.02	0.29	0	0.15	0.04	0.02	0.07	0.07	0.08	0.09
Acsl5	2.2	0.21	0.27	0.21	0.16	1.7	0.19	0.51	0.38	0.87	0.14	0.65	0.27	0.61	0.62	1	1.7	1.2	4.9	0.97	1.2	1.2	2.1	1.3	2.1	2.3	1.2	0.99	1.1	1.1	0.9	1.1	1.9	1.5	1.3	4.1	1.2	9	3.6	1	0.81	1.3	0.47	0.97	1.3
Acsl6	0	0	0	0	0	0	0	0	0	0	0	0	0	0	0	0	0	0	0	0	0	0	0	0	0.33	0	0.32	0	0	0	0.07	0	0.19	0	0	0	0	0	0.64	0.92	1.6	0	0	0.55	0.59
Acsm1	2	0	0	0	0	0	0	0	0	0	0	0	0	0	0	0	0	0	0	0	0	0	0	0	0	0	0	0	0	0	0	0	0	0	0	0	0	0	0	0	0	0	0	0	0
Acsm3	0	0	0	0	0	0	0	0	0	0	0	0	0	0	0	0.14	0	0	0	0.06	0.13	0.72	0.45	0.67	0.19	0.05	0.2	0	0	0.07	0	0	0.17	0	0	0	0	0.04	0	0.06	0.18	0.24	0.18	0.41	0.28
Acss1	0	0.22	0.1	0.33	0.33	0.33	0.64	0.61	1.7	1.8	0.87	1.9	1.5	0.84	1.3	5.8	4.2	3.8	3.1	5.1	3.9	5.3	6.8	6.6	4.2	3.5	4.2	5	3.6	4.6	5.2	2.2	5.2	5.1	8	4	6.3	6.6	7.5	8.2	10.5	7.5	7	8.6	9.6
Acss2	0.53	0.08	0.26	0.05	0.06	0.16	0.07	2.1	0	0.27	0	0.13	0.16	0.27	0.12	1.1	0.95	0.58	0.68	0.23	0.45	0.44	0.7	0.48	0.3	1.8	2.2	0.44	0.45	1.6	0.41	0	0.69	0.47	0.83	0.16	0.54	0.72	0.86	0.77	1.2	0.37	2.5	1.2	1.1
Acta1	0	0	0	0	104	0	0	0	0	0	0	0	0	0	0	0	0	0	433	0	107	0	0	0	1194	0	0	286	136	0	0	0	0	880	1332	887	1908	0	24.9	2177	2102	2947	0	0	1498
Acta2	0	0	0	0	0	0	228	90.7	96.7	0	0	160	0	149	0	377	709	895	299	145	602	304	0	0	0	1036	1827	0	0	1941	1100	0	0	0	0	0	0	785	1643	1227	0	0	426	3476	1553
Actb	1246	1291	1392	1482	1660	1557	1629	1619	1615	1802	1648	1557	1907	1498	1522	1817	1320	1910	2578	2972	2594	2232	1309	2848	2435	2587	2404	3449	4083	2692	3442	3776	2757	2611	2873	2355	773	2524	1124	1764	2253	3006	3000	2185	2612
Actbl2	322	759	517	584	494	431	488	503	640	644	1674	1320	531	648	621	1160	1489	395	782	254	1151	842	1036	883	941	805	602	114	131	507	611	235	768	1236	1246	2277	1376	2262	2492	2886	2186	1390	704	1820	730
Actg1	739	684	749	1027	988	1043	1144	1141	1186	867	753	804	1130	947	919	1034	677	1730	851	1565	786	1089	1741	797	1383	1817	1613	1346	1724	2977	1560	1662	1439	1392	1322	1105	3517	1614	2191	1490	1907	2226	1805	1776	1657
Actg2	0	275	303	425	359	380	296	415	495	926	0	497	866	407	618	238	518	583	555	1389	705	711	1083	1211	0	962	0	1758	1636	825	1584	1208	0	1318	1000	1997	0	2315	1023	0	0	1099	3366	0	0
Actl6a	11.2	13.5	17.6	14.8	15.7	21.6	14.8	19	11.7	12.7	10.8	11.3	14.8	16.4	10.9	13.4	14.9	12.8	9.6	8.7	12.1	8.3	6.8	9.1	6	6.7	6.4	5.7	7.2	9.2	5.9	6	4.3	5.3	5.4	3.3	2.7	2.7	1.9	2.2	2.6	1.6	3	2.3	3.6
Actn1	53.7	50.1	57.8	64.9	75.9	67.3	74.6	74	79.5	91.9	70.2	72.3	88.5	64.4	65.7	125	120	104	92.6	90.6	83.4	78.1	86.6	86.9	94.8	93.2	93.6	138	206	135	114	161	121	128	138	172	156	164	146	157	171	194	154	159	161
Actn2	0	0	0	0	0	0	0	0	0	0	0	0	0	0	0	0	0	0	0	0	0	0	0	0	0	0	0	0	0	0.04	0	0	0	1.3	2.9	0.39	0	0	0	0.07	0.1	5.3	0	0.04	0.48
Actn3	0	0	0	0	0	0	0	0	0	0	0	0	0	0	0	0	0	0	0	0	0	0	0	0	0	0	0	0	0	0	0	0	0	0	0	0	0	0	0	0	0	0.03	0	0	0
Actn4	38.7	36.3	42.1	48	42.1	41.8	55.2	53.4	52	85.5	62.5	67	82.1	56.3	58.8	93.3	90	106	94.9	92.7	89	85.1	94.7	80.5	77.4	104	80.4	65.3	92.2	80.8	71.1	69.2	71.7	89.5	90.1	78.1	88.5	101	89.3	79.4	78.7	81.4	91.4	84.5	83.7
Actr10	1.5	0.9	1.2	0.88	0.97	0.74	1	0.73	1.1	1.6	0.94	0.97	1.9	0.93	1.1	1.4	1.5	0.65	3.1	2.2	2	0.8	1.9	1.7	1.5	1.9	1.5	2.6	1.2	1.5	0.65	0	0.81	0.93	0.95	1.9	1.5	0.94	1.7	1	0.86	0.93	0.87	0.97	1.5
Actr1a	6.5	8.9	8.9	6.9	10.7	7.1	7.8	9.6	9.2	10	5	7.3	13.1	13.5	9.6	10.4	9.1	9.5	12.2	10.3	13.1	9.8	10.2	11.7	11.2	7.5	10.6	7.6	17.7	8.6	5.5	5.1	8.2	11.3	8.8	10.4	9.1	8	6.3	5.5	4.2	5.2	6	5.5	8.1
Actr1b	4.7	5.1	6.5	4.3	7.1	6.9	4.2	6.7	7	7.1	4.3	5.2	7.4	6.9	8.1	7.4	7.3	5.3	3.3	4.9	6.5	6.6	6.7	6.2	7.2	7.4	7.5	4.9	12.2	7.2	5.3	6.5	6.4	6.1	4.1	6	4.8	6.9	7.4	2.7	4.2	1.7	5	4.8	6.2
Actr2	24.9	30.2	26.1	26.2	35.1	31.1	31.2	39.5	35.7	47	31.6	29.6	38.1	42.5	30	65.4	73.1	69.8	47.6	46.8	49	40.6	45.8	41.5	47.8	47.5	45.1	50	66.7	55.9	53.7	69.2	63	52.8	44.1	52.3	52.3	46	37.8	40.2	51.4	43	47.4	49.6	52.1
Actr3	20.6	28.2	28	27.3	30.1	28.4	31.8	31.9	34.1	35.2	33	33.4	42.8	37.6	34.3	39.3	45.7	44.5	41.9	43.9	45.1	35.6	37.6	42.6	47.1	52.3	47.9	49.9	50.5	50.4	45.5	30.2	51	40.2	35.6	46.5	42.8	39.6	45.6	44.9	42.3	37.3	44.6	45.9	45.8
Actr5	0.09	0.04	0.09	0.1	0.12	0.2	0.33	0	0.03	0	0	0	0	0.04	0.04	0.16	0	0	0	0	0	0.02	0.07	0.06	0.06	0.07	0.05	0	0	0.05	0	0	0	0.03	0	0	0	0	0	0	0	0	0	0	0
Actr6	0.13	0.08	0	0	0.21	0	0	0	0	0	0	0.03	0.12	0	0	0	0	0	0	0.08	0.13	0	0	0	0	0	0	0	0	0.08	0	0	0	0	0	0	0	0	0	0	0	0	0	0	0
Actr8	0	0	0.1	0.14	0.13	0.17	0.04	0	0.07	0	0	0	0.09	0	0	0	0	0	0	0	0	0	0	0	0	0	0	0	0	0	0	0	0	0	0	0	0	0	0	0	0	0	0	0	0
Acvr1	0	0	0	0	0	0	0	0	0.06	0	0	0	0	0	0	0	0	0	0	0	0	0	0	0	0	0	0	0	0	0	0	0	0	0	0	0	0	0	0	0	0	0	0	0	0
Acy1	2.3	3	3.9	1.4	2.4	3.4	1.4	1.8	2.4	1.3	1.3	7.2	1.6	4	3.6	1.3	2.6	1.5	1	1.8	1.7	2.5	2.7	3.4	2.9	1.1	2.2	1.9	0.43	1.3	3.7	0	2.7	4.1	4.2	2	2	2	3.7	1.5	1.2	1.5	1	1.5	8
Acy3	0.29	0	0	0	0.21	0.22	0	0	0.16	0	0	0	0	0	0	0	0	0	0	0	0.2	0	0.09	0	0.31	0.24	0.1	0	0	0	0.2	0	0.18	0	0	0.23	0	0	0.03	0	0	0	0	0	0.05
Acyp1	7.2	7.8	9.2	7.5	10.4	9.1	8.3	7.5	8	2.5	4	3.8	5.2	8.2	6.3	5.4	8.9	6.3	4.5	2.2	4.1	5.8	4.6	6.9	7.8	6.9	5.1	3.1	4.8	3.2	5.5	1.7	7.1	5.7	5	7.1	4.4	5.8	6.4	5.2	5.5	5.4	5.5	1.9	4.5
Acyp2	0	0	0	0	0	0	0	0	1.6	0	0	0	0	0	0	2.3	2.6	0	0	0	0	0	0.25	0	3.4	3.3	3.9	0	0	0	0	0	0	2.8	3.2	4.7	6.4	3	5.3	0.91	0	1.2	6.3	6.2	0
Ada	0.28	0.36	0.45	0.16	0.39	0.21	0.35	0.67	0.7	0.21	0	0	0.29	0.1	0.56	0.86	0	0.66	0.09	0.48	0.34	0.43	1.1	0.55	1.5	3	2.4	4.9	3.7	3.2	4.6	6.9	5.9	6.1	5.9	5.6	10.8	6.9	6.7	14.2	14.6	21.2	16	18.8	16.4
Adal	0	0	0	0	0	0	0	0.05	0	0	0	0	0	0	0	0	0	0	0	0	0	0	0	0	0	0	0	0	0	0	0	0	0	0	0	0	0	0	0	0	0	0	0	0	0
Adam10	0.53	1.4	1.2	1.5	0.92	0.93	0.55	1.3	1.1	2.2	1.3	1.4	1.7	1.9	1.8	4.8	4.9	3.6	2.1	2.3	2.2	2	2.8	1.8	2.1	2.2	2	4.5	2.8	3.6	3.5	1.7	4.2	3	3.6	2.1	3.6	2.1	2.2	2.1	3.3	1.6	1.9	1.8	2.5
Adam17	0.14	0.14	0.35	0.04	0.16	0.23	0.26	0.02	0.1	0.15	0.06	0.18	0	0.24	0.23	0.32	0.26	0.22	0.11	0.31	0.08	0.07	0.21	0.12	0.06	0.13	0.09	0.3	0.29	0	0.17	0	0.12	0.09	0	0.17	0.03	0.04	0	0	0.1	0.06	0.04	0.08	0.09
Adam28	0	0	0	0	0	0	0	0	0	0	0	0	0	0	0	0	0	0	0	0.02	0	0	0	0	0	0	0	0	0	0	0	0	0	0	0	0	0	0	0	0	0	0	0	0	0
Adam9	0.01	0	0	0	0	0	0.01	0.04	0.05	0	0	0	0	0	0	0	0	0	0	0	0	0	0	0	0	0	0	0	0	0	0	0	0	0	0.03	0.05	0	0.01	0	0	0	0	0	0	0
Adamtsl4	0	0	0	0	0	0	0	0	0	0	0	0	0	0	0	0	0	0	0	0	0	0	0.02	0.05	0.04	0.1	0.09	0.12	0	0.02	0.06	0	0.41	0	0	0.08	0	0	0	0	0	0	0	0	0
Adamtsl5	0	0	0	0	0	0	0	0	0	0	0	0	0	0	0	0	0	0	0	0	0	0	0	0	0	0	0	0	0	0	0	0	0	0	0	0	0	0	0	0	0	0	0	0	0.03
Adap1	0	0	0	0	0	0	0	0	0	0	0	0	0	0	0	0	0	0	0	0.02	0	0	0	0	0.22	0	0.16	0.13	0	0	0	0	0.25	0.47	0.26	0.46	0.18	0	0	0	0	0	0.05	0	0.24
Adap2	0	0	0	0	0	0	0	0	0	0	0	0	0	0	0	0	0	0	0	0	0	0	0	0	0	0	0	0.04	0	0	0	0	0	0	0	0	0	0	0	0	0	0	0	0	0
Adar	0	0.02	0.09	0.11	0.01	0.09	0.04	0.01	0.02	0.02	0	0	0	0	0	0	0	0	0	0.04	0.35	0.02	0.03	0.06	0.05	0	0.06	0	0	0	0	0	0.06	0	0.04	0.07	0.05	0	0.03	0.02	0.006	0.04	0	0	0.14
Adarb1	0	0	0	0	0.02	0	0	0.04	0.04	0	0	0	0	0	0	0.11	0	0	0	0	0	0	0	0	0	0	0	0	0	0.1	0	0	0.11	0	0	0.09	0	0	0	0	0	0	0	0	0
Adat1	0.13	0	0.06	0	0.04	0.1	0.11	0	0.03	0	0	0	0	0	0	0	0	0	0	0	0	0	0	0	0	0	0	0	0	0	0	0	0	0	0	0	0	0	0	0	0	0	0	0	0
Adat2	0	0	0.22	0	0	0.51	0.26	0.38	0	0	0	0	0	0	0.42	0	0	0	0	0	0	0	0	0	0	0	0	0	0	0	0	0	0	0.24	0	0	0	0	0	0	0	0	0	0	0
Adat3	0.09	0	0	0	0.05	0.08	0	0	0	0.07	0	0.05	0	0	0.1	0	0	0	0	0	0	0	0	0	0	0	0	0	0	0	0	0	0	0	0	0	0	0	0	0	0	0	0	0	0
Adck1	0.09	0.06	0.13	0.14	0.1	0.09	0.12	0	0.13	0	0	0	0	0.02	0	0.07	0.11	0	0	0.07	0.11	0	0.09	0	0.1	0.06	0.05	0.19	0	0.36	0	0	0	0	0.37	0.23	0.09	0.21	0.69	0.65	0.42	0.81	0.59	0.55	0.52
Adck3	0.15	0	0	0	0	0	0	0	0.08	0	0	0	0	0	0	0	0	0	0	0	0	0.17	0	0.12	0.36	0.27	0	0.28	0	0.12	0.39	0.08	0.53	0.66	1.5	0.68	1	1.4	1.1	1.9	1.6	1.2	2	2.8	1.6
Adck4	0.11	0	0.15	0	0.08	0.17	0	0.1	0	0.78	0.11	0.16	1.4	0.12	0.1	0	0.17	0	0	0.25	0	0.1	0.38	0.08	0.17	0.12	0.11	0	0	0.05	0	0	0.07	0.2	0.35	0.15	0.14	0	0.11	0.04	0.13	0.08	0.11	0.17	0.15
Adck5	0	0	0	0	0	0	0	0	0	0	0	0	0	0	0	0	0	0	0	0	0	0	0	0	0	0	0	0	0	0.18	0.04	0	0	0	0	0	0	0	0	0	0	0	0	0	0.09
Adcy3	0	0	0	0	0	0	0	0.02	0	0	0	0	0	0	0.02	0	0	0	0	0	0	0	0	0	0	0	0	0	0	0	0	0	0	0	0	0	0	0	0	0	0	0	0	0	0
Adcy5	0	0	0	0	0	0	0	0.02	0.02	0	0	0.07	0	0	0	0	0	0	0	0.05	0	0	0	0	0	0.01	0.03	0.008	0	0.04	0.03	0	0.05	0	0.08	0.07	0.08	0.06	0.05	0.04	0.11	0.05	0.01	0	0
Adcy6	0.05	0.07	0.02	0	0.08	0.05	0.03	0.06	0.09	0	0	0	0	0.12	0	0	0	0	0	0.04	0	0	0	0.02	0	0.01	0.1	0	0	0	0	0	0.03	0	0.07	0.28	0.14	0.06	0.03	0.07	0	0.06	0.24	0.29	0.12
Adcy9	0	0	0	0	0	0	0	0	0	0	0	0	0	0	0	0	0	0	0	0	0	0	0	0	0	0	0	0	0	0	0	0	0	0.02	0	0.008	0	0	0	0	0	0	0	0	0
Add1	5.8	5.4	4.1	6.7	7.5	7.2	6.5	8.2	11.1	8.8	7.3	9	9.6	16.7	7.5	11	16.2	12.9	7.8	8.1	8.1	3.8	4.1	5.4	5.5	5	5.2	7	9.2	7.3	7.5	6.3	7.3	8.3	8.1	6.9	6.9	6	5.3	2.4	6.8	4.9	4.3	3.7	3.9
Add2	0	0.37	0.25	0.14	0.02	0.17	0.1	0.07	0.07	0	0	0	0.06	0	0	0	0	0	0	0	0	0	0	0	0.05	0	0.28	0	0	0	0	0	0.1	0	0	0.21	0	0	0	0	0.02	0	0	0.01	0
Add3	2.2	4.5	3.6	4.1	3.6	3.3	4.9	3.8	5.1	4.5	3.1	6.1	7.4	5	4	7.9	4.2	4.9	4.9	4.5	5.4	4.4	5.6	7.6	3.5	3.1	4.8	3.5	4.9	6.5	3.5	4.4	5.3	5	6.4	4.7	3.6	2.1	2.6	0.82	3	3.6	1.2	3.1	2.7
Adh1	77.9	0	0	7.2	7	5.7	5.5	7.1	5.3	15.4	8.5	8.8	4.1	0	5.6	2.5	2.1	3.4	7.8	5.9	1.9	3.5	19.6	5.3	17.9	17.3	12.9	9.7	10.4	12.4	12.9	22.4	25.6	32.9	21.7	23.7	32.4	25.8	30.9	36.1	32.7	35.5	18.2	32.5	30
Adh5	33.8	23.2	28.3	20.1	22.4	18.9	22.7	26.2	19.4	34.1	10.6	23.9	32.7	25.1	23	16.8	25.1	18.2	17.2	19.9	20.9	11	24.6	17.1	17.2	13.7	12.7	18.9	23.4	13.6	17.8	17.7	12.7	23.8	21.3	23.2	21.5	23.2	25.9	14.6	19.8	23.2	15.3	22.1	17.3
Adh6a	0	0	0	0	0	0	0	0	0	0	0	0	0	0	0	0	0	0	0	0	0	0.18	0.46	0.78	0.69	1.6	1.5	1.6	1.3	2.6	1.4	1.2	7.6	3.1	5	3.9	0	0.35	0.25	0	0	0	0	0	0
Adh7	0	0	0	0	0	0	0	0	0	0	0	0	0	0	0	0	0	0	0	0	0	0.66	1.9	0.36	5.1	3.6	4.8	1.6	0.65	0.94	5.7	3.5	4.6	10.5	10.5	3.8	23.2	14.3	19.1	35.5	38.2	33.3	41.9	42.4	47.6
Adhfe1	0	0	0	0	0	0	0	0	0	0	0	0	0	0	0	0	0	0	0	0	0	0	0	0	0	0	0	0	0	0	0	0	0.06	0	0.13	0	1.3	0.65	1.1	0.36	1.1	0.99	0.83	1	1.7
Adi1	3.7	5.5	4.4	3.9	2.1	4.4	3.1	2.6	2.1	9.2	3.7	2.5	6.9	5.5	3.8	4.4	4.3	2.9	2.3	3.2	3.1	2.8	3	3.1	3	2.7	3	1.6	2.1	2.3	3.2	3.3	3.6	4.4	5	2.3	2.1	1.2	2.6	1.5	1.8	2	1.2	2.4	2.5
Adipoq	0	0	0	0	0	0	0	0	0	0	0	0	0	0	0	0	0	0	0	0	0	0.26	0.4	0.23	0.09	0.74	0.92	1.7	1.2	0	0	0	0.92	3.7	3.3	2.1	4.3	2.6	2	5.4	4	5.5	3.9	4.1	3.8
Adipor2	0	0	0	0	0	0	0	0	0	0	0	0	0	0	0	0	0	0	0	0	0	0	0	0	0	0	0	0	0	0	0	0	0	0	0.18	0	0	0	0.4	0	0.19	0	0.2	0.12	0
Adk	24.4	15.2	13.1	13.7	13.8	14.6	9.9	12.6	9.5	18.1	8.9	8.7	12.7	18.1	16.2	15.4	17.3	12.8	9.4	8.7	7.5	11.2	10.6	13.6	9.4	9.1	9.4	10.2	5.6	10.6	11.5	4.4	15.9	18.3	15.3	19.2	14.8	20	13.1	14.3	18.1	14.1	18.2	16.4	19.3
Adnp	6.2	5.2	5.1	4.7	3.5	4.6	5.1	4.8	3.9	2	2.1	2.9	2.2	2.5	2.6	2	2.8	2.6	1.4	1.3	1.1	0.68	1.3	1.6	0.71	0.68	0.74	0.71	0.35	1.1	0.33	0.38	0.68	0.54	0.57	0.95	0.15	0.08	0.09	0	0	0.05	0.05	0.03	0.07
Ado	5.4	3.7	4.5	2.9	2.6	3.7	2.1	4	4.6	1.4	0.47	1.4	1.4	3.3	2.7	2.5	0.99	0	1.4	1.2	2.1	1.9	2.2	2	0.45	1.3	1.8	1.9	0	0.57	0	0	1.2	1.7	0.95	1.7	1.5	1.9	1.8	0.3	1.5	1.3	1	1	1.3
Adpgk	2.3	2.7	2.2	2.1	3.6	2.6	2.8	3.6	4.7	3	2.2	2.4	1.8	3.2	4.2	4	4.1	3.1	1.9	2.2	1.7	1.6	1.8	2.6	2.5	1.5	2.2	2.1	1.9	1.7	1.4	1.1	1.5	1.5	1.1	1.3	2.5	2	1.4	2	1.7	2.7	1.6	1.7	2.1
Adprh	12.7	14.9	12.7	11.1	12.4	13.9	12.7	10.5	11.2	11.3	6.8	7.9	11.2	10.2	10	7.3	5.9	4.6	4.7	6.8	5.1	4.8	7.8	6.2	5.5	3.9	5	4.1	2.1	4	3.3	0	4.4	3.7	5.3	6	2.1	1.6	1.3	1.4	1	2	0.73	1.5	0.94
Adprhl2	2.7	1.2	1.6	2.8	2.5	2.6	1.3	3.5	3.1	1.1	1.7	1.4	2.2	1.6	1.3	3.9	4.2	2.3	1.2	0.53	1.1	1.6	1.7	1.5	2.5	2.4	3.4	1.3	2.9	1.9	1.7	2	2.1	1.6	1.7	1.6	1.3	0.85	0.78	0.56	0.94	1.4	1.3	1.7	1.9
Adprm	0	0.1	0.25	0	0	0	0	0	0	0	0	0	0	0	0.06	0	0	0	0	0	0.1	0	0	0	0	0.1	0.23	0	0	0	0	0	0	0.39	0	0	0	0	0	0	0	0	0	0	0
Adrbk1	0.82	0.6	0.57	0.18	0.81	0.7	0.63	0.55	1	4.1	0.45	0.29	0.32	0.38	0.56	0.6	0.2	0.49	0.41	0.8	0.5	0.43	0.48	0.76	1.3	0.44	0.33	0.37	0.29	0.63	0.42	0.09	0.29	1.6	0.7	0.31	0.42	0.45	0.19	0.03	0.28	0	0.27	0.22	0.33
Adrbk2	0	0.03	0	0	0	0	0	0.01	0	0.06	0	0.05	0	0	0	0	0	0	0	0	0	0	0	0	0	0	0	0	0	0	0	0	0	0.7	0.75	0.08	0	0	0	0.003	0	0	0	0	0.007
Adrm1	6.3	3.9	4.7	3.8	4.1	5.9	4.5	4.5	4.6	4.9	3	2.7	4	4.2	1.7	9.1	7.6	6.9	6	6.4	5.1	3.8	4.7	3.8	3.4	3.6	3.6	2.1	2	5.3	4.6	4	5.5	2.9	4.5	4.8	4.3	2	4	1.4	2.8	3.4	2.7	3	3.1
Adsl	12.8	8.9	10.2	10.7	12	10.7	10.3	12.1	13.8	11.2	9.5	6.2	8.8	9.8	8.5	13.9	13.3	12	10	7.9	8.3	5.1	6.8	5.9	7.4	6.8	7.1	8.7	3.3	7.8	11.4	2.4	7.8	6.5	6.4	8.7	9	9.6	8.6	8.4	10.1	9.2	6.2	6.5	7.4
Adss	16.1	11.7	10.9	13.2	11.1	16.2	12.8	9	9.4	16.7	5.7	7.5	16.2	8.9	10.7	11.7	10.2	10.9	11.7	10.3	10.5	6	6.5	9	5.9	7	6.6	7.7	8.1	5.8	2.7	4	8.5	4.7	4.8	9.1	9.4	6.8	8.3	4.2	8.1	5.4	5.1	5	6
Adssl1	0.02	0	0	0.01	0	0.01	0	0	0	0	0	0	0	0.005	0	0	0	0	0	0	0	0	0	0	0	0	0.34	0	0	0	0	0.3	0	0.15	0	0.05	0.65	0.11	0.18	0.02	0.48	0	0.53	0.71	1
Aebp1	0.09	0	0.12	0.45	0.35	0.37	0.61	0.68	0.66	0.93	0.44	1.8	0.87	0.59	0.86	1.7	2.3	0.84	1.1	1.8	1.8	0.93	1.7	1.6	1.6	1.6	1.7	1	2.8	1.5	1.1	1.8	2.3	0.84	0.68	2.7	1.7	0.79	1	0.6	1.1	0.81	0.7	0.61	0.47
Aebp2	0.09	0.08	0	0	0.18	0.17	0.16	0.08	0	0	0	0	0	0	0.04	0	0	0	0	0	0	0	0	0	0	0	0	0	0	0	0	0	0	0	0	0	0	0	0	0	0	0	0	0	0
Aes	1.9	0	0	0	0	1.8	0	0	0	0	0	0	0	0	0	0	0	0.36	0	1.2	0	0	0.6	0	0.6	0	0.3	0	0	0	0	0	1.6	0	0	0	0	0	0	0	0	0	0	0.48	0.49
Afap1	0.06	0.03	0	0	0	0.16	0.39	0.19	0.26	0	0	0	0.33	0	0.05	0.14	0.06	0	0.06	0.09	0.06	0	0.28	0.17	0.31	0.4	0.56	0.4	0.54	0.5	0.58	0	0.49	0	0.17	0.38	0.03	0.12	0.04	0	0	0.09	0	0	0
Afap1l1	0	0	0	0	0	0	0.04	0	0.14	0	0	0	0	0	0	0	0	0	0	0	0	0	0	0	0	0	0	0	0	0	0	0	0	0	0	0	0	0	0	0	0	0	0	0	0
Afap1l2	0.008	0.06	0.03	1.6	0.35	0.17	0.63	6.8	1	0.19	0.14	0.51	0.31	0.22	0.24	0.16	0.07	0.19	0.21	0.17	0.07	0.003	0.07	0.07	0.14	0.07	0.08	0.22	0.09	0.25	0.15	0.14	0.21	0.04	0.09	0.16	0.01	0	0	0	0	0	0	0	0
Aff4	0.04	0	0.03	0.04	0.07	0.05	0	0.03	0.007	0	0	0.01	0	0	0	0	0	0	0	0	0	0	0	0	0	0	0	0	0	0	0	0	0	0	0	0	0	0	0	0	0	0	0	0	0
Afg3l1	0.01	0.05	0.04	0	0.03	0.04	0.91	0.06	0.04	0	0	0.05	0.006	0	0.05	0	0	0	0	0.06	0.05	0.02	0	0	0.09	0.08	0.03	0	0	0.03	0	0	0.05	0	0	0	0	0	0	0	0.02	0	0	0.006	0.16
Afg3l2	0.79	0.57	1.7	0.74	1.2	0.79	0.69	0.45	1.4	1.2	0.65	0.45	0.63	0.9	0.83	1.4	1.1	1.6	0.53	0.85	0.79	0.84	1.3	1.2	1.3	1.5	1.3	1	1.4	1.6	0.94	0.44	1.4	2	2.3	1.8	2.9	3.1	1.8	1.5	1.5	1.3	2.1	2.4	2.9
Afm	0	0	0	0	0	0	0	0	0	0	0	0	0	0	0	0	0	0	0	0	0	0	0	0	0	0	0	0	0	0	0	0	0	0.46	0.11	0.17	0.07	0.08	0	0	0	0.62	0	0.05	0.1
Afmid	0	0	0	0	0	0	0	0	0	0	0	0	0	0	0	0	0	0	0	0	0	0	0	0	0	0	0	0	0	0	0	0	0	0	0	0	0	0	0	0	0	0	0	0	0.02
Afp	9.4	98.6	147	170	170	177	160	126	203	286	268	231	303	272	215	310	246	251	219	216	215	159	161	162	55.5	47.1	60.7	88	81.6	64.8	27.3	34.6	45.1	6	2.4	9.8	0	0	0	0	0	0	0	0	0
Aftph	0.07	0	0.01	0.11	0.09	0.04	0.05	0.02	0.04	0	0	0.1	0	0.09	0.06	0	0.13	0	0	0.12	0.2	0.09	0.25	0.13	0.35	0.07	0.03	0.2	0	0.21	0	0	0.09	0.29	0	0.11	0.08	0.12	0.19	0.07	0.12	0.16	0.07	0.18	0.21
Aga	0.09	0	0.44	0.34	0	0	2.2	0.55	0.55	0.66	0.35	0.57	0.42	0.92	0.45	0.46	0	0	0.11	0.22	0.66	0.73	1.6	1	0.47	0.59	0.47	0.57	0	1.2	1.2	0	1.5	1.6	1.1	0.27	0.57	0	0	0.24	0.59	0.29	0.15	0.33	0.88
Agap1	0.14	0.08	0.13	0.28	0.29	0.66	0.13	0.23	0.29	0.02	0	0.13	0.05	0.11	0.2	0.13	0.12	0.15	0	0.03	0.21	0	0	0.02	0.05	0	0.07	0.04	0.14	0.008	0	0	0	0.1	0.06	0.06	0.07	0.02	0	0	0.04	0	0.11	0.08	0.04
Agap3	0.43	0.43	0.29	0.28	0.4	0.54	0.26	0.32	0.49	0.23	0	0	0.09	0.3	0.18	0.35	0.27	0.1	0.22	0.29	0.11	0.1	0	0.12	0.06	0.11	0.17	0.11	0	0.21	0	0	0.19	0.07	0	0.04	0	0	0	0.06	0.06	0.23	0	0	0.08
Agfg1	1.6	2	1.9	2	2.4	3.1	3.1	2.3	3	1.6	1.6	1.7	1	2.4	1	3.1	2.8	1.8	1.7	1.4	0.51	1.2	1.8	2.7	1.2	0.59	0.71	1.6	0.74	1.1	0.92	0	1.4	1.4	1.2	2	1.4	0.69	1.4	0.46	0.75	0.88	0.39	0.45	0.9
Agfg2	0.22	0	0	0.37	0.1	0.11	0	0.42	0	0	0	0	0	0	0	0	0.72	0	0	0	0	0	0	0.76	0.15	0.04	0.1	0	0	0	0	0	0	0	0	0.08	0	0	0	0.05	0	0	0.41	0.44	0.12
Agk	4.1	3.3	3.7	2.7	5.9	3	2.9	3.9	4.5	4.1	2.2	2.5	2.7	2.5	3.8	4.3	3.7	1.9	4.5	2	2.8	1.6	2.6	3.1	2.1	1.6	3.4	1.5	5.1	4.8	3.2	1.3	2.6	1.8	5	3.6	6.1	2.5	4.3	2.9	2.5	2	2.3	2.3	3.9
Agl	0.94	0.43	0.22	0.42	0.95	0.29	0.32	0.38	0.31	0.87	0.38	0.33	0.41	0.58	0.4	0.9	0.96	0.89	0.56	0.96	0.71	0.87	1.4	1.8	1.1	1.2	1.2	1.1	0.7	0.76	0.87	0.75	1.6	0.58	0.51	1.1	0.99	0.75	1.2	1.1	0.72	0.93	0.31	0.3	0.73
Ago1	0.18	0.17	0.35	0.15	0.17	0.27	0.26	0.58	0.32	0.27	0	0.22	0.25	0.37	3.9	0.05	0	0	0.13	0.32	0	0.03	0.17	0.1	0.23	0.25	0.23	0.53	1.6	0.32	0.26	0	0.47	0.45	0.11	0.69	0.44	0.21	0.22	0.08	0.11	0.32	0.11	1.4	0.24
Ago2	1.4	3	1.9	1.6	3.3	2.2	1.7	2.7	2.4	1.5	1.2	0.97	1.9	2.1	1.8	2.6	2.6	1.7	2	1.7	1.5	1.4	2	1.9	1.8	1.8	1.5	1.7	1.6	2	1.8	1	2.7	1.2	1.2	2.7	1.6	1.1	1.2	0.71	1.2	1.5	0.83	0.8	1.6
Ago3	0	0	0	0	0	0	0	0	0	0	0	0	0	0.01	0	0	0.03	0	0	0	0	0	0	0	0	0	0	0	0	0	0	0	0	0	0	0	0	0	0	0	0	0.03	0.03	0.16	0.14
Agpat1	0.51	0.85	0	0	1	0.58	0	0	0	0	0	0	3.5	0.54	0.8	0.46	0.47	0	0	0.45	3.1	0	0.21	0.61	0.58	0	0.41	0	0	0.49	0.28	0	1.2	0	0.08	0	0	0	0.16	0	0	0	0.35	0.23	0
Agpat2	0	0	0	0	0	0	0	0	0	0	0	0.15	0	0	0	0.27	0	0	0	0.33	0.51	0.31	0.17	0.52	0.85	0.48	0.49	0.69	0	0	0.68	0	1.1	0.67	0	0.45	0	0.03	0	0.6	0	0.43	0.47	0.61	0
Agpat3	0	0.5	0.23	0	0.29	0.54	0.4	0.33	0.61	0.48	0	0.35	0.13	0.5	0.6	0.94	0.81	0	0.47	0	0.81	0.52	1	0.26	0.89	1.7	1.1	2.1	3.2	1.6	0.5	3.6	1	1.5	0.56	1.8	0.93	1.2	0.34	1.1	0.84	1.5	0.95	0.51	0.95
Agpat4	0.18	0.28	0.16	0.18	0.34	0	0.35	0.25	0.57	0.31	0.26	0.34	0.51	0.28	0.16	0.51	0	0.08	0	0.29	0.07	0.18	0.06	0.43	0.61	0.79	0.67	0.4	0	0.37	0.25	0	0.34	0.3	0.48	0.6	0.77	0.21	0.31	0	0.42	0.55	0.63	0.72	1.2
Agpat5	0	0	0.13	0.14	0.12	0	0.19	0.21	0.04	0.18	0	0	0	0.15	0.03	0	0.07	0	0	0.11	0	0	0	0	0.21	0.06	0	0	0	0	0	0	0	0	0	0	0.06	0	0.04	0.15	0	0	0.13	0.03	0.14
Agpat6	0.18	0.15	0.07	0.06	0.16	0.19	0.28	0.35	0.5	0	0.04	0	0	0	0.1	0	0	0	0.12	0	0	0	0	0.03	0.02	0	0	0	0	0	0	0	0	0	0	0	0	0.02	0	0	0	0	0	0	0
Agps	2.3	1.9	2.1	0.93	1.9	1.8	2	1.5	1.4	2	1.2	1.8	1.3	1.4	1.7	1.4	1.4	0.6	0.35	1	1.8	0.6	0.37	0.51	0.66	0.73	0.75	0.96	2.2	0.91	0.72	1.2	0.81	0.75	0.67	0.79	0.4	0.28	0.62	0.74	0.6	0.88	0.97	1.2	1.5
Agr2	0.87	3.9	3.5	7.1	7.3	4.8	21.9	12.2	17.3	43.6	32.1	31.1	32	30.6	23.4	177	144	171	146	147	171	201	144	181	228	220	235	464	507	345	401	538	343	320	314	264	343	396	342	618	509	424	517	518	414
Agrn	0.98	1.3	1.5	1.2	1.3	1.3	1.8	1.4	1.8	2.6	1.3	1.6	2.2	1.3	1.3	2.1	2.2	1.7	1.3	1.9	1.6	1.1	2	1.5	1.7	1.6	1.6	1.8	1.8	2	1.2	2.2	1.6	0.76	0.84	1.2	1	0.98	0.94	0.42	0.72	0.7	0.36	0.64	1
Agt	0	0	0	0	0.18	0	0.21	0	0.26	0.22	0.71	1.4	0	0.01	0	0.68	0.52	0.27	0.13	0.22	0.15	0.2	0.69	0.42	0.34	0.46	0.36	0.5	0	0.5	0.63	0	0.56	0.44	0.93	1	0.39	0.08	0.15	0	0.11	0	0.69	0.62	0.19
Agtr2	0	0	0	0	0	0	0	0	0	0	0	0	0	0	0	0	0	0	0	0	0	0	0	0	0.47	1	1	0	0	0	0	1.1	0	0	0	0	0	0	0	0	0	0	0	0	0
Agxt	1.6	0	0	0	0	0	0	0	0	0	0	0	0	0	0	0	0	0	0	0	0	0	0	0	0	0	0	0	0	0	0	0	0	0	0	0	0	0	0	0	0	0	0	0	0
Agxt2	0.48	0	0	0	0	0	0	0	0	0	0	0	0	0	0	0	0	0	0	0	0	0	0	0	0	0	0	0	0	0	0	0	0	0	0	0	0	0	0	0	0	0	0	0	0
Ahctf1	0.38	0.56	0.61	0.41	0.35	0.47	1.5	0.32	1.1	0.27	0.33	0.33	0.23	0.42	0.44	0.34	0.35	0.18	0.04	0.11	0.11	0.09	0.13	0.15	2.1	0.15	0.2	0.24	0.18	0.08	0.02	0.08	0.12	0.08	0	0.16	0.02	0	0.03	0	0	0.006	0.009	0.003	0.01
Ahcy	105	70.8	61.8	51	61.2	57.7	52.1	71.9	64.9	58.5	44.3	41.1	58.3	61.4	40.9	49.6	49.9	50.4	32.8	32.8	34	35.5	38.8	38.4	33.1	32.1	33.7	31.7	26.7	23.4	27	29.6	33	36.1	39.8	35	28.7	35.2	27.5	30.3	32.4	33.6	30.6	34.2	37
Ahcyl1	4.6	5.9	4.4	220	6.5	7.7	7.1	34.6	46.6	7.2	156	203	3.6	8.7	3.6	7.8	5	57.4	4.4	1.3	0.36	4.5	4.1	5.5	179	167	186	6.5	3.9	3.5	2.5	0	83.5	1	54.6	40.1	3.1	1.5	1.2	2.6	2.5	4.9	1.5	1.5	4.1
Ahcyl2	3.2	0.95	0.37	0.34	1.3	2.5	0.67	0.93	0.69	2.1	0.28	1	5.7	0.3	2.4	2.6	2.9	0.14	3.1	8	8.7	4.3	3	7.3	8.7	0.75	8	3	6.3	2.4	2.5	4.1	0.91	15.4	1.9	1.3	12.6	11.9	19.3	14.1	22.4	16.4	19.4	18.1	16.2
Ahdc1	0.21	0.19	0.21	0.18	0.15	0.09	0.21	0.26	0.1	0.04	0.05	0.11	0.05	0.1	0.13	0.04	0.05	0	0	0.03	0	0	0.02	0	0.01	0.002	0	0.03	0	0	0	0	0.05	0	0	0.08	0.01	0	0	0	0	0	0	0	0
Ahnak	5.7	12.5	11	17.7	19.2	15	32.6	30.9	34.5	113	64.9	67.9	71.1	48.9	61.5	120	125	164	162	156	157	170	223	175	153	163	150	170	211	164	145	276	150	155	163	173	122	117	108	82.2	95.1	120	93	89.9	94.9
Ahr	0	0	0	0	0	0	0.08	0.3	0.24	0	0.14	0	0	0	0	0	0.21	0	0	0	0	0	0	0	0	0	0	0	0	0	0	0	0	0	0	0	0	0	0	0	0	0	0	0	0
Ahsa1	31.7	25.4	13.3	27	30.7	29.4	31.8	15.3	29.8	16.5	10	11.4	17	19.8	25.5	8.6	11.2	10.7	10.5	8.6	7.5	7.6	10.9	8.7	5.5	20.9	7.7	4.6	3.5	4.3	4.3	0.68	4.6	5.8	4.5	7.2	6.6	8.8	4.1	2.8	5.1	6.5	16.7	4.3	12.9
Ahsa2	3.6	0.67	0.78	0.98	0.93	2.3	0.48	2.2	0	0	0	0.45	0	0.52	0.27	0	0	0	0	0	0	0	0	0	0	0	0	0	0	0	0	0	0	0	0	0	0	0	0	0	0	0	0	0	0.09
Ahsg	0.34	0	0	0.48	0.23	0	2.1	0.56	1.9	5.1	5.1	6	2.8	6.1	4	57	49.3	61	45.4	44.6	39.9	34.8	50.9	32	33.9	23.4	35.1	47.9	29.5	66.2	35.2	31.4	51.6	71.9	64.4	106	29.6	27.7	32.4	28.3	25.2	22.7	19.2	22.8	21.5
Ahsp	0	1.6	1.5	0	1.3	0	0.77	0	2	0.83	0	0	2.3	0	1.4	0	0	0	0	0	0	0.99	0.12	0	0	0	0	0	0	0	0	0	0	0	0	0	0	0	0	0	0	0	0	0	0
AI314180	1.8	2.2	1.6	2.1	2.2	1.8	1.6	2.3	2.3	3.1	0.96	0.82	1.4	1.9	1.5	3.4	3.1	1.1	1.1	1.5	1.2	1.1	1.5	1.2	1.7	1.7	1.9	1.8	1	1.8	1.3	0.27	1.9	0.96	1.3	1.4	1.7	1.1	0.87	0.93	0.92	0.8	0.89	0.97	1.1
AI462493	0	0	0.43	0	0	0	0	0	0	0	0	0	0	0.43	0.43	0	0	0	0	0	0	0	0	0	0	0	0	0	0	0	0	0	0	0	0	0	0	0	0	0	0	0	0	0	0
AI464131	0	0	0	0	0	0	0	0	0	0	0	0	0	0	0	0	0	0	0	0	0	0	0	0	0	0.2	0	0	0	0.06	0	0	0	0	0	0	0	0	0	0	0	0.02	0	0	0
AI597468	11.4	9.2	11.6	11.3	13	15.4	10.9	16.6	16.3	7.7	10.3	10.4	6.7	10.5	9.1	9.9	11.7	22.7	11.1	13.1	15	0.79	3.6	2	0.55	1.9	2.8	7.1	9.2	5.4	7.8	0	7.4	5.6	0	9.3	4.9	11.3	9.2	2.7	0.57	0.9	2	0.85	2.5
AI597479	0.43	0.66	0.46	0.21	0.28	0.73	0.12	0.52	0.56	0	0	0	0.19	0.4	0.33	0	0	0	0	0.12	0	0	0.21	0	0	0	0	0.21	0	0	0	0	0	0	0	0	0	0	0	0	0	0	0	0	0
AI661453	0	0	0	0	0	0	0	0	0	0	0	0.04	0	0.08	0.04	0.83	1.4	0.49	0.71	0.71	0.8	0.36	0.78	0.53	0.37	0.47	0.4	0.04	0	0	0.21	0	0.44	0.29	0.18	0.2	0.23	0.4	0.37	0.3	0.44	0.33	0.64	0.52	0.79
AI837181	1.5	2.1	2.4	1.7	1.7	0.75	0.99	0.91	2.1	3.6	2	1.9	2.2	2.9	1.3	1.2	0.25	1.1	1.3	2	0.55	1.6	2.9	1.6	2.3	0.97	1.5	0.88	1	1.7	0.7	0.37	1	3.3	1.5	1.5	1.2	0.16	0.96	0.26	0.85	0.95	0.27	2.1	2.5
AI846148	0.05	0.02	0	0	0	0	0.09	0.09	0.32	0	0	0	0	0	0	0	0	0	0	0	0	0	0	0	0	0	0	0	0	0	0	0	0	0	0	0	0	0	0	0	0	0	0	0	0
Aida	0	1.1	0.17	0.49	0.49	0.11	0.66	0.41	0.57	0	0	0	0.004	0	0.19	0.81	0	0	0	0.21	0.38	0.31	0.75	0.18	0.46	0.48	0.46	0.43	0	0.21	0.6	0	0.59	0	0.33	0.42	0	0	0.1	0	0	0.33	0	0	0.25
Aif1	0	0	0	0	0	0	0	0	0	0	0	0	0	0	0	0	0	0	0	0	0.92	0	0	0	0	0	0	0	0	0	0	0	0.93	0	0	0	0	0	0	0	0	0	0	0	0
Aif1l	1.6	2.5	2.8	1.2	1.6	0.62	0	0.96	0.54	0	0	0	0	0.18	0.29	0	0	0	0	0	0.25	0	0	0	0	0.96	0	0	0	0	0	0	0	0	0	0	0	0	0	0	0	0	0	0	0
Aifm1	7.7	4	2.9	7.5	5.2	6.1	6.6	5.2	6.4	5.3	1.5	2.6	4.5	3.9	4.4	6.4	6.3	4.5	6.6	5.6	4.8	5.1	4.2	7.6	7.3	9.2	7.5	9.8	8.7	7.7	7.4	7.8	11.4	9.9	10.9	10.1	21.3	21.1	22.8	17.2	19.9	21	23.1	23.5	24.4
Aifm2	0	0.008	0	0	0	0	0	0.05	0	0	0	0	0	1.4	0	0	0	0	0	0.05	0	0	0	0	0.07	0.11	0	0	0	0	0	0	0	0.02	0	0.36	0	0.22	0.19	0	0	0	0	0	0
Aim1	0	0	0	0	0	0	0.009	0.02	0.008	0.1	0	0.03	0.04	0	0.04	0.91	0.84	0.71	0.8	0.9	0.7	0.31	0.85	0.61	0.31	0.54	0.4	0.39	0.09	0.39	0.18	0.16	0.48	0.23	0.29	0.2	0.05	0.09	0.08	0.04	0.07	0.08	0.12	0.24	0.2
Aim1l	0	0	0	0	0	0	0	0	0	0.87	0.02	0	0	0	0	0.11	0.1	0.15	0.02	0.09	0.16	0.02	0.13	0.07	0.03	0	0.02	0	0	0	0	0	0	0	0	0	0	0	0	0	0	0	0	0	0.02
Aimp1	12.6	15.8	11.3	13.5	14.8	14.5	11.9	13.4	15.3	12	9.4	9.8	10.3	15.5	10.2	19.5	21.6	12.3	17.5	16.8	14.3	9.4	15.6	14.5	11	13.9	13.4	13	18.4	11.6	9.2	9.6	10.6	12.7	12.1	12.4	10.6	9.1	8.4	7.9	8.5	8.5	8.6	9.2	9.5
Aimp2	6.5	4.9	3	3.2	7.9	5.3	5.3	3.9	4.5	4.9	1.5	2.2	5.2	5.4	5	4	1.7	2.5	5.5	5.1	3.2	3.1	3.6	3.8	1.8	3.7	1.9	2.7	1.7	4.1	3.8	0	3.3	3.3	4.6	3.9	3.4	2.8	2.8	1.8	1.3	3.1	2.7	2.1	0.96
Aip	5.3	3.7	5.5	4.7	6.3	6.6	5.3	6.4	6	6.5	3.9	2.4	5.4	5	3.7	7.7	4.9	5	3.7	4.1	4.3	2.6	4.1	3.9	4.2	2.9	3.3	2.8	3.7	3.6	2.4	2.3	4.6	4.1	4.5	5.7	3	1.9	2.6	1.1	1.4	3.9	1.2	1.8	1.9
Ak1	2.1	3.8	2.7	3.1	1.6	2	2.2	1.2	0.82	2.4	0.89	0.43	2.3	1.7	1.1	7.8	6.8	2.1	4.6	4.5	2.2	2.4	3.4	2.2	5.5	2.3	7.3	2.2	23.7	8.8	10.1	11.2	8	24.4	22.9	16.6	29.4	30	18.6	23.1	36.4	28.4	34.6	37.4	39.9
Ak2	27.3	25.5	25.7	22	23.7	26.7	35.2	25.2	26.2	30.4	23.1	21.1	24.8	23.1	24.3	41.5	25.2	33.8	22.9	33.7	30.6	18.2	25.6	27.4	26.7	26.2	28.2	22	24.8	22.9	16.1	24.8	18.6	28.9	18.1	16.1	20.8	20.8	19.7	16.5	16.1	21.2	30.6	24.7	20.3
Ak3	10.5	4.5	7.1	3.8	9.9	8.8	10	9.2	13.4	9.2	3.9	7.4	4.5	11.7	6.3	26.3	25.7	14.4	19.3	11.4	17.8	29.5	34.4	23.1	29.6	40.6	38.1	40.6	33.5	33	25.8	32.2	39.5	41.9	45.1	35.4	48	44.7	55.6	54.7	54.8	49.5	50.2	44.9	51.4
Ak4	4.2	1.5	1.3	12.7	2.9	2.7	4.3	1.9	3.1	1.3	3.2	2.1	0.91	2.8	1.9	9.2	8.7	6.3	3.9	5.3	4.8	4.1	3.9	9	6.7	9.7	7.8	3.4	1.6	9.4	5.5	3	7.5	12.4	14	9.1	11.1	9.2	9.4	11.1	7.8	11.1	8	10.4	13.2
Ak5	0.51	0.17	0.34	0.4	0.19	0.26	0.07	0.27	0.21	0	0	0	0	0	0	0	0	0	0	0	0	0	0	0	0	0	0	0	0	0	0	0	0	0	0	0	0	0	0	0	0	0	0	0	0
Akap1	0.22	0	0	0.18	0.25	0.16	0.13	0.06	0.41	0.11	0.15	0.2	0	0.21	0.94	1	1	0.52	0.31	0.46	0.58	0.13	0.41	0.25	0.67	0.9	0.79	0.74	0.45	0.93	0.61	0	1.1	0.18	0.42	0.75	0.39	0.52	0.22	0.53	0.49	0.33	0.57	0.71	1
Akap10	0	0.02	0	0.02	0	0.03	0	0.07	0.07	0	0.03	0	0	0	0	0.11	0	0	0	0	0	0	0.01	0	0	0	0.06	0	0	0.17	0	0	0	0	0	0.05	0	0	0	0	0	0	0	0	0.16
Akap12	5.4	4.2	6	7.4	7.6	7.3	8.7	8.7	9.9	12.9	8.1	8	11.7	8.2	7.1	12.7	10.9	10.1	10.6	14.3	13.1	7.6	8.6	9.4	11.1	11.7	11.7	11.7	11	12.2	12.1	7.9	11.7	5.5	5.3	12.6	4.5	4	2.9	0.79	1.5	1.8	1.3	1.1	1.5
Akap13	0.18	0.11	0.19	0.27	0.19	0.15	0.09	0.17	0.41	0.09	0.04	0.08	0.04	0.04	0.09	0.24	0.14	0.07	0.3	0.09	0.1	0.09	0.09	0.11	0.11	0.12	0.11	0.15	0.02	0.04	0.06	0.007	0.13	0.05	0.1	0.09	0.07	0	0.05	0.02	0.04	0	0.04	0.03	0.09
Akap2	0.76	1.4	1	1.7	2.1	2.5	2.1	2.6	2.4	2	0.89	2.7	2.6	1.6	2	2.3	2	1.4	0.91	2.5	1.5	1	0.92	2	1.5	0.93	1.8	1.7	2.9	2	1.3	0.87	2	1.6	0.88	1.5	2.1	1.3	1.7	0.69	0.54	0.78	1.4	1	1.7
Akap5	0.05	0	0.11	0.05	0.1	0.07	0.14	0.04	0.14	0.03	0.2	0.05	0.05	0.09	0.05	0.19	0	0.13	0	0.75	0.44	0.06	0.08	0.14	0.22	0.17	0.25	0.3	0.39	0.36	0.37	0	0.52	0	0.02	0.08	0	0	0	0	0	0	0	0.05	0
Akap8	1.7	1.6	2.1	1.4	1.5	2.2	2.1	2.6	2.5	1.5	1.3	1.5	1.3	1.8	1.4	0.66	0.69	0.49	0.56	1.2	0.78	0.5	1.2	0.81	0.54	0.71	0.68	0.28	0	0.44	0.29	0.58	0.55	0.4	0.47	0.38	0.38	0	0.29	0	0	0.13	0.12	0.14	0.15
Akap8l	0	0	0.03	0	0.08	0.11	0.06	0.08	0.13	0.03	0	0.03	0.1	0	0	0	0.05	0	0	0.04	0	0	0	0	0.05	0	0.01	0	0.08	0.03	0	0	0	0	0	0	0	0	0	0	0	0	0	0	0
Akap9	0.09	0.03	0.09	0.12	0.05	0.07	0.06	0.07	0.09	0.04	0.1	0.85	0.08	0.03	0.09	0.34	0.06	0.1	0.02	0.07	0.1	0.11	0.06	0.08	0.06	0.1	0.08	0.06	0.08	0.08	0.02	0.07	0.05	0.04	0.18	0.59	0.02	0.02	0.03	0.003	0.006	0.01	0.03	0.05	0.06
Akirin2	0	0	0.24	0	0	0	0	0	0	0	0	0	0	0	0	0	0	0	0	0	0	0	0	0	0	0	0	0	0	0	0	0	0	0	0	0	0	0	0	0	0	0	0	0	0
Akr1a1	22	18	15.1	18	17.3	17.3	14.6	19.7	18.9	28.8	17	21.9	28.5	23.1	19.8	27.2	34.2	36.1	29.1	29.8	25.7	33.8	40.1	33.1	50	47.4	58	54.1	48.8	68.9	69.6	61.1	58.7	70	71	66.6	68.7	77.3	77.8	64.2	62.4	52.8	64	63.8	63.9
Akr1b10	0.82	1.4	0	3.2	3.1	2	1	0.75	0.62	1.7	1.3	0	1.1	0.31	0.88	0	2.8	0	1.1	1.8	2.9	3.1	3	1.1	0.21	1.2	1.7	4.3	0	0.52	2.7	0	3.2	1.4	0.91	1.9	1.7	2.6	2.7	0.29	0.99	3.4	4.2	5.2	5.3
Akr1b3	29.4	33	33.9	26.4	32.2	32.5	26.4	26.8	26.9	24.3	26.1	24.5	24.1	24.8	26.4	34.6	32.2	40.6	37.5	33.4	37	34.4	33.8	30.6	41.5	39.9	42.7	30.1	24.9	29.6	41.5	17.9	42.4	56.5	49.7	39.3	38.2	53.3	46.8	49.7	46.9	46.4	52.5	58.5	65.2
Akr1b7	0.9	1.1	3.2	3.7	4.1	1.9	0.99	1.5	1.3	0.94	1.4	2.3	0.43	0	0.86	5.7	1.4	9.5	2.9	6.6	1.9	1.6	2.5	0.88	7.6	6.3	9.6	5.2	4.7	2.1	10.5	0	5.3	4.8	3	4.9	3.3	4.3	3.6	7.4	7.3	6.9	11.2	9.7	13.7
Akr1b8	1.4	1	2	0	0	2.2	0.31	1.6	2.1	0.33	0	0	0.29	0.85	0.31	0	0	0	0	0.25	0.65	0.08	1.8	1.7	14.6	11.5	13.5	2.3	0	10.2	5.7	2.1	5.2	7.3	5.5	6.6	3.1	3.1	1.4	9.7	12	8.1	16.9	8.8	16.9
Akr1c12	1.6	1.4	1.9	4.3	4	3.7	3.6	2.1	5.2	7.2	0	1	3.5	4.4	3.7	4.7	3.5	6.8	2.8	12.5	10.1	5.2	6.6	4.7	14.7	9.7	13.7	23.5	10.8	17.6	18.2	20.4	14.6	35.3	10.9	22.4	17.7	11.7	20.2	20.8	8.7	16.6	21.3	25.5	31
Akr1c13	1.9	3.9	1.3	8	4.3	4.1	7.2	6.8	7.8	14.1	9.8	13	17.4	11.6	9.3	14.3	17.4	13.8	20.1	15.6	15.5	17.3	13.2	16.4	10.8	13.7	19.7	0.75	7.4	6	19.9	4.9	15.3	25.4	21.5	10.5	17.1	19.2	17.4	17.6	26.3	11.3	19.7	21.5	20.4
Akr1c14	1.8	0	0	0	0	0	0	0	0	0	0	0	0	0	0	0	0.45	0	0.16	1	0.53	0.6	0.69	0.24	0.83	0.46	1.3	0.4	0.29	0.33	1.6	3.6	2.8	3.8	5.5	2.3	6.9	6	5.3	12.7	9	6	14.3	15.7	15.4
Akr1c19	4.5	6.6	5.6	9.7	8.9	6.7	6.1	8.8	8.4	9.8	9.1	9.8	13.5	10.2	9.8	10.5	7.5	9.8	11.9	12	11.5	10.5	10.5	10	7.9	8.3	7	10.4	5.1	4.2	6.5	6.8	7.7	5.2	6.4	5.4	5.8	6.6	6	5.7	8.5	7.5	8.3	6	8.2
Akr1c6	22.8	0	0	0.56	0.35	0.57	0.06	0	0	0	0	0	0	0	0	0	0	0	0	0	0	0	0	0	0	0	0	0	0	0	0	0	0	0	0	0	0	0	0	0	0	0	0	0	0
Akr1cl	0	0	0	0	0	0	0	0	0	0	0	0	0	0	0	0	0	0	0	0	0	0	0	0.03	0	0	0	0	0	0	0	0	0	0	0	0	0	0	0	0	0.03	0	0	0	0
Akr1d1	2.7	0	0	0	0	0	0	0	0	0	0	0	0	0	0	0	0	0	0	0	0	0	0	0	0	0	0	0	0	0	0	0	0	0	0	0	0	0	0	0	0	0	0	0	0
Akr1e1	8	7.8	6.9	6.9	7.3	6.4	7.1	8.9	8.5	11.4	5.9	7.2	8.1	10.1	9.1	3.8	13.3	10.4	7.8	6.4	9.1	8.9	10.8	9.6	13.6	11.6	12.8	13.4	14.7	10.1	13.7	25.5	12	14	17	17.7	17.1	17.8	16.1	16.4	16.3	14.6	13.6	13.4	17.9
Akr7a5	13.5	8.9	8.1	10	11.3	11.5	13	8.4	7.9	11.9	3.8	4.8	7.9	9.6	8.2	8.5	10.5	9.7	8.9	9.1	6.5	8.1	7.5	8.7	7.8	8	8.6	6.6	4.1	8	9.3	0.26	14.4	10	11.6	8.5	11.8	11.4	12.5	7.1	7.9	9.8	13.2	10.8	11.6
Akt1	3.3	6.4	5.5	5.3	5.4	4.4	5	4.5	4	5.2	2.7	4	4.9	4.5	4.2	3.1	5	3.2	1.7	2.2	2.8	2.9	3.1	3.6	20.1	3	3.6	2.6	2.1	1.6	1.7	1.1	4.3	2.2	1.3	2	1.3	0.23	1.3	0.15	0.51	0.71	0.35	0	1.2
Akt1s1	1.8	1.4	1.8	1.3	0.75	1.7	1.1	1.6	0.71	1.8	0.04	0	1.4	2	1.8	0	0.52	1.4	1	0.87	1.6	0.35	1.4	1.3	0.63	0.81	0.77	0.69	0	1.4	0.97	0	1.6	0	1.3	0.78	0	0.73	0	0.64	0.77	0	0.73	1.1	1.1
Akt2	0.85	0.85	1.3	1.3	0.95	1.2	0.8	1.1	1.2	1.4	0.66	0.18	1.4	1.2	1.4	0.38	0.46	0.58	0.43	0.52	0.2	0.73	0.73	0.9	0.4	0.43	1.1	0.17	0.39	0.69	0.78	0.29	1.1	0.75	0.88	0.81	0.71	0.26	0.88	0.52	1.1	0.74	0.19	0.67	0.22
Akt3	0.71	0.96	0.63	0.69	0.74	0.57	1	0.27	0.35	0.2	0.05	0.07	0.23	0.26	0.68	0.15	0.1	0.09	0.06	0.1	0.15	0.08	0.1	0.12	0.08	0.06	0.07	0	0	0.07	0	0	0.38	0.1	0.12	0.33	0.16	0.09	0	0	0.06	0.2	0	0	0.04
Aktip	0	0	0.07	0	0	0	0	0	0	0	0	0	0	0	0	0	0	0	0	0	0	0	0.13	0	0	0	0.09	0	0	0	0	0	0	0	0	0	0	0	0	0	0	0	0	0	0.07
Alad	8.2	5.2	7	7.2	7.9	7.3	6.2	8.1	9.2	8.3	9.2	6.6	9.1	8.6	8.9	20.1	18.3	13.9	14.2	14.4	11.8	12.8	15.2	11.9	14.7	15.3	17.2	7.6	5	11.4	12.8	8.4	15.4	15.8	14.8	16.3	10.6	9.9	9	8.8	9.7	9.1	8.8	8	8.3
Alas1	0	0	0	0	0.03	0	0.08	0	0.05	0.03	0	0	0	0	0	0	0	0	0	0	0	0	0	0	0.03	0	0.03	0	0	0	0	0	0	0	0	0	0	0	0	0	0	0	0	0	0.06
Alb	33.8	11.9	13.2	39.6	46.5	36.6	58.2	30.6	74.5	181	176	145	153	154	118	521	441	560	429	383	365	572	616	474	354	261	357	564	504	472	523	507	766	983	972	1452	863	1019	978	967	835	792	910	877	752
Alcam	5	8.1	5.9	8.6	9.5	6.2	14.6	7.7	8.9	9.8	6.7	5.9	12.5	10.4	6.3	10.5	8.8	12	7.1	8.5	9.7	6.4	8.4	5.3	5.9	6.7	6.5	5.3	4.7	5.9	4.4	5.3	4.9	4.1	3.7	3.8	2.1	1.3	2.2	1	2.7	0.98	3.2	2.2	3.7
Aldh16a1	1.9	1.2	0.85	0.9	1.3	1.3	2	1.2	1.6	1.5	0.63	1.5	0.67	1.3	1.3	2	3.4	5.2	1.2	0.97	1.4	1	1.3	0.41	0.84	0.67	1.1	0.33	0.55	0.48	0.29	0.93	0.55	0.54	0.77	0.65	0.74	0.84	1.6	0.3	0.3	1.1	0.6	0.68	0.8
Aldh18a1	8	6.9	6.7	6.4	8.7	7.8	23.7	8.2	8.7	11	5.4	7.2	9.3	11	9.1	11.1	11.5	9.4	17.4	7.1	7	8.8	8.3	33.5	11	9.4	7.6	14.7	5.2	6.7	4.7	6.2	5.3	22.9	3.7	5.3	4.9	7	6.8	4.1	3.4	2.5	4.6	2.5	3.1
Aldh1a1	29.1	0.28	0.82	3	2.1	2.1	1.3	2.7	3.1	3.8	3	5	3.2	4.1	3.6	18.2	20.5	18	13.4	11.9	10.9	13.3	21.7	26	26.1	31.3	31.1	29.7	30.4	24	25.6	36.5	41.8	49.7	50.3	38.7	82.4	67.6	82.3	95.5	83.6	90.8	86.9	87.6	96.5
Aldh1a2	11.5	7.8	6.3	3.9	4.9	7.7	4.4	4.4	3.2	3.6	3.4	2.5	2.6	4.1	2.7	5.7	9.7	5.5	6.1	8.9	8.3	3.3	5.8	5.5	5.6	5.3	6.7	5.8	8.3	3.4	5.1	11.5	5.8	4.4	4.2	6.5	3.4	2.5	2	1.2	2.5	4.3	0.99	1.6	0.62
Aldh1a3	0	0	0	0	0	0	0	0	0	0.05	0.1	0.06	0	0.05	0.06	0.07	0.21	0	0	0.04	0.13	0.28	0	0.17	0.53	0.41	0.48	0.23	0	0.07	0.07	0.19	0.17	0.13	0.12	0.24	0.19	0.06	0.38	0.05	0	0.02	0	0.01	0.18
Aldh1a7	3.2	2.2	1.9	6	5.8	3	7.6	7.6	9.9	35.3	18.3	14	19.3	17.4	14.9	96.6	111	90.8	75.2	64.1	76.2	62.7	62.5	73.5	49.4	64	59.9	31	40.2	38.5	34.1	17.1	44.4	16.6	14.5	22	14.8	13.9	13.1	12.4	10.2	13.7	10.9	10.2	12.4
Aldh1b1	11.4	1.3	1	0.19	9.1	0.34	1.2	0.31	0.39	0.98	2.1	2.8	3.2	13.9	3.3	1.6	1.6	0.75	4	0.64	2.3	1.4	1.2	1.2	3	2.3	1.5	8.7	2.9	5.3	7.3	1.7	3.6	1.3	2.6	9.5	8.2	10.7	7.1	2.8	3	11.2	2.3	2.5	2.9
Aldh1l1	18.6	0	0	0.38	0.34	0.24	0.22	0.23	0.1	0.23	0.07	0.25	0.11	0.12	0.12	0.83	0.37	0.45	0.52	0.75	0.61	0.3	0.58	0.6	0.67	0.73	0.85	0.45	2	0.55	0.55	0.76	2	2.6	2.2	1.3	11.2	11.2	16.7	11.2	14.6	14	12.4	12.6	15.6
Aldh1l2	0	0	0	0	0	0	0	0	0	0	0	0	0	0	0	0.33	0.2	0	0	0.04	0.11	0.13	0.02	0	0.24	0.16	0.1	0.27	0.69	0.29	0.09	0.06	0.28	0.11	0.02	0.67	0.5	0.21	0.4	0.9	1.6	1.9	1.2	1.5	2.4
Aldh2	57	29.5	30.1	41.5	36.2	32.8	44	42.2	41.3	63.4	46.7	45.7	65.2	46	39.6	75.9	76.7	75.2	65.8	59.6	61.8	59.4	53.7	67.5	56.2	58.3	46.5	57.2	63.2	55.5	61.9	47.1	62.6	63.8	79.9	78.3	86	85.2	85.8	96.9	97.5	95.6	83.8	83.1	81.9
Aldh3a1	0	0	0	0	0	0	0	0	0	0	0	0	0	0	0	0	0	0	0	0	0	0	0	0	0	0	0.13	0	0	0.05	2.9	0.91	0.67	6.6	9.4	2.8	6.5	1.1	4.6	37.4	30.8	30.8	54.8	50.6	66.4
Aldh3a2	1.1	0.76	0.61	1.8	1.2	1.9	1.5	1.6	2.9	5.2	2.2	3	3	1.7	1.9	2.4	5.1	3.9	2.8	3.4	4.1	4.8	6.7	4.8	12.1	9.6	8.5	8.9	7.2	11.5	10.6	6.7	13.2	12.9	14.9	12.7	9.1	6.9	6.5	11.5	11.8	8.9	12.2	11.3	14.4
Aldh3b1	0	0	0	0	0	0	0	0	0	0	0	0	0	0	0	0	0	0	0	0	0	0	0	0	0	0	0.02	0	0	0	0	0	0	0	0	0	0	0	0	0	0.07	0.05	0.02	0	0
Aldh3b2	0	0	0	0	0	0	0	0	0	3	0.79	0.69	0.44	0.33	0.27	6	6	8.3	3.9	5.4	6.7	4.6	7.5	6.1	6.7	10.2	10.9	8.4	9.2	8.7	6.5	7.8	16.3	11.9	9.8	8.9	5.4	5.6	5.2	5.2	5.5	7.7	7.8	9.5	9.4
Aldh4a1	8.7	1.8	5.8	1.4	1.1	1	1.5	1.4	1.7	2.6	1.7	1.2	1.3	2	1.7	4.5	2.2	2	3.5	2.5	2.7	3.1	2.4	2.8	4.1	3.7	4	12.2	6.2	5	1.2	0.62	2.2	2.9	2.4	10	8.6	4.6	6.9	9.5	8.4	8.1	10.4	7.9	12.4
Aldh5a1	2.1	2.4	1.9	3.5	4.6	3.9	4.5	5	5.5	4.3	3.6	3.9	4	2.3	2.5	5	4.5	3.3	2.2	4.4	2.9	2.8	3.7	3.1	3.5	2.9	2.5	3.7	6.5	2.9	1.8	2.6	3.4	1.4	1.8	1.7	2.4	3.1	2.8	1.8	2.3	2.7	2.8	3	4.7
Aldh6a1	10.6	1.6	2.8	5.2	3.6	2.6	4	4.5	5.3	4.2	2.1	3.4	3.7	3.6	3.7	9.3	7	6.9	6.1	5.6	7.4	7.6	10.4	11.4	22.5	19.5	18.3	21.3	19.4	22.1	31.6	28.1	35.6	49.1	58.9	37.8	112	98.7	126	138	163	148	157	159	153
Aldh7a1	14.9	8.5	7	7.9	11	9.5	10.1	8.5	9.8	10.3	7	7.6	11.2	11.2	9.6	10.9	7.6	14.9	4.4	6.2	6.4	6.4	9.5	6.8	6.9	6.2	6.3	8.6	8.3	10	6.5	5.6	6.4	5.7	6.8	11.8	8.4	6.2	5.6	10.5	13.6	11.8	9.8	13.8	15.2
Aldh8a1	3.4	0	0	0	0	0	0	0	0	0	0	0	0	0	0	0	0	0	0	0	0	0	0	0	0	0	0	0	0	0	0	0	0	0	0	0	0	0	0	0	0	0	0	0	0
Aldh9a1	6.7	5	4.8	5.9	11	9.1	7.9	7.8	6.3	6.5	5.1	4	7.5	5.4	6.6	9.6	9.2	6.1	12.4	9.2	9.6	9	9.1	10	13.1	16.2	15.7	20	15.9	17.2	19.2	14.4	16.9	10.3	15.7	18.8	15.4	10.2	16.2	11.5	11.9	12.9	13.4	12.1	14.5
Aldoa	97	77.8	88.6	110	109	88.2	111	119	124	114	111	88.7	125	113	95.1	190	176	221	170	152	166	144	125	142	139	146	128	94.2	81.7	117	133	76.3	135	164	159	154	184	201	201	174	153	145	181	160	146
Aldoart1	0	0	0	0.21	0	0	0	0.14	0	0	0	0	0	0	0	0	0	0	0	0	0	0.19	0	0.15	0	0	0	0	0	0	0	0	1.9	0	0	0	0	0	0	0	0	0	0	0	0
Aldoart2	0	11.9	17.9	12.7	11.2	11.1	14.2	11.3	12.4	3.9	0	16.7	0	15.7	14.1	7	7.2	0	9.5	5.8	6.4	0	14.6	16.7	10.3	0	6.3	0	0	3.4	0	0	2.9	13.9	18.3	7.9	6.3	4.3	10.3	0	7.8	9.1	0	0	1.9
Aldob	65.2	0	0	0.82	1.7	1.4	1.2	0.66	0.34	0	0.56	0	0.06	0.15	0	0	0	0	0.02	0	0	0	0	0.05	2.3	2.2	2	0	0	0.04	0	0	0	0.06	0	0.01	0	0.06	0.11	0.08	0.1	0	0.55	0.46	2.8
Aldoc	0.2	0.28	0.15	0.68	0.49	0.17	0.04	0.16	0.3	0.78	0.83	0.55	4.8	1.2	1.1	1.8	0.91	9.8	6.1	1.3	6.3	1	2.2	4.4	0.84	0.98	0.78	0.14	0	0.14	1.1	0	0.64	1	0.43	0.46	0.33	0.28	0.45	0.06	0	0	0.15	0.26	0.07
Alg1	0	0	0	0	0.04	0	0	0.06	0	0	0	0	0	0	0	0	0	0	0	0.09	0	0	0	0	0	0	0	0.27	0	0	0	0	0.58	0	0	0.03	0	0	0.21	0	0	0.1	0	0.04	0.13
Alg10b	0.5	2.4	0.42	0	0.62	0.77	0.77	0	0.43	0	0.58	0.1	0.35	0	0.52	0.35	0.23	0.36	0	0	0.46	0	0.27	0.3	0.39	0.75	0.75	0	0	0.34	0.25	0	0.8	0.44	0.27	0.93	0.75	0.3	0.89	0	0	0	0.04	0.09	0.23
Alg11	0.09	0.15	0.08	0	0.08	0.11	0	0.1	0.09	0.03	0.24	0.27	0.11	0.34	0.26	0	0	0	0	0.37	0	0	0	0.07	0.39	0.16	0.22	0.14	0	0.23	0.27	0	0.13	0.2	0	0.17	0	0	0	0	0.92	0.21	0	0.09	0.03
Alg14	0	0	0	0	0	0	0	0	0	0	0	0	0	0	0	0	0.34	0.23	0	0	0	0	0	0	0	0	0	0	0	0.14	0	0	0	0	0	0	0	0	0	0	0	0	0.09	0	0.18
Alg2	5.6	5.2	5.9	5.3	5.5	5.8	5.7	6.4	6.9	3.8	1.8	4.9	4.6	5.1	5	3.7	3.1	2.7	2.8	2.8	2.2	2.1	2.2	3.5	2.7	1.7	2.4	1.2	1.2	1.8	2.9	2.6	2.4	2.9	1.6	2.6	1.8	1.4	1.3	0.39	0.78	0.87	0.53	0.51	0.56
Alg3	0.33	0.17	0.23	0.2	0.49	0.19	0.17	0	0.27	0	0.22	0.18	0	0.22	0.29	0	0	0.14	0.31	0	0.04	0	0.33	0.28	0.38	0.35	0.25	0	0	0.33	0	0	0.05	0	0.15	0.42	0.6	0	0.46	0.13	0.38	0	0.31	0.33	0.19
Alg5	0.35	0.11	0.32	0.85	0.3	0.3	0.15	0.39	0.33	2.2	2.1	0	0.21	3.1	1.2	1.1	0	0	1	0.93	1.2	0	1.5	1.1	0.32	5.3	1	1.1	1.1	4.4	1.3	1.7	1.7	1.1	7.5	1.9	2	0.84	1.9	0.93	0.57	2.2	0.68	1.8	2.2
Alg6	0	0	0	0	0.02	0	0	0	0	0	0.04	0.18	0	0	0	0	0	0	0	0	0	0	0	0	0	0	0	0	0	0	0	0	0.01	0	0.03	0	0	0	0	0	0	0.09	0	0.06	0
Alg8	0.12	0	0	0.57	0.21	0.54	0.13	0.09	0.15	0	0	0	0	0	0	0	0.75	0	0.54	0.45	0	0	0.02	0	0.33	0.29	0.28	0.37	0	0	0	0	0.24	0	0.45	0.39	0.12	0	0	0	0.21	0	0.01	0.11	0.37
Alg9	0	0	0	0	0	0	0	0.02	0	0	0	0	0	0	0	0	0.15	0	0	0	0	0	0	0	0	0.07	0	0	0	0	0	0	0	0	0	0	0	0	0	0	0	0.28	0	0	0
Alkbh3	0	0	1.1	0	0	0.11	0	0	0	0	0.09	0.04	0	0.39	0.45	0.29	0.14	0	0	0	0.51	0	0.68	0	0.31	0.26	0.16	0.09	0	0.38	0	0	0.38	0	0	0.1	0	0	0	0.07	0	0	0.2	0.23	0.25
Alkbh5	0	0.65	0.68	0.95	0.26	0	0.67	0.67	1.6	0	0.27	0.27	0	0.4	0.44	0.25	0	0	1.1	0	0	0.18	0.18	0.05	0	0	0.12	0	0	0.38	0	0	0.15	0	0	0.21	0	0	0.03	0	0	0	0	0	0.13
Alkbh6	1.2	2.5	2.1	0	0.39	0.33	0.27	1	0.28	0.5	0	0.37	0	0	0.08	0	0	0	0	0.1	0	0	1.3	0.15	0.25	0	1	0	0	0	0	0	0.38	0.37	0	0.4	0	0	0	0	0	0	0	0	0
Alkbh7	0	0.1	0.1	0	0.06	0	0.04	0	0.09	0	0	0	0	0.08	0	0	0	0	0	0	0	0	0.13	0	0.1	0	0	0	0	0	0	0	0	0	0	0	0	0.13	0.23	0	0.16	0	0	0	0.15
Alkbh8	0.15	2.9	0.07	0	0.1	0	0	0.06	0.14	0.15	0.28	0	0	0.17	0.14	0	0	0	0	0	0	0	0	0	0	0	0	0	0	0	0	0	0	0	0	0	0	0	0	0	0	0	0	0	0
Alox12	0	0	0	0	0	0	0.05	0	0.04	0.21	0.09	0.21	0	0.009	0.04	0.21	0.26	0.17	0	0.17	0.09	0.08	0.16	0.08	0.04	0.11	0.08	0.19	0.27	0.16	0.04	0.39	0.24	0	0	0.5	0.02	0.05	0	0	0	0	0.01	0	0
Alox12b	0	0	0	0	0	0	0	0	0	0	0	0	0	0	0	6.1	5.3	3.5	2.9	4	4.4	2.2	6.1	2.6	0.26	1.5	1.2	0.93	0.3	0.62	0.72	0.53	1.1	1.2	0.41	0.2	0.35	0.14	0	0	0.09	0.15	0.11	0.18	0.29
Alox15	0	0	0	0	0	0	0	0	0	0.42	0.04	0	0.13	0.03	0.02	0.05	0	0	0	0.2	0.21	0	0	0	0	0	0	0	0	0	0	0	0	0.25	0.11	0.31	1.6	1.1	3.3	0	0	0	0	0.02	0.09
Alox5	0	0	0	0	0	0	0	0	0	0	0	0	0	0	0	0	0	0	0	0	0	0	0	0	0	0	0	0	0	0	0	0	0	0.04	0.03	0.05	0.18	0.12	0.24	0	0	0.03	0.04	0.06	0.16
Aloxe3	0	0	0	0	0	0	0	0	0	0	0	0	0	0	0	0	0	0	0	0	0.06	0	0	0.11	0	0	0	0.07	0	0	0	0	0.19	0	0	0	0	0	0	0	0	0	0	0	0
Alpl	0.19	0.51	0.29	0.56	0.54	0.35	0.58	1	0.52	0.05	0.06	0.21	0.14	0.12	0.33	0	0	0	0	0	0	0	0	0.01	0	0	0	0	0	0	0	0	0	0	0	0	0	0	0	0	0	0	0	0	0
Als2	0.04	0	0	0	0.008	3.2	0	0	0.01	0	0	0	0	0	0	0	0	0	0	0	0	0	0	0	0	0	0	0	0	0	0	0	0	0	0	0	0	0	0	0	0	0	0	0	0
Als2cl	0	0	0	0	0	0	0	0	0	0	0	0	0	0	0	0	0	0	0	0	0	0	0.006	0	0.008	0.008	0	0	0	0	0	0	0	0	0	0	0	0	0	0	0	0.03	0	0.02	0.02
Alyref	36	37	42.5	27.1	33.2	35.1	29.9	33.4	34	26.8	15.6	14.7	29.9	28.7	36.5	25.1	27.2	20.3	13.3	16.7	20.8	18.1	13.5	21.7	16.2	20.8	20.2	19.5	27.3	16.4	12.1	28.8	17.8	6.6	10.1	17.9	19.2	6.7	15.4	6.9	16.2	5.3	10.4	10	14.5
Amacr	11.7	0.33	0	10.1	16.8	9.1	0.3	0.14	0.13	0	0	2.8	0	0	0.31	0	0	0	0	0.17	0.19	0	0	0	0.65	0.4	3.5	0.22	0	0.12	0.08	0	0.14	0	0	0.04	0	8.2	0	0	0.18	0.14	1.1	0.17	0.37
Ambp	0.16	0.26	0.12	0.15	0.22	0.22	0.18	0	0.58	0.75	0.39	0.7	1	3.5	2.9	1	0	1.3	0.95	1.3	1	0.52	0.28	0.25	0.39	0.12	0.74	1.7	2.1	1.2	0.38	1.5	1.9	0.9	0.87	2.6	0.67	0.5	0.22	0	0.14	0.36	0.6	0.56	0.76
Ambra1	0	0.21	0	0	0	0.007	0	0	0	0	0	0	0	0	0	0	0	0	0	0	0	0	0	0	0	0	0	0	0	0	0	0	0	0	0	0	0	0	0	0	0	0	0	0	0
Amdhd1	0.82	0	0	0	0	0	0	0	0	0	0	0	0	0	0	0	0	0	0	0	0	0	0	0	0	0	0	0	0	0	0	0	0	0	0	0	0	0	0	0	0	0	0	0	0
Amdhd2	0.82	0.88	0.98	0.98	0.94	0.56	13.1	0.88	1.3	0.47	0	0.53	0	0.91	0.52	0.43	0.82	0	0.22	0.36	0.43	0.24	0.76	0.73	0.46	0.59	0.45	0.61	0	1.3	1.2	0	2	1.4	1.6	1.1	0.39	0.62	0.22	0	0.25	0.42	0.56	0.29	0.49
Amfr	0	0	0.03	0	0	0.02	0	0	0.03	0	0	0.2	0	0.01	0.02	0.1	0.09	0	0	0.1	0	0	0.03	0	0.14	0.02	0.04	0	0	0.09	0	0	0.04	0.01	0	0.12	0	0	0.01	0	0	0	0	0	0.03
Ammecr1	0	0	0	0.21	0.39	0	0.33	0	0	0	0	0	0	0	0	0	0	0	0	0	0	0	0	0	0	0	0	0	0	0	0	0	0	0	0	0	0	0	0	0	0	0	0	0	0
Ammecr1l	0.42	0.05	0.19	0.53	0.28	0.35	0.18	0.13	0.11	0.05	0.05	0	0	0	0.04	0	0	0	0	0	0.13	0	0.09	0	0	0	0	0	0	0	0	0	0	0	0	0	0	0	0	0	0	0	0	0	0
Amot	0	0	0	0	0	0	0	0	6.2	0	0	0	0	0	0	0	0	0	0	0	0	0	0	0	0	0	0	0	0	0	0	0	0	0	0	0	0	0	0	0	0	0	0	0	0
Amotl1	0	0	0	0	0	0	0.02	0	0	0	0	0	0	0	0	0	0	0	0	0	0	0	0	0	0	0	0	0	0	0	0	0	0	0	0	0	0	0	0	0	0	0	0	0	0
[truncated: 8,394 more rows]

## Sheet: Dataset3
Supplementary Data 1. Proteins identified in 15 timepoints
[truncated: 7,680 more rows]
