# Supplementary material for: A time-resolved multi-omic atlas of the developing mouse stomach
Source: Nat Commun. 2018 Nov 21;9:4910. doi: 10.1038/s41467-018-07463-9 (PMC6249217; doi:10.1038/s41467-018-07463-9)
Supplement: Supplementary file 5 — Supplementary Data 2 [file 41467_2018_7463_MOESM5_ESM.xlsx]

## Sheet: ANOVA_test
Supplementary Data 2. One-way ANOVA analyses of quantified proteins
Sheet1: ANOVA test of 7,678 proteins.
Phases(protein)	1	1	1	1	1	1	1	1	1	1	1	1	1	1	1	2	2	2	2	2	2	2	2	2	2	2	2	2	2	2	2	2	2	2	2	2	3	3	3	3	3	3	3	3	3
GeneSymbol	E12.5.1	E12.5.2	E12.5.3	E13.5.1	E13.5.2	E13.5.3	E14.5.1	E14.5.2	E14.5.3	E15.5.1	E15.5.2	E15.5.3	E16.5.1	E16.5.2	E16.5.3	E17.5.1	E17.5.2	E17.5.3	E18.5.1	E18.5.2	E18.5.3	P1.1	P1.2	P1.3	P3.1	P3.2	P3.3	P5.1	P5.2	P5.3	W1.1	W1.2	W1.3	W2.1	W2.2	W2.3	W3.1	W3.2	W3.3	W6.1	W6.2	W6.3	W8.1	W8.2	W8.3	PValue	FDR
0610007P14Rik	0	0	0	0	0	0	0	0	0	0	1.1	2.4	0	0	0	0	0	0	0	0	0	0	0	0	0	0	0	0	0	0	0	0	0	0	0	0	0	0	0	0	0	0	0	0	0	0.168568	0.203564
0610009B22Rik	0	0	0	0.21	0.74	1.3	0.62	0.59	1	0	0	0	0	0	0	0	0	0	0	0	0	0	0	0	0	0	0	0	0	0	0	0	0	0	0	0	1.3	1	0	0	0	0	0	0	0	0.027063	0.0410652
0610009D07Rik	17.5	18.1	19.1	18.9	26.6	24.4	24.7	25.4	25.9	19.8	14.4	17.7	17.1	11.3	17.2	19	18.9	16.9	14	11.6	11.6	7.3	11.5	6.5	3.3	10.7	10.3	0	17.2	9.6	6.2	0	8.9	8.3	4.3	8.4	5	5.2	4	1.4	2.6	5.6	5.2	2.9	9.4	1.37e-09	8.1e-09
0610010K14Rik	4.1	3.4	4.2	6.8	6	5.9	2.9	5.5	5.1	3.5	1.9	2.9	3.5	2.4	2.9	2.5	2.8	2	2.1	0.79	0.49	0.89	2.5	2.3	1.5	2.4	1.3	0.93	0	1.2	0.87	0	1.5	0.95	0.92	0.94	0	0	0	0	0	0	0	0	0	4.73e-12	4.85e-11
0610011F06Rik	2	0.71	1.2	1.1	1.3	0.72	1.1	1.7	1.1	0.8	0.25	0.02	1.2	0.86	1.4	2.1	2	0.17	0.68	0.74	2	1.2	2	1.4	2	2.5	2.5	1.8	2.1	1.7	2.4	2.2	2.1	1.9	3.4	2.9	2.7	1.7	2.4	1.9	2.3	1.7	5.1	4.2	5.1	1e-05	2.94e-05
0610037L13Rik	2.4	2.4	4.8	4.7	4.2	6.3	4.3	5.5	6.6	9.6	3	1.7	8.2	5.2	4.8	2.5	3.8	2.1	3.2	3.7	4.1	3.4	5.7	4.8	5.7	7.2	6.2	6.6	5.4	1.8	3.6	1.1	3.9	3.6	5.7	5.7	2.6	0	4.1	0.32	3.1	3.2	2.6	3.2	4.3	0.0150858	0.0244985
1110001J03Rik	0	0	0	0	0	0	0	0	0	0	0	0	0	0	0	0	0	0	0	0	0	0	0	0	0	0	0	0	0	0	0.07	0	0.45	0	0	0	1	1.8	0	0	0	0	0	1.5	1.3	0.000107799	0.000263325
1110004F10Rik	6	4.7	7.4	4.6	5.8	6.6	4.3	5.3	5.7	6.5	1.5	3.9	7.1	3.3	3.6	4.5	3.5	0	3	7	6.1	2	1.2	4.7	2	2	2.8	5.1	5.1	5.6	5.1	6.2	3.1	0	1.6	3	1.9	0.33	0.83	0	0	0	1.3	1.7	1.1	2.63e-06	8.51e-06
1110007C09Rik	0	0	0	0	0	0	0	0	0	0	0	0	0	0	0	0	0	0	0	0	0	0	0	0	0	0	0	0.62	0	0.09	0	0	0	0.66	0.25	0.31	0.81	0.53	0.54	1.3	1.5	1	0.38	0.06	0.97	2.03e-09	1.17e-08
1110037F02Rik	0.18	0.18	0.32	0.28	0.27	0.21	0.38	0.29	0.48	0.14	0.14	0.14	0.18	0.14	0.23	0.03	0.14	0.03	0.06	0.09	0.05	0.04	0.11	0.07	0.08	0.13	0.14	0.08	0.01	0.04	0.005	0	0.07	0.03	0.03	0.07	0.04	0.02	0.01	0	0.01	0.009	0	0.009	0.03	4.6e-11	3.79e-10
1110038F14Rik	0.84	0.95	0.66	0.87	0.98	0	0	0	0	0	0	0	0	0	0	0	0	0	0	0	0	0	0	0	0	0	0	0	0	0	0	0	0	0	0	0	0	0	0	0	0	0	0	0	0	0.00271192	0.00513493
1110057K04Rik	0.53	0.41	0.63	0.56	0.67	0.33	1	0.99	0.66	0.41	0.46	0.52	0	0.52	0.7	0.63	1	0.96	1.2	0.81	1.1	0.59	0.43	0.92	1.4	1.3	1.4	1.6	0.92	1.3	0.46	1.7	2.1	2.9	1.1	0.94	1.2	1.2	1.1	0.38	0.51	1	0	0.52	0.52	0.000676886	0.00144045
1190002N15Rik	0.31	0.16	0.13	0.35	0.38	0.45	0.48	0.44	0.63	0.41	0.59	0.7	1.1	0.33	0.14	0.28	1.4	0	0	1.6	0.1	0	0	0	0	0	0	0	0	0	0.16	0	0.22	0	0.21	0.37	0	0	0	0	0	0	0	0	0	0.0116851	0.019555
1200011I18Rik	0	0.33	0.48	0	0	0	0	0	0	0	0	0	0	0	0	0	0	0	0	0	0	0	0	0	0	0	0	0	0	0	0	0	0	0	0	0	0	0	0	0	0	0	0	0	0	0.138634	0.172489
1200014J11Rik	1.4	0.69	1.2	1.5	0.94	1.4	1.5	3.9	0.98	1.7	0.67	0.96	2	0.75	1.1	0.56	0.65	0	0.31	0.24	0.59	0.38	0.41	0	0.31	0.24	0.62	0.39	0.16	0.72	0.24	0.23	0.74	0	0	0	0	0	0	0	0	0	0.05	0	0.12	1.54e-08	7.53e-08
1300017J02Rik	0	0	0	0	0.07	0.03	0	0	0	0.03	0.23	0.09	0.05	0.08	0.1	0.42	0.21	0.32	0	0.07	0.06	0.11	0.07	0.05	0.04	0.03	0.07	0.11	0.23	0.11	0.09	0	0.43	0.34	0.36	0.6	0.46	0.23	0.28	0.08	0.2	0.33	0.39	0.45	0.59	6.95e-05	0.00017547
1600014C10Rik	0	0	0	0.8	0.72	0.79	0	0	0	0	0.26	0.38	0	0	0	0	0	0	0	0	0	0	0	0	0.24	0.44	0.5	0	0	0	0	0	0	0	0	0	0	0	0	0	0	0	0	0	0	0.0586326	0.081143
1700009N14Rik	0	0	0	219	208	220	211	190	168	0	0	0	0	0	0	0	0	0	0	0	0	0	0	0	0	0	0	0	0	0	0	0	0	0	0	0	0	0	0	0	0	0	0	0	0	0.000483411	0.00105895
1700037H04Rik	2.4	2.4	2.2	2.5	1.2	1.5	1.8	1.6	2.7	1.5	0	1.1	1.9	1.3	1.9	1.5	1.8	0.84	0.86	1.1	1	1.1	1.3	1	0.9	0.62	0.92	0.56	0	0.69	0	0	0	1.3	0	0.59	0	0	0	0	0	0	0	0.37	0.5	2.37e-08	1.11e-07
1700052N19Rik	0.22	0.14	0.16	0.25	0.07	0.17	0	0.09	0.2	0	0	0	0.07	0	0.08	0	0	0	0	0	0	0	0.05	0.09	0.1	0.009	0.04	0	0	0	0	0	0	0	0	0	0	0	0	0	0	0	0	0	0	4.92e-05	0.000127312
1810009A15Rik	5	5.3	5.8	5	4.4	4.9	6.2	0.95	0.89	2.6	1.8	4.9	2.2	0	0.59	3	3	0	1.2	3.2	4	0	1.6	2.3	0	0	0	0	0	0	0	0	0	0	0	0	0	0	0	0	0	0	0	0	0	4.64e-06	1.44e-05
1810009N02Rik	0.18	0.22	0	0.67	0.4	0.35	0.83	0.56	0.81	0.38	0.41	0.88	0.97	0	0.42	1.7	0	1.5	0.81	0.61	0.67	0.68	0.85	0.59	0.65	0.84	0.59	0	0	0	0	0	0	0.99	0	1.2	1.3	1.2	0.6	0	0	0	0.31	0.26	0.21	0.754438	0.765404
1810026J23Rik	0.32	0	0.06	0.65	0.49	0.32	0	0.15	0.09	0.4	0	0.22	0	0	0	0	0	0	0.36	0.06	0.18	0.18	0.16	0	0.36	0.84	0.58	0	0	0	0.33	0	0.64	0	0	0	0.09	0	0.58	0.36	0.59	0.56	0.43	0.38	0.73	0.0366664	0.0538185
1810030O07Rik	0.11	0.37	0.87	1.5	0.45	0.72	0.21	0.15	0.24	0	0	0	0	0	0	0	0	0	0.02	0	0.1	0	0	0	0	0	0	0	0	0	0	0	0	0	0	0	0	0	0	0	0	0	0	0	0	0.00163843	0.00323722
1810043G02Rik	0.19	0	0.18	0	0	0	0	0	0	0	0	0	0	0	0	0	0	0	0	0	0	0	0	0	0	0	0	0	0	0	0	0	0	0	0	0	0	0	0	0	0	0	0	0	0	0.128894	0.163089
2010012O05Rik	0	0	0	0.78	0.42	0	0	0	0	0	0	0	0	0	0	0	0	0	0	0	0	0	0	0	0.15	0	0.21	0	0	0	0	0	0	0	0	0	0	0	0	0	0	0	0	0	0	0.270779	0.305562
2010107E04Rik	0	0	0	0	0	0	0	0	0	0	0	0	0	0	0	0	71.7	60.2	0	30.2	30.5	0	0	0	39.3	40.8	39.2	0	0	0	0	0	0	0	0	0	0	0	0	0	0	0	74.1	74.7	95.6	0.0305038	0.0456204
2010300C02Rik	0	0	0	0	0	0	0.32	0.19	0.25	0	0	0	0	0	0	0	0	0	0	0	0	0	0	0	0	0	0	0	0	0	0	0	0	0.5	1.1	0.06	0	0	0	0	0	0	0.86	0.33	0.53	0.350362	0.381031
2200002D01Rik	0	0	0	0	0	0	0	0	0	0	0	0	0	0	0	0	0	0	0	2.5	3.4	0	0	0	0	0	0	0	0	0	0	0	0	0	0	0	0	0	0	0	0	0	0	0	0	0.326595	0.359563
2210010C04Rik	0	0	0	0	0	0	0	0	0	0	0	0	0	0	0	0	0	0	0	0	0	116	124	0	157	145	0	0	0	0	0	0	0	0	0	0	0	0	0	0	50.1	55	93	98.8	100	0.0488062	0.0691519
2210016F16Rik	2.2	3.4	1.8	1.7	3.5	2.4	2.5	3	3.5	3.2	1.8	2.5	3.9	2.7	1.9	4.1	4.6	1.8	2	3.5	3.1	3.8	4.7	3.2	3.1	2.5	3.4	3.4	1.4	2.5	4.7	2	5.8	4.5	3.1	3.1	3.2	2.4	4	1.3	2.5	2.7	2.4	2.7	2.8	0.0599984	0.0827944
2210016L21Rik	0	0.51	1	0	0	0	0.97	0.71	0.95	0.85	0	0.76	0.47	0.81	0.73	0	0	0	0.33	0.73	0	0	0	0	0	0	0	0	0	0	0	0	0	0	0	0	0	0	0	0	0	0	0	0	0	3.92e-06	1.23e-05
2210018M11Rik	0.06	0.15	0.2	0.1	0.11	0.38	0.04	0.06	0.1	0	0	0	0	0.08	0.06	0	0	0	0	0	0	0	0	0	0	0	0	0	0	0	0	0	0	0	0	0	0	0	0	0	0	0	0	0	0	6.92e-05	0.000174918
2210407C18Rik	0	0	0	0	0	0	0	0	0	0	0	0	0	0	0	1.6	1.9	2.4	3.5	3.8	5.5	6.7	7.7	9.1	29	30.9	36.8	18.7	10.7	23.8	20.3	29.4	21.6	14.1	16.3	8.3	10.8	4.7	9.8	19.5	25.7	10.2	63.3	54.5	52.9	1.42e-05	4.06e-05
2300002M23Rik	0	0	0	0	0	0	0	0	0	0	0	0	0	0	0	2.8	3	2.2	2.2	1.3	0.76	0.74	4.6	2	0.73	1.1	0.35	0	0	0	0	0	0	0	0	0	0	0	0	0	0	0	0	0	0	0.00165051	0.00325926
2310002J15Rik	0	0	0	0	0	0	0	0	0	0	0	0	0	0	0	0	0	0	2.2	5.1	0	0	0	0	0	0	0	0	0	0	0	0	0	0	0	0	0	0	0	0	0	0	0	0	0	0.375088	0.403464
2310003H01Rik	0.007	0.02	0	0	0.04	0.03	0.03	0	0.05	0	0	0	0	0	0	0	0	0	0	0	0	0	0	0	0	0	0	0	0	0	0	0	0	0	0	0	0	0	0	0	0	0	0	0	0	0.00263586	0.0049983
2310007B03Rik	0	0	0	0	0	0	0	0	0	0	0	0	0	0.04	0.06	4.7	5.7	5.3	2.4	1.8	1.5	1.7	2.8	1.9	0.43	1.1	0.86	1.2	1.2	0.42	0.3	0	1.5	0.36	0.17	0.25	0	0	0	0	0	0	0	0.03	0.1	7.6e-05	0.000190375
2310011J03Rik	0	1.7	0.66	0	0	0	0	0	0	0	0.71	0.73	0.87	0.95	0.91	0	0	0	0	0.76	1.1	0.49	0.16	0.32	0	0	0	0	0	0	0	0	0	0.72	0.32	0.53	0	0	0	0	0	0	0	0	0	0.0305683	0.0456977
2310022B05Rik	0	0.17	0.65	0.2	0.4	0.85	1.8	0.79	11.7	0	0.59	0.61	1.2	0.46	0.42	0	0	0	1.4	0.74	0.58	0	0.62	0.89	0.55	0.32	0.66	1.2	1.4	1.6	0.94	1.2	0.99	0.27	0.4	1.1	0	0.83	0.77	0	0	0	0.4	0.48	0.43	0.356409	0.386785
2310033P09Rik	1.8	0.28	0.6	1.9	2.2	0.91	1.4	0.51	0.54	0.3	0.22	0.29	0.46	0.29	0.2	0	0	0	0	0	0	0	0	0	0	0	0	0	0	0	0	0	0	0	0	0	0	0	0	0	0	0	0	0	0	7.63e-07	2.71e-06
2310035C23Rik	0.16	0.33	0.07	0.15	0.67	0.66	0.04	0.13	0.15	0.93	0.06	0.04	0.1	0.2	0.17	0.32	0.27	0.12	0.3	0.17	0.2	0.17	0.54	1	0.26	0.33	0.49	0.18	0.12	0.07	0.11	0	0.21	0.16	0.24	0.25	0.26	0.17	0.24	0.13	0.23	0.19	0.14	0.13	0.32	0.764057	0.774446
2310036O22Rik	0	4.2	4.5	0	0	0	0	0	0	0	3.4	4.7	0	0	0	0	0	0	0	4.3	1.1	0	0	0	0	0	0	0	0	0	0	0	0	0	0	0	0	0	0	0	0	0	0	0	0	0.0764384	0.102802
2310047M10Rik	0	0	0	0	0	0	0	0	0	0	0	0	0	0	0	0	0	0	0	0	0	0	0	0	0	0	0	0.11	0	0.07	0	0	0	0	0	0	0	0	0	0	0	0	0	0	0	0.336489	0.368344
2310061I04Rik	0	0	0	0	0	0	0	0	0	0	0	0	0	0	0	0	0	0	0	0	0	0	0	0	0	0	0	0	0	0	0	0	0	0	0	0	0	0	0	0	0.47	0.14	0.07	0.06	0	0.00797341	0.0137976
2410002F23Rik	1.3	0.45	4.5	0.83	0.8	1.2	0.94	0.04	0.92	0	0	0	0.31	0.77	0.9	0	0	0	0	0	0	0	1.1	0.03	0.16	0.41	0.09	0	0	0	0	0	0	0	0	0	0	0	0	0	0	0	0	0	0	0.0016212	0.00320979
2410015M20Rik	2.5	2.2	2.3	0	1.3	3.2	2	4.9	0.7	9.4	0.53	0.78	7.4	3.2	4.4	0	0	0	0	0	0	5.8	4.1	7.9	6.8	6.6	7.1	1.7	3.3	1.4	2.2	0	1.6	12.6	0.75	2.6	4.1	1.7	3.1	5.2	7	3.3	15.2	0	7.2	0.250958	0.285841
2410016O06Rik	0.47	0.63	0.83	0.43	0.9	1.3	0.64	0.76	0.57	0.29	0.08	0.4	0.21	0.59	0.4	0.44	0.16	0	0	0.32	0.17	0	0.29	0.32	0.22	0.13	0.37	0.1	0	0.06	0.05	0	0.1	0	0	0	0	0	0	0	0	0	0.04	0.08	0.04	1.72e-08	8.32e-08
2410127L17Rik	1.1	1.1	1	1.2	1.4	1.1	0.51	0	0.71	0.67	0	0.44	0.58	0.94	0.85	1.1	0	0.72	0	0	0	0	0.48	0.44	0	0	0	0	0	0	0	0	0	0	0	0	0	0	0	0	0	0	0	0.23	0.2	2.76e-07	1.06e-06
2510003E04Rik	0.35	0.16	0.31	0.31	0.22	0.47	0.42	0.29	0.55	0.27	0.02	0.16	0.5	0.35	0.22	0.13	0.06	0	0	0.2	0.09	0.01	0.03	0.08	0.05	0.1	0.13	0.17	0.58	0.21	0	0	0	0	0	0	0	0	0	0	0	0	0	0.03	0.03	5.04e-07	1.85e-06
2510039O18Rik	0	0	0	0	0	0	0.16	0.14	0.07	0	0	0	0	0	0	0	0	0	0	0	0	0	0	0	0.14	0.05	0.01	0	0	0	0	0	0	0	0	0	0	0	0	0	0	0	0.07	0.05	0.12	0.464474	0.488524
2610002M06Rik	0	0	0	4.3	0	2.8	5.8	2.4	0	0	0	0	0	0	0	0	0	0	4.4	0	1	0	0	0	0	0.91	10	2.5	0	8.5	0	0	0	0	0	0	0	0	0	0	0	0	1.8	0.27	1.3	0.5981	0.615908
2610018G03Rik	0	0.75	0.95	0	0.83	0.41	0	0	0	8.5	1.3	1.3	1.9	0.42	0.61	0	0.51	0.56	1.5	0.34	0.59	0	0	0	0.54	0.42	0.38	0.7	0.28	2.9	0.15	0	0.68	1.3	0.4	0.45	0	0	0	0	0	0	0.27	2.1	0.38	0.287778	0.322563
2610034B18Rik	3.8	1.5	1.7	6.5	1.2	2.7	8.6	2.1	2.8	6.6	3.6	13.3	3.8	3	2.6	5.6	8.3	3	4.2	8.2	7.8	5.4	3.2	5	7.7	7.8	6.2	7.1	13.7	3.8	3.7	2.5	5.6	4.6	4.5	4.4	3.8	2.2	4.4	1.1	0.34	8.7	2.1	1.7	4.2	0.0504869	0.0712439
2610301B20Rik	0.12	0	0.31	0	0.22	0.36	0.48	0.36	0	0	0	0	0.15	0	0.32	0	0	0	0	0	0	0	0	0	0.19	0.24	0.23	0	0	0	0	0	0	0	0	0	0.05	0	0.17	0	0	0	0	0	0	0.00580613	0.0103265
2610301G19Rik	8	6.8	7.9	6.3	7.4	9	7.2	6.6	6.8	5.5	4.2	4.6	5.4	5.9	5.3	6.1	5.9	5	2.6	3.1	3.3	3.3	3.4	3	2.7	2.1	2.6	3.7	2.9	2.3	2.5	1.5	2.8	2.7	2.7	2.6	1.3	1.1	0.81	0.43	0.61	0.65	0.63	0.89	1.1	7.85e-15	1.53e-13
2610507B11Rik	0	0	0	0	0	0	0	0	0	0	0	0	0	0	0	0	0	0	0	0	0	0	0	0	0	0	0	0	0	0	0	0	0	0	0	0	0.004	0	0.005	0	0	0	0	0.004	0.02	0.00491013	0.00887893
2700029M09Rik	2.4	1.9	1.8	1.5	2	2.5	2	1.5	1.7	0.93	0.93	2	1.2	1.4	1.8	1.3	1.3	0.12	0.9	0.34	0.13	0.23	0.75	0.48	0.23	0.26	0.48	0	0.33	0.3	0	0	0	0	0	0	0.24	0.26	0	0	0	0	0	0	0	4.33e-14	7.1e-13
2700060E02Rik	23.9	15.3	13.6	19.5	23.4	25.2	19.9	22.9	25.8	20.1	11.9	18.8	24.4	15.4	14.5	11.2	9.1	10.6	13.7	10.6	11.5	12.3	11.9	12	13.9	10.2	11.9	9.5	13.2	12.3	11.8	5.2	9.6	10.1	12.6	13.9	13.6	11.9	13.7	8.7	8.7	9.8	8.3	10.6	10.1	4.1e-10	2.7e-09
2700081O15Rik	0	0	0	0	0.05	0.04	0.05	0.02	0	0	0	0	0	0	0	0	0	0	0	0	0	0	0	0	0	0	0	0	0	0	0	0	0	0	0	0	0	0	0	0	0	0	0	0	0	0.0167613	0.0268559
2700094K13Rik	15.7	18	8.7	11.6	14.7	14.1	15.7	17.1	15.9	12.1	12.5	12.7	13.3	7.1	12.3	6.5	5.9	8.4	5.1	3.4	1.1	3.2	5.9	4.4	5.7	5.5	5.5	1.7	0	2.3	2.6	0	1.3	0	0.18	4	0.24	0	2.1	0	0	0	0.63	1	0.43	6.34e-17	2.19e-15
2700097O09Rik	0.67	0.49	0.11	0.56	0.12	0.47	0.07	0.25	0.25	0	0.2	0.13	0	0.28	0.15	0	0	0	0	0	0	0	0	0	0	0	0	0	0	0	0	0	0	0	0	0	0	0	0	0	0	0	0	0	0	3.1e-07	1.18e-06
2810004N23Rik	0.25	0.06	0.2	0	0.25	0.37	0	0.23	0.23	0	0	0	0	0	0	0	0	0	0	0	0	0	0	0	0	0	0	0	0	0	0	0	0	0	0	0	0	0	0	0	0	0	0	0	0	0.000339502	0.000765052
2810403A07Rik	0	0.12	0.09	0.13	0.2	0	0	0	0	0	0	0	0	0	0	0	0	0	0	0	0	0	0	0	0	0	0	0	0	0	0	0	0	0	0	0	0	0	0	0	0	0	0	0	0	0.0164178	0.026377
2810408M09Rik	0	0	0	0	0	0	0	1	0.79	8	1.3	0	0	0	0	0	0	0	0	0	0	0	0	0	0.83	0.29	0.07	0	2.2	0.52	4.5	0	0.59	0	0	0	0.42	0	0.71	0	0	0	1.5	1.6	1.3	0.808941	0.817136
2810417H13Rik	2.7	0.9	1.5	1.2	1.1	1.8	0.92	0.54	1.7	0.25	0.78	1.5	0	0.57	0.78	0	0	0	0.38	0	0.24	0	0	0	0	0	0	0	0	0	0	0	0	0	0	0	0	0	0	0	0	0	0	0	0	1.03e-09	6.29e-09
2810428I15Rik	0.39	0	0.03	0.26	0.35	0.29	0.19	0.24	0.18	0	0	0	0	0	0	0.33	0.48	0	0	0	0	0	0	0	0	0	0	0	0	0	0.13	0	0.28	0	0	0	0	0	0	0	0	0	0	0	0	0.0555087	0.0773776
2810459M11Rik	0	0	0	0	0	0	0	0	0	0	0	0	0	0	0	0	0	0	0	0	0	0	0	0	0	0	0	0	0	0	0	0	0	0	0	0	0	0	0	0	0	0	0	0.14	0.19	0.0148377	0.0241523
2900026A02Rik	0	0	0	0	0	0	0	0	0	0	0	0	0	0.08	0.31	0	0	0	0	0	0	0	0	0	0	0	0	0	0	0	0	0	0	0	0	0	0	0	0	0	0	0	0	0	0	0.226869	0.262176
3110002H16Rik	0	0	0	0	0	0	0	0	0	0	0	0	0	0	0	0	0	0	0	0	0	0	0.15	0.14	0	0.18	0.25	0	0	0	0	0	0	0.2	0.16	0.24	0.13	0	0.15	0	0	0	0	0.1	0.2	0.0338011	0.0500723
3110009E18Rik	0	0	0	0	0	0	0.2	0	0.18	0	0	0	0	0.11	0.22	0	0	0	0	0	0	0.14	0.38	0.37	0.04	0.11	0.06	0	0	0	0	0	0	0	0	0	0	0	0	0	0	0	0	0	0	0.350475	0.3811
3110082I17Rik	0.79	1.1	0.97	0.97	0.56	0.17	0.73	0.69	0.77	0	0	0	0	0.26	0.14	0.68	0.78	0	0	0.37	0.55	0	0	0	0.36	7.5	0.5	0	0	0	0	0	0	0	0.47	0.15	0	0	0	0	0	0	0	0	0	0.480294	0.503921
4833423E24Rik	0	0	0	0	0	0	0	0	0	0	0	0	0	0	0	2	0.37	0.57	0.39	0.4	0.49	4.5	0.41	0	0.04	0.1	0.11	0.21	0	0.02	0.04	0	0.1	0.07	0.08	0.12	0	0	0	0	0.19	0.15	0.06	0.11	0.22	0.113595	0.14656
4930453N24Rik	0	0	0	0	0.1	0.15	0	0.06	0.04	0	0	0	0	0	0	0	0	0	0	0	0	0	0	0	0	0	0	0	0	0	0	0	0	0	0	0	0	0	0	0	0	0	0	0	0	0.0286369	0.0431125
4930506M07Rik	0	0	0	0.06	0.04	0	0.09	0.32	0.2	0.54	0.57	0.3	0.55	0.59	0.28	0.98	0.68	0.32	0.09	0.77	0.67	0.65	0.8	0.83	0.83	1	0.7	0.69	0.21	0.56	1.5	0.23	0.94	1.2	0.84	0.74	0.41	0.07	0.6	0.32	0.29	0.33	0.79	0.31	0.72	2.96e-05	7.99e-05
4931406C07Rik	2.1	1.8	2.8	1.4	1.6	0.8	1.3	1.5	2.6	3.5	1.9	1.5	4.3	2.2	2.1	0.91	1.1	0.36	1.1	2.5	1.4	3.4	3.7	2	3.6	2.1	5.4	3.1	1.5	3	4.3	3.2	3.6	6	4.7	6.2	4.4	2.4	3.8	3.9	4.1	3.8	4.7	6.8	6.6	0.000993262	0.00205007
4931406P16Rik	0	0	0	0	0	0	0	0	0	0	0	0	0.03	0.01	0	0	0	0	0	0	0	0	0	0	0	0	0	0	0	0	0	0	0	0	0	0	0	0	0	0	0	0	0	0	0	0.200199	0.235431
5330417C22Rik	0	0	0	0	0	0	0	0	0	0	0	0	0	0	0	0.69	0	0.45	0	0.18	0.09	0.2	0.12	0.2	0.05	0.2	0.27	0	0	0	0	0	0	0.08	0.15	0	0.11	0.56	0.1	0	0.13	0.23	0.23	0.32	0.13	0.00338701	0.0062952
5730455P16Rik	0.21	0.19	0.21	0.21	0.32	0	0.37	0.33	0.35	0.21	0	0.16	0.12	0.35	0.32	0.26	0	0.14	0	0.28	0.11	0.16	0.04	0.07	0.1	0.26	0.35	0.2	0	0.49	0.35	0	0.07	0.03	0	0.22	0	0	0	0.2	0.18	0.19	0	0	0	0.0160324	0.0258443
5730508B09Rik	0	0	0	0	0	0	0	0	0	0	0	0	0	0	0	0	0.4	1.3	0	0	0	0	0	0	1.1	0.4	0	0	0	0	0	0	0	0	0	0	1.4	0.74	0.83	0	0	0	0	0	0	0.0833	0.111115
6330403A02Rik	0	0	0	0	0	0	0	0	0	0	0	0	0	0	0	0	0	0	0	0	0	0	0	0	0	0	0	1.3	5.1	3.7	2.2	0	2.7	5.5	1.4	3.1	0	0	0	3.2	1.2	1.4	0.44	0	2.1	0.0382954	0.0559848
6430548M08Rik	0	0	0	0	0	0	0	0	0	0	0	0	0	0	0	0	0	0	0.02	0.15	0.27	0.18	0.44	28.7	0.16	0	0.09	0	0	0	0	0	0	0.29	0.22	0.06	0.31	0.11	0.37	0.03	0.13	0.65	0.11	0.13	0.82	0.576072	0.595541
8030462N17Rik	0	0	0	0	0.34	0.46	0.03	0.18	0.23	0	0	0	0	0	0	0	0	0	0	0	0	0	0	0	0	0	0	0	0	0	0	0	0	0	0	0	0	0	0	0	0	0	0	0	0	0.0154119	0.0249594
8430410A17Rik	0.09	0.23	0.1	0.18	0.08	0	0	0	0	0	0	0	0	0	0	0	0	0	0	0	0	0	0	0	0	0	0	0	0	0	0	0	0	0	0	0	0	0	0	0	0	0	0	0	0	0.00777257	0.0134886
8430427H17Rik	0.81	0.06	0.15	0.03	0.14	0.1	0.15	0.1	0.05	0	0	0	0.08	0	0.06	0	0	0	0	0	0	0	0	0	0	0	0	0	0	0	0	0	0	0	0	0	0	0	0	0	0	0	0	0	0	0.0112354	0.0188724
9030617O03Rik	0	0	0	0	0	0	0	0	0	0	0	0	0	0	0	0	0	0	0	0	0	0.59	0.15	0	1.8	0.4	0.6	0.16	0	0.02	1	0	0.17	0.24	0.31	0.31	1.6	0.88	3.5	1.5	1.5	1.2	2	3.2	3.9	3.68e-11	3.11e-10
9030624J02Rik	0.14	0.42	0.2	0.15	0.37	0.26	0.09	0.24	0.37	0.25	0.13	0.16	0.41	0.42	0.37	0.17	0.14	0.23	0.18	0.1	0.11	0.14	0.4	0.11	0.27	0.3	0.05	0.21	0.13	0.2	0.18	0	0.2	0.11	0.14	0.3	0.16	0.24	0.1	0.16	0.13	0.15	0.14	0.16	0.18	0.00933781	0.0159218
9130011E15Rik	0.46	0.43	0.25	0.77	0.42	1.2	0.28	0.26	1.5	0.18	0.21	0.25	0	0.38	0.47	0.35	0.46	0.39	0.28	0.13	0.2	0.15	0.15	0.54	0.24	0.15	0.29	0.2	0	0.16	0.12	0	0.38	0.06	0	0.46	0.19	0.16	0.22	0.52	0.92	0.08	0	0.12	0.22	0.041573	0.0600559
9330159F19Rik	0	0	0	0	0	0	0	0	0	0	0	0	0	0	0	0	0	0	0	0	0	0	0	0	0.03	0.02	0.09	0	0	0	0	0	0	0	0	0	0	0	0	0	0	0	0	0	0	0.30128	0.33564
9430016H08Rik	0	0	0	0.69	0.56	0.55	0.68	0.35	0.61	0.81	0	1.1	0.88	0.36	0.51	0	0	0	0	0	0	0	0.54	0.48	1	0.55	0.54	1.2	0	0.23	0.38	1.3	1.4	0	0.5	0.62	0.92	0.15	0	0.52	0.21	0.35	0.33	0.59	0	0.739382	0.751221
9430020K01Rik	0	0	0	0	0.02	0.02	0	0.03	0.02	0.02	0	0.02	0	0	0	0	0	0	0	0.008	0.05	0	0	0	0	0	0	0	0	0	0.007	0	0.02	0	0	0	0	0	0	0	0	0	0	0	0	0.135559	0.169074
9430023L20Rik	0	0	0	0	0	0	0.03	0.05	0.17	0	0	0	0	0	0	0	0	0	0	0	0	0	0	0	0	0	0	0	0	0	0	0	0	0	0	0	0	0.15	0.04	0	0	0	0	0	0	0.197237	0.232696
9530068E07Rik	0.93	0.54	0.28	0	0	0	0	0	0	1.2	0.44	0.42	2.5	0	0.43	0	0	0	0	0.26	0.36	0	0.93	0.72	0	0	0	0.83	0	0.19	0	0	0	0	0	0	0	0	0	0	0	0	0	0	0	0.0453074	0.064708
9630033F20Rik	0	0	0	0	0	0	0	1.7	0.1	0	0	0	0	0	0	0	0	0	1.7	0	1.2	0	0	0	0.31	0.62	0.74	0.79	0	0.49	1.4	0	1.2	0	0	0	2.5	1.4	2.5	0.86	2.9	1.3	0.85	1.3	0.97	6.48e-07	2.34e-06
A230046K03Rik	0.17	0.19	0.13	0.23	0.13	0.06	0.16	0.22	0.2	0.14	0.08	0.98	0.17	0.02	0.16	0.14	0.76	0.25	0.14	0.11	0.11	0.09	0.23	0.18	0.15	0.22	0.4	0.19	0.3	0.15	0.13	0.16	12.7	0.18	0.06	0.27	0.18	0.05	0.08	0.06	0.02	0.26	0.02	0.09	0.06	0.520572	0.542327
A2m	0	0	0	0	0	0	0	0	0	0	0	0	0	0.04	0.03	0.61	0.34	0.29	0.38	0.33	0.34	0.38	0.19	0.37	0.08	0.05	0.08	0	0	0	0	0	0	0	0	0	0	0	0	0	0	0	0	0	0	0.000764969	0.00161048
A430005L14Rik	0	0	0	0	0	0	0	0.67	1.7	0	0	0	0.24	0.11	0	0	0	0	0.08	0.1	0	0	0	0	0	0	0	0	0	0	0	0	0	0	0	0	0	0	0	0	0	0	0	0	0	0.12269	0.156768
A4gnt	0	0	0	0	0	0	0	0	0	0	0	0	0	0	0	0	0	0	0	0	0	0	0	0	0	0	0	0	0	0	0	0	0	0	0	0	0.59	0.67	0.49	0.35	0.22	0.63	0	0.12	0.8	1.94e-11	1.75e-10
A630007B06Rik	0	0	0	0.05	0.02	0.02	0.04	0.08	0.08	0.09	0.03	0.03	0	0.03	0.15	0	0	0	0	0	0	0.04	0.03	0.04	0.09	0.08	0.06	0	0	0	0	0	0	0.09	0	0.01	0	0	0	0	0	0	0	0	0	0.0175899	0.0280782
AA467197	0	0	0	0	0	0	0	0	0	0	0	0	0	0	0	2.9	5.7	3.1	3.7	3.7	2.3	6.8	2.4	6.6	7.5	6.5	9.6	0	11.2	6.9	8	0	10.8	4.4	3.7	1.1	0	1.4	1.2	0	0	0	2.4	0	6.4	5.03e-07	1.85e-06
AA986860	0	0	0	0	0	0	0	0	0	1.2	0	0.1	0	0.21	0.03	1	0.79	0.59	0.3	0.71	0.91	0.69	1.8	0.45	0.41	0.37	0.49	0.57	0.2	0.69	0.19	0	0.77	1.3	0.39	0.56	0.44	0.25	0.74	0.34	0.37	0.59	0.91	1.5	1.7	0.000228422	0.000528419
Aaas	1.9	1.9	1.8	1.3	1.6	1.7	1.7	1.7	1.8	1.6	1	0.88	0.81	0.8	1.2	1	1.1	0.5	0.35	0.47	0.85	0.47	1	0.64	0.91	0.28	0.06	0.38	0.13	0	0.28	0	1.5	1.3	1	0.31	1.1	0.83	0.28	0	0.56	0.11	0	0.11	0.57	1.06e-07	4.38e-07
Aacs	2.2	2	2	2.8	3.3	2.7	2.3	2.7	3.6	5.2	2.6	5.6	3.8	3	3.3	13.8	12.1	10.2	9.3	7.6	8.9	6.1	6	8.7	2.7	3	3	1.4	1.9	0.7	0.88	1.9	2	1.2	0.98	1.1	2.3	1.6	2	2	1.5	0.94	2.1	2.7	3.7	0.0432251	0.0621735
Aadac	0	0	0	0	0	0	0	0	0	0	0	0	0	0	0	0	0	0	0	0	0	0	0	0	0	0	0	0	0	0	0.36	0	0.04	3.2	2	1.4	0	0	0	0	0	0	0.24	0.69	0.64	0.25881	0.293608
Aadacl2	0	0	0	0	0	0	0	0	0	0	0	0	0	0	0	0	0	0	0	0	0	0	0	0	0	0	0	0	0	0	0	0	0	0.08	0.05	0.16	0	0	0	0	0	0	0	0	0	0.241326	0.276222
Aak1	0.94	1.2	1.6	1.2	1.6	1.6	1.3	1.4	1.8	0.66	0.84	0.62	0.73	1.1	0.81	1.5	1.9	1.3	0.57	0.81	0.51	0.43	0.56	0.87	0.71	0.69	1.3	0.96	0.17	0.82	0.73	0.39	1.2	0.51	0.42	0.7	0.53	0.66	0.81	0.27	0.36	0.58	0.67	0.85	1.4	0.00957543	0.0162763
Aamdc	0	0.79	0.35	0.95	2.3	1.7	0.98	1.6	2	0	0	0	0	0	0	0	0	0	0	0.14	1.3	1.1	1.2	0.09	0	0	0	0	0	0	0	0	0	0.58	1.6	1.7	0	0	0	0	0	0	0.36	0.37	0.91	0.131588	0.16552
Aamp	4.8	3.5	9.3	4.5	2.8	3	3.2	2.9	2.7	3.2	1.5	3.7	3.8	4.5	2.9	1.1	1.2	0.52	0.94	2.1	0.96	0.3	1.2	1.2	1.5	1.1	1.1	3	1.6	0.39	0.67	0.69	1.1	0.65	0.57	0.11	0	0	0	0	0	0	0	0.24	0.16	2.09e-10	1.48e-09
Aar2	0.65	0.46	0.23	0.11	0.21	0.52	0.14	0.16	0.27	0	0	0	0	0.34	0.14	0	0	0	0	0	0	0	0.04	0.06	0.03	0.22	0	0	0	0	0	0	0	0	0	0	0	0	0	0	0	0	0	0	0	2.06e-05	5.71e-05
Aars	13.2	9.8	11.5	9.2	12.4	11.3	11.6	12.1	12.1	11.1	8.9	8.6	8.2	9.1	8.5	13.4	14.5	8.6	9.3	7.5	7.5	7	7.1	9.1	7.8	11.3	10	8	10.9	7.7	7.4	5.9	9.5	8.7	6.4	7.3	5.9	4.8	6.1	4	4.3	5	4.3	4.8	5.4	4.18e-08	1.86e-07
Aars2	0.71	0.23	0.09	0.34	0.48	0.67	0.38	0.39	0.4	0.18	0.09	0.17	0.14	0.06	0.1	0.31	0.02	0.05	0.04	0.07	0.13	0.05	0.15	0.09	0.09	0.08	0.03	0	0	0	0	0	0	0.08	0.01	0.03	0.06	0.06	0.05	0	0	0	0.02	0.44	0.09	4.4e-05	0.000115083
Aarsd1	4.5	5.6	5.6	4.6	5.4	4.8	4	4.4	4.8	2.8	3.2	4.7	4.7	3.7	2.4	2.7	2.7	2.3	3	4.1	2.3	5	2.2	5	1.8	1.8	1.9	1.2	0.99	2.2	1.9	1.7	3	3.8	3.7	4.1	4.1	1.6	2.5	1.6	2.2	2	1.9	1.6	3.5	2.06e-05	5.72e-05
Aasdhppt	0.28	0.4	0.26	0.42	1.2	0.35	0.09	0.38	0.15	0	0	0	0.22	0.09	0.25	0.28	0.14	0	0	0.62	0.21	0	0	0	0.24	0.08	0	0	0	0	0	0	0	0	0	0	0	0	0	0	0	0	0	0	0	0.00362417	0.00670677
Aatf	0.38	0.48	0.58	0.77	1	0.34	0.59	0.48	1.4	0.69	0.18	0.52	0.74	0.47	0.82	0.12	0.16	0.07	0.11	0.1	0.2	0.11	0.11	0.17	0	0.12	0.14	0	0	0	0	0	0	0	0.16	0.08	0	0	0	0	0	0	0	0	0	3.69e-12	3.89e-11
Abat	9.4	2.3	1.9	1	0.99	0.67	0.72	0.99	6	0.88	0.56	0.16	0.96	1	0.9	1.4	8.4	0.33	0.38	0.71	0.39	4.3	7.5	5.3	0.37	0.24	0.58	0.44	0.33	0.67	0.44	0	0.54	0.13	4.8	0.43	0.4	0.31	0.39	0.18	0.4	0.38	0.13	0.22	0.24	0.20694	0.242541
Abca12	0	0	0	0	0	0	0	0	0	0	0	0	0	0	0	0.15	0.13	0	0.16	0.09	0.07	0.11	0.16	0.2	0.05	0.23	0.1	0.29	0.26	0.18	0.11	0.16	0.73	0.21	0.23	0.34	0.19	0.05	0.16	0.03	0.05	0.13	0.03	0.07	0.13	2.22e-05	6.14e-05
Abca3	0	0	0	0	0	0	0	0	0	0	0	0	0	0	0	0	0	0	0	0	0	0	0	0	0.07	0.06	0.05	0	0	0	0	0	0	0	0	0	0	0	0	0	0	0	0	0	0	0.173422	0.208377
Abcb10	0.1	0.21	0.1	0.18	0.34	0.44	0.36	0.28	0.25	0.28	0.09	0.07	0.41	0.25	0.34	0.07	0.22	0.47	0.24	0.44	0.3	0.25	0.81	0.23	0.25	0.27	0.41	0.29	0.11	0.21	0.17	0	0.13	0.06	0	0.17	0.33	0.24	0.38	0.54	0.28	0.49	0.32	0.23	0.48	0.115218	0.148405
Abcb6	0.05	0.08	0.03	0.03	0.03	0.02	0.003	0	0.006	0	0	0	0	0.04	0.01	0	0	0	0	0	0	0	0	0	0.13	0.22	0.17	0.07	0	0.32	0.06	0	0.1	0.06	0.13	0.13	0.11	0.07	0.05	0.08	0.09	0	0.08	0.08	0.13	0.06367	0.0873273
Abcb7	0.4	0.09	0.15	0.42	0.27	0.24	0.32	0.5	0.39	0.65	0.1	0.18	0.24	0.13	0.48	0.55	0.5	0.35	0.05	0.31	0.37	0.16	0.13	0.27	0.19	0.12	0.36	0.23	0.04	0.14	0.23	0	0.54	0.57	0.59	0.43	0.39	0.02	0.59	0.45	0.57	0.22	0.19	0.3	0.36	0.771558	0.781225
Abcb8	0.11	0.05	0	0.16	0.12	0.03	0.06	0	0.2	0	0.05	0.07	0	0.08	0.06	0.35	0.28	0	0	0.17	0.12	0.03	0.09	0.05	0.28	0.26	0.58	0.09	0.03	0.09	0.18	0.1	0.41	0.29	0.1	0.53	0.81	0.33	0.69	0.48	0.37	0.67	0.62	0.73	1.2	5.31e-10	3.42e-09
Abcb9	0	0	0	0	0	0	0	0	0	0	0	0	0	0	0	0	0	0	0	0	0	0	0	0	0	0	0	0	0	0	0	0	0	0	0	0	1.2	0	0.8	0	0.43	0.58	0.63	0.49	0.56	5.31e-10	3.42e-09
Abcc1	0	0	0	0	0	0	0.003	0	0.03	0.04	0	0.04	0.001	0.005	0.03	0.01	0.02	0	0	0.07	0.04	0.003	0.04	0.01	0.72	0.15	0.08	0.05	0.1	0.05	0.02	0	0.19	0.08	0.08	0.28	0.3	0.07	0.93	0.05	0.1	0.19	0.77	0.83	0.61	1.85e-05	5.19e-05
Abcc3	0	0	0	0	0	0	0	0	0	0	0	0	0	0	0	0	0	0	0	0	0	0.14	0.02	0.03	0.4	0.31	0.42	0.1	0.04	0.16	0.34	0.17	0.43	0.49	0.4	0.31	0.54	0.28	0.31	0.43	0.53	0.49	0.8	0.93	1.3	5.83e-09	3.1e-08
Abcc4	0	0	0	0	0	0	0	0	0	0	0	0	0	0	0	0	0	0	0	0	0	0	0	0	0	0	0	0	0	0	0	0	0	0	0	0	0.03	0.02	0.004	0.04	0	0.01	0.03	0.03	0.07	1.76e-08	8.47e-08
Abcc9	0	0	0	0	0	0	0.06	0.08	0.17	0.04	0	0.01	0	0.05	0.11	0.06	0	0.1	0	0	0	0.02	0	0.03	0.03	0.06	0.38	0.16	0	0.07	0.04	0	0.08	0	0.05	0.03	0	0	0	0	0	0	0	0	0	0.146292	0.180642
Abcd1	0	0	0	0.16	0.06	0.09	0.05	0.18	0.18	0	0	0	0	0	0	0	0	0	0	0.08	0.01	0	0	0	0	0.2	0.17	0.2	0	0.13	0.1	0	0.05	0	0	0	0	0	0	0	0	0	0	0	0	0.166425	0.201294
Abcd3	1.7	1.1	0.54	1.2	1.2	1.2	1.5	1.4	1.5	1.5	1.4	1.2	1.1	1.8	1.7	4.2	2.6	2.2	1.8	2.2	3.6	3.2	3.1	2.8	3.7	3.5	4.2	5.3	4.7	5.3	4.3	3.6	5.4	5.3	5.4	4.4	3.4	3.2	4.3	3.9	5.6	5.2	6.6	8.1	7.4	1.87e-10	1.34e-09
Abce1	15.7	10.3	11	12.9	14.2	14.9	12.9	14.3	13.6	14.2	4.7	9.4	12.7	10.9	11	11.2	10.3	9.9	10.2	8.9	10.9	6.8	7.4	4.6	7.3	6.1	7.5	8.1	5.7	6.9	6.4	3	9.2	5.3	6.7	7.1	6.6	5.8	6.4	5.9	6.5	5	4.3	4.9	6.7	1.3e-08	6.42e-08
Abcf1	7.3	3.6	4.9	2.3	5.5	3.8	4.9	4.4	6.7	3	2.9	2.7	3	3.4	4	2.7	3	2.8	2.2	3.2	3.6	2.2	2.3	2.2	4.1	4.4	4.7	2.2	1.3	2.8	1.9	1	1.7	1.2	1.4	2.4	6.2	1.4	1.9	1.6	1.9	1.2	2.5	1.7	3.3	0.00097093	0.0020083
Abcf2	4.3	4.9	5.9	2.5	4.4	4.8	5.4	4.2	3.7	4.9	3	4.1	3.5	3.4	3.8	4.1	4.3	4.1	2.2	2.9	3.1	1.8	2.2	1.9	1.6	1	1.2	2	2.2	3.5	2.4	1.8	1.4	2.6	1.3	1.6	1.8	1.5	1.2	1.4	1.3	1.1	3.3	3.8	1.3	2.64e-07	1.02e-06
Abcf3	0.7	0.87	1.5	0.48	0.63	0.7	0.36	0.77	1	0.76	0.25	0.5	1	0.66	1.4	0.78	0.37	0.37	0.4	0.32	0.6	0.38	0.67	0.78	0.44	0.58	0.94	0.6	0.72	0.18	0.2	0.35	0.56	0.41	0.42	0.2	0.33	0.08	0.36	0.14	0.24	0.22	0.31	0.32	0.4	6.64e-05	0.000168408
Abcg2	0.56	0	0.27	0.28	0.32	0.42	0	0.68	0.2	0	0	0	0.17	0.23	0.37	0.11	0.09	0.11	0	0	0	0	0	0	0.15	0.13	0.43	0	0	0	0.65	0	0.69	0	0	0	0	0	0	0	0	0	0	0	0	0.0191519	0.0302631
Abhd10	0.63	0.3	0.31	0.24	0.34	0.83	0.6	1	0.56	0.6	0	0.52	0.5	0.38	0.41	0	0	0	0.51	0	0.21	0.19	0.18	0.2	0.65	0.72	0.8	0.71	0	0.55	0.66	0	0.75	0.19	0.67	1.3	1.6	0.81	1	0.28	1.1	0.75	1.3	0.99	1.4	0.000103723	0.000254191
Abhd11	0	0	0	0.72	1.5	0	0.39	0.74	0	0	0	0	0.18	0.17	0	0	0	0	0.86	0.67	0.54	3.1	0.36	1.6	1.2	2.9	2.3	0.79	0	1.2	0.56	0	3	0	3.5	1.5	0.68	0.33	1.1	0.87	1.9	1.7	0.52	0.49	1.1	0.0132268	0.0218539
Abhd12	0.57	1.5	0.85	1.8	0.98	0.83	0.59	1	1.2	0.68	0.77	1.2	0.57	0.55	0.89	0.46	1.1	1.2	1.3	2.1	2.6	0.88	2.4	1.5	1.3	1.3	1.6	1.2	1.3	1.6	1.4	1.6	2.3	1.2	1.5	1.4	1.8	0.72	1.6	1.4	1.4	0.88	1.1	1.5	1.7	0.00209719	0.00406724
Abhd13	0	0	0	0	0	0	0	0	0	0	0	0	0	0.07	0.14	0	0	0	0	0.05	0.01	0	0	0	0	0	0	0	0	0	0	0	0	0	0	0	0	0	0	0	0	0	0	0	0	0.281776	0.316576
Abhd14b	8.2	0.71	0.54	1.3	1.1	1.7	1.7	1.2	2.3	4	3	1.6	3.3	4	4.9	11.1	12.1	5.4	4.6	6.7	9.2	6.9	10.7	9.6	13.9	13.3	16.8	17.2	11.2	15.4	21.7	16.7	24.3	28.1	32.3	24.5	26.5	20.8	22	22.2	35.6	24.7	30.9	25.2	34.3	9.45e-12	9.06e-11
Abhd16a	0.28	0.65	0.18	0.04	0.62	0.21	0.53	1.4	0.6	0.36	0.63	0.54	0.54	0.74	0.62	1.4	0.73	0.87	0.56	1.1	0.47	0.46	1.7	0.61	0.82	1	0.75	0.87	1.6	0.97	0.52	0.61	1.2	1	2	1.8	1.6	0.89	0.94	3	1.3	0.99	0.32	0.67	0.59	0.00754319	0.0131271
Abhd2	0	0	0	0	0	0	0	0	0	0	0	0	0	0	0	0	0	0	0	0	0	0	0	0	0	0	0	0	0	0	0	0	0	0	0	0	0	0	0	0	0	0	0	0.19	0.07	0.0312528	0.0466212
Abhd4	0	0	0	0	0	0	0	0	0	0	0	0	0	0.13	1.6	0	0	0	0	0.33	0.12	0	0	0	0.32	0.46	0.22	0	0	0	0	0	0	0	0	0	0	0	0	0.06	0.07	0.15	0	0.29	0.02	0.847391	0.854177
Abhd5	0	0	0	0	0	0	0	0	0	0	0	0	0	0	0	0.26	0.16	0	0	0	0	0	0	0	0.08	0	0.35	0	0	0	0.41	0	0.39	0.15	0.25	0.31	0	0	0	0.31	0.28	0.21	0.2	0.25	0.51	0.0023541	0.0045108
Abhd6	0.66	0.34	6.6	0.78	1.3	0.37	0	0.45	0.29	0.65	0	0.4	0	0.23	0.35	1.6	0.64	0.32	1	0.86	0.42	1.3	2.3	2.7	8.5	11.1	2.7	5.7	7.3	2.2	5.8	7.8	3.4	1.8	1.8	2.6	0.77	0.36	0.49	0.07	0.49	0.7	12.8	1.3	1.6	0.0388172	0.0565967
Abi1	1.9	4.2	2.6	1.3	3	2.8	1.8	2	3.2	5	3.1	4	3.3	2	3.1	3.7	6	3.4	2.9	5.2	5.5	4.6	4	6.2	3.6	2.9	4	3.3	2.6	4	3.1	2.8	3.6	2.4	2.8	3.1	2.9	3.2	2.1	1.9	2.4	1.6	2.3	2.7	2.2	0.00132154	0.0026681
Abi2	0	0.38	0.48	0.03	0.18	0.33	0.62	0.19	0.39	0.34	0.13	0.17	0.01	0.08	0.4	0	0	0	0	0	0	0.003	0.27	0	0	0	0	0	0	0	0	0	0	0	0	0	0	0	0	0	0	0	0	0	0	3.56e-07	1.34e-06
Abi3bp	0	0	0	0	0.06	0.02	0.18	0	0.22	0.23	0.26	0.36	0.22	0.11	0.18	0.85	0.49	0.43	0.22	0.25	0.2	0.31	0.44	0.49	0.41	0.47	0.53	0.93	0.63	1.2	0.55	0.17	1.5	0.33	1.1	2.2	1.3	1.7	1.4	0.73	0.87	1	0.62	0.64	0.85	6.11e-06	1.85e-05
Abl1	0.05	0.06	0.05	0	0.05	0.07	0.05	0.09	0.31	0.06	0	0.09	0	0.04	0.06	0	0	0	0	0	0	0	0	0	0	0	0	0	0	0	0	0	0	0	0	0	0	0	0	0	0	0	0	0	0	8.25e-05	0.000205796
Abl2	0	0	0	0	0	0	0	0.01	0.04	0	0	0	0	0	0	0	0	0	0	0	0	0	0	0	0	0	0	0	0	0	0	0	0	0	0	0	0	0	0	0	0	0	0	0	0	0.230126	0.265235
Ablim1	0.15	0.21	0.12	0.14	0.14	0.1	0.08	0.47	0.28	0.82	0.14	0.27	0.39	0.42	0.75	1.7	2	1.2	0.93	1.2	0.88	1.2	1.9	1.3	1.3	1.5	1.6	1.1	0.58	1.1	0.78	0	1.3	1.3	1.5	1.8	1.7	0.65	1.3	0.36	1.2	0.83	1.2	1.5	1.9	4.69e-08	2.07e-07
Abr	0.8	0.73	1.1	1.7	2.8	1	0.79	0.97	0.96	0.53	0.49	0.37	0.52	0.67	0.63	1.2	0.95	0.91	0.28	0.59	0.63	1.5	0.65	0.79	0.71	0.92	0.83	0.64	0.34	1	0.3	0.14	0.93	0.28	0.75	0.3	0.49	0	0.1	0.09	0.13	0.17	0.47	0.51	0.67	0.0046007	0.00834693
Abracl	21.2	29.9	30.6	17.2	16.3	22	37	34.9	33	52.7	22.9	21	55.6	45.5	44.8	7.6	33.1	28.2	46.4	45.8	47.2	38.2	49.2	35.7	23.8	25.2	44.1	40.7	54.6	26	27.8	70	26.3	32.7	33.7	37.7	24.5	20.8	29	27.2	26.7	27.4	15.1	28	31	0.0658931	0.0900067
Abt1	0.38	0.17	0.2	0.1	0.25	0.33	2.2	0.3	0.31	0.03	0	0.19	0	0.18	0.36	0	0	0	0	0	0	0	0	0	0	0	0	0	0	0	0	0	0	0	0	0	0	0	0	0	0	0	0	0	0	0.00550761	0.00984343
Acaa1a	13.9	10.1	10.6	12.1	12.9	12.7	14.2	14.2	15.6	18.2	9.4	10.2	16.7	12.9	13	18.7	16	20.8	14.5	17.9	17.9	14.8	17.5	14.4	24.6	24.3	24.8	23.7	34.5	30.7	32.2	24.1	22.2	22.4	26.1	23.1	16.9	19	19.1	18.3	16.8	14.6	21.4	25.6	28	3.21e-06	1.02e-05
Acaa1b	0	0	0	0	0	0	0	0	0	0	0	0	0	0	0	0	0	0	0	0	0	0	0	0	0	0	0	5.7	0	0.46	0	0	0	0.27	0	0.07	0	0	0	0	0	0	0	0	0	0.486804	0.510334
Acaa2	58.1	18.3	18.5	34.2	33.3	25.6	38.2	34.9	38.6	72.9	44.1	47.3	52.4	52.7	51.6	154	124	148	90.1	93.8	115	92.2	118	94	131	137	144	181	196	179	198	155	199	143	157	171	116	121	109	85.1	83.2	81.6	83.9	94.2	112	1.93e-13	2.72e-12
Acaca	2.1	1.8	1.8	1.3	1.7	1.6	1.2	1.6	1.9	2.1	1	1.3	1.6	2.1	1.6	2	2.2	1.9	1.2	1.2	1.2	0.98	0.99	1.8	0.82	1.2	1.1	0.59	0.53	0.52	0.69	0.41	1	0.25	0.5	0.54	0.68	0.41	0.62	0.41	0.75	0.77	0.83	0.74	1	9.73e-06	2.85e-05
Acacb	0	0.09	0.03	0	0	0	0	0	0	0.02	0.01	0.02	0	0.03	0.06	0	0	0	0	0.01	0.02	0	0.01	0.01	0.006	0.008	0	0.007	0	0.005	0.02	0	0.02	0.04	0.07	0.02	0.4	0.28	0.33	0.27	0.42	0.31	0.42	0.4	0.65	5.45e-21	5.98e-19
Acad10	0	0	0	0	0	0	0	0	0	0	0	0	0	0	0	0	0	0	0	0	0	0	0	0	0.14	0.07	0.1	0	0.01	0.08	0.27	0	0.17	0.17	0.28	0.15	0.23	0.52	0.92	0.36	0.52	1	0.34	0.6	0.81	3.28e-13	4.34e-12
Acad11	0.72	0.42	0.55	0	0	0	0	0.68	0.5	0.47	0.33	0	0.02	0.3	0.19	0.5	0.48	0.48	0.26	0.3	0.44	0.26	0.62	0.31	0.98	0.83	0.6	1	1.1	0.8	0.39	0.4	0.93	0.83	0.66	0.76	0.27	0.39	0.6	0.34	0.4	0.28	0.65	0.55	0.95	0.00159319	0.00315921
Acad12	0	0	0	0	0	0	0	0	0	0	0	0	0	0	0	0	0	0	0	0	0	0	0	0	0	0	0	0	0	0	0	0	0	0.47	0.64	0.77	0	0.47	1.6	0.91	1.1	1.8	1.4	1.1	0.47	1.19e-09	7.18e-09
Acad8	2.4	1.3	0.87	2.4	2.6	1.5	14	2.7	2.6	1.5	3	2.4	0.64	1.1	1.6	5.1	6.7	6.6	3.5	5.7	6.1	13.5	5.5	3.2	8.4	13.8	7.8	5.8	4.2	7.7	5.1	1.8	14.5	15.2	9.2	9.6	19.6	17.3	23.3	18.1	22.6	14.8	23.4	22.8	27.1	2.24e-14	3.92e-13
Acad9	5.7	3.9	4.7	6.3	4.2	4.4	4.4	5.3	5	4.1	3	3	3.3	2.7	3.9	11.5	11.5	3.7	3.4	5.5	5.4	7	9.7	6.7	6.8	6.4	6.7	9.4	12.8	4.8	5.3	8.6	5.1	10.2	10.2	14.2	11.5	12.7	10.8	13.4	10.9	11.2	12	9.6	15.3	4.47e-09	2.43e-08
Acadl	12.9	9.8	5.8	14.2	13.6	12.5	15.8	17.7	16.1	31	14.7	17.1	21.7	20.3	18.3	51.5	49.4	44.5	33.2	31.1	38.4	37.2	37.4	37	56.7	61.2	61.6	71.2	69.6	72	84.4	67.3	101	80	80.6	63.8	76.1	98.4	84	87.8	84.9	80.2	88.8	93.6	98.2	5.78e-15	1.16e-13
Acadm	10.3	3.5	3.1	4.3	2.2	2.3	3.1	5.6	4.6	10.5	6.1	5.5	7.6	8.3	5.9	25.7	27.6	15.3	9	9.7	10.8	11.7	12.3	15.3	16.3	12.8	16.2	14.3	10.9	17.3	21.9	6	20.9	30	34.9	24.9	36.8	44.8	39.3	28.3	40.1	25.9	35	37	35.8	3.64e-14	6.06e-13
Acads	14.9	7.8	9.1	10.4	11.4	10	11	10.3	10.7	12.2	7.8	8	10.5	6.9	9.8	18.4	17.4	12.5	12.2	9.1	9.4	13.3	13.3	13	17.8	18.5	17.8	17.5	10.1	20.7	17.3	3.1	16.7	22.3	24.9	26.2	33.5	33	30.6	31.6	30.9	26.7	33.9	36.2	40.6	3.66e-15	7.74e-14
Acadsb	2.1	2.2	1.1	3.9	2.4	2.1	4.8	3.8	5.7	6	2.1	2.3	3.3	3.4	4.5	4.7	3.7	1.5	3.7	2.8	2.4	4.5	4.9	3.6	3.7	5.5	3.8	4.7	2.8	5.9	4.4	0.68	5.1	9.2	15.3	14.7	42.8	46	39.6	56.4	44.7	46.5	44.7	35.2	43.5	1.17e-28	1.13e-25
Acadvl	2.2	2.2	1.6	1.5	1.4	1.4	1.9	1.8	3.2	3.5	2.7	3	2.9	4	3.1	32.3	6.4	6.8	3.8	7.8	7.6	9.2	11.1	11.5	16	35.6	31.9	21.1	22.9	20.4	26.6	15.7	23.9	20.9	35.7	23.7	46.2	38.7	42.8	27.5	32.9	25.8	31.3	32.9	31.1	5.57e-12	5.62e-11
Acap2	0.37	0.14	0.13	0.51	0.43	0.17	0.36	0.93	0.3	0.27	0.17	0.35	0.63	0.57	0.29	0.46	0.26	0.33	0.58	0.57	0.71	0.41	1.1	1.2	0.33	0.57	0.59	0.71	0.44	0.69	0.25	0.31	1	0.65	0.76	1.9	0.56	1.5	1.4	1.8	0.47	0.64	0.49	0.35	0.4	0.0143465	0.0234511
Acat1	19.3	26.8	34.7	21.8	37.4	35.8	32	20.9	20.9	61.8	27.9	23.4	70.8	37.8	35.7	51.6	48.4	44.3	42.8	51.9	48.2	43.7	38.5	75	66.7	52.5	69.5	72.9	60.5	77.8	82.1	82	75.4	113	127	88.3	150	155	166	147	121	110	151	150	138	1.08e-15	2.66e-14
Acat2	43.9	28.6	25.4	26.2	26.3	31.5	22.4	27.2	25.6	25.2	18.9	15.1	21.3	14.9	12.7	35.2	27.5	35	28.6	25.6	25.1	18	23.6	18.5	13.8	17.4	17.3	14.8	13.9	10.7	12.4	9.6	10.3	10.7	11.1	10.1	8.2	7.9	5.8	4.5	0	5.6	6.5	8	5.3	1.69e-06	5.65e-06
Acbd3	0.97	1.6	1.2	1	1.3	0.88	1.9	2.6	2.2	3	1.7	2.1	1.7	1.4	2.3	2.8	2.6	1.8	1.2	3.5	3.6	2	2.3	1.2	2.6	2	2.2	2.2	2.6	2.2	2.1	2.4	1.9	1.8	0.89	1.7	1.3	2.2	1.3	0.41	1.7	2.3	1.6	1	0.65	0.0101754	0.0172047
Acbd5	0	0	0	0.57	0	0.28	0	0	0	0.02	0.54	0.02	0	0	0	0.14	0.16	0.03	0	0.32	0.46	0.08	0.21	0.27	0.28	0.34	1.2	0.11	0.07	0.13	0.31	0	0.19	0.04	0.2	0.3	0.71	0	0.1	0.07	0	0.37	0.64	0.29	0.17	0.168886	0.203853
Acbd6	1.1	0.36	0.64	0.98	0.52	0.29	0.23	0.79	0.66	0.7	0	0.22	0	0.32	0.38	0	0	0	0	0	0	0.35	0.7	0.31	0.41	0.3	0.4	0	0	0	0	0	0	0	0	0	0	0	0	0	0	0	0	0	0	1.32e-05	3.81e-05
Ace	0	0	0	0	0	0	0	0	0	0	0	0	0	0	0	0	0	0	0	0	0	0	0.02	0.02	0.02	0.05	0.07	0	0	0	0	0	0	0	0	0	0.04	0	0.3	0.14	0.16	0.17	0.05	0.27	0.22	1.69e-09	9.88e-09
Ace2	0	0	0	0	0	0	0	0	0	0	0	0	0	0	0	0	0	0	0.03	0.03	0.08	0.05	0.4	0.07	0.11	0.23	0.16	0.14	0	0.13	0.05	0	0.54	0.02	0.09	0.02	0	0	0	0	0	0	0	0	0	0.00376619	0.00693615
Acin1	11.6	10.3	11.1	8.3	10.2	10.9	10.9	11.2	11.4	8	4.4	7.4	8.4	8.5	7.2	8.8	8.9	7.4	5.3	6.2	7.1	5	5.9	5.8	4.8	5.1	5.8	4.1	4.4	4.5	3	2.1	7.4	5.3	4.6	3	1.3	1.5	1.5	1.2	0.7	1.3	1.4	1.4	1.6	2.42e-13	3.36e-12
Acly	27.8	24.8	23.8	20.6	26.3	26.5	21.8	24.9	25	23.7	16.4	16.3	20.9	28.6	23.9	35.6	38.6	51.4	26.2	27.3	27	22.6	20.3	23.7	17.6	27.3	19.3	23.8	17	32	18.7	12.5	16.3	13.1	12	14.7	15.2	13.9	16.6	13.4	15	13.8	16.4	14.8	16.7	0.00964387	0.0163709
Aco1	10.7	11.5	11.7	12.2	12.1	12.4	10.8	13.4	14.1	15.1	6.2	10.1	13	14.1	11.8	13.1	12	11	12.3	11.1	11.5	10.6	16	11	12.4	9	12.3	10	11	10.5	11.9	6.5	14.7	14.4	15.2	15.6	16.6	15	16.3	12.3	15.5	14.6	11.1	13.1	13.6	0.0271054	0.0411133
Aco2	28.6	29.3	29.7	32.4	33.2	30	42.2	45.6	51	45.6	27.9	34.9	45.1	42.3	35.8	70.6	72.3	72.6	54.4	56.3	49.6	59.5	61.5	65.1	80	82.8	75.9	90.3	93.8	80.4	73	80.8	79.3	77.1	96.1	91.4	197	199	198	216	207	212	216	219	222	1.9e-33	7.31e-30
Acot1	4	0.94	2	6.2	4.9	5.6	3.8	6	5.2	0.56	1	2.3	0.51	1.8	1.1	16.3	14.2	13	11.8	10.1	6.7	4.6	7.3	4.4	17	21.7	15.1	20.6	23.9	30.3	27	20	31	7.8	11.9	30.6	6.1	5.7	3.1	1.7	2	0.16	5.7	7.9	2.6	5.81e-08	2.52e-07
Acot11	0	0	0	0	0	0	0	0	0	0	0	0	0	0	0	0	0	0	0	0	0	0	0.11	0.11	0.1	0.16	0.2	0	0	0	0.13	0	0.13	0.17	0.18	0.62	1.1	8.8	0.76	0.57	0.63	0.32	0.88	1.1	1.5	0.00161966	0.00320756
Acot13	0	0	0	0	0	0	0	0.03	0.08	0	0	0	0	0	0	2.1	4.2	4.3	1.7	2.6	0	3.9	1.9	4.7	8.3	6.3	7.8	4.6	1.8	4.4	6.1	0	9.2	14.4	10.8	12.5	22.3	25.9	23	30.9	12.7	22	22.9	25.4	26.2	5.6e-19	3.47e-17
Acot2	1.1	3.7	10.2	0.73	0.79	0.96	2.7	3	3.1	13	8.3	10.9	12.1	15.3	13.7	2.7	2.5	0.77	3.2	1.2	8.9	12.1	19.8	13.9	24.8	27.2	31.7	34.6	14.1	3.1	9.2	9.3	10.7	20.7	24.8	3.1	10.2	10.2	13.5	7.1	12.8	17.6	4.1	3.2	17.1	0.072256	0.0978969
Acot7	6.2	4.5	4.9	6.6	8.3	6.5	8.4	7.2	9.4	7.5	3.7	2.6	6.7	5.8	6.8	8.1	8	6.9	3.7	6.6	6.8	4.4	9.1	4.8	5.6	5.5	6.4	10.2	7.4	6.4	6.5	7.2	4	6.4	6.9	12.1	8.2	3.2	4.6	2.5	3.9	4.7	4.3	4.3	6.2	0.0223011	0.0345844
Acot8	0	0	0	0.18	0.03	0	0.24	0.22	0.1	0	0	0	0	0	0	0.21	0	0.11	0.15	1	0.99	0.29	0.19	0.7	0.99	1	1.6	1.5	0	0.74	0.38	0.74	0.9	0.16	0	0.41	0	0	0	0.14	0.4	0.6	0.76	0.84	0.75	0.000785859	0.00164971
Acot9	0.45	0.73	1.1	0.73	1.1	0.63	1.5	1.7	1.8	2.7	1	2	1.9	1.6	2.1	1.9	2	1.7	1.9	1.6	3	2.4	3.7	3.4	2	2.5	2.3	2.9	2.3	2.6	2	1.5	2.6	2.9	4.1	3.4	4.3	3.8	5	3.4	3.2	4.2	2.3	2.9	3	3.55e-08	1.61e-07
Acox1	6.7	0.13	0.34	0.22	0.28	0.6	0.12	0.41	0.36	0.26	0.18	0.24	0.09	0.15	0.43	3.4	1.7	1.9	0.97	1.9	2	2.3	5.9	2.6	27.7	18.8	21.1	24.7	29.9	31.6	36	18.8	28	22.9	21.6	19.6	2.9	2.2	3.4	6.1	4.4	4.1	8.5	8.3	11.6	3.03e-05	8.15e-05
Acox2	0	0	0	0	0	0	0	0	0	0	0	0	0	0	0	0	0	0	0	0	0	0	0	0	0	0	0	0	0	0	0	0	0	0.06	0	1.1	0	0	0	0	0	0	0.03	0.03	0	0.568209	0.587808
Acox3	0.1	0.02	0.05	0	0.23	0.1	0.13	0	0.44	0.03	0.04	0.18	0.15	0	0.13	0.22	0.18	0.04	0.05	0.05	0	0	0.03	0.13	0.13	0.06	0.21	0.3	0.02	0.12	0.22	0.29	0.27	0.12	0.19	0.36	0.26	0.08	0.16	0.3	0.18	0.23	0.05	0.11	0.16	0.35596	0.386353
Acp2	0.51	0.72	1.2	0.69	0.76	0.5	0.92	0.85	1.1	0.36	0.87	0.68	0.1	0.79	0.49	1.1	0.99	0.19	0.47	0.45	0.58	0.52	0.55	0.9	1.9	1.1	1.6	1.3	0.4	1	0.72	0	1.9	0.3	0.55	0.77	0.88	0.29	0.18	0	0	0	0.15	0.33	0.63	0.00751662	0.0130868
Acp5	0	0	0	0	0	0	0	0	0	0	0	0	0	0	0	0	0	0	0	0	0	0.4	0.56	0.36	0	0	0	0	0	0	0	0	0	0	0	0	0	0	0	0	0	0	0.52	0.63	0.5	0.0391011	0.0569458
Acp6	0.3	0.52	0.2	0.32	0.28	0.28	0.86	0.5	0.65	0.48	0.5	0.69	0.17	0.54	1.1	1	0.81	0.31	0.63	1.1	0.73	1.3	1.8	1.3	1.1	1.6	1.1	1.7	0.58	1.1	0.6	0	0.79	1.8	1.2	1.1	1.3	0.58	1.6	2.5	0.88	2.6	0.6	0.9	1.1	0.000360028	0.00080733
Acpp	0	0	0	0	0	0	0	0	0	0	0	0	0	0	0	0	0	0	0	0	0	0	0.34	0.07	0.27	0.35	0.43	0	0	0	0.37	0	0.41	0	0	0	0	0	0	0	0	0	0	0	0	0.0141461	0.0231488
Acsbg1	0	0	0	0	0	0	0	0	0	0	0	0	0	0	0	0	0	0	0	0	0	0	0	0	0.09	0.18	0.11	0.15	0.47	0.08	0	0	0	0	0	0	0	0	0	0	0	0	0	0	0	0.0925596	0.121983
Acsf2	9.2	4.3	5.3	6	5.9	3.6	12.1	9.4	10.9	5.4	2.6	3.7	5.4	5.2	5.2	4.5	5.3	3.4	3.6	3.1	3.4	3.5	2.7	3.8	5.1	5.3	5.5	4.7	7.7	4.7	4.4	5.9	4.1	7.3	10.3	7.3	11.1	7.3	9.9	8.3	12.6	10.4	8.8	8.1	11.4	1.49e-05	4.26e-05
Acsf3	0.2	0.04	0.09	0.47	0.61	0.41	0.49	0.59	0.47	0	0	0	0	0.11	0.22	0.7	0.83	0	0.13	0.3	0.31	0.31	0.54	0.35	0.79	0.33	0.18	0.59	0.22	0.33	0.22	0	0.31	0.53	0.63	0.73	1.7	0.63	1.5	0.51	1.3	1.9	0.88	1	2.8	3.38e-08	1.54e-07
Acsl1	3.4	0.43	0.57	1.2	0.97	0.62	0.78	7.7	6.9	11.8	0.33	4.2	1	0.81	0.58	5.3	3.2	3.4	3.3	3.6	4.1	6	6.1	4.8	7.2	26.1	32.8	10.7	14.1	9.1	8.3	9.8	8.4	13.2	14.6	12.9	18.1	19.9	17.9	16.1	41.8	13.4	13.7	20.3	15.1	2.83e-06	9.1e-06
Acsl3	1.6	1.1	1.2	0.83	1.3	1.3	1.8	2.1	1.5	1.2	0.85	0.72	0.96	0.76	1.1	0.76	0.42	0.29	0.29	0.55	0.66	0.33	0.81	0.54	1.3	1.8	2.2	1.6	1.6	2.1	1.4	2.1	1.4	0.84	0.77	1.1	0.25	0.05	0.006	0.56	0.33	0.09	0.36	0.34	0.54	0.000139298	0.000333186
Acsl4	0.48	0.05	0.09	0.04	0	0.08	0.11	0.009	0.003	0.05	0.03	0.07	0.12	0.15	0.54	0.12	0	0.05	0.03	0.05	0.14	0.06	0.07	0.11	0.05	0.07	0.11	0.19	1.1	0.03	0.25	0	0.03	0.1	0	0.02	0.29	0	0.15	0.04	0.02	0.07	0.07	0.08	0.09	0.901604	0.905377
Acsl5	2.2	0.21	0.27	0.21	0.16	1.7	0.19	0.51	0.38	0.87	0.14	0.65	0.27	0.61	0.62	1	1.7	1.2	4.9	0.97	1.2	1.2	2.1	1.3	2.1	2.3	1.2	0.99	1.1	1.1	0.9	1.1	1.9	1.5	1.3	4.1	1.2	9	3.6	1	0.81	1.3	0.47	0.97	1.3	0.0231096	0.0357085
Acsl6	0	0	0	0	0	0	0	0	0	0	0	0	0	0	0	0	0	0	0	0	0	0	0	0	0.33	0	0.32	0	0	0	0.07	0	0.19	0	0	0	0	0	0	0.92	1.6	0	0	0.55	0.59	0.00111295	0.00227872
Acsm3	0	0	0	0	0	0	0	0	0	0	0	0	0	0	0	0	0	0	0	0.06	0.13	0.72	0.45	0.67	0.19	0.05	0.2	0	0	0	0	0	0	0	0	0	0	0	0	0.06	0.18	0.24	0.18	0.41	0.28	0.0561879	0.0781966
Acss1	0	0.22	0.1	0.33	0.33	0.33	0.64	0.61	1.7	1.8	0.87	1.9	1.5	0.84	1.3	5.8	4.2	3.8	3.1	5.1	3.9	5.3	6.8	6.6	4.2	3.5	4.2	5	3.6	4.6	5.2	2.2	5.2	5.1	8	4	6.3	6.6	7.5	8.2	10.5	7.5	7	8.6	9.6	1.48e-17	5.96e-16
Acss2	0.53	0.08	0.26	0.05	0.06	0.16	0.07	2.1	0	0.27	0	0.13	0.16	0.27	0.12	1.1	0.95	0.58	0.68	0.23	0.45	0.44	0.7	0.48	0.3	1.8	2.2	0.44	0.45	1.6	0.41	0	0.69	0.47	0.83	0.16	0.54	0.72	0.86	0.77	1.2	0.37	2.5	1.2	1.1	0.00794462	0.0137539
Acta2	0	0	0	0	0	0	228	90.7	96.7	0	0	0	0	0	0	377	709	895	299	145	602	0	0	0	0	1036	1827	0	0	0	0	0	0	0	0	0	0	785	1643	0	0	0	426	3476	1553	0.00796313	0.0137829
Actb	1246	1291	1392	1482	1660	1557	1629	1619	1615	1802	1648	1557	1907	1498	1522	1817	1320	1910	2578	2972	2594	2232	1309	2848	2435	2587	2404	3449	4083	2692	3442	3776	2757	2611	2873	2355	773	2524	1124	1764	2253	3006	3000	2185	2612	2.97e-05	8.01e-05
Actbl2	322	759	517	584	494	431	488	503	640	644	1674	1320	531	648	621	1160	1489	395	782	254	1151	842	1036	883	941	805	602	114	131	507	611	235	768	1236	1246	2277	1376	2262	2492	2886	2186	1390	704	1820	730	3.74e-05	9.91e-05
Actg1	739	684	749	1027	988	1043	1144	1141	1186	867	753	804	1130	947	919	1034	677	1730	851	1565	786	1089	1741	797	1383	1817	1613	1346	1724	2977	1560	1662	1439	1392	1322	1105	3517	1614	2191	1490	1907	2226	1805	1776	1657	5.54e-06	1.69e-05
Actl6a	11.2	13.5	17.6	14.8	15.7	21.6	14.8	19	11.7	12.7	10.8	11.3	14.8	16.4	10.9	13.4	14.9	12.8	9.6	8.7	12.1	8.3	6.8	9.1	6	6.7	6.4	5.7	7.2	9.2	5.9	6	4.3	5.3	5.4	3.3	2.7	2.7	1.9	2.2	2.6	1.6	3	2.3	3.6	4.75e-12	4.86e-11
Actn1	53.7	50.1	57.8	64.9	75.9	67.3	74.6	74	79.5	91.9	70.2	72.3	88.5	64.4	65.7	125	120	104	92.6	90.6	83.4	78.1	86.6	86.9	94.8	93.2	93.6	138	206	135	114	161	121	128	138	172	156	164	146	157	171	194	154	159	161	1.16e-10	8.78e-10
Actn2	0	0	0	0	0	0	0	0	0	0	0	0	0	0	0	0	0	0	0	0	0	0	0	0	0	0	0	0	0	0	0	0	0	1.3	2.9	0.39	0	0	0	0.07	0.1	5.3	0	0.04	0.48	0.221227	0.2567
Actn4	38.7	36.3	42.1	48	42.1	41.8	55.2	53.4	52	85.5	62.5	67	82.1	56.3	58.8	93.3	90	106	94.9	92.7	89	85.1	94.7	80.5	77.4	104	80.4	65.3	92.2	80.8	71.1	69.2	71.7	89.5	90.1	78.1	88.5	101	89.3	79.4	78.7	81.4	91.4	84.5	83.7	1.46e-09	8.64e-09
Actr10	1.5	0.9	1.2	0.88	0.97	0.74	1	0.73	1.1	1.6	0.94	0.97	1.9	0.93	1.1	1.4	1.5	0.65	3.1	2.2	2	0.8	1.9	1.7	1.5	1.9	1.5	2.6	1.2	1.5	0.65	0	0.81	0.93	0.95	1.9	1.5	0.94	1.7	1	0.86	0.93	0.87	0.97	1.5	0.118341	0.152045
Actr1a	6.5	8.9	8.9	6.9	10.7	7.1	7.8	9.6	9.2	10	5	7.3	13.1	13.5	9.6	10.4	9.1	9.5	12.2	10.3	13.1	9.8	10.2	11.7	11.2	7.5	10.6	7.6	17.7	8.6	5.5	5.1	8.2	11.3	8.8	10.4	9.1	8	6.3	5.5	4.2	5.2	6	5.5	8.1	0.00287748	0.00542832
Actr1b	4.7	5.1	6.5	4.3	7.1	6.9	4.2	6.7	7	7.1	4.3	5.2	7.4	6.9	8.1	7.4	7.3	5.3	3.3	4.9	6.5	6.6	6.7	6.2	7.2	7.4	7.5	4.9	12.2	7.2	5.3	6.5	6.4	6.1	4.1	6	4.8	6.9	7.4	2.7	4.2	1.7	5	4.8	6.2	0.0638999	0.0875956
Actr2	24.9	30.2	26.1	26.2	35.1	31.1	31.2	39.5	35.7	47	31.6	29.6	38.1	42.5	30	65.4	73.1	69.8	47.6	46.8	49	40.6	45.8	41.5	47.8	47.5	45.1	50	66.7	55.9	53.7	69.2	63	52.8	44.1	52.3	52.3	46	37.8	40.2	51.4	43	47.4	49.6	52.1	2.35e-08	1.11e-07
Actr3	20.6	28.2	28	27.3	30.1	28.4	31.8	31.9	34.1	35.2	33	33.4	42.8	37.6	34.3	39.3	45.7	44.5	41.9	43.9	45.1	35.6	37.6	42.6	47.1	52.3	47.9	49.9	50.5	50.4	45.5	30.2	51	40.2	35.6	46.5	42.8	39.6	45.6	44.9	42.3	37.3	44.6	45.9	45.8	3.45e-08	1.57e-07
Actr5	0.09	0.04	0.09	0.1	0.12	0.2	0.33	0	0.03	0	0	0	0	0.04	0.04	0	0	0	0	0	0	0.02	0.07	0.06	0.06	0.07	0.05	0	0	0	0	0	0	0	0	0	0	0	0	0	0	0	0	0	0	0.00450874	0.00819753
Actr6	0.13	0.08	0	0	0	0	0	0	0	0	0	0	0	0	0	0	0	0	0	0.08	0.13	0	0	0	0	0	0	0	0	0	0	0	0	0	0	0	0	0	0	0	0	0	0	0	0	0.572102	0.591596
Actr8	0	0	0	0.14	0.13	0.17	0.04	0	0.07	0	0	0	0	0	0	0	0	0	0	0	0	0	0	0	0	0	0	0	0	0	0	0	0	0	0	0	0	0	0	0	0	0	0	0	0	0.00781788	0.0135559
Acy1	2.3	3	3.9	1.4	2.4	3.4	1.4	1.8	2.4	1.3	1.3	7.2	1.6	4	3.6	1.3	2.6	1.5	1	1.8	1.7	2.5	2.7	3.4	2.9	1.1	2.2	1.9	0.43	1.3	3.7	0	2.7	4.1	4.2	2	2	2	3.7	1.5	1.2	1.5	1	1.5	8	0.523596	0.544739
Acy3	0	0	0	0	0.21	0.22	0	0	0	0	0	0	0	0	0	0	0	0	0	0	0	0	0	0	0.31	0.24	0.1	0	0	0	0.2	0	0.18	0	0	0	0	0	0	0	0	0	0	0	0	0.304618	0.339082
Acyp1	7.2	7.8	9.2	7.5	10.4	9.1	8.3	7.5	8	2.5	4	3.8	5.2	8.2	6.3	5.4	8.9	6.3	4.5	2.2	4.1	5.8	4.6	6.9	7.8	6.9	5.1	3.1	4.8	3.2	5.5	1.7	7.1	5.7	5	7.1	4.4	5.8	6.4	5.2	5.5	5.4	5.5	1.9	4.5	0.0155376	0.0251418
Acyp2	0	0	0	0	0	0	0	0	0	0	0	0	0	0	0	2.3	2.6	0	0	0	0	0	0	0	3.4	3.3	3.9	0	0	0	0	0	0	2.8	3.2	4.7	6.4	3	5.3	0.91	0	1.2	6.3	6.2	0	0.000210745	0.000491377
Ada	0.28	0.36	0.45	0.16	0.39	0.21	0.35	0.67	0.7	0	0	0	0.29	0.1	0.56	0.86	0	0.66	0.09	0.48	0.34	0.43	1.1	0.55	1.5	3	2.4	4.9	3.7	3.2	4.6	6.9	5.9	6.1	5.9	5.6	10.8	6.9	6.7	14.2	14.6	21.2	16	18.8	16.4	1.23e-14	2.3e-13
Adam10	0.53	1.4	1.2	1.5	0.92	0.93	0.55	1.3	1.1	2.2	1.3	1.4	1.7	1.9	1.8	4.8	4.9	3.6	2.1	2.3	2.2	2	2.8	1.8	2.1	2.2	2	4.5	2.8	3.6	3.5	1.7	4.2	3	3.6	2.1	3.6	2.1	2.2	2.1	3.3	1.6	1.9	1.8	2.5	3.14e-06	1e-05
Adam17	0.14	0.14	0.35	0.04	0.16	0.23	0.26	0.02	0.1	0.15	0.06	0.18	0	0.24	0.23	0.32	0.26	0.22	0.11	0.31	0.08	0.07	0.21	0.12	0.06	0.13	0.09	0.3	0.29	0	0.17	0	0.12	0.09	0	0.17	0.03	0.04	0	0	0.1	0.06	0.04	0.08	0.09	0.0196633	0.0309756
Adam9	0	0	0	0	0	0	0.01	0.04	0.05	0	0	0	0	0	0	0	0	0	0	0	0	0	0	0	0	0	0	0	0	0	0	0	0	0	0.03	0.05	0	0	0	0	0	0	0	0	0	0.457574	0.482126
Adamtsl4	0	0	0	0	0	0	0	0	0	0	0	0	0	0	0	0	0	0	0	0	0	0	0.02	0.05	0.04	0.1	0.09	0.12	0	0.02	0.06	0	0.41	0	0	0	0	0	0	0	0	0	0	0	0	0.0859545	0.114219
Adap1	0	0	0	0	0	0	0	0	0	0	0	0	0	0	0	0	0	0	0	0	0	0	0	0	0.22	0	0.16	0	0	0	0	0	0	0.47	0.26	0.46	0	0	0	0	0	0	0.05	0	0.24	0.139826	0.173832
Adar	0	0.02	0.09	0.11	0.01	0.09	0.04	0.01	0.02	0	0	0	0	0	0	0	0	0	0	0.04	0.35	0.02	0.03	0.06	0.05	0	0.06	0	0	0	0	0	0	0	0.04	0.07	0.05	0	0.03	0.02	0.006	0.04	0	0	0	0.728635	0.741381
Adarb1	0	0	0	0	0	0	0	0.04	0.04	0	0	0	0	0	0	0	0	0	0	0	0	0	0	0	0	0	0	0	0	0	0	0	0	0	0	0	0	0	0	0	0	0	0	0	0	0.128682	0.163034
Adat1	0.13	0	0.06	0	0.04	0.1	0.11	0	0.03	0	0	0	0	0	0	0	0	0	0	0	0	0	0	0	0	0	0	0	0	0	0	0	0	0	0	0	0	0	0	0	0	0	0	0	0	0.00279005	0.00527375
Adat2	0	0	0	0	0	0	0.26	0.38	0	0	0	0	0	0	0	0	0	0	0	0	0	0	0	0	0	0	0	0	0	0	0	0	0	0	0	0	0	0	0	0	0	0	0	0	0	0.138884	0.172717
Adat3	0	0	0	0	0.05	0.08	0	0	0	0.07	0	0.05	0	0	0	0	0	0	0	0	0	0	0	0	0	0	0	0	0	0	0	0	0	0	0	0	0	0	0	0	0	0	0	0	0	0.0131787	0.0217979
Adck1	0.09	0.06	0.13	0.14	0.1	0.09	0.12	0	0.13	0	0	0	0	0	0	0.07	0.11	0	0	0.07	0.11	0	0	0	0.1	0.06	0.05	0.19	0	0.36	0	0	0	0	0.37	0.23	0.09	0.21	0.69	0.65	0.42	0.81	0.59	0.55	0.52	3.33e-10	2.24e-09
Adck3	0	0	0	0	0	0	0	0	0	0	0	0	0	0	0	0	0	0	0	0	0	0.17	0	0.12	0.36	0.27	0	0.28	0	0.12	0.39	0.08	0.53	0.66	1.5	0.68	1	1.4	1.1	1.9	1.6	1.2	2	2.8	1.6	1.01e-13	1.5e-12
Adck4	0.11	0	0.15	0	0.08	0.17	0	0	0	0.78	0.11	0.16	1.4	0.12	0.1	0	0	0	0	0	0	0.1	0.38	0.08	0.17	0.12	0.11	0	0	0	0	0	0	0.2	0.35	0.15	0.14	0	0.11	0.04	0.13	0.08	0.11	0.17	0.15	0.243109	0.27785
Adcy5	0	0	0	0	0	0	0	0.02	0.02	0	0	0	0	0	0	0	0	0	0	0	0	0	0	0	0	0.01	0.03	0.008	0	0.04	0.03	0	0.05	0	0.08	0.07	0.08	0.06	0.05	0.04	0.11	0.05	0	0	0	0.00124791	0.00253143
Adcy6	0.05	0.07	0.02	0	0.08	0.05	0.03	0.06	0.09	0	0	0	0	0	0	0	0	0	0	0	0	0	0	0	0	0.01	0.1	0	0	0	0	0	0	0	0.07	0.28	0.14	0.06	0.03	0.07	0	0.06	0.24	0.29	0.12	0.00316945	0.00593248
Adcy9	0	0	0	0	0	0	0	0	0	0	0	0	0	0	0	0	0	0	0	0	0	0	0	0	0	0	0	0	0	0	0	0	0	0.02	0	0.008	0	0	0	0	0	0	0	0	0	0.383728	0.411243
Add1	5.8	5.4	4.1	6.7	7.5	7.2	6.5	8.2	11.1	8.8	7.3	9	9.6	16.7	7.5	11	16.2	12.9	7.8	8.1	8.1	3.8	4.1	5.4	5.5	5	5.2	7	9.2	7.3	7.5	6.3	7.3	8.3	8.1	6.9	6.9	6	5.3	2.4	6.8	4.9	4.3	3.7	3.9	0.0195512	0.030818
Add2	0	0.37	0.25	0.14	0.02	0.17	0.1	0.07	0.07	0	0	0	0	0	0	0	0	0	0	0	0	0	0	0	0.05	0	0.28	0	0	0	0	0	0	0	0	0	0	0	0	0	0	0	0	0	0	0.0243805	0.0374761
Add3	2.2	4.5	3.6	4.1	3.6	3.3	4.9	3.8	5.1	4.5	3.1	6.1	7.4	5	4	7.9	4.2	4.9	4.9	4.5	5.4	4.4	5.6	7.6	3.5	3.1	4.8	3.5	4.9	6.5	3.5	4.4	5.3	5	6.4	4.7	3.6	2.1	2.6	0.82	3	3.6	1.2	3.1	2.7	4.02e-05	0.000105692
Adh1	0	0	0	7.2	7	5.7	5.5	7.1	5.3	15.4	8.5	8.8	4.1	0	5.6	2.5	2.1	3.4	7.8	5.9	1.9	3.5	19.6	5.3	17.9	17.3	12.9	9.7	10.4	12.4	12.9	22.4	25.6	32.9	21.7	23.7	32.4	25.8	30.9	36.1	32.7	35.5	18.2	32.5	30	8.3e-10	5.15e-09
Adh5	33.8	23.2	28.3	20.1	22.4	18.9	22.7	26.2	19.4	34.1	10.6	23.9	32.7	25.1	23	16.8	25.1	18.2	17.2	19.9	20.9	11	24.6	17.1	17.2	13.7	12.7	18.9	23.4	13.6	17.8	17.7	12.7	23.8	21.3	23.2	21.5	23.2	25.9	14.6	19.8	23.2	15.3	22.1	17.3	0.00407511	0.00746212
Adh6a	0	0	0	0	0	0	0	0	0	0	0	0	0	0	0	0	0	0	0	0	0	0.18	0.46	0.78	0.69	1.6	1.5	1.6	1.3	2.6	1.4	1.2	7.6	3.1	5	3.9	0	0.35	0.25	0	0	0	0	0	0	0.00190189	0.00371381
Adh7	0	0	0	0	0	0	0	0	0	0	0	0	0	0	0	0	0	0	0	0	0	0.66	1.9	0.36	5.1	3.6	4.8	1.6	0.65	0.94	5.7	3.5	4.6	10.5	10.5	3.8	23.2	14.3	19.1	35.5	38.2	33.3	41.9	42.4	47.6	5.94e-18	2.72e-16
Adhfe1	0	0	0	0	0	0	0	0	0	0	0	0	0	0	0	0	0	0	0	0	0	0	0	0	0	0	0	0	0	0	0	0	0	0	0	0	1.3	0.65	1.1	0.36	1.1	0.99	0.83	1	1.7	8.74e-19	5.13e-17
Adi1	3.7	5.5	4.4	3.9	2.1	4.4	3.1	2.6	2.1	9.2	3.7	2.5	6.9	5.5	3.8	4.4	4.3	2.9	2.3	3.2	3.1	2.8	3	3.1	3	2.7	3	1.6	2.1	2.3	3.2	3.3	3.6	4.4	5	2.3	2.1	1.2	2.6	1.5	1.8	2	1.2	2.4	2.5	0.000436107	0.000961916
Adipoq	0	0	0	0	0	0	0	0	0	0	0	0	0	0	0	0	0	0	0	0	0	0.26	0.4	0.23	0.09	0.74	0.92	1.7	1.2	0	0	0	0	3.7	3.3	2.1	4.3	2.6	2	5.4	4	5.5	3.9	4.1	3.8	1.14e-12	1.33e-11
Adipor2	0	0	0	0	0	0	0	0	0	0	0	0	0	0	0	0	0	0	0	0	0	0	0	0	0	0	0	0	0	0	0	0	0	0	0	0	0	0	0	0	0	0	0.2	0.12	0	0.0177697	0.0283473
Adk	24.4	15.2	13.1	13.7	13.8	14.6	9.9	12.6	9.5	18.1	8.9	8.7	12.7	18.1	16.2	15.4	17.3	12.8	9.4	8.7	7.5	11.2	10.6	13.6	9.4	9.1	9.4	10.2	5.6	10.6	11.5	4.4	15.9	18.3	15.3	19.2	14.8	20	13.1	14.3	18.1	14.1	18.2	16.4	19.3	0.0100484	0.017005
Adnp	6.2	5.2	5.1	4.7	3.5	4.6	5.1	4.8	3.9	2	2.1	2.9	2.2	2.5	2.6	2	2.8	2.6	1.4	1.3	1.1	0.68	1.3	1.6	0.71	0.68	0.74	0.71	0.35	1.1	0.33	0.38	0.68	0.54	0.57	0.95	0.15	0.08	0.09	0	0	0	0.05	0.03	0.07	6.99e-13	8.46e-12
Ado	5.4	3.7	4.5	2.9	2.6	3.7	2.1	4	4.6	1.4	0.47	1.4	1.4	3.3	2.7	2.5	0.99	0	1.4	1.2	2.1	1.9	2.2	2	0.45	1.3	1.8	1.9	0	0.57	0	0	0	1.7	0.95	1.7	1.5	1.9	1.8	0.3	1.5	1.3	1	1	1.3	1.67e-05	4.73e-05
Adpgk	2.3	2.7	2.2	2.1	3.6	2.6	2.8	3.6	4.7	3	2.2	2.4	1.8	3.2	4.2	4	4.1	3.1	1.9	2.2	1.7	1.6	1.8	2.6	2.5	1.5	2.2	2.1	1.9	1.7	1.4	1.1	1.5	1.5	1.1	1.3	2.5	2	1.4	2	1.7	2.7	1.6	1.7	2.1	0.00347585	0.00644938
Adprh	12.7	14.9	12.7	11.1	12.4	13.9	12.7	10.5	11.2	11.3	6.8	7.9	11.2	10.2	10	7.3	5.9	4.6	4.7	6.8	5.1	4.8	7.8	6.2	5.5	3.9	5	4.1	2.1	4	3.3	0	4.4	3.7	5.3	6	2.1	1.6	1.3	1.4	1	2	0.73	1.5	0.94	2.89e-17	1.1e-15
Adprhl2	2.7	1.2	1.6	2.8	2.5	2.6	1.3	3.5	3.1	1.1	1.7	1.4	2.2	1.6	1.3	3.9	4.2	2.3	1.2	0.53	1.1	1.6	1.7	1.5	2.5	2.4	3.4	1.3	2.9	1.9	1.7	2	2.1	1.6	1.7	1.6	1.3	0.85	0.78	0.56	0.94	1.4	1.3	1.7	1.9	0.0228904	0.0354125
Adprm	0	0.1	0.25	0	0	0	0	0	0	0	0	0	0	0	0	0	0	0	0	0	0	0	0	0	0	0.1	0.23	0	0	0	0	0	0	0	0	0	0	0	0	0	0	0	0	0	0	0.59283	0.611208
Adrbk1	0.82	0.6	0.57	0.18	0.81	0.7	0.63	0.55	1	4.1	0.45	0.29	0.32	0.38	0.56	0.6	0.2	0.49	0.41	0.8	0.5	0.43	0.48	0.76	1.3	0.44	0.33	0.37	0.29	0.63	0.42	0.09	0.29	1.6	0.7	0.31	0.42	0.45	0.19	0.03	0.28	0	0.27	0.22	0.33	0.0991331	0.129711
Adrbk2	0	0	0	0	0	0	0	0	0	0.06	0	0.05	0	0	0	0	0	0	0	0	0	0	0	0	0	0	0	0	0	0	0	0	0	0.7	0.75	0.08	0	0	0	0	0	0	0	0	0	0.324119	0.357556
Adrm1	6.3	3.9	4.7	3.8	4.1	5.9	4.5	4.5	4.6	4.9	3	2.7	4	4.2	1.7	9.1	7.6	6.9	6	6.4	5.1	3.8	4.7	3.8	3.4	3.6	3.6	2.1	2	5.3	4.6	4	5.5	2.9	4.5	4.8	4.3	2	4	1.4	2.8	3.4	2.7	3	3.1	0.0130116	0.0215448
Adsl	12.8	8.9	10.2	10.7	12	10.7	10.3	12.1	13.8	11.2	9.5	6.2	8.8	9.8	8.5	13.9	13.3	12	10	7.9	8.3	5.1	6.8	5.9	7.4	6.8	7.1	8.7	3.3	7.8	11.4	2.4	7.8	6.5	6.4	8.7	9	9.6	8.6	8.4	10.1	9.2	6.2	6.5	7.4	0.0143492	0.0234511
Adss	16.1	11.7	10.9	13.2	11.1	16.2	12.8	9	9.4	16.7	5.7	7.5	16.2	8.9	10.7	11.7	10.2	10.9	11.7	10.3	10.5	6	6.5	9	5.9	7	6.6	7.7	8.1	5.8	2.7	4	8.5	4.7	4.8	9.1	9.4	6.8	8.3	4.2	8.1	5.4	5.1	5	6	3.77e-05	9.97e-05
Adssl1	0	0	0	0.01	0	0.01	0	0	0	0	0	0	0	0	0	0	0	0	0	0	0	0	0	0	0	0	0	0	0	0	0	0	0	0.15	0	0.05	0.65	0.11	0.18	0.02	0.48	0	0.53	0.71	1	8.85e-08	3.72e-07
Aebp1	0.09	0	0.12	0.45	0.35	0.37	0.61	0.68	0.66	0.93	0.44	1.8	0.87	0.59	0.86	1.7	2.3	0.84	1.1	1.8	1.8	0.93	1.7	1.6	1.6	1.6	1.7	1	2.8	1.5	1.1	1.8	2.3	0.84	0.68	2.7	1.7	0.79	1	0.6	1.1	0.81	0.7	0.61	0.47	2e-06	6.58e-06
Aebp2	0.09	0.08	0	0	0.18	0.17	0.16	0.08	0	0	0	0	0	0	0	0	0	0	0	0	0	0	0	0	0	0	0	0	0	0	0	0	0	0	0	0	0	0	0	0	0	0	0	0	0	0.00133579	0.00269404
Aes	0	0	0	0	0	0	0	0	0	0	0	0	0	0	0	0	0	0	0	0	0	0	0	0	0.6	0	0.3	0	0	0	0	0	0	0	0	0	0	0	0	0	0	0	0	0.48	0.49	0.183329	0.218435
Afap1	0.06	0.03	0	0	0	0	0.39	0.19	0.26	0	0	0	0.33	0	0.05	0.14	0.06	0	0.06	0.09	0.06	0	0.28	0.17	0.31	0.4	0.56	0.4	0.54	0.5	0.58	0	0.49	0	0.17	0.38	0.03	0.12	0.04	0	0	0	0	0	0	0.00177245	0.00347964
Afap1l1	0	0	0	0	0	0	0.04	0	0.14	0	0	0	0	0	0	0	0	0	0	0	0	0	0	0	0	0	0	0	0	0	0	0	0	0	0	0	0	0	0	0	0	0	0	0	0	0.21631	0.251832
Afap1l2	0.008	0.06	0.03	1.6	0.35	0.17	0.63	6.8	1	0.19	0.14	0.51	0.31	0.22	0.24	0.16	0.07	0.19	0.21	0.17	0.07	0.003	0.07	0.07	0.14	0.07	0.08	0.22	0.09	0.25	0.15	0.14	0.21	0.04	0.09	0.16	0	0	0	0	0	0	0	0	0	0.0737666	0.0996574
Aff4	0.04	0	0.03	0.04	0.07	0.05	0	0.03	0.007	0	0	0	0	0	0	0	0	0	0	0	0	0	0	0	0	0	0	0	0	0	0	0	0	0	0	0	0	0	0	0	0	0	0	0	0	0.000717107	0.0015193
Afg3l1	0.01	0.05	0.04	0	0.03	0.04	0.91	0.06	0.04	0	0	0	0.006	0	0.05	0	0	0	0	0.06	0.05	0	0	0	0.09	0.08	0.03	0	0	0	0	0	0	0	0	0	0	0	0	0	0	0	0	0.006	0.16	0.313137	0.347901
Afg3l2	0.79	0.57	1.7	0.74	1.2	0.79	0.69	0.45	1.4	1.2	0.65	0.45	0.63	0.9	0.83	1.4	1.1	1.6	0.53	0.85	0.79	0.84	1.3	1.2	1.3	1.5	1.3	1	1.4	1.6	0.94	0.44	1.4	2	2.3	1.8	2.9	3.1	1.8	1.5	1.5	1.3	2.1	2.4	2.9	6.05e-07	2.19e-06
Afm	0	0	0	0	0	0	0	0	0	0	0	0	0	0	0	0	0	0	0	0	0	0	0	0	0	0	0	0	0	0	0	0	0	0.46	0.11	0.17	0.07	0.08	0	0	0	0	0	0.05	0.1	0.358213	0.388276
Afp	9.4	98.6	147	170	170	177	160	126	203	286	268	231	303	272	215	310	246	251	219	216	215	159	161	162	55.5	47.1	60.7	88	81.6	64.8	27.3	34.6	45.1	6	2.4	9.8	0	0	0	0	0	0	0	0	0	7.59e-06	2.27e-05
Aftph	0.07	0	0.01	0.11	0.09	0.04	0.05	0.02	0.04	0	0	0	0	0.09	0.06	0	0	0	0	0.12	0.2	0.09	0.25	0.13	0.35	0.07	0.03	0.2	0	0.21	0	0	0	0.29	0	0.11	0.08	0.12	0.19	0.07	0.12	0.16	0.07	0.18	0.21	0.0248767	0.0381472
Aga	0.09	0	0.44	0	0	0	2.2	0.55	0.55	0.66	0.35	0.57	0.42	0.92	0.45	0	0	0	0.11	0.22	0.66	0.73	1.6	1	0.47	0.59	0.47	0.57	0	1.2	1.2	0	1.5	1.6	1.1	0.27	0	0	0	0.24	0.59	0.29	0.15	0.33	0.88	0.226972	0.262257
Agap1	0.14	0.08	0.13	0.28	0.29	0.66	0.13	0.23	0.29	0.02	0	0.13	0.05	0.11	0.2	0.13	0.12	0.15	0	0.03	0.21	0	0	0	0.05	0	0.07	0.04	0.14	0.008	0	0	0	0.1	0.06	0.06	0.07	0.02	0	0	0	0	0.11	0.08	0.04	0.000986008	0.00203674
Agap3	0.43	0.43	0.29	0.28	0.4	0.54	0.26	0.32	0.49	0	0	0	0.09	0.3	0.18	0.35	0.27	0.1	0.22	0.29	0.11	0.1	0	0.12	0.06	0.11	0.17	0.11	0	0.21	0	0	0	0.07	0	0.04	0	0	0	0.06	0.06	0.23	0	0	0	0.000250977	0.000577812
Agfg1	1.6	2	1.9	2	2.4	3.1	3.1	2.3	3	1.6	1.6	1.7	1	2.4	1	3.1	2.8	1.8	1.7	1.4	0.51	1.2	1.8	2.7	1.2	0.59	0.71	1.6	0.74	1.1	0.92	0	1.4	1.4	1.2	2	1.4	0.69	1.4	0.46	0.75	0.88	0.39	0.45	0.9	0.000404174	0.000897931
Agfg2	0	0	0	0.37	0.1	0.11	0	0	0	0	0	0	0	0	0	0	0	0	0	0	0	0	0	0	0.15	0.04	0.1	0	0	0	0	0	0	0	0	0	0	0	0	0	0	0	0.41	0.44	0.12	0.0809119	0.108344
Agk	4.1	3.3	3.7	2.7	5.9	3	2.9	3.9	4.5	4.1	2.2	2.5	2.7	2.5	3.8	4.3	3.7	1.9	4.5	2	2.8	1.6	2.6	3.1	2.1	1.6	3.4	1.5	5.1	4.8	3.2	1.3	2.6	1.8	5	3.6	6.1	2.5	4.3	2.9	2.5	2	2.3	2.3	3.9	0.491967	0.515253
Agl	0.94	0.43	0.22	0.42	0.95	0.29	0.32	0.38	0.31	0.87	0.38	0.33	0.41	0.58	0.4	0.9	0.96	0.89	0.56	0.96	0.71	0.87	1.4	1.8	1.1	1.2	1.2	1.1	0.7	0.76	0.87	0.75	1.6	0.58	0.51	1.1	0.99	0.75	1.2	1.1	0.72	0.93	0.31	0.3	0.73	8.91e-05	0.000220853
Ago1	0.18	0.17	0.35	0.15	0.17	0.27	0.26	0.58	0.32	0.27	0	0.22	0.25	0.37	3.9	0	0	0	0.13	0.32	0	0.03	0.17	0.1	0.23	0.25	0.23	0.53	1.6	0.32	0.26	0	0.47	0.45	0.11	0.69	0.44	0.21	0.22	0.08	0.11	0.32	0.11	1.4	0.24	0.594809	0.61293
Ago2	1.4	3	1.9	1.6	3.3	2.2	1.7	2.7	2.4	1.5	1.2	0.97	1.9	2.1	1.8	2.6	2.6	1.7	2	1.7	1.5	1.4	2	1.9	1.8	1.8	1.5	1.7	1.6	2	1.8	1	2.7	1.2	1.2	2.7	1.6	1.1	1.2	0.71	1.2	1.5	0.83	0.8	1.6	0.00233734	0.00448205
Ago3	0	0	0	0	0	0	0	0	0	0	0	0	0	0	0	0	0	0	0	0	0	0	0	0	0	0	0	0	0	0	0	0	0	0	0	0	0	0	0	0	0	0	0.03	0.16	0.14	0.00518946	0.00932693
Agpat1	0.51	0.85	0	0	1	0.58	0	0	0	0	0	0	3.5	0.54	0.8	0.46	0.47	0	0	0.45	3.1	0	0.21	0.61	0.58	0	0.41	0	0	0	0.28	0	1.2	0	0	0	0	0	0	0	0	0	0.35	0.23	0	0.328475	0.361168
Agpat2	0	0	0	0	0	0	0	0	0	0	0	0	0	0	0	0	0	0	0	0.33	0.51	0.31	0.17	0.52	0.85	0.48	0.49	0	0	0	0.68	0	1.1	0.67	0	0.45	0	0	0	0.6	0	0.43	0.47	0.61	0	0.00380709	0.00700476
Agpat3	0	0.5	0.23	0	0.29	0.54	0.4	0.33	0.61	0.48	0	0.35	0.13	0.5	0.6	0.94	0.81	0	0.47	0	0.81	0.52	1	0.26	0.89	1.7	1.1	2.1	3.2	1.6	0.5	3.6	1	1.5	0.56	1.8	0.93	1.2	0.34	1.1	0.84	1.5	0.95	0.51	0.95	0.00305866	0.00574191
Agpat4	0.18	0.28	0.16	0.18	0.34	0	0.35	0.25	0.57	0.31	0.26	0.34	0.51	0.28	0.16	0.51	0	0.08	0	0.29	0.07	0.18	0.06	0.43	0.61	0.79	0.67	0.4	0	0.37	0.25	0	0.34	0.3	0.48	0.6	0.77	0.21	0.31	0	0.42	0.55	0.63	0.72	1.2	0.0371151	0.0544043
Agpat5	0	0	0	0.14	0.12	0	0.19	0.21	0.04	0	0	0	0	0.15	0.03	0	0	0	0	0	0	0	0	0	0.21	0.06	0	0	0	0	0	0	0	0	0	0	0.06	0	0.04	0	0	0	0.13	0.03	0.14	0.0852138	0.113353
Agpat6	0.18	0.15	0.07	0.06	0.16	0.19	0.28	0.35	0.5	0	0	0	0	0	0	0	0	0	0	0	0	0	0	0	0	0	0	0	0	0	0	0	0	0	0	0	0	0	0	0	0	0	0	0	0	0.000163738	0.000387062
Agps	2.3	1.9	2.1	0.93	1.9	1.8	2	1.5	1.4	2	1.2	1.8	1.3	1.4	1.7	1.4	1.4	0.6	0.35	1	1.8	0.6	0.37	0.51	0.66	0.73	0.75	0.96	2.2	0.91	0.72	1.2	0.81	0.75	0.67	0.79	0.4	0.28	0.62	0.74	0.6	0.88	0.97	1.2	1.5	1.85e-06	6.12e-06
Agr2	0.87	3.9	3.5	7.1	7.3	4.8	21.9	12.2	17.3	43.6	32.1	31.1	32	30.6	23.4	177	144	171	146	147	171	201	144	181	228	220	235	464	507	345	401	538	343	320	314	264	343	396	342	618	509	424	517	518	414	1.76e-13	2.52e-12
Agrn	0.98	1.3	1.5	1.2	1.3	1.3	1.8	1.4	1.8	2.6	1.3	1.6	2.2	1.3	1.3	2.1	2.2	1.7	1.3	1.9	1.6	1.1	2	1.5	1.7	1.6	1.6	1.8	1.8	2	1.2	2.2	1.6	0.76	0.84	1.2	1	0.98	0.94	0.42	0.72	0.7	0.36	0.64	1	6.63e-06	2e-05
Agt	0	0	0	0	0	0	0.21	0	0.26	0.22	0.71	1.4	0	0	0	0.68	0.52	0.27	0.13	0.22	0.15	0.2	0.69	0.42	0.34	0.46	0.36	0.5	0	0.5	0.63	0	0.56	0.44	0.93	1	0.39	0.08	0.15	0	0	0	0.69	0.62	0.19	0.0654251	0.0894789
Agtr2	0	0	0	0	0	0	0	0	0	0	0	0	0	0	0	0	0	0	0	0	0	0	0	0	0.47	1	1	0	0	0	0	0	0	0	0	0	0	0	0	0	0	0	0	0	0	0.197632	0.23309
Ahctf1	0.38	0.56	0.61	0.41	0.35	0.47	1.5	0.32	1.1	0.27	0.33	0.33	0.23	0.42	0.44	0.34	0.35	0.18	0.04	0.11	0.11	0.09	0.13	0.15	2.1	0.15	0.2	0.24	0.18	0.08	0.02	0.08	0.12	0.08	0	0.16	0.02	0	0.03	0	0	0	0.009	0.003	0.01	0.00549252	0.00982334
Ahcy	105	70.8	61.8	51	61.2	57.7	52.1	71.9	64.9	58.5	44.3	41.1	58.3	61.4	40.9	49.6	49.9	50.4	32.8	32.8	34	35.5	38.8	38.4	33.1	32.1	33.7	31.7	26.7	23.4	27	29.6	33	36.1	39.8	35	28.7	35.2	27.5	30.3	32.4	33.6	30.6	34.2	37	6.62e-09	3.47e-08
Ahcyl1	4.6	5.9	4.4	220	6.5	7.7	7.1	34.6	46.6	7.2	156	203	3.6	8.7	3.6	7.8	5	57.4	4.4	1.3	0.36	4.5	4.1	5.5	179	167	186	6.5	3.9	3.5	2.5	0	83.5	1	54.6	40.1	3.1	1.5	1.2	2.6	2.5	4.9	1.5	1.5	4.1	0.212384	0.247899
Ahcyl2	3.2	0.95	0.37	0.34	1.3	2.5	0.67	0.93	0.69	2.1	0.28	1	5.7	0.3	2.4	2.6	2.9	0.14	3.1	8	8.7	4.3	3	7.3	8.7	0.75	8	3	6.3	2.4	2.5	4.1	0.91	15.4	1.9	1.3	12.6	11.9	19.3	14.1	22.4	16.4	19.4	18.1	16.2	2.43e-14	4.22e-13
Ahdc1	0.21	0.19	0.21	0.18	0.15	0.09	0.21	0.26	0.1	0.04	0.05	0.11	0.05	0.1	0.13	0.04	0.05	0	0	0	0	0	0	0	0.01	0.002	0	0	0	0	0	0	0	0	0	0	0	0	0	0	0	0	0	0	0	1.85e-12	2.07e-11
Ahnak	5.7	12.5	11	17.7	19.2	15	32.6	30.9	34.5	113	64.9	67.9	71.1	48.9	61.5	120	125	164	162	156	157	170	223	175	153	163	150	170	211	164	145	276	150	155	163	173	122	117	108	82.2	95.1	120	93	89.9	94.9	3.92e-15	8.16e-14
Ahr	0	0	0	0	0	0	0.08	0.3	0.24	0	0	0	0	0	0	0	0	0	0	0	0	0	0	0	0	0	0	0	0	0	0	0	0	0	0	0	0	0	0	0	0	0	0	0	0	0.0725263	0.0982457
Ahsa1	31.7	25.4	13.3	27	30.7	29.4	31.8	15.3	29.8	16.5	10	11.4	17	19.8	25.5	8.6	11.2	10.7	10.5	8.6	7.5	7.6	10.9	8.7	5.5	20.9	7.7	4.6	3.5	4.3	4.3	0.68	4.6	5.8	4.5	7.2	6.6	8.8	4.1	2.8	5.1	6.5	16.7	4.3	12.9	2.13e-09	1.22e-08
Ahsa2	3.6	0.67	0.78	0.98	0.93	2.3	0.48	2.2	0	0	0	0	0	0.52	0.27	0	0	0	0	0	0	0	0	0	0	0	0	0	0	0	0	0	0	0	0	0	0	0	0	0	0	0	0	0	0	0.000366613	0.000820178
Ahsg	0	0	0	0.48	0.23	0	2.1	0.56	1.9	5.1	5.1	6	2.8	6.1	4	57	49.3	61	45.4	44.6	39.9	34.8	50.9	32	33.9	23.4	35.1	47.9	29.5	66.2	35.2	31.4	51.6	71.9	64.4	106	29.6	27.7	32.4	28.3	25.2	22.7	19.2	22.8	21.5	3.06e-12	3.3e-11
Ahsp	0	1.6	1.5	0	0	0	0.77	0	2	0	0	0	2.3	0	1.4	0	0	0	0	0	0	0.99	0.12	0	0	0	0	0	0	0	0	0	0	0	0	0	0	0	0	0	0	0	0	0	0	0.00312641	0.00585763
AI314180	1.8	2.2	1.6	2.1	2.2	1.8	1.6	2.3	2.3	3.1	0.96	0.82	1.4	1.9	1.5	3.4	3.1	1.1	1.1	1.5	1.2	1.1	1.5	1.2	1.7	1.7	1.9	1.8	1	1.8	1.3	0.27	1.9	0.96	1.3	1.4	1.7	1.1	0.87	0.93	0.92	0.8	0.89	0.97	1.1	0.00928116	0.0158363
AI462493	0	0	0	0	0	0	0	0	0	0	0	0	0	0.43	0.43	0	0	0	0	0	0	0	0	0	0	0	0	0	0	0	0	0	0	0	0	0	0	0	0	0	0	0	0	0	0	0.128682	0.163034
AI597468	11.4	9.2	11.6	11.3	13	15.4	10.9	16.6	16.3	7.7	10.3	10.4	6.7	10.5	9.1	9.9	11.7	22.7	11.1	13.1	15	0.79	3.6	2	0.55	1.9	2.8	7.1	9.2	5.4	7.8	0	7.4	5.6	0	9.3	4.9	11.3	9.2	2.7	0.57	0.9	2	0.85	2.5	0.00121663	0.00247123
AI597479	0.43	0.66	0.46	0.21	0.28	0.73	0.12	0.52	0.56	0	0	0	0.19	0.4	0.33	0	0	0	0	0	0	0	0	0	0	0	0	0	0	0	0	0	0	0	0	0	0	0	0	0	0	0	0	0	0	1.86e-08	8.91e-08
AI661453	0	0	0	0	0	0	0	0	0	0	0	0	0	0.08	0.04	0.83	1.4	0.49	0.71	0.71	0.8	0.36	0.78	0.53	0.37	0.47	0.4	0	0	0	0.21	0	0.44	0.29	0.18	0.2	0.23	0.4	0.37	0.3	0.44	0.33	0.64	0.52	0.79	1.75e-05	4.92e-05
AI837181	1.5	2.1	2.4	1.7	1.7	0.75	0.99	0.91	2.1	3.6	2	1.9	2.2	2.9	1.3	1.2	0.25	1.1	1.3	2	0.55	1.6	2.9	1.6	2.3	0.97	1.5	0.88	1	1.7	0.7	0.37	1	3.3	1.5	1.5	1.2	0.16	0.96	0.26	0.85	0.95	0.27	2.1	2.5	0.0363979	0.0534755
AI846148	0.05	0.02	0	0	0	0	0.09	0.09	0.32	0	0	0	0	0	0	0	0	0	0	0	0	0	0	0	0	0	0	0	0	0	0	0	0	0	0	0	0	0	0	0	0	0	0	0	0	0.0586167	0.081143
Aida	0	1.1	0.17	0.49	0.49	0.11	0.66	0.41	0.57	0	0	0	0.004	0	0.19	0	0	0	0	0.21	0.38	0.31	0.75	0.18	0.46	0.48	0.46	0.43	0	0.21	0.6	0	0.59	0	0.33	0.42	0	0	0	0	0	0	0	0	0	0.0188521	0.0298632
Aif1l	1.6	2.5	2.8	1.2	1.6	0.62	0	0.96	0.54	0	0	0	0	0.18	0.29	0	0	0	0	0	0	0	0	0	0	0	0	0	0	0	0	0	0	0	0	0	0	0	0	0	0	0	0	0	0	0.000106284	0.000260053
Aifm1	7.7	4	2.9	7.5	5.2	6.1	6.6	5.2	6.4	5.3	1.5	2.6	4.5	3.9	4.4	6.4	6.3	4.5	6.6	5.6	4.8	5.1	4.2	7.6	7.3	9.2	7.5	9.8	8.7	7.7	7.4	7.8	11.4	9.9	10.9	10.1	21.3	21.1	22.8	17.2	19.9	21	23.1	23.5	24.4	1.48e-22	2.37e-20
Aifm2	0	0	0	0	0	0	0	0	0	0	0	0	0	0	0	0	0	0	0	0	0	0	0	0	0.07	0.11	0	0	0	0	0	0	0	0.02	0	0.36	0	0.22	0.19	0	0	0	0	0	0	0.270775	0.305562
Aim1	0	0	0	0	0	0	0.009	0.02	0.008	0.1	0	0.03	0.04	0	0.04	0.91	0.84	0.71	0.8	0.9	0.7	0.31	0.85	0.61	0.31	0.54	0.4	0.39	0.09	0.39	0.18	0.16	0.48	0.23	0.29	0.2	0.05	0.09	0.08	0.04	0.07	0.08	0.12	0.24	0.2	5.55e-09	2.97e-08
Aim1l	0	0	0	0	0	0	0	0	0	0.87	0.02	0	0	0	0	0.11	0.1	0.15	0.02	0.09	0.16	0.02	0.13	0.07	0.03	0	0.02	0	0	0	0	0	0	0	0	0	0	0	0	0	0	0	0	0	0	0.580145	0.599429
Aimp1	12.6	15.8	11.3	13.5	14.8	14.5	11.9	13.4	15.3	12	9.4	9.8	10.3	15.5	10.2	19.5	21.6	12.3	17.5	16.8	14.3	9.4	15.6	14.5	11	13.9	13.4	13	18.4	11.6	9.2	9.6	10.6	12.7	12.1	12.4	10.6	9.1	8.4	7.9	8.5	8.5	8.6	9.2	9.5	0.000218334	0.000506915
Aimp2	6.5	4.9	3	3.2	7.9	5.3	5.3	3.9	4.5	4.9	1.5	2.2	5.2	5.4	5	4	1.7	2.5	5.5	5.1	3.2	3.1	3.6	3.8	1.8	3.7	1.9	2.7	1.7	4.1	3.8	0	3.3	3.3	4.6	3.9	3.4	2.8	2.8	1.8	1.3	3.1	2.7	2.1	0.96	0.000659877	0.00140737
Aip	5.3	3.7	5.5	4.7	6.3	6.6	5.3	6.4	6	6.5	3.9	2.4	5.4	5	3.7	7.7	4.9	5	3.7	4.1	4.3	2.6	4.1	3.9	4.2	2.9	3.3	2.8	3.7	3.6	2.4	2.3	4.6	4.1	4.5	5.7	3	1.9	2.6	1.1	1.4	3.9	1.2	1.8	1.9	1.64e-06	5.49e-06
Ak1	2.1	3.8	2.7	3.1	1.6	2	2.2	1.2	0.82	2.4	0.89	0.43	2.3	1.7	1.1	7.8	6.8	2.1	4.6	4.5	2.2	2.4	3.4	2.2	5.5	2.3	7.3	2.2	23.7	8.8	10.1	11.2	8	24.4	22.9	16.6	29.4	30	18.6	23.1	36.4	28.4	34.6	37.4	39.9	4.1e-14	6.77e-13
Ak2	27.3	25.5	25.7	22	23.7	26.7	35.2	25.2	26.2	30.4	23.1	21.1	24.8	23.1	24.3	41.5	25.2	33.8	22.9	33.7	30.6	18.2	25.6	27.4	26.7	26.2	28.2	22	24.8	22.9	16.1	24.8	18.6	28.9	18.1	16.1	20.8	20.8	19.7	16.5	16.1	21.2	30.6	24.7	20.3	0.0971796	0.127372
Ak3	10.5	4.5	7.1	3.8	9.9	8.8	10	9.2	13.4	9.2	3.9	7.4	4.5	11.7	6.3	26.3	25.7	14.4	19.3	11.4	17.8	29.5	34.4	23.1	29.6	40.6	38.1	40.6	33.5	33	25.8	32.2	39.5	41.9	45.1	35.4	48	44.7	55.6	54.7	54.8	49.5	50.2	44.9	51.4	2.23e-17	8.73e-16
Ak4	4.2	1.5	1.3	12.7	2.9	2.7	4.3	1.9	3.1	1.3	3.2	2.1	0.91	2.8	1.9	9.2	8.7	6.3	3.9	5.3	4.8	4.1	3.9	9	6.7	9.7	7.8	3.4	1.6	9.4	5.5	3	7.5	12.4	14	9.1	11.1	9.2	9.4	11.1	7.8	11.1	8	10.4	13.2	2.23e-06	7.28e-06
Ak5	0.51	0.17	0.34	0.4	0.19	0.26	0.07	0.27	0.21	0	0	0	0	0	0	0	0	0	0	0	0	0	0	0	0	0	0	0	0	0	0	0	0	0	0	0	0	0	0	0	0	0	0	0	0	2.67e-05	7.27e-05
Akap1	0	0	0	0.18	0.25	0.16	0.13	0.06	0.41	0.11	0.15	0.2	0	0.21	0.94	1	1	0.52	0.31	0.46	0.58	0.13	0.41	0.25	0.67	0.9	0.79	0.74	0.45	0.93	0.61	0	1.1	0.18	0.42	0.75	0.39	0.52	0.22	0.53	0.49	0.33	0.57	0.71	1	0.000333725	0.000752966
Akap10	0	0	0	0.02	0	0.03	0	0.07	0.07	0	0	0	0	0	0	0	0	0	0	0	0	0	0	0	0	0	0	0	0	0	0	0	0	0	0	0	0	0	0	0	0	0	0	0	0	0.0285298	0.0429851
Akap12	5.4	4.2	6	7.4	7.6	7.3	8.7	8.7	9.9	12.9	8.1	8	11.7	8.2	7.1	12.7	10.9	10.1	10.6	14.3	13.1	7.6	8.6	9.4	11.1	11.7	11.7	11.7	11	12.2	12.1	7.9	11.7	5.5	5.3	12.6	4.5	4	2.9	0.79	1.5	1.8	1.3	1.1	1.5	1.78e-11	1.63e-10
Akap13	0.18	0.11	0.19	0.27	0.19	0.15	0.09	0.17	0.41	0.09	0.04	0.08	0.04	0.04	0.09	0.24	0.14	0.07	0.3	0.09	0.1	0.09	0.09	0.11	0.11	0.12	0.11	0.15	0.02	0.04	0.06	0.007	0.13	0.05	0.1	0.09	0.07	0	0.05	0.02	0.04	0	0.04	0.03	0.09	0.00737135	0.0128718
Akap2	0.76	1.4	1	1.7	2.1	2.5	2.1	2.6	2.4	2	0.89	2.7	2.6	1.6	2	2.3	2	1.4	0.91	2.5	1.5	1	0.92	2	1.5	0.93	1.8	1.7	2.9	2	1.3	0.87	2	1.6	0.88	1.5	2.1	1.3	1.7	0.69	0.54	0.78	1.4	1	1.7	0.0437391	0.0627717
Akap5	0.05	0	0.11	0.05	0.1	0.07	0.14	0.04	0.14	0.03	0.2	0.05	0.05	0.09	0.05	0.19	0	0.13	0	0.75	0.44	0.06	0.08	0.14	0.22	0.17	0.25	0.3	0.39	0.36	0.37	0	0.52	0	0.02	0.08	0	0	0	0	0	0	0	0	0	0.00092427	0.00191695
Akap8	1.7	1.6	2.1	1.4	1.5	2.2	2.1	2.6	2.5	1.5	1.3	1.5	1.3	1.8	1.4	0.66	0.69	0.49	0.56	1.2	0.78	0.5	1.2	0.81	0.54	0.71	0.68	0.28	0	0.44	0.29	0.58	0.55	0.4	0.47	0.38	0.38	0	0.29	0	0	0	0.12	0.14	0.15	4.18e-16	1.17e-14
Akap8l	0	0	0	0	0.08	0.11	0.06	0.08	0.13	0.03	0	0.03	0	0	0	0	0	0	0	0	0	0	0	0	0.05	0	0.01	0	0.08	0.03	0	0	0	0	0	0	0	0	0	0	0	0	0	0	0	0.0120793	0.0201314
Akap9	0.09	0.03	0.09	0.12	0.05	0.07	0.06	0.07	0.09	0.04	0.1	0.85	0.08	0.03	0.09	0.34	0.06	0.1	0.02	0.07	0.1	0.11	0.06	0.08	0.06	0.1	0.08	0.06	0.08	0.08	0.02	0.07	0.05	0.04	0.18	0.59	0.02	0.02	0.03	0.003	0.006	0.01	0.03	0.05	0.06	0.251934	0.28674
Akr1a1	22	18	15.1	18	17.3	17.3	14.6	19.7	18.9	28.8	17	21.9	28.5	23.1	19.8	27.2	34.2	36.1	29.1	29.8	25.7	33.8	40.1	33.1	50	47.4	58	54.1	48.8	68.9	69.6	61.1	58.7	70	71	66.6	68.7	77.3	77.8	64.2	62.4	52.8	64	63.8	63.9	1.55e-11	1.44e-10
Akr1b10	0.82	1.4	0	3.2	3.1	2	1	0.75	0.62	1.7	1.3	0	1.1	0.31	0.88	0	0	0	1.1	1.8	2.9	3.1	3	1.1	0.21	1.2	1.7	4.3	0	0.52	2.7	0	3.2	1.4	0.91	1.9	1.7	2.6	2.7	0.29	0.99	3.4	4.2	5.2	5.3	0.00870797	0.0149608
Akr1b3	29.4	33	33.9	26.4	32.2	32.5	26.4	26.8	26.9	24.3	26.1	24.5	24.1	24.8	26.4	34.6	32.2	40.6	37.5	33.4	37	34.4	33.8	30.6	41.5	39.9	42.7	30.1	24.9	29.6	41.5	17.9	42.4	56.5	49.7	39.3	38.2	53.3	46.8	49.7	46.9	46.4	52.5	58.5	65.2	6.04e-09	3.2e-08
Akr1b7	0.9	1.1	3.2	3.7	4.1	1.9	0.99	1.5	1.3	0.94	1.4	2.3	0.43	0	0.86	5.7	1.4	9.5	2.9	6.6	1.9	1.6	2.5	0.88	7.6	6.3	9.6	5.2	4.7	2.1	10.5	0	5.3	4.8	3	4.9	3.3	4.3	3.6	7.4	7.3	6.9	11.2	9.7	13.7	2.26e-05	6.24e-05
Akr1b8	1.4	1	2	0	0	0	0.31	1.6	2.1	0	0	0	0.29	0.85	0.31	0	0	0	0	0.25	0.65	0.08	1.8	1.7	14.6	11.5	13.5	2.3	0	10.2	5.7	2.1	5.2	7.3	5.5	6.6	3.1	3.1	1.4	9.7	12	8.1	16.9	8.8	16.9	0.000137997	0.000330693
Akr1c12	1.6	1.4	1.9	4.3	4	3.7	3.6	2.1	5.2	7.2	0	1	3.5	4.4	3.7	4.7	3.5	6.8	2.8	12.5	10.1	5.2	6.6	4.7	14.7	9.7	13.7	23.5	10.8	17.6	18.2	20.4	14.6	35.3	10.9	22.4	17.7	11.7	20.2	20.8	8.7	16.6	21.3	25.5	31	9.61e-07	3.34e-06
Akr1c13	1.9	3.9	1.3	8	4.3	4.1	7.2	6.8	7.8	14.1	9.8	13	17.4	11.6	9.3	14.3	17.4	13.8	20.1	15.6	15.5	17.3	13.2	16.4	10.8	13.7	19.7	0.75	7.4	6	19.9	4.9	15.3	25.4	21.5	10.5	17.1	19.2	17.4	17.6	26.3	11.3	19.7	21.5	20.4	3.43e-05	9.15e-05
Akr1c14	0	0	0	0	0	0	0	0	0	0	0	0	0	0	0	0	0	0	0.16	1	0.53	0.6	0.69	0.24	0.83	0.46	1.3	0.4	0.29	0.33	1.6	3.6	2.8	3.8	5.5	2.3	6.9	6	5.3	12.7	9	6	14.3	15.7	15.4	4.88e-14	7.94e-13
Akr1c19	4.5	6.6	5.6	9.7	8.9	6.7	6.1	8.8	8.4	9.8	9.1	9.8	13.5	10.2	9.8	10.5	7.5	9.8	11.9	12	11.5	10.5	10.5	10	7.9	8.3	7	10.4	5.1	4.2	6.5	6.8	7.7	5.2	6.4	5.4	5.8	6.6	6	5.7	8.5	7.5	8.3	6	8.2	0.212687	0.24814
Akr1c6	0	0	0	0.56	0.35	0.57	0	0	0	0	0	0	0	0	0	0	0	0	0	0	0	0	0	0	0	0	0	0	0	0	0	0	0	0	0	0	0	0	0	0	0	0	0	0	0	0.0456822	0.0651343
Akr1e1	8	7.8	6.9	6.9	7.3	6.4	7.1	8.9	8.5	11.4	5.9	7.2	8.1	10.1	9.1	3.8	13.3	10.4	7.8	6.4	9.1	8.9	10.8	9.6	13.6	11.6	12.8	13.4	14.7	10.1	13.7	25.5	12	14	17	17.7	17.1	17.8	16.1	16.4	16.3	14.6	13.6	13.4	17.9	3.95e-06	1.24e-05
Akr7a5	13.5	8.9	8.1	10	11.3	11.5	13	8.4	7.9	11.9	3.8	4.8	7.9	9.6	8.2	8.5	10.5	9.7	8.9	9.1	6.5	8.1	7.5	8.7	7.8	8	8.6	6.6	4.1	8	9.3	0.26	14.4	10	11.6	8.5	11.8	11.4	12.5	7.1	7.9	9.8	13.2	10.8	11.6	0.0868898	0.115342
Akt1	3.3	6.4	5.5	5.3	5.4	4.4	5	4.5	4	5.2	2.7	4	4.9	4.5	4.2	3.1	5	3.2	1.7	2.2	2.8	2.9	3.1	3.6	20.1	3	3.6	2.6	2.1	1.6	1.7	1.1	4.3	2.2	1.3	2	1.3	0.23	1.3	0.15	0.51	0.71	0.35	0	1.2	0.00557766	0.00996169
Akt1s1	1.8	1.4	1.8	1.3	0.75	1.7	1.1	1.6	0.71	1.8	0.04	0	1.4	2	1.8	0	0.52	1.4	1	0.87	1.6	0.35	1.4	1.3	0.63	0.81	0.77	0.69	0	1.4	0.97	0	1.6	0	1.3	0.78	0	0	0	0.64	0.77	0	0.73	1.1	1.1	0.00500023	0.00900792
Akt2	0.85	0.85	1.3	1.3	0.95	1.2	0.8	1.1	1.2	1.4	0.66	0.18	1.4	1.2	1.4	0.38	0.46	0.58	0.43	0.52	0.2	0.73	0.73	0.9	0.4	0.43	1.1	0.17	0.39	0.69	0.78	0.29	1.1	0.75	0.88	0.81	0.71	0.26	0.88	0.52	1.1	0.74	0.19	0.67	0.22	0.000138372	0.000331385
Akt3	0.71	0.96	0.63	0.69	0.74	0.57	1	0.27	0.35	0.2	0.05	0.07	0.23	0.26	0.68	0.15	0.1	0.09	0.06	0.1	0.15	0.08	0.1	0.12	0.08	0.06	0.07	0	0	0	0	0	0	0.1	0.12	0.33	0.16	0.09	0	0	0.06	0.2	0	0	0	7.99e-08	3.38e-07
Alad	8.2	5.2	7	7.2	7.9	7.3	6.2	8.1	9.2	8.3	9.2	6.6	9.1	8.6	8.9	20.1	18.3	13.9	14.2	14.4	11.8	12.8	15.2	11.9	14.7	15.3	17.2	7.6	5	11.4	12.8	8.4	15.4	15.8	14.8	16.3	10.6	9.9	9	8.8	9.7	9.1	8.8	8	8.3	5.85e-08	2.54e-07
Alas1	0	0	0	0	0	0	0.08	0	0.05	0	0	0	0	0	0	0	0	0	0	0	0	0	0	0	0.03	0	0.03	0	0	0	0	0	0	0	0	0	0	0	0	0	0	0	0	0	0	0.339814	0.371295
Alb	33.8	11.9	13.2	39.6	46.5	36.6	58.2	30.6	74.5	181	176	145	153	154	118	521	441	560	429	383	365	572	616	474	354	261	357	564	504	472	523	507	766	983	972	1452	863	1019	978	967	835	792	910	877	752	3.38e-12	3.6e-11
Alcam	5	8.1	5.9	8.6	9.5	6.2	14.6	7.7	8.9	9.8	6.7	5.9	12.5	10.4	6.3	10.5	8.8	12	7.1	8.5	9.7	6.4	8.4	5.3	5.9	6.7	6.5	5.3	4.7	5.9	4.4	5.3	4.9	4.1	3.7	3.8	2.1	1.3	2.2	1	2.7	0.98	3.2	2.2	3.7	2.89e-07	1.11e-06
Aldh16a1	1.9	1.2	0.85	0.9	1.3	1.3	2	1.2	1.6	1.5	0.63	1.5	0.67	1.3	1.3	2	3.4	5.2	1.2	0.97	1.4	1	1.3	0.41	0.84	0.67	1.1	0.33	0.55	0.48	0.29	0.93	0.55	0.54	0.77	0.65	0.74	0.84	1.6	0.3	0.3	1.1	0.6	0.68	0.8	0.360002	0.389336
Aldh18a1	8	6.9	6.7	6.4	8.7	7.8	23.7	8.2	8.7	11	5.4	7.2	9.3	11	9.1	11.1	11.5	9.4	17.4	7.1	7	8.8	8.3	33.5	11	9.4	7.6	14.7	5.2	6.7	4.7	6.2	5.3	22.9	3.7	5.3	4.9	7	6.8	4.1	3.4	2.5	4.6	2.5	3.1	0.0295588	0.0443614
Aldh1a1	29.1	0.28	0.82	3	2.1	2.1	1.3	2.7	3.1	3.8	3	5	3.2	4.1	3.6	18.2	20.5	18	13.4	11.9	10.9	13.3	21.7	26	26.1	31.3	31.1	29.7	30.4	24	25.6	36.5	41.8	49.7	50.3	38.7	82.4	67.6	82.3	95.5	83.6	90.8	86.9	87.6	96.5	2.55e-22	3.92e-20
Aldh1a2	11.5	7.8	6.3	3.9	4.9	7.7	4.4	4.4	3.2	3.6	3.4	2.5	2.6	4.1	2.7	5.7	9.7	5.5	6.1	8.9	8.3	3.3	5.8	5.5	5.6	5.3	6.7	5.8	8.3	3.4	5.1	11.5	5.8	4.4	4.2	6.5	3.4	2.5	2	1.2	2.5	4.3	0.99	1.6	0.62	5.75e-05	0.000147227
Aldh1a3	0	0	0	0	0	0	0	0	0	0.05	0.1	0.06	0	0.05	0.06	0.07	0.21	0	0	0.04	0.13	0.28	0	0.17	0.53	0.41	0.48	0.23	0	0.07	0.07	0.19	0.17	0.13	0.12	0.24	0.19	0.06	0.38	0.05	0	0.02	0	0.01	0.18	0.00365638	0.00676149
Aldh1a7	3.2	2.2	1.9	6	5.8	3	7.6	7.6	9.9	35.3	18.3	14	19.3	17.4	14.9	96.6	111	90.8	75.2	64.1	76.2	62.7	62.5	73.5	49.4	64	59.9	31	40.2	38.5	34.1	17.1	44.4	16.6	14.5	22	14.8	13.9	13.1	12.4	10.2	13.7	10.9	10.2	12.4	3e-08	1.38e-07
Aldh1b1	11.4	1.3	1	0.19	9.1	0.34	1.2	0.31	0.39	0.98	2.1	2.8	3.2	13.9	3.3	1.6	1.6	0.75	4	0.64	2.3	1.4	1.2	1.2	3	2.3	1.5	8.7	2.9	5.3	7.3	1.7	3.6	1.3	2.6	9.5	8.2	10.7	7.1	2.8	3	11.2	2.3	2.5	2.9	0.180636	0.215964
Aldh1l1	0	0	0	0.38	0.34	0.24	0.22	0.23	0.1	0.23	0.07	0.25	0.11	0.12	0.12	0.83	0.37	0.45	0.52	0.75	0.61	0.3	0.58	0.6	0.67	0.73	0.85	0.45	2	0.55	0.55	0.76	2	2.6	2.2	1.3	11.2	11.2	16.7	11.2	14.6	14	12.4	12.6	15.6	3.65e-31	5.6e-28
Aldh1l2	0	0	0	0	0	0	0	0	0	0	0	0	0	0	0	0.33	0.2	0	0	0.04	0.11	0.13	0.02	0	0.24	0.16	0.1	0.27	0.69	0.29	0.09	0.06	0.28	0.11	0.02	0.67	0.5	0.21	0.4	0.9	1.6	1.9	1.2	1.5	2.4	1.12e-09	6.77e-09
Aldh2	57	29.5	30.1	41.5	36.2	32.8	44	42.2	41.3	63.4	46.7	45.7	65.2	46	39.6	75.9	76.7	75.2	65.8	59.6	61.8	59.4	53.7	67.5	56.2	58.3	46.5	57.2	63.2	55.5	61.9	47.1	62.6	63.8	79.9	78.3	86	85.2	85.8	96.9	97.5	95.6	83.8	83.1	81.9	3.38e-13	4.45e-12
Aldh3a1	0	0	0	0	0	0	0	0	0	0	0	0	0	0	0	0	0	0	0	0	0	0	0	0	0	0	0	0	0	0	2.9	0.91	0.67	6.6	9.4	2.8	6.5	1.1	4.6	37.4	30.8	30.8	54.8	50.6	66.4	4.37e-09	2.38e-08
Aldh3a2	1.1	0.76	0.61	1.8	1.2	1.9	1.5	1.6	2.9	5.2	2.2	3	3	1.7	1.9	2.4	5.1	3.9	2.8	3.4	4.1	4.8	6.7	4.8	12.1	9.6	8.5	8.9	7.2	11.5	10.6	6.7	13.2	12.9	14.9	12.7	9.1	6.9	6.5	11.5	11.8	8.9	12.2	11.3	14.4	3.91e-08	1.76e-07
Aldh3b1	0	0	0	0	0	0	0	0	0	0	0	0	0	0	0	0	0	0	0	0	0	0	0	0	0	0	0	0	0	0	0	0	0	0	0	0	0	0	0	0	0.07	0.05	0	0	0	0.0151806	0.0246212
Aldh3b2	0	0	0	0	0	0	0	0	0	3	0.79	0.69	0.44	0.33	0.27	6	6	8.3	3.9	5.4	6.7	4.6	7.5	6.1	6.7	10.2	10.9	8.4	9.2	8.7	6.5	7.8	16.3	11.9	9.8	8.9	5.4	5.6	5.2	5.2	5.5	7.7	7.8	9.5	9.4	4.39e-13	5.58e-12
Aldh4a1	8.7	1.8	5.8	1.4	1.1	1	1.5	1.4	1.7	2.6	1.7	1.2	1.3	2	1.7	4.5	2.2	2	3.5	2.5	2.7	3.1	2.4	2.8	4.1	3.7	4	12.2	6.2	5	1.2	0.62	2.2	2.9	2.4	10	8.6	4.6	6.9	9.5	8.4	8.1	10.4	7.9	12.4	1.53e-06	5.14e-06
Aldh5a1	2.1	2.4	1.9	3.5	4.6	3.9	4.5	5	5.5	4.3	3.6	3.9	4	2.3	2.5	5	4.5	3.3	2.2	4.4	2.9	2.8	3.7	3.1	3.5	2.9	2.5	3.7	6.5	2.9	1.8	2.6	3.4	1.4	1.8	1.7	2.4	3.1	2.8	1.8	2.3	2.7	2.8	3	4.7	0.262525	0.297339
Aldh6a1	10.6	1.6	2.8	5.2	3.6	2.6	4	4.5	5.3	4.2	2.1	3.4	3.7	3.6	3.7	9.3	7	6.9	6.1	5.6	7.4	7.6	10.4	11.4	22.5	19.5	18.3	21.3	19.4	22.1	31.6	28.1	35.6	49.1	58.9	37.8	112	98.7	126	138	163	148	157	159	153	4.29e-25	1.43e-22
Aldh7a1	14.9	8.5	7	7.9	11	9.5	10.1	8.5	9.8	10.3	7	7.6	11.2	11.2	9.6	10.9	7.6	14.9	4.4	6.2	6.4	6.4	9.5	6.8	6.9	6.2	6.3	8.6	8.3	10	6.5	5.6	6.4	5.7	6.8	11.8	8.4	6.2	5.6	10.5	13.6	11.8	9.8	13.8	15.2	0.0147153	0.0239779
Aldh9a1	6.7	5	4.8	5.9	11	9.1	7.9	7.8	6.3	6.5	5.1	4	7.5	5.4	6.6	9.6	9.2	6.1	12.4	9.2	9.6	9	9.1	10	13.1	16.2	15.7	20	15.9	17.2	19.2	14.4	16.9	10.3	15.7	18.8	15.4	10.2	16.2	11.5	11.9	12.9	13.4	12.1	14.5	3.13e-07	1.19e-06
Aldoa	97	77.8	88.6	110	109	88.2	111	119	124	114	111	88.7	125	113	95.1	190	176	221	170	152	166	144	125	142	139	146	128	94.2	81.7	117	133	76.3	135	164	159	154	184	201	201	174	153	145	181	160	146	1.4e-06	4.74e-06
Aldoart1	0	0	0	0	0	0	0	0	0	0	0	0	0	0	0	0	0	0	0	0	0	0.19	0	0.15	0	0	0	0	0	0	0	0	0	0	0	0	0	0	0	0	0	0	0	0	0	0.322963	0.356383
Aldoart2	0	11.9	17.9	12.7	11.2	11.1	14.2	11.3	12.4	3.9	0	16.7	0	15.7	14.1	7	7.2	0	9.5	5.8	6.4	0	14.6	16.7	10.3	0	6.3	0	0	0	0	0	0	13.9	18.3	7.9	6.3	4.3	10.3	0	7.8	9.1	0	0	0	0.0348811	0.0514734
Aldob	0	0	0	0.82	1.7	1.4	1.2	0.66	0.34	0	0	0	0.06	0.15	0	0	0	0	0	0	0	0	0	0	2.3	2.2	2	0	0	0	0	0	0	0.06	0	0.01	0	0.06	0.11	0.08	0.1	0	0.55	0.46	2.8	0.849949	0.856531
Aldoc	0.2	0.28	0.15	0.68	0.49	0.17	0.04	0.16	0.3	0.78	0.83	0.55	4.8	1.2	1.1	1.8	0.91	9.8	6.1	1.3	6.3	1	2.2	4.4	0.84	0.98	0.78	0.14	0	0.14	1.1	0	0.64	1	0.43	0.46	0.33	0.28	0.45	0	0	0	0.15	0.26	0.07	0.0508724	0.0717352
Alg1	0	0	0	0	0	0	0	0	0	0	0	0	0	0	0	0	0	0	0	0	0	0	0	0	0	0	0	0	0	0	0	0	0	0	0	0	0	0	0	0	0	0	0	0.04	0.13	0.0383282	0.0560221
Alg10b	0.5	2.4	0.42	0	0.62	0.77	0.77	0	0.43	0	0.58	0.1	0.35	0	0.52	0.35	0.23	0.36	0	0	0	0	0.27	0.3	0.39	0.75	0.75	0	0	0	0.25	0	0.8	0.44	0.27	0.93	0.75	0.3	0.89	0	0	0	0.04	0.09	0.23	0.28008	0.314946
Alg11	0.09	0.15	0.08	0	0.08	0.11	0	0.1	0.09	0.03	0.24	0.27	0.11	0.34	0.26	0	0	0	0	0	0	0	0	0	0.39	0.16	0.22	0.14	0	0.23	0.27	0	0.13	0.2	0	0.17	0	0	0	0	0.92	0.21	0	0.09	0.03	0.690631	0.704673
Alg14	0	0	0	0	0	0	0	0	0	0	0	0	0	0	0	0	0.34	0.23	0	0	0	0	0	0	0	0	0	0	0	0	0	0	0	0	0	0	0	0	0	0	0	0	0.09	0	0.18	0.416771	0.442952
Alg2	5.6	5.2	5.9	5.3	5.5	5.8	5.7	6.4	6.9	3.8	1.8	4.9	4.6	5.1	5	3.7	3.1	2.7	2.8	2.8	2.2	2.1	2.2	3.5	2.7	1.7	2.4	1.2	1.2	1.8	2.9	2.6	2.4	2.9	1.6	2.6	1.8	1.4	1.3	0.39	0.78	0.87	0.53	0.51	0.56	4.66e-15	9.52e-14
Alg3	0.33	0.17	0.23	0.2	0.49	0.19	0.17	0	0.27	0	0.22	0.18	0	0.22	0.29	0	0	0	0.31	0	0.04	0	0.33	0.28	0.38	0.35	0.25	0	0	0	0	0	0	0	0.15	0.42	0.6	0	0.46	0.13	0.38	0	0.31	0.33	0.19	0.0685399	0.0932736
Alg5	0.35	0.11	0.32	0.85	0.3	0.3	0.15	0.39	0.33	2.2	2.1	0	0.21	3.1	1.2	0	0	0	1	0.93	1.2	0	1.5	1.1	0.32	5.3	1	1.1	1.1	4.4	1.3	1.7	1.7	1.1	7.5	1.9	2	0.84	1.9	0.93	0.57	2.2	0.68	1.8	2.2	0.230242	0.265316
Alg6	0	0	0	0	0	0	0	0	0	0	0.04	0.18	0	0	0	0	0	0	0	0	0	0	0	0	0	0	0	0	0	0	0	0	0	0	0	0	0	0	0	0	0	0	0	0	0	0.241979	0.276805
Alg8	0	0	0	0.57	0.21	0.54	0.13	0.09	0.15	0	0	0	0	0	0	0	0	0	0.54	0.45	0	0	0	0	0.33	0.29	0.28	0	0	0	0	0	0	0	0.45	0.39	0	0	0	0	0	0	0.01	0.11	0.37	0.585781	0.604927
Alkbh3	0	0	0	0	0	0	0	0	0	0	0.09	0.04	0	0.39	0.45	0.29	0.14	0	0	0	0	0	0	0	0.31	0.26	0.16	0.09	0	0.38	0	0	0	0	0	0	0	0	0	0	0	0	0.2	0.23	0.25	0.956174	0.958171
Alkbh5	0	0.65	0.68	0.95	0.26	0	0.67	0.67	1.6	0	0.27	0.27	0	0.4	0.44	0	0	0	0	0	0	0.18	0.18	0.05	0	0	0	0	0	0	0	0	0	0	0	0	0	0	0	0	0	0	0	0	0	1.12e-05	3.26e-05
Alkbh6	1.2	2.5	2.1	0	0.39	0.33	0.27	1	0.28	0.5	0	0.37	0	0	0	0	0	0	0	0	0	0	1.3	0.15	0.25	0	1	0	0	0	0	0	0	0.37	0	0.4	0	0	0	0	0	0	0	0	0	0.0143491	0.0234511
Alkbh7	0	0.1	0.1	0	0	0	0.04	0	0.09	0	0	0	0	0	0	0	0	0	0	0	0	0	0	0	0	0	0	0	0	0	0	0	0	0	0	0	0	0.13	0.23	0	0	0	0	0	0	0.0611323	0.0841624
Alkbh8	0.15	2.9	0.07	0	0	0	0	0.06	0.14	0.15	0.28	0	0	0.17	0.14	0	0	0	0	0	0	0	0	0	0	0	0	0	0	0	0	0	0	0	0	0	0	0	0	0	0	0	0	0	0	0.141646	0.175639
Alox12	0	0	0	0	0	0	0.05	0	0.04	0.21	0.09	0.21	0	0.009	0.04	0.21	0.26	0.17	0	0.17	0.09	0.08	0.16	0.08	0.04	0.11	0.08	0.19	0.27	0.16	0.04	0.39	0.24	0	0	0	0.02	0.05	0	0	0	0	0	0	0	0.000857689	0.00178804
Alox12b	0	0	0	0	0	0	0	0	0	0	0	0	0	0	0	6.1	5.3	3.5	2.9	4	4.4	2.2	6.1	2.6	0.26	1.5	1.2	0.93	0.3	0.62	0.72	0.53	1.1	1.2	0.41	0.2	0.35	0.14	0	0	0.09	0.15	0.11	0.18	0.29	2.41e-05	6.61e-05
Alox15	0	0	0	0	0	0	0	0	0	0.42	0.04	0	0.13	0.03	0.02	0	0	0	0	0.2	0.21	0	0	0	0	0	0	0	0	0	0	0	0	0.25	0.11	0.31	1.6	1.1	3.3	0	0	0	0	0.02	0.09	0.00736876	0.0128702
Alox5	0	0	0	0	0	0	0	0	0	0	0	0	0	0	0	0	0	0	0	0	0	0	0	0	0	0	0	0	0	0	0	0	0	0.04	0.03	0.05	0.18	0.12	0.24	0	0	0	0.04	0.06	0.16	5.87e-06	1.79e-05
Alpl	0.19	0.51	0.29	0.56	0.54	0.35	0.58	1	0.52	0.05	0.06	0.21	0.14	0.12	0.33	0	0	0	0	0	0	0	0	0	0	0	0	0	0	0	0	0	0	0	0	0	0	0	0	0	0	0	0	0	0	8.49e-09	4.36e-08
Als2	0	0	0	0	0.008	3.2	0	0	0	0	0	0	0	0	0	0	0	0	0	0	0	0	0	0	0	0	0	0	0	0	0	0	0	0	0	0	0	0	0	0	0	0	0	0	0	0.374548	0.402996
Als2cl	0	0	0	0	0	0	0	0	0	0	0	0	0	0	0	0	0	0	0	0	0	0	0	0	0.008	0.008	0	0	0	0	0	0	0	0	0	0	0	0	0	0	0	0	0	0.02	0.02	0.0419794	0.0605747
Alyref	36	37	42.5	27.1	33.2	35.1	29.9	33.4	34	26.8	15.6	14.7	29.9	28.7	36.5	25.1	27.2	20.3	13.3	16.7	20.8	18.1	13.5	21.7	16.2	20.8	20.2	19.5	27.3	16.4	12.1	28.8	17.8	6.6	10.1	17.9	19.2	6.7	15.4	6.9	16.2	5.3	10.4	10	14.5	9.32e-09	4.75e-08
Amacr	11.7	0.33	0	10.1	16.8	9.1	0.3	0.14	0.13	0	0	0	0	0	0	0	0	0	0	0.17	0.19	0	0	0	0.65	0.4	3.5	0.22	0	0.12	0.08	0	0.14	0	0	0	0	0	0	0	0.18	0.14	1.1	0.17	0.37	0.0237362	0.0365884
Ambp	0.16	0.26	0.12	0.15	0.22	0.22	0.18	0	0.58	0.75	0.39	0.7	1	3.5	2.9	1	0	1.3	0.95	1.3	1	0.52	0.28	0.25	0.39	0.12	0.74	1.7	2.1	1.2	0.38	1.5	1.9	0.9	0.87	2.6	0.67	0.5	0.22	0	0.14	0.36	0.6	0.56	0.76	0.177011	0.212192
Amdhd2	0.82	0.88	0.98	0.98	0.94	0.56	13.1	0.88	1.3	0.47	0	0.53	0	0.91	0.52	0.43	0.82	0	0.22	0.36	0.43	0.24	0.76	0.73	0.46	0.59	0.45	0.61	0	1.3	1.2	0	2	1.4	1.6	1.1	0.39	0.62	0.22	0	0.25	0.42	0.56	0.29	0.49	0.28621	0.32104
Amfr	0	0	0	0	0	0	0	0	0	0	0	0	0	0.01	0.02	0.1	0.09	0	0	0	0	0	0	0	0.14	0.02	0.04	0	0	0	0	0	0	0.01	0	0.12	0	0	0	0	0	0	0	0	0	0.05432	0.075955
Ammecr1	0	0	0	0.21	0.39	0	0	0	0	0	0	0	0	0	0	0	0	0	0	0	0	0	0	0	0	0	0	0	0	0	0	0	0	0	0	0	0	0	0	0	0	0	0	0	0	0.154769	0.189313
Ammecr1l	0.42	0.05	0.19	0.53	0.28	0.35	0.18	0.13	0.11	0.05	0.05	0	0	0	0	0	0	0	0	0	0	0	0	0	0	0	0	0	0	0	0	0	0	0	0	0	0	0	0	0	0	0	0	0	0	4.46e-05	0.000116481
Ampd2	1.9	0.85	1.2	0.88	1.4	1.6	0.92	1.9	1.4	0.6	0.31	0.54	0.53	0.7	0.4	1.2	0	1.3	0.53	0.46	0.43	0.28	0.24	0.33	0.38	0.67	0.51	0.3	0.46	0.4	0.24	0.34	0.51	0.87	0.3	0.45	0.66	0.27	0.22	0.07	0.2	0.08	0.1	0.1	0.24	1.92e-05	5.35e-05
Ampd3	0	0	0	0	0	0	0	0	0	0	0	0	0	0	0	0	0	0	0	0	0	0	0	0	0	0	0	0	0	0	0	0	0	0.14	0.04	0.02	0.08	0.07	0.06	0.07	0.14	0.1	0.04	0.08	0.08	2.43e-09	1.38e-08
Amt	10.5	0.68	0.44	11	0.86	1.2	7.4	0.53	0.55	11.1	0.66	0.49	4.2	6.3	10.1	0	0	0	0.38	9.1	0.18	11.2	0.64	12.8	0.53	0.39	1	0	0	0	0	0	0	4.3	0.01	0.2	0.1	0.58	0.15	0	0	0	0.36	0.33	0.71	0.0320523	0.0477211
Amz2	0	0.28	0.24	0	0.03	0.26	0	0.02	0.1	0	0	0	0	0	0	0	0	0	0	0	0	0	0	0	0	0	0	0	0	0	0	0	0	0	0	0	0	0	0	0	0	0	0	0	0	0.0101239	0.0171215
Anapc1	1.7	1.9	1.9	1.7	2.2	2.3	1.7	1.7	2.4	1.4	0.88	1.1	1.2	1.8	1.4	0.81	0.9	1.1	0.47	1	0.76	0.73	0.75	0.6	0.43	0.35	0.38	0.26	0.22	0.19	0.22	0	0.48	0.43	0.18	0.39	0.28	0.04	0.1	0	0.05	0.04	0.007	0.006	0.06	1.37e-15	3.21e-14
Anapc13	0	0	0	0	0	0	0	0	0	4.6	1	0	0	0	0	0	0	0	0	0	0	0	0	0	0	0	0	0	0	0	0	0	0	0	0	0	0	0	0	0	0	0	0	0	0	0.244144	0.278949
Anapc2	3.5	4.3	3.5	2.8	3.5	3	2.7	3.2	3.8	3.2	1.1	1.2	1.9	4	2.6	2	1.4	1.9	0.71	2	1.2	1.5	1.1	1.2	0.86	0.91	1.2	0.81	1	0.71	0.59	0.38	1	0.26	0.31	0.55	0.28	0.26	0.13	0.14	0.28	0.16	0.04	0.1	0.31	3.94e-13	5.1e-12
Anapc4	1.9	2.5	2.7	2.1	2.6	2.1	3	1.7	1.6	3	1.6	1	1.2	1.6	1.4	1.1	2	0.45	0.44	0.94	0.75	0.96	1	1.3	0.66	0.26	0.35	0.57	0.32	0.61	0.33	0.3	0.27	0.12	0.03	0.48	0.29	0.12	0.23	0	0	0	0.1	0.14	0.11	4.05e-12	4.22e-11
Anapc5	2.1	2.3	4.6	3	2.4	3.4	2.3	1.9	2.9	2.5	0.79	3.4	2.3	1.5	1.6	1.2	1.8	0.77	0.82	0.46	1.1	0.26	0.37	0.34	0.73	0.35	0.65	0.34	0.11	0.91	0.32	0.22	0.22	0.1	0.1	0.29	0.19	0	0.1	0.09	0.06	0.07	0.06	0.12	0.15	6.98e-13	8.45e-12
Anapc7	0.54	0.78	0.73	0.99	0.64	0.38	0.47	0.39	0.52	0	0	0	0.25	0.5	0.53	0	0	0	0	0.09	0.06	0.009	0.09	0.38	0.08	0.07	0.13	0	0	0	0	0	0	0	0	0	0	0	0	0	0	0	0	0	0	2.43e-08	1.14e-07
Angel2	0.03	0.05	0.1	0.005	0.09	0.13	0.14	0	0.009	0	0	0	0	0.09	0.01	0	0	0	0	0	0	0	0	0	0	0	0	0	0	0	0	0	0	0	0	0	0	0	0	0	0	0	0.04	0	0.1	0.00173965	0.00342049
Angptl2	0	0	0	0	0.05	0.25	0	0	0	0	0	0	0.07	0.04	0.07	0.36	0.24	0	0.09	0	0.11	0	0	0	0.28	0.11	0.16	0.21	0.17	0.52	0.15	0	0.24	0.04	0.43	0.15	0	0	0	0.08	0.05	0.08	0	0.09	0.08	0.00370754	0.00684454
Ank1	0	0	0	0	0	0	0	0.01	0.02	0	0	0	0	0	0	0	0	0	0	0	0	0	0	0	0.02	0.006	0.009	0	0	0	0	0	0	0	0	0	0	0	0	0	0	0	0.001	0.008	0.02	0.776132	0.785441
Ank2	0.14	0.08	0.03	0.28	0.13	0.29	0.36	0.38	0.55	0.41	0.22	0.42	0.51	0.21	1.1	0.64	0.6	0.42	0.54	0.49	0.6	0.22	0.68	0.37	0.61	0.77	0.81	1.1	0.63	0.85	0.37	1	0.98	0.29	0.32	0.75	0.38	0.1	0.22	0.07	0.29	0.13	0.03	0.11	0.14	1.82e-05	5.1e-05
Ank3	0.52	0.47	0.43	0.69	0.96	0.65	0.57	0.66	0.99	1.3	0.74	0.85	0.85	0.74	0.62	2.3	1.4	1.1	1.9	1.3	0.91	0.97	1.7	2.2	1.1	1.2	1.2	1.4	0.45	1.1	1.1	1.3	3.6	2.8	2.7	2.1	3.4	3.7	4	2	2.8	3.2	2.5	2.9	4.2	6.41e-11	5.13e-10
Ankfy1	1.4	1.6	1.5	1.9	2.8	1.7	5.5	2.1	2.4	2.7	1.6	1.7	1.6	2.3	2	3.5	3.6	1.9	2.2	2.4	2.4	3.7	5.1	2.8	2.2	2.2	2.2	2.5	2.5	1.9	1.8	1.1	2.9	1.5	2.1	2.1	1.7	1.8	1.5	0.89	0.79	1.2	1.6	1.3	2	0.0114636	0.0192345
Ankhd1	0.27	0.37	0.4	0.51	0.38	0.31	0.25	0.39	0.28	0.39	0.3	0.29	0.19	0.37	0.29	0.67	0.38	0.08	0.21	0.33	0.46	0.1	0.29	0.16	0.27	0.2	0.52	0.18	0.11	0.02	0.15	0.12	0.44	0.12	0.11	0.19	0.05	0.13	0.09	0.05	0.15	0.1	0.06	0.13	0.19	0.000508092	0.00110765
Ankib1	0	0	0	0	0	0	0	0	0	0	0	0	0.01	0.02	0	0	0	0	0	0	0	0	0.03	0.01	0.02	0	0.06	0	0	0	0	0	0	0.03	0.03	0	0	0	0	0	0	0	0.008	0	0.04	0.335154	0.367132
Ankle2	0.17	0.25	0.24	0.67	0.72	0.19	0.22	0.23	0.17	0.13	0.08	0.34	0.28	0.07	0.13	0.06	0.09	0.09	0	0.15	0.11	0.02	0.05	0.04	0.12	0.12	0.07	0.17	0	0.07	0	0	0	0.08	0.06	0.1	0.03	0	0.03	0	0	0	0	0	0	3.37e-06	1.07e-05
Ankmy2	1.2	1.5	1.6	1.3	1.9	1.6	2	2.2	1.4	2.5	0.64	1.2	0.78	1.3	1.3	0.81	1.8	0.41	0.77	0.97	0.79	1.1	1.3	0.66	0.93	0.76	1	1.3	0.58	0.51	1.2	0	1.8	1.7	0.9	1.3	0.89	0.87	0.85	0.54	0.61	0.88	0.5	0	0.66	0.000114564	0.000278449
Ankrd10	0	0.22	0.12	0.28	0.31	0.72	0.64	0.5	0.21	0	0	0	0	0	0	0	0	0	0	0	0	0	0	0	0	0	0	0	0	0	0	0	0	0.02	0.12	0	0	0	0	0	0	0	0	0	0	0.000491876	0.00107535
Ankrd11	0	0	0	0.007	0.03	0.01	0.04	0	0.01	0	0	0	0	0	0	0	0	0	0	0	0	0	0	0	0	0	0	0	0	0	0	0	0	0	0	0	0	0	0	0	0	0	0	0	0	0.0228727	0.0353923
Ankrd13a	2.2	0.2	0.23	0.23	0.58	0.25	0.56	0.45	0.5	0.66	0.52	0.27	0.96	0.1	0.43	0.47	0.5	0	0.36	0.49	0.25	0	0	0	0.2	0.31	0.3	0.44	0	0.52	0.15	0	0.4	0.37	0.46	0.56	0.53	0.31	0.43	0.17	0	0.42	0.21	0.31	0.53	0.0654882	0.0895174
Ankrd17	0.86	0.75	1.1	0.61	0.68	0.87	0.58	0.76	0.8	0.83	0.29	0.24	0.82	0.54	0.25	0.28	0.36	0.13	0.18	0.35	0.28	0.22	0.15	0.11	0.13	0.23	0.35	0.13	0	0.17	0.07	0	0.06	0.29	0.23	0.19	0.14	0.08	0.04	0.04	0	0.05	0.03	0.02	0.07	3.6e-12	3.8e-11
Ankrd22	0	0	0	0	0	0	0	0	0	0	0	0	0	0	0	0	0	0	0	0.48	0.26	0	0.37	0.31	0	0	0	0	0	0	0	0	0	0	0	0	0	0	0	0	0	0	0	0	0	0.096589	0.126706
Ankrd27	0	0	0	0	0	0	0	0.06	0.01	0	0	0	0	0	0	0	0	0	0	0	0	0	0	0	0.02	0.12	0.19	0	0	0	0	0	0	0	0	0	0	0	0	0	0	0	0	0	0	0.440041	0.46512
Ankrd28	0.64	0.41	0.06	0.34	0.54	0.49	0.47	0.4	0.36	0.12	0.02	0.07	0	0.13	0.2	0.36	0.14	0.15	0.05	0.24	0.03	0.14	0.14	0.23	0.1	0	0.16	0.08	0	0.08	0.17	0	0.15	0.09	0.05	0.21	0.1	0.06	0.1	0.03	0.05	0.04	0.04	0.07	0.13	0.000617738	0.00132708
Ankrd35	0	0	0	0	0	0	0	0	0	0	0	0	0	0	0	0.24	0.24	0.18	0.03	0.25	0.72	0.008	0.06	0.1	0	0	0	0	0	0	0	0	0	0	0	0	0	0	0	0	0	0	0	0	0	0.0578677	0.0802145
Ankrd40	0	0	0	0	0.15	0.87	0	0.96	0.84	0	0	0	0	0	0	0	0	0	0	0	0	0	0	0	0	0	0	0	0	0	0	0	0	0	0	0	0	0	0	0	0	0	0	0	0	0.0266758	0.0405337
Ankrd44	0.15	0.06	0.1	0	0.17	0.11	0.07	0.1	0.09	0.02	0	0.08	0.17	0.25	0.06	0	0	0	0.08	0.08	0.15	0.09	0.16	0.05	0.06	0.05	0.14	0.1	0.26	0.12	0.07	0	0.23	0.08	0.1	0.31	0.06	0.1	0	0	0.03	0.09	0.04	0.02	0.05	0.12799	0.162861
Ankrd46	0	0	0	0	0	0	0.04	0.58	0.69	0	0	0	0	0	0	0	0	0	0	0	0	0	0	0	0	0	0	0	0	0	0	0	0	0	0	0	0	0	0	0	0	0	0	0	0	0.113863	0.146858
Ankrd49	0.26	0.24	0	0	0	0	0	0	0	0	0	0	0	0	0	0	0	0	0	0	0	0	0	0	0.08	0	0.19	0	0	0	0	0	0	0	0	0	0	0	0	0	0	0	0	0	0	0.379768	0.407698
Ankrd52	0.22	0.05	0.04	0.04	0.22	0.16	0.11	0.14	0.13	0.14	0.13	0.18	0	0.2	0.16	0.23	0.23	0	0	0.09	0.03	0	0	0	0.05	0.002	0.02	0	0	0	0	0	0	0	0	0	0	0	0	0	0	0	0	0.02	0.009	1.3e-05	3.75e-05
Ankrd54	0	0	0	0	0	0	0	0	0	0	0	0	0	0	0	0.32	0.37	0	0	0	0	0	0	0	0	0	0	0	0	0	0	0	0	0	0	0	0	0	0	0	0	0	0	0	0	0.319627	0.353565
Anks1	0.31	0.1	0.23	0.16	0.35	0.29	0.12	0.36	0.32	0.11	0.07	0.39	0.11	0.16	0.2	0.31	0.19	0.15	0.11	2.9	0.04	0.17	0.25	0.25	0.25	0.47	0.25	0.09	0.21	5.6	0.14	0	0.99	0.32	1	0.26	0.35	0.13	0.12	0.05	0.72	0.12	0.51	0.29	0.27	0.298886	0.333505
Anks3	0.02	0.009	0.1	0	0.01	0.08	0	0	0	0.11	0	0.03	0	0	0	0	0	0	0	0	0	0	0	0	0	0	0	0	0	0	0	0	0	0	0	0	0	0	0	0	0	0	0	0	0	0.00685338	0.0120275
Ankzf1	0.1	0.12	0.19	0.08	0.08	0.11	0.08	0.13	0.16	0	0.03	0.07	0.02	0.2	0	0	0	0	0.02	0	0.11	0	0	0	0.03	0.02	0.11	0	0	0	0	0	0	0	0	0	0	0	0	0	0	0	0	0	0	1.77e-06	5.9e-06
Anln	0.5	0.14	0.28	0.66	0.67	0.53	0.42	0.5	0.48	0.55	0.31	0.74	0.42	0.45	0.4	0.73	0.8	0.35	0.17	0.08	0.14	0.07	0	0.32	0.19	0.05	0.04	0	0	0	0	0	0	0	0	0	0	0	0	0	0	0	0	0	0	2.68e-07	1.04e-06
Ano1	0.33	0.32	0.36	0.41	0.36	0.31	0.45	0.12	0.29	0.17	0.3	0.23	0	0.42	0.19	0	0	0	2.1	0.35	0.11	0	0.27	0.22	0.12	0.12	0.18	0.27	0.32	0.09	0.09	0	0.23	0	0.2	0.46	0.07	0	0.03	0	0	0	0	0	0	0.110498	0.142998
Ano10	0.09	0.15	0.26	0.06	0.15	0.04	0.37	0.41	0.31	1.1	0.27	0.54	0.63	0.09	0.5	1.5	0.99	0.17	0.41	0.87	0.53	0.39	0.83	0.41	0.63	0.73	0.86	0.86	1	1.2	1	0.44	0.92	0.85	0.61	1.2	0.87	0.56	0.63	0.75	0.57	0.98	0.74	0.6	0.74	9.04e-05	0.000223784
Ano6	0.46	0.31	0.24	0.59	0.47	0.48	0.4	0.48	0.5	0.16	0	0.16	0.18	0.22	0.22	1.3	1.1	0.67	0.58	0.36	0.25	0.15	0.41	0.53	0.5	0.76	0.82	0.57	0.61	2.1	0.52	0.6	0.73	0.48	0.61	0.94	0.63	0.65	0.58	1	0.18	1.2	0.44	0.75	0.51	0.00533183	0.00955374
Anp32a	108	90.4	102	109	113	128	110	112	106	97.7	103	101	121	96	71.6	134	137	98.7	51.5	46.4	42.1	148	91.5	178	53.9	56.7	53.9	55.4	60.6	35.6	49.6	46.1	46.4	70.5	93.9	28.2	27.6	28.8	23.7	11.8	27	18.9	25	20.1	24.1	4.77e-07	1.76e-06
Anp32b	74.5	110	110	118	111	98.8	92.5	98.3	68.8	106	88	88.7	122	120	88.7	98.8	81.9	91.7	60	47.2	47.7	63	61	83.2	65.6	67.6	67.3	68.4	59.9	54.1	65.6	44.3	61.7	65.9	63.1	24.8	21.3	22.4	13.8	36.7	25.6	14.6	23	11.6	48.1	6.53e-14	1.04e-12
Anp32e	52.7	54.9	57.5	38.6	42.6	39.5	49.3	38.1	51.3	59.6	17.5	27.2	66.1	42.5	46.3	43.3	41.9	36.9	21.3	23.2	36.2	25.6	29.9	26.7	23.9	26.8	36.8	27.3	45.6	20	33.1	70.2	31.8	17.8	11.9	18.2	10.6	4.9	8.4	5	4.5	4.9	5.5	10	7.4	3.24e-09	1.81e-08
Anpep	0.51	0.24	0.37	0.73	0.84	0.74	1.3	1.5	2.2	3.9	1.2	1.6	2.9	4.5	2.4	1.7	2.4	2.4	2.4	1.1	1.2	4	0.98	0.45	3.4	1.6	1.8	2.5	35.4	2.6	4.3	1.1	4.4	6.2	5.6	4.3	6.8	12.4	6.8	7	2.9	2.5	1.3	4.7	3.3	0.207148	0.242683
Antxr1	0	0	0	0	0	0	0.11	0	0.05	0	0	0	0.05	0.14	0.08	0	0	0	0	0	0	0	0	0	0	0	0	0	0	0	0	0	0	0	0	0	0	0	0	0	0	0	0	0	0	0.00694045	0.0121719
Antxr2	0	0.1	0.05	0	0.08	0.16	0.25	0	0.23	0.24	0	0.24	0	0.17	0.24	0	0	0	0.23	0.08	0.14	0.07	0.12	0.06	0.13	0.13	0.11	0	0	0	0	0	0	0	0.08	0.14	0	0	0	0	0	0	0	0	0	0.00309688	0.0058094
Anxa1	2.8	8.8	10.4	51.7	40.4	23.3	58.4	53.8	64.6	335	169	148	177	104	118	228	279	312	329	261	252	196	288	213	135	179	155	103	151	94.2	96.6	266	114	108	115	111	92.5	83.6	77.9	52.5	56.1	73.7	56.9	58.7	65.8	9.07e-05	0.000224365
Anxa10	0	0	0	0	0	0	0.98	0.29	0.58	14.5	7.7	4.9	8.5	5	6	31.3	31.5	27.3	28.8	31.4	41.1	49.5	47	45.5	71.9	62.3	69.8	52.6	54.8	30.9	63.2	111	65.9	109	110	58.4	91.5	77.1	114	140	109	90.6	149	129	153	8.23e-15	1.6e-13
Anxa11	1.4	3.6	3.3	5.5	4.6	4.2	5.5	5.4	5	13.1	8.3	9.7	9.6	8.8	6.8	15.6	16.3	16.1	11.8	16.4	13.2	12.2	18.8	16.5	21.7	21.1	19.4	14.7	19.1	18.4	19.3	35.9	22	24.6	25.7	29.5	20.8	24.7	18.6	14.6	19.6	22	22.6	18.4	19.5	8.15e-11	6.34e-10
Anxa13	0	0	0	0	0	0	0	0	0	0	0	0	0	0	0	0	0	0	0	0	0	0	0	0	0.37	0.05	0.17	0.22	0.23	0.35	0.33	0	0.28	0.39	0	0.18	0	0	0	0	0	0	0	0	0	0.00127962	0.00258822
Anxa2	48	66.6	68	88.7	102	82.9	115	104	119	294	235	220	260	187	199	294	280	342	323	285	282	279	323	251	244	267	222	216	264	213	254	417	185	172	198	239	196	208	181	177	198	217	185	164	140	3.49e-06	1.11e-05
Anxa3	1.1	2.5	2.9	1.7	4	2.1	3.9	5.1	5.1	15.9	3.6	4.8	9.1	4	5.2	13	13.5	10	11.5	9	10.1	7.9	8.8	9.1	15.7	13.2	15.7	12.7	16.8	17.8	13.4	17.8	9.1	20.1	31.1	20.4	19.4	14.1	16.2	27.4	27.9	25.2	35.6	34.3	33.9	9.98e-11	7.65e-10
Anxa4	3.4	4.3	3	4.8	12.4	4.2	7.4	8.1	9.1	24.1	11.3	14.4	21.5	19	15.2	34.4	31.8	32.4	25.9	34.8	32	31.1	32.4	38.8	33.9	34.9	46.3	37.1	52.5	44.6	51.9	58.1	52.4	63.6	61.2	52.4	61.9	53.1	63	53.1	58.4	53.7	70.5	74.4	66.1	4.88e-16	1.31e-14
Anxa5	28.4	26.4	31	40	49	41.8	55.5	55.7	53	81.2	65.7	69.9	76.4	66	56.2	83.4	97.4	90.6	93.2	59.4	56.4	61.2	63.1	54.3	108	108	119	123	141	100	134	101	110	142	141	164	134	113	120	97.7	112	128	101	104	94.5	2.38e-07	9.28e-07
Anxa6	48.1	87.6	84.7	129	131	109	141	145	156	224	160	161	207	145	157	155	168	183	180	166	153	120	146	139	156	176	159	151	210	148	137	221	129	101	114	180	119	119	113	75.1	88.7	87.5	68.7	72.9	71.3	8.64e-05	0.000214658
Anxa7	2	3.7	2.2	2.6	5.8	4.5	6.1	5.4	4.9	15.2	8.4	8.1	10.3	8.2	8.9	21.9	25.1	16.2	18.6	16.7	17.7	11.7	16.7	14.2	15.9	24.4	24.5	17.6	18.4	13.7	15.3	9.5	20	23	20	16.9	15.9	10.9	17.3	15.2	17.2	15.2	19.1	20.6	19.8	3.62e-11	3.06e-10
Anxa8	0	0.04	0.14	4.2	1.5	0.5	3.6	4	4.6	16.5	5.9	11.9	8.4	4.9	6.6	10.7	12.7	11.4	15.9	13.8	16	12.3	25.3	17.3	13.8	17.2	16.1	8.8	12.1	8.4	5.1	24.8	12.1	4	7.5	4.1	1.1	5.4	5.1	0	0	0	0.2	0.41	0.28	3.42e-07	1.29e-06
Anxa9	0	0	0	0	0	0	0	0	0	0	0	0	0	0	0	4.3	3.5	3.5	3.5	3.8	3.3	3.3	5.5	3.8	2.3	3.5	3.6	1.5	1.6	1.9	1.5	1.6	3.2	0.84	1.6	1.5	0.51	0.35	0.79	0.54	0.5	1.2	0.93	0.64	1.3	3.6e-12	3.8e-11
Aoc3	0	0	0	0	0	0	0	0	0	0.43	0.38	0.73	0.31	0.21	0.13	5	4.3	3.1	4.4	2.6	2.6	5.1	5.5	7.7	7.5	8.7	7.4	16.3	17.9	15.3	15.9	14.7	18.2	10.6	14.3	24.6	18.6	11.3	17.8	20.6	21.4	27.7	8.3	10.5	12.9	4.16e-09	2.27e-08
Aox3l1	0	0	0	0	0	0	0	0	0	0	0	0	0	0	0	0	0	0	0	0	0	0	0	0	0	0	0	0.83	0.12	0.8	0	0	0	0	0	0	0	0	0	0	0	0	0	0	0	0.266729	0.301478
Aox4	0	0	0	0	0	0	0	0	0	0	0	0	0	0	0	1.1	5.8	0.77	0.63	0.51	0.45	2.6	3.6	3	7.7	9.4	6	21.9	16.2	14.8	12.1	12.7	15	5.7	4.8	7.5	0.71	1.4	0.71	0.47	1.2	0.83	0.71	3.2	4.7	2.18e-05	6.01e-05
Ap1b1	6.9	7.6	7.3	8.1	6.6	6.8	8.5	7.4	10.5	9.3	6.6	6	11	8.6	7.7	15.9	16.7	10.8	9.9	10	9.8	10.4	14.3	10	8.8	8.5	8.6	8.4	7.6	9.8	8.4	6.3	10.5	11	13.2	12.6	11.2	13.9	11.8	10.9	11.8	12.3	9.9	9.7	9.6	0.000439212	0.000968209
Ap1g1	4.2	8.1	7.3	3.9	4.4	4.2	4.1	3.7	4.6	6.2	5.2	5	5.4	6.2	7.4	6.6	5.1	6.2	4.5	4.6	4.6	5.3	5.9	6.2	3	2.7	2.9	4.1	3.1	4	4.1	0.81	3.9	6.3	6.4	6	6.4	7.1	7	4.5	6.6	4.7	3.3	3.5	4.9	0.254196	0.288801
Ap1g2	0	0	0	0.23	0.3	0.23	0.09	0.09	0.24	0.11	0.19	0.08	0	0.14	0.13	0.76	0.66	1.2	0.45	0.63	0.32	0.26	0.71	0.35	0.47	0.61	0.71	0.28	0	0.35	0.28	0.12	0.56	0.22	0.37	0.45	0.69	0.56	0.33	0.12	0.12	0.22	0.23	0.34	0.39	8.86e-05	0.000219716
Ap1m1	6.6	3.8	3.9	3.4	4.5	4.7	4.9	4.1	5.6	2.9	1.3	2.5	2.6	2.9	4.2	4.9	4.1	2.1	3.1	1.2	1.3	1.4	1.3	1.1	1.8	2.5	1.9	3.3	1.9	2.3	2.3	0.32	3.3	1.6	0.88	2.1	2.7	1.3	2.5	0.47	0.65	0.69	0.84	0.73	1.9	5.31e-06	1.63e-05
Ap1m2	0.27	0.66	0.57	1.6	1.7	0.09	0.98	0.79	0.54	1.4	1.3	1.6	0.95	1.7	1.2	6.9	5.8	3.7	3.9	3.4	4.5	3.6	7.1	3.7	3.7	4.5	4.9	2.3	0.32	1.9	4.9	0.8	6	4.4	5	4.5	5.9	5.4	5	3.9	5.7	3.6	5.7	4.5	7.9	1.5e-09	8.84e-09
Ap1s1	4.8	3.7	3.8	1.7	4.2	3.5	1.8	4.6	5.2	3.9	2.4	4.3	3.8	3.8	4	5.1	7	5.5	1.4	4.2	5.9	4.6	4.9	5	3.6	1.7	2.6	1.9	1.9	2.4	2.7	0	3.5	3.2	4.3	1.9	3.8	3.1	4.2	2.1	0	3.9	3.5	2.5	2.5	0.375267	0.4036
Ap1s2	0	0	0	0	0	0	0	0.58	0.7	0	0	0	0	0	0	0	0	0	0	0	0	0	0	0	0	0	0	0	0	0	0	0	0	0	0	0	0	0	0	0	0	0	0.1	0	0.31	0.19833	0.233842
Ap1s3	0	0	0	0	0	0	0	0	0	0	0	0	0	0	0	0	0	0	0.3	0	0.17	0	0	0	0.27	0.34	0.26	0	0	0	0	0	0	0	0	0	0.2	0.19	0.33	0	0	0	0.29	0.29	1.1	0.0020778	0.0040327
Ap2a1	4.2	4.1	6.4	5.9	6.2	5.3	7.1	4.7	7.2	6	5.4	4.9	4.5	5	4.4	6.5	5.8	6.8	3.6	3.8	5.1	4.1	6.2	5.2	5.1	5.3	5.7	4.6	5.2	4.1	5.4	1.8	7	5.5	5.3	6.3	6.2	4.6	6	2.9	4	4	2.5	2.6	5.3	0.0637714	0.0874352
Ap2a2	7.9	8.7	7.2	7.1	8.5	7.5	8.6	9.3	11.9	10	5.2	7.4	9.4	10.1	7.5	16.8	12.1	9.4	9.1	9.1	8.8	6.1	9.1	7.3	7.7	8.2	8.4	9.2	9.2	7.8	7.5	6	8.6	7.6	7.5	9.8	8.6	6.7	5.9	4.7	8	5.4	4.2	4.5	6.6	0.00308813	0.0057944
Ap2b1	14.2	14.6	13	15	13.5	13.4	14.5	18.8	19	21.2	14.8	15.6	18.6	17	17.1	16	18.3	19.5	16.3	15.4	14.5	10	15	13	11.4	11.4	11.9	13.9	14.2	11.2	12.5	7.8	11.3	11.9	11.4	11	9.3	9.6	10.6	6.2	8.3	8.9	6.6	7.1	8.2	3.13e-08	1.43e-07
Ap2m1	8.3	7.6	10.9	7.6	8.6	6.5	9.7	7.1	6.7	5.9	6.3	8.7	13.8	12.3	9.6	10.5	12.7	6.6	8.6	6.4	6.9	8.1	8.4	9.3	8	7	7.9	5.6	3.4	7.9	6.2	1.8	9.8	5.9	7.3	7.7	8.8	6.9	7.5	3.8	3.6	5.9	3.6	4.2	6.1	0.00947736	0.0161382
Ap2s1	15	20.8	10.4	18.9	18.4	15.9	12.6	14.4	15.6	28.2	17.2	14.1	12.2	20.9	17.4	26.3	34.3	22.1	10.6	17.9	15.5	16.3	16.5	16.4	12.4	13.5	16.6	23	17.9	18.1	19	6.3	34.4	18	17.2	18	16.1	10.8	13.1	12.2	13.4	15.7	9.7	7.6	8.7	0.0137892	0.0226468
Ap3b1	2	2	2.9	2.3	2.1	2.5	2.3	3.3	3.6	3.4	1.3	1.4	3.2	3.3	2.3	3.7	3.3	2.2	2.3	2	1.8	1.8	2.1	1.5	1.7	1.4	2.1	2.3	2	1.6	1.5	0.78	3.2	2.8	3.3	2.9	2.7	1.8	2.4	1.4	0.81	1.7	1.7	1.7	2.4	0.0840472	0.112034
Ap3b2	0	0	0	0.02	0.04	0.04	0	0	0	0	0	0	0	0	0	0	0	0	0	0	0	0	0	0	0	0	0	0	0	0	0	0	0	0	0	0	0	0	0	0	0	0	0	0	0	0.0516817	0.0727562
Ap3d1	1.5	2	2.2	1.4	2.9	1.8	2.1	2.6	2	2.1	1.7	1.1	2.9	2.7	2	1.9	2	1.7	1.5	2.1	1.8	1.1	2.8	2.2	2.3	1	2.1	2.1	2.1	1.7	2.8	0.82	3	1.7	2.5	2.3	1.6	2.2	3	0.98	1.2	1.7	1.7	2.7	2.6	0.880237	0.884963
Ap3m1	1.4	3.5	3	2	2.4	2	1.4	3	1.8	3.9	3.3	1.8	4	4.2	3	3.6	3.9	4.9	2	2.1	2.3	2.6	4.6	4	2.6	2.4	3.3	2.5	0.9	2.2	3	2.5	3.3	2.2	2.5	2.9	1.8	2.6	2.5	1.9	2.3	2.9	1.9	1.9	3.9	0.44425	0.469182
Ap3s1	1.5	1.7	1	6.6	1.1	2.1	7.4	4.3	6.6	2.6	1.6	1.8	0.77	0.78	2.1	3	6.6	2.4	1.8	1.5	1.4	1.8	1.3	1.5	1.6	1.8	1.1	1.9	1	2	1.1	0	2	2.2	2.2	3.9	2.8	1.4	2.2	0	1.5	1.1	0.9	1.3	2.5	0.162361	0.196812
Ap3s2	0	0	0	0	0	0	0	0	0	0	0	0	0	0	0	0.31	0.66	1.3	0	0	0	0	0	0	0	0	0	0	0	0	0	0	0	0	0	0	0	0	0	0	0	0	0.44	0	0.64	0.350003	0.380857
Ap4e1	0.007	0	0.01	0.02	0.004	0.006	0	0	0	0	0	0	0	0	0	0	0	0	0	0	0	0	0.006	0.001	0.009	0	0.009	0	0	0	0.02	0	0.02	0	0	0	0	0	0	0	0	0	0	0	0	0.320416	0.35408
Apaf1	0.51	6.1	0.36	0.91	0.34	0.29	0.74	0.32	0.58	0.12	0.11	0.05	0.16	0.13	0.1	0.17	0.05	0	0.05	0	0.03	0.04	0.09	0.04	0.35	0.03	0.28	0.06	0	0.03	0	0	0	0.01	0	0.03	0	0	0	0	0	0	0	0	0	0.0586326	0.081143
Apbb1	0.06	0.24	0.29	0	0	0	0	0	0	0	0	0	0	0	0	0	0	0	0	0	0	0	0	0	0	0	0	0	0	0	0	0	0	0	0	0	0	0	0	0	0	0	0	0	0	0.0816396	0.10917
Apbb2	0	0	0	0	0.03	0.07	0.03	0.02	0.04	0	0	0	0	0	0	0	0	0	0	0	0	0	0	0	0	0	0	0	0	0	0	0	0	0	0	0	0	0	0	0	0	0	0	0	0	0.0084897	0.0146152
Apc	0.007	0.008	0.007	0	0.01	0.003	0.01	0.05	0.07	0.005	0.001	0.006	0	0.01	0.004	0	0	0	0	0	0	0	0	0	0	0	0	0	0	0	0	0	0	0.002	0	0.01	0	0	0	0	0	0	0	0	0	0.00646699	0.0114094
Apcs	0	0	0	0	0	0	0	0	0	0	0	0	0	0	0	0	0	0	0	0	0	0	0	0	0.72	0.11	0.57	0	0	0	0	0	0	0	0	0	0	0	0	0	0	0	0	0	0	0.264803	0.299567
Apeh	3.3	3.4	3.9	3.3	4.1	4.1	3.7	3.4	3.3	4.7	2.6	2.7	5.3	3.3	3.2	6.4	4.2	4.7	3.6	5.4	7.6	5.2	5.1	4	5.4	5	6	4.3	4.8	4.6	3.3	2.3	3.2	4.4	3.4	4.2	4.2	3.5	3.6	3.1	2.8	4	3.6	5	6.7	0.024906	0.0381693
Apex1	35.5	28.8	31.7	24.9	28.7	36.3	30.4	28.7	30.4	23.3	16.7	17.5	34.7	24.1	22.7	18.9	15.4	14.9	16	13.8	12.4	12.4	14.1	11.8	9.7	11.7	12	10.2	9	15.5	12.5	9.4	11.6	8.4	10.8	11.4	7.5	7.4	7.6	5.1	5.6	3.1	6	6.1	5.4	8.86e-17	2.96e-15
Aph1a	0.28	0	1	0	0	0	0	0	0	0	0	0	0	0	0	0.35	0.4	0	0	0	0	0.39	0.38	0	0.29	0.32	0	0	0	0	0	0	0	0	0	0	0	0	0	0	0	0	0	0	0	0.404591	0.431271
Api5	14.8	15.7	15.9	16.2	17.4	18.4	12.4	20.2	18.8	21	11.7	13.7	19.6	16.2	11.2	12.1	7.5	11	9	12.5	7.4	8.6	12.4	11.1	8.7	7.7	10.3	8.4	6.4	9.9	7.8	7	10.6	7.2	5.9	7.8	4.5	5.9	4.7	2.6	2.6	2.7	2.7	3.5	4.2	7.56e-16	1.94e-14
Apip	4.7	3.9	4.3	5.1	7.1	5.2	3	5.4	5.6	3.8	2.7	4.5	3.3	4.1	4	4.1	3.4	2.7	4	4.7	5.1	3.1	2.9	4.4	4.4	4	4.6	4.3	4.3	3.9	3.7	3.3	3.2	4.8	5.4	5.6	3.5	4.3	4.3	2.2	2.1	2.5	2.7	3.9	4	0.0187931	0.0297942
Aplp2	0	0.009	0.03	0	0	0	0.08	0	0.09	0.04	0	0.19	0	0.14	0.05	0	0	0	0	0	0	0.02	0.13	0.14	0	0.04	0.04	0.07	0	0.02	0	0	0	0.14	0	0.33	0	0	0	0.008	0.004	0	0.03	0.1	0.06	0.707689	0.721024
Apmap	1.2	1.7	1.7	0.86	1.1	0.56	1.2	1	2.2	2	1.2	1.3	1.7	2	1.7	3.3	2.4	1.8	2.2	1.3	1.2	1.1	2.6	2.3	1.5	1.8	2.2	2	1.7	1.1	1.4	1.7	1.9	3.7	2.9	3.2	2.8	3.8	0.66	1.4	3.3	1.8	1.1	2.2	1.8	0.0294408	0.0442101
Apoa1	10.5	64.4	25.1	39.8	43.6	44.1	26.8	41.5	47.5	51.1	30.2	45.6	35.4	39.3	37	29	19.6	52.3	26.7	27.7	39.1	54.1	38.7	42.9	58.5	33.9	49.5	78.2	47.9	62	63.6	50.1	80.8	169	122	159	50.1	45	65.1	20.8	27	19.9	55.5	50	38.7	0.0526875	0.0739957
Apoa1bp	1.9	8.3	7.3	2.3	4	2.7	4.2	5.3	2.7	13.5	1.6	2.3	12.1	10.5	9.8	11.8	8.8	6.4	6.8	4.8	7.6	9	10.6	8.3	10	9.1	11.9	11.9	13.7	13.2	13.2	0	16.8	13.8	13.5	8.8	8.4	7.2	9.3	9.6	5.9	6.9	14	11.9	11.6	0.00598151	0.0106138
Apoa2	0	0	0	0	0	0	0	0	0	0	0	0	0	0	0	0	0	0	0	0	0	0	0	0	0	0	0	3.7	0.89	3.5	0	0	0	0	0	0	0	0	0	0	0	0	0	0	0	0.239696	0.274644
Apoa4	0.37	4.5	4.8	5.8	5	3.7	7.7	5.2	7.5	6.5	2.7	4.5	5.2	5	6.2	10.1	9	11.8	7.3	5	8.6	7.9	13.9	10.9	24.5	15.8	24.4	36.6	31.2	31.7	24.2	31.6	43.5	28.3	22.8	38.7	5.9	3.1	6.6	2.3	1.8	3.2	6.3	4.1	8	4.61e-07	1.71e-06
Apob	0.07	0.27	0.47	0.42	0.48	0.74	0.38	0.31	0.66	0.18	0.97	1	0.18	0.37	0.32	0.08	0.04	0.03	0.04	0.03	0.05	0.0004	0.004	0.006	0.04	0.03	0.02	0.02	0	0.009	0	0	0	0	0	0	0	0	0	0	0	0	0	0	0	4.05e-10	2.67e-09
Apobec2	0	0	0	0	0	0	0	0	0	0	0	0	0	0	0	0	0	0	0	0	0	0	0	0	0	0	0	0	0	0	0	0	0	0	0	0	0	0	0	0	0.45	1.7	0.18	0.76	0.15	0.00145956	0.00292065
Apoc1	0	0	0	0	0	0	0	0	0	0	0	0	0	0	0	0	0	0	0	0	0	0	0	0	0	0	0	0	0	0	0	0	0	8.9	8.8	0	2.3	0	2.2	0	0	0	0	0	0	0.425309	0.451226
Apoe	3.5	2.8	2.7	2.5	15.1	3.5	3	2.9	3	2.3	2.5	3.6	2.4	2.3	2.1	2.7	2.6	2	2.7	2.9	3	4.8	4.7	4.6	7.1	6	6.1	9	8.4	7.2	3.9	7	6.6	8.2	8.3	19.8	3	4.3	3.9	1.2	3.7	14.2	2.1	3.8	3	0.131577	0.16552
Apoh	0	0	0	0	0	0	0.17	0.48	0.2	2	1.5	1.8	0.84	1.1	1.4	15.8	10.8	13.5	9.7	7.3	8.1	5	3.8	7.8	5.8	7.5	7.1	5.1	4.2	3.9	1.7	1.7	5.8	7.6	5.1	7.9	4.2	3.9	4.6	1.7	1.9	0.81	3.4	3.2	3.6	1.55e-08	7.54e-08
Apom	0	0	0	0	0	0	0.63	0	0.72	0	0	0	0	0	0	0	0	0	0	0	0	0	0	0	0	0	0	0	0	0	0	0	0	0	0	0	0	0	0	0	0	0	0	0	0	0.129972	0.163997
Apoo	6.7	0.35	1	1.1	2.5	2.4	1.3	2.3	2.4	4.5	1.3	0.71	1	6.9	2	3.2	1.3	12.1	2.1	1.4	4.4	4	2.5	3.8	4.6	3.4	3.6	4.7	4.7	6.2	4.8	5.2	5.7	4.7	6.2	3	11.5	10	11.6	10.2	12.3	15.2	17.9	16.6	17.1	8.06e-14	1.23e-12
Apool	4	2.2	5.2	3.9	4.2	3.6	6	4	4.8	5	3.2	5.9	3.6	2.1	3.2	7.8	5.4	4.3	5.1	6.9	3.9	4.3	3.6	6.6	5.3	4.8	5.8	5.2	2.5	11	5.7	4	6.4	7.4	10	7.3	9.8	3.3	7	7.4	13.3	10.6	10.3	9.1	9	5.43e-06	1.66e-05
App	0	0.09	0.15	0.29	0.26	0.21	0.36	0.05	0.07	0.07	0.14	0.19	0	0.17	0.28	1.2	0.63	0.27	0.32	0.4	0.34	0.31	0.62	0.44	0.8	0.81	0.74	0.6	0.28	0.63	0.25	0.08	0.84	0.09	0.36	0.26	0.86	0.13	0.41	0.19	0.09	0.48	0.48	0.39	0.54	0.000438998	0.000968016
Appbp2	0.07	0.009	0.04	0	0.04	0.11	0.09	0	0.11	0	0	0	0	0	0	0	0	0	0	0	0	0	0	0	0	0	0	0	0	0	0	0	0	0	0	0	0	0	0	0	0	0	0	0	0	0.00117855	0.00240215
Appl1	0.89	0.43	0.64	1.4	1.4	1.5	0.67	1.8	1.6	1.1	0.19	0.66	0.97	0.86	1	3	2.6	2.7	2	0.64	2.5	1.7	2.1	2	1.3	1.6	1.6	1.9	1.2	1.8	1.8	0.62	2.1	2.1	0.96	2.1	1.5	1.1	0.85	0.34	0.81	1.1	0.83	0.82	1.4	2.69e-05	7.3e-05
Appl2	0.34	0.06	0.12	0.33	0.69	0.47	0.36	0.13	0.15	0.17	0.12	0.31	0.1	0.7	0.18	0.75	0.75	0.4	0.27	0.49	0.75	0.47	1.3	0.61	1.2	0.81	0.69	0.62	0.61	0.32	0.63	0.39	0.83	1.9	1.7	0.87	1.6	0.98	1.3	1.5	1.4	1.1	1.1	2	2.5	1.43e-08	7.02e-08
Aprt	16.7	15.5	22.6	10.9	13.8	15.4	22.1	16.9	15.7	22.4	8.1	7.5	26.4	23.7	13.6	17.4	18.9	19.5	13.6	13	16.2	15.5	13.3	14.2	11.6	10.7	14.8	12.2	5.5	3.8	8	0	5	11.6	7.4	7.3	5	4.9	7.5	3.4	5.9	1.6	3.2	4.5	7.5	4.86e-06	1.5e-05
Aptx	0	0	0	0	0	0	0	0	0	0	0	0	0	0.35	0.09	0	0	0	0	0	0	0	0	0	0	0.06	0.12	0	0	0	0	0	0	0	0	0	0	0	0	0	0	0	0	0	0	0.404562	0.431271
Aqp1	0	0	0	0	0	0	0	0	0	0	0	0	0	0	0	0	0	0	0	0.83	0.43	0	0	0	0	0	0	0	0	0	0.44	0	0.44	0	0	0	0	0	0	0	0	0	0	0	0	0.108576	0.140724
Aqp3	0	0	0	0	0	0	0	0	0	3.5	5	4.9	0	1.9	2.5	8.4	7	8.4	19.1	0	5	4.5	7.6	8.1	7.5	3.8	5	0	0	0	0	0	0	2.4	3.5	11.5	0	2.7	2.8	2.5	1.3	1.5	0	0	0	0.00578643	0.0102962
Aqr	1.4	1.4	1.2	1	1	1.5	1.1	1.7	1.2	0.74	0.53	0.78	0.73	0.89	1.2	1.2	0.86	0.35	0.67	0.52	0.31	0.2	0.26	0.26	0.31	0.32	0.41	0.17	0.23	0.58	0.7	0.21	0.37	0.03	0.05	0.38	0.2	0.24	0.04	0	0	0	0.03	0.06	0.13	2.2e-11	1.95e-10
Araf	0.8	0.45	0.19	0.68	0.93	0.64	0.8	1.1	1.7	0.66	0.43	0.6	2.3	1.1	0.59	2	0.66	0.32	0.89	0.3	0.13	0.39	0.33	0.76	4.8	7.3	8.7	0.53	0.84	0.66	0.53	0.45	1.1	0.27	0.59	1.3	1.2	0.13	1.8	0.24	0.14	0.57	0.32	0.27	0.22	0.249637	0.284674
Arap1	0.8	1.4	1.3	1.7	2.2	1.3	1.8	2	2	3	1.7	2.2	3.6	3.8	4	1.8	1.5	1.5	1.2	1.8	3.4	2.9	3.1	3.9	0.86	0.91	1.3	0.92	1.6	0.61	0.65	1.4	1.5	0.36	2.2	0.98	0.51	0.31	0.35	0.01	0.02	0.12	0.06	0.04	0.07	9.91e-06	2.9e-05
Arap2	0	0	0	0	0	0	0	0	0	0	0	0	0	0	0	0	0	0	0	0	0	0	0	0	0.006	0.005	0	0	0	0	0	0	0	0	0	0	0	0	0	0	0	0	0	0	0	0.3208	0.354353
Arap3	0	0	0	0	0	0	0	0	0	0.02	0.02	0	0.03	0.01	0	0	0	0	0	0	0	0	0	0	0	0	0	0	0	0	0	0	0	0	0	0	0	0	0	0	0	0	0	0	0	0.0191974	0.03031
Arcn1	15.1	19.9	24.1	16.2	20.9	17.5	22	22.1	27.3	25.1	17.1	20.8	20.8	22.8	22.2	39.9	38.6	39.4	23.3	26.2	22.1	24.6	23.6	20.9	18.2	18.1	21.5	21	22.8	28.5	17.9	18	18.4	24.1	25	20	26.1	22.7	22.8	14.3	16.7	16.7	16.6	17.7	22.3	0.0507801	0.0716183
Arf2	55.2	44.3	37	49.8	0	65.2	0	0	0	91.7	72.5	62.8	76.1	51	60.1	67	66.1	0	80.9	91.9	85	64.5	0	73.1	75.8	68.1	75.8	50.4	39	56.7	0	0	0	61	0	77.1	0	0	0	0	0	0	76.3	74.7	80.3	0.226198	0.261519
Arf4	66.1	51.6	57.3	66.4	81.5	70.2	69.7	64.9	94.2	101	88.3	89.8	89.1	75	81	77.6	131	137	65.2	91.9	99.5	69.4	45.6	74.4	54.9	77.4	70	53.4	30.8	63.7	66.3	21.3	48.6	67.4	48	45.4	45.5	71.2	39.3	94.8	67.6	62.5	50.6	62.2	53.7	0.259575	0.294389
Arf5	52.7	66.4	53.2	64.8	72.8	69	77.6	83.4	67.9	75	66.8	58.2	80.9	59.9	46.2	118	114	95.9	90.2	63.1	77.2	61.4	61.9	55.1	53	74.2	70.2	42.2	92.7	40.3	53.9	58.6	46.9	50.6	49.5	61.3	56.4	47.7	70.1	56.3	51.4	47.4	58.7	63.4	62.3	0.264198	0.29897
Arf6	7.1	4.7	5.7	8.3	9.2	4.5	8.3	8.3	9	15.5	5.9	12.5	11.2	12.6	8.6	28.5	25.8	24.4	20.5	15.4	12.9	13.9	14.1	23.4	13.7	18.6	16.3	12.5	12.5	12.9	17	11	21.6	16	15.1	13.9	23.7	18	18	24.5	22.3	23.7	20.3	25.6	25.3	1.24e-09	7.43e-09
Arfgap1	2.1	1.8	2.4	2.8	2.7	3.5	2	2.6	2.5	1.4	1.6	2.6	2.1	1.8	3.4	2	1	0.92	1.8	3.2	2.5	0.72	0.76	1.1	1.5	1.3	1.5	2.2	4.1	2.1	0.87	3.2	2.6	1.7	1.1	2.1	1.5	0.58	1.5	0.39	0.85	0.56	0.65	1	1.6	0.000336931	0.000759752
Arfgap2	3.6	3	3	2.2	4.7	2.9	2.2	3.6	3	3.2	1.7	2.1	3.7	3	2.5	1.8	3	2.2	2.2	2.9	2	1.6	1.9	2.6	0.96	1.6	1.2	1.6	2.5	1.8	1.3	2	3.4	1.5	1	1.9	1.6	1.7	1.2	0.68	0.57	0.48	1.5	1	0.99	1.08e-07	4.47e-07
Arfgap3	0.63	0.71	1	1.5	1.3	0.36	1.2	1.7	1.2	3.2	0.47	0.7	2.2	1.7	1.5	1.9	2.6	1.4	0.82	1.8	1.9	1.1	1.6	1.8	1.5	0.81	1.3	1.5	2	1.6	1.6	1.4	2	1.4	1.5	3.2	1.5	0.82	1.3	1.3	0.76	1.5	1.5	1.8	1.7	0.162252	0.196711
Arfgef1	0.29	0.42	0.35	0.4	0.36	0.32	0.4	0.49	0.56	0.42	0.24	0.35	0.2	0.47	0.3	0.48	0.41	0.13	0.24	0.35	0.51	0.22	0.37	0.43	1.8	0.44	0.58	0.43	0.86	0.3	0.14	1.4	0.62	0.58	0.24	1.4	0.52	0.7	0.47	0.31	0.35	0.45	0.56	0.34	0.5	0.193703	0.229092
Arfgef2	0.02	0.29	0.5	0.06	0.04	0.06	0.05	0.05	0.06	0.69	0.02	0.03	0.72	0.07	0.42	0.37	0.21	0.08	0.53	0.13	0.1	0.94	1.1	0.84	0.09	0.29	0.31	10.4	38.7	14.3	9.3	24.1	5.4	0.1	2.2	1.5	1.6	0.47	1.5	5.2	0.87	0.85	0.23	0.51	9.6	0.101716	0.132865
Arfip1	2	1.4	5.8	3	4.3	3.6	3	3.8	3.5	5.3	3.5	2.5	5	3.2	2.1	9.1	9.1	6.6	5.1	5.9	5.8	4.9	6.1	7.2	6.7	6.6	6.2	7.4	12.7	5.8	4.8	6.9	7.1	8.1	5.2	4.8	6.9	6.4	7.3	3.5	2.9	4.5	6.7	6.1	9.4	4.68e-06	1.45e-05
Arfip2	0	0.26	0.53	0.45	0.41	0.48	0.85	0.32	0.66	0.31	0.45	0.4	3.4	0.12	0.52	0.99	1.4	0.68	0.88	1.3	0.44	0.62	0.11	0.55	0.61	0.92	0.8	0	0	0	0.39	1.4	1.5	1.5	1.1	0.86	1.6	0.36	1.4	1	1.2	0.61	1.5	1.6	1.9	0.0572809	0.0795447
Arfrp1	0	0	0	0	0	0	0.41	0.81	0	0	0	0	0.24	0.49	0.39	0	0	0	0	0	0	0.11	0.63	0.23	0	0.34	0.3	0	0	0	0	0	0	0	0	0	0	0.22	0.16	0.22	0.34	0	0	0	0	0.488541	0.512014
Arg1	42.8	2.2	16.9	6.5	4.9	6.3	4.2	2.6	3.9	13.2	2.1	0.68	3.2	0.83	1.9	44.7	48.8	44.8	41.7	49.4	40.9	9.9	12.2	11.6	13.5	12.9	15.6	4.1	5.4	3.5	10.6	5	4.3	3.6	2.8	2.2	0.5	0.66	0.97	0	0.2	0.33	0.7	0.69	0.68	0.00438991	0.00799851
Arglu1	3.4	5.7	11	4.9	14.2	15.9	15.6	6.8	20	0	0	0	0	0	0	0	0	0	0	9.1	11.8	0	0	0	3.5	2.7	0	0	0	0	0	0	0	0	0	0	0	0	0	0	0	0	0	0	0	0.00163574	0.00323337
Arhgap1	5.7	7.4	7.2	10.3	12.2	10.1	15.6	10.6	11.4	9.7	5.8	6	10.1	14.9	13.2	19.9	13.4	12.8	13.8	8.7	9.7	27.1	29	33.2	11.9	13.3	22.6	12.8	18.7	12.1	38.8	19.2	10.1	41	12.3	12.7	9.1	9.7	9.7	77.9	7.5	9.8	42.2	9.8	27.7	0.0419171	0.0605075
Arhgap10	0.13	0.87	0.47	1.5	0.3	0.84	0.61	2.2	2.1	0.14	0.16	0.43	0.2	0.13	0.65	5.4	0.19	0.006	0.13	0.21	0.19	0.43	0.24	0.24	0.49	3	3.3	0.46	0.52	0.22	0.19	0.18	2.3	0.14	0.59	0.28	0.18	0.23	0.06	0.09	0	0.24	0.01	1.3	0.03	0.313902	0.348556
Arhgap12	0.15	0.12	0	0	0	0	0	0	0	0	0	0	0	0	0	0	0	0	0	0	0	0.02	0.25	0.18	0.08	0	0.04	0.25	0	0.04	0	0	0	0	0	0	0	0	0	0.07	0	0.03	0	0.12	0.12	0.578963	0.598368
Arhgap17	1.3	0.66	1.7	0.88	0.78	1.1	0.83	1	1.2	0.93	0.07	0.74	1.4	0.84	0.78	1.2	0.61	0.55	0.16	0.74	0.45	0.38	0.98	0.57	0.37	0.64	1.4	1.1	0.45	0.41	0.29	0.66	0.84	0.59	0.42	0.83	0.44	0.29	0.44	0	0.35	0.6	0.3	0.18	0.29	0.000119178	0.00028826
Arhgap18	0.39	0.47	0.49	0.9	0.67	0.61	0.78	0.6	1.5	0.89	0.67	1.1	0.74	0.61	0.78	0.1	0.29	0.26	0.24	0.37	0.2	0.22	0.2	0.57	0.22	0.13	0.27	0.27	0.35	0.14	0.13	0	0.71	0.25	0.16	0.16	0.67	0.41	0.57	0.41	0.37	0.65	0.43	0.54	0.77	3.08e-08	1.41e-07
Arhgap21	0	0	0	0	0	0	0	0	0	0	0	0	0	0	0	0	0	0	0	0	0	0	0	0	0	0	0	0	0	0	0	0	0	0.008	0.004	0.02	0	0	0	0	0	0	0	0	0	0.292376	0.326859
Arhgap24	0	0	0	0	0	0	0.01	0	0.12	0.21	0	0.04	0	0	0	0.14	0.2	0.08	0.15	0.23	0.1	0.06	0	0.09	0.14	0.13	0.19	0.11	0.14	0.12	0.09	0	0.21	0.18	0	0.18	0.22	0	0.14	0	0	0	0	0	0	0.000302752	0.000685905
Arhgap26	0	0	0	0.03	0.04	0	0	0.05	0.06	0	0	0	0	0.04	0.06	0.12	0.18	0	0	0	0	0.04	0.08	0.03	0.01	0.06	0.07	0	0	0	0	0	0	0.03	0	0.06	0.14	0.05	0.07	0	0	0	0.05	0.06	0.1	0.177222	0.212412
Arhgap27	0	0	0	0	0	0	0.09	0.27	0.01	0	0.02	0.16	0.05	0.15	0.12	0	0	0	0.34	0.14	0.07	0.19	0.19	0	0.08	0.03	0.16	0	0	0	0	0	0	0	0	0	0	0	0	0.05	0.24	0.08	1.1	0.13	0.21	0.0940179	0.123714
Arhgap28	0.86	0.46	0.67	0.34	0.44	0.44	0.26	0.3	0.07	0.43	0.1	0.3	0	0.32	0.33	0	0	0	0	0	0	0	0.03	0.07	0	0	0	0	0	0	0	0	0	0	0	0	0	0	0	0	0	0	0	0	0	3.63e-10	2.42e-09
Arhgap31	0	0	0	0	0	0	0	0	0	0	0	0	0	0	0	0	0	0	0	0	0	0	0	0	0.001	0.14	0	0	0	0	0	0	0	0	0	0	0	0	0	0	0	0	0	0	0	0.570724	0.590251
Arhgap32	0	0.01	0.005	0	0.05	0.02	0.006	0.01	0	0	0	0	0	0	0	0	0	0	0	0.03	0.008	0	0	0	0	0	0	0	0	0	0	0	0	0	0	0	0	0	0	0	0	0	0	0	0	0.149769	0.184076
Arhgap42	0	0	0	0	0	0	0	0	0	0	0	0	0	0	0	0	0	0	0	0	0	0	0	0	0.04	0	0.02	0	0	0	0	0	0	0	0	0	0	0	0	0	0	0	0	0.02	0.05	0.193567	0.229092
Arhgap5	0.4	0.28	0.31	0.47	0.49	0.78	0.42	0.63	0.69	0.44	0.32	0.36	0.28	0.27	0.32	0.5	0.47	0.35	0.14	0.37	0.34	0.22	0.3	0.24	0.3	0.1	0.21	0.39	0.33	0.16	0.14	0	0.47	0.19	0.11	0.32	0.37	0.13	0.25	0.03	0.14	0.09	0.1	0.18	0.25	0.000129456	0.00031149
Arhgap6	0	0	0	0	0	0	0.02	0	0.07	0	0	0	0	0.17	0.005	0	0	0	0	0	0	0	0	0	1.1	0	0.007	0	0	0	0	0	0	0	0	0	2.7	0.09	0	0.01	0.008	0.02	0.07	0.01	0.1	0.177774	0.21294
Arhgdia	104	102	113	118	111	110	118	112	118	163	81.7	86.8	173	113	120	153	129	155	110	185	176	109	104	116	137	128	154	146	184	145	184	229	137	91.9	101	126	101	87.7	85.2	81.4	83.5	87.6	120	122	113	0.000564487	0.00122166
Arhgdib	0.69	3.2	2.9	0.75	2.3	1.7	1.8	3.6	2.2	3.4	2.7	3.2	4	3.1	3.8	2.4	4.4	3.9	2	2.3	5.6	4.2	3.4	4.3	5.2	3.3	3.2	3.4	4.2	4.5	5.9	0	4.9	5.6	4.5	4.5	3.7	4.2	6.5	2.7	2.2	2.2	3.1	3.9	3.8	0.0174426	0.0278776
Arhgef1	1.5	2.2	2	1.7	1.5	1.9	1.6	1.3	1.4	2	1	1.1	1.9	1.5	1.9	1.9	1.8	1.4	1.4	1.8	1.7	0.8	1.3	0.77	1.2	1.6	1.5	1.5	0.48	0.94	1.1	0.47	1.7	0.92	0.29	1.4	1.3	0.68	0.58	0.29	0.39	0.66	0.56	0.47	0.83	4.34e-06	1.35e-05
Arhgef10	0.04	0.14	0.11	0.13	0.13	0.22	0.09	0.12	0.15	0.13	0	0.07	0.08	0.08	0.07	0.05	0.04	0	0.007	0.01	0.07	0.03	0.03	0	0.06	0.06	0.09	0.04	0	0.03	0.04	0	0.14	0	0	0	0.02	0	0.01	0	0	0	0	0	0	2.42e-07	9.44e-07
Arhgef10l	0	0	0	0	0	0	0	0	0	0	0	0	0.02	0.06	0.05	0.38	0.4	0.12	0.04	0.16	0.35	0.1	0.21	0.08	0.1	0.12	0.12	0.04	0	0.13	0	0	0	0	0	0	0	0	0	0	0	0	0.01	0	0.05	0.00142895	0.00286462
Arhgef11	0	0.31	0.04	0.02	0.03	0.09	0.06	0.15	0.13	0.11	0.01	0.04	0.29	0.04	0.16	0.02	0.04	0.05	0.01	0	0.09	0.1	0.25	0.13	0.07	0.05	0.41	0.06	0.05	0.1	0.06	0	0.08	0.15	0.1	0.15	0.06	0.02	0.08	0.03	0.01	0.07	0.01	0	0.21	0.464172	0.488341
Arhgef12	0.21	0.19	0.17	0.21	0.18	0.12	0.22	0.25	0.21	0.3	0.14	0.19	0.21	0.2	0.17	0.31	0.24	0.22	0.15	0.17	0.13	0.15	0.54	0.32	0.27	0.23	0.36	0.34	0.35	0.26	0.09	0.43	0.31	0.28	0.34	0.37	0.24	0.88	0.23	0.04	0.19	0.17	0.06	0.06	1.8	0.185129	0.220171
Arhgef16	0	0.02	0.58	0.06	1.7	0.05	0.09	0.16	0.14	0.1	0.1	0.11	0.14	0.08	1.2	0.13	0.15	0	1.2	0.28	0.09	0.92	0.22	0.48	1.4	1.2	0.23	0.86	0	0.2	1.6	1.7	0.15	0.63	0.72	0.06	0.18	0	0.2	0.23	0.38	0.43	0.47	1.9	0.92	0.307477	0.341948
Arhgef17	0.02	0.02	0	0.12	1.7	2.1	1.8	0.09	1.4	0.02	0.53	0.18	0.02	0.09	0.04	0.05	0.14	0	0	0.06	0.13	0.01	0.02	0.04	0.23	0.3	0.18	0.19	0.55	0.06	0.01	0.08	0.2	0	0.08	0.09	0.05	0.02	0	0	0.02	0.03	0	0.01	0.02	0.0102129	0.0172606
Arhgef18	0	0	0	0	0.007	0.02	0.02	0.06	0.04	0	0	0	0.07	0	0.01	0	0	0	0	0	0	0	0.25	0.02	0.01	0	0.006	0	0	0	0	0	0	0	0.07	0.06	0.09	0	0.07	0.06	0.13	0.12	0.06	0.09	0.02	0.0106786	0.018
Arhgef2	3.8	2.4	4.1	2.1	2.6	3.3	2.1	2.7	2.8	2.2	1.3	1.4	2.1	1.5	2.7	1.7	1.5	0.54	0.2	0.94	1.3	0.36	0.86	0.59	0.78	0.65	1.3	0.4	0.34	0.66	0.6	0.52	0.66	0.53	0.38	0.83	0.18	0.37	0.42	0.09	0.11	0.39	0.23	0.44	0.53	6.11e-13	7.55e-12
Arhgef25	0.36	0.21	0.28	0.66	0.57	0.52	0.86	0.5	0.82	0.2	0.22	0.19	0.27	0.18	0.3	0.14	0	0.05	0.07	0.11	0.13	0.11	0.16	0.15	0.25	0.25	0.21	0.42	0.44	0.46	0.36	0	0.55	0.26	0.07	0.61	0.27	0.13	0.47	0.4	0.16	0.59	0	0.12	0.08	0.0307191	0.0459052
Arhgef40	0.23	0.14	0.16	0.27	0.27	0.54	0.68	0.83	0.52	0.1	0.07	1.2	0.6	0.1	0.1	0.07	0	0.01	0.19	0.02	0.24	0.02	0.33	0.66	0.06	0.03	0.5	0.02	0.007	0.05	0.15	0	0.02	0	0	0	0.02	0.03	0	0	0	0	0.01	0.43	0.04	0.00142464	0.00285746
Arhgef5	0	0	0	0.01	0	0.02	0.03	0.02	0.04	0.05	0.02	0.01	0.05	0.19	0.05	0.08	0.02	0	0	0.02	0.02	0.02	0.07	0.03	0.07	0.03	0.04	0.03	0	0.02	0.02	0	0.11	0.06	0	0.02	0	0	0	0.02	0.01	0	0.04	0.04	0.04	0.513629	0.53553
Arhgef6	0	0	0	0	0	0	0	0	0	0	0	0	0	0	0	0	0	0	0	0	0	0	0	0	0.03	0.01	0.07	0.11	0.02	0	0	0.04	0.05	0.05	0	0.45	0.22	0.14	0.02	0	0.12	0.07	0.02	0.03	0.21	0.0252378	0.0386008
Arhgef7	2.3	1.3	1.2	2.2	2.2	2.2	1.2	2.4	2.9	1.5	0.84	1.5	1.1	1	1.2	1.4	1.2	0.28	1.4	1.2	0.47	1	0.51	0.45	1.4	1.4	1.2	0.65	1.2	0.72	0.3	1.1	0.76	0.68	0.59	1.8	0.97	0.33	0.92	0.21	0.2	0.31	0.48	0.77	0.66	3.48e-06	1.1e-05
Arid1a	3.9	2.9	3	2.3	2.5	2.7	3.3	2.9	3	1.6	1.1	2	1.1	2.5	1.6	0.91	1.1	0.88	1.4	2	0.78	0.23	0.36	0.88	0.44	1.3	0.58	0.56	0.18	1.4	0.27	0.14	0.54	0.24	0.2	0.97	0.14	0.12	0.12	0.05	0.11	0.09	0.11	0.91	0.13	5.37e-12	5.44e-11
Arid1b	0.34	0.69	0.68	0.24	0.58	0.77	0.73	0.88	0.79	0.33	0.27	0.65	0.32	0.5	0.3	0.46	0.45	0.08	0.43	0.33	0.12	0.08	0.17	0.19	0.11	0.29	0.11	0.52	0.17	0.88	0.05	0	0.39	0.04	0	0.87	0.03	0	0.01	0	0	0	0	0.16	0.03	7.12e-06	2.14e-05
Arid2	0.62	0.54	0.7	0.75	0.89	1.2	0.66	0.31	0.56	0.28	0.14	0.3	0.1	0.21	0.25	0.15	0.09	0.13	0.04	0.52	0.04	0.05	0.11	0.007	0.08	0.96	0.08	0.05	0	0.24	0	0	0	0	0	0	0	0	0	0	0	0	0	0	0	6.36e-06	1.92e-05
Arid3a	0.46	1.8	0.27	1.9	1.4	0.12	0	0	0	0	0	0	0	0	0	0	0	0	0	0	0	0	0	0	0	0	0	0	0	0	0	0	0	0	0	0	0	0	0	0	0	0	0	0	0	0.0122657	0.0204197
Arid4a	0.04	0	0.06	0.16	0.07	0.05	0.05	0.12	0.07	0	0	0	0.04	0	0.04	0	0	0	0	0	0	0	0	0	0.03	0.04	0.03	0	0	0	0	0	0	0	0	0	0	0	0	0	0	0	0	0	0	8.17e-05	0.000203977
Arid4b	0.14	0.02	0.07	0.06	0.12	0.17	0.06	0.01	0.07	0	0	0	0	0	0	0	0	0	0	0	0	0	0	0	0	0	0	0	0	0	0	0	0	0	0	0	0	0	0	0	0	0	0	0	0	0.000193277	0.000453125
Arid5b	0	0	0	0	0	0	0.02	0	0.003	0.01	0.007	0	0	0	0	0	0	0	0	0	0	0	0	0	0	0	0	0	0	0	0	0	0	0	0	0	0	0	0	0	0	0	0	0	0	0.0463024	0.0659695
Arih1	4.8	3.5	4.5	3.5	3.5	3.5	2.3	2.7	4.1	3	2.2	2.1	2.4	2.5	2.5	4	4.3	1.7	1.4	2	2.2	1.9	2.9	2.3	1.5	2	2.5	2.6	1.8	1.8	1.2	0.31	1.8	1.3	1.9	1.4	1.6	0.95	1.5	0.76	1.5	0.57	1.2	1.4	1.6	4.03e-06	1.26e-05
Arih2	0.34	0.2	0.5	0.2	0.43	0.52	0.41	0.87	0.5	0.14	0.11	0.13	0.13	0.13	0.11	0	0	0	0	0.22	0.19	0.03	0.28	0	0.06	0.07	0.11	0.05	0	0.16	0.13	0	0.08	0	0	0	0	0	0	0.04	0	0.05	0	0.02	0.04	2.4e-06	7.8e-06
Arl1	5.5	6.6	4.1	5.1	6.4	8.3	7.1	6.2	5.3	6.8	6	6.4	5.5	6.4	7	18.2	12.7	10.5	6	13.2	7.6	11.6	7.5	11.8	4.5	10.6	3	9.1	10.4	9.1	9.7	5.7	15.7	16.2	16.2	15.9	19.3	5.4	7	5.7	6.4	4.8	6.7	7.9	8.6	0.00165798	0.00327165
Arl14ep	0.45	0.27	0.09	0	0.75	0.62	0.01	0	0.19	0	0	0	0	0	0	0	0	0	0	0	0	0	0	0	0	0	0	0	0	0	0	0	0	0	0	0	0	0	0	0	0	0	0	0	0	0.00531946	0.00953381
Arl15	0	0	0	0	0	0	0	0	0	0	0.12	0.11	0	0	0	0	0	0	0	0	0	0	0	0	0	0	0	0	0	0	0	0	0	0	0	0	0	0	0	0	0	0	0	0	0	0.129231	0.16325
Arl2	2.9	4.6	3.4	5.1	3.5	5.5	5	4.5	3.9	4.3	2.5	4	5.1	4.6	3.8	3.7	4.9	4	4.8	3.7	4.4	2.4	1.7	3.1	2.9	2	3.1	3	2.1	2.9	2.4	0	3.7	6.5	2	3.9	0.69	2	1.9	1.7	1.1	0.51	1.3	0.89	1.1	6.78e-07	2.43e-06
Arl2bp	0.72	2	0.93	0.94	2.3	2.2	1.8	2.1	1	2.6	3	3.4	2.6	0.75	1.2	0	0	0	0	0.92	0.84	3.1	1.6	1.5	1.5	0.9	2.1	0.6	0	0.41	0	0	0	0	0	0	0	0	0	0	0	0	0.06	0.17	0.3	4.17e-06	1.3e-05
Arl3	22.2	17.4	20.7	21.3	12.3	22.3	15.3	18.5	15.9	15.1	9.1	10.8	13.8	10.1	14.7	15	11.1	5.6	9.3	10.6	9.1	3.2	7.9	6.7	7.8	5.8	7.3	6.4	7.2	5.6	9.7	5.2	6	8.5	3.2	7.7	9.2	8.7	8.9	4.2	3	6.3	6.7	5.2	7	9.72e-10	5.94e-09
Arl6	1.8	0.66	0.65	0.81	0.69	1.8	1.1	0.89	1.5	0.51	0	0.3	0	0.56	0.47	0.2	0.18	0	0.17	1.2	0.28	0	0	0	0.58	0.4	0.34	0.18	0	0.21	0.1	0	0.18	0.37	0	0.51	0.49	0.25	0	0.07	0.07	0.26	0.12	0.15	0.39	0.000191833	0.000450014
Arl6ip1	0	0	0	0	0	0	1.3	2.5	3.5	0	0	0	0	0.42	2	3.2	0	0.68	1.8	3.5	5	0	0	0	0	0	0	0	2.5	1.8	1.3	2	0	0	0	0	0	0	0	1.6	2.2	0.65	2	0	1.6	0.670275	0.684995
Arl6ip4	0	0	0	0.4	0.59	0.32	0	0.42	0.73	0	0	0	0	0	0	0	0	0	0	0	0	0	0	0	0	0	0	0	0	0	0	0	0	0	0	0	0	0	0	0	0	0	0	0	0	0.00449615	0.00817656
Arl6ip5	2.4	4.9	9.9	4.9	3.7	3	13.4	9.9	5.1	11.5	4.6	42.9	3.1	4.4	9.7	6.2	5.1	0	13.6	8.2	24.5	38.8	26.8	5.6	10.2	7.9	6.2	15.4	29.4	10.7	37.6	0	28.9	83	58.8	15.9	26.7	16.2	23.4	15.7	3.8	7.7	4.9	5.9	8.5	0.0899924	0.11907
Arl6ip6	0.19	0.69	0.67	0	0	0	0	0.59	0.59	0	0	0	0	0.54	0.27	0.23	0	0.75	0	0	0	0.4	0	0.55	0.63	0.55	0	0	0	0	0	0	0	0	0	0	0	0	0	0	0	0	0	0	0	0.0840377	0.112034
Arl8a	3.8	1.1	2.8	0	4	4.8	3.8	2.7	3.5	0.24	0.19	4.9	2	1.4	1.8	0	0	0	0.32	3.1	5.1	0.17	4	3.5	2.9	6	7	7.4	6.9	4.3	4.5	0	4.2	3.1	5.5	4.5	0.26	4.7	0.71	5.6	5.5	0.62	3.6	4.6	5.7	0.377762	0.406056
Arl8b	4.3	3.3	4.9	3.5	2.7	3.5	3.9	7.3	7.9	6.6	7.4	2.3	7.6	5.2	4.8	7	9.8	6.1	11.6	7.6	8.6	7.8	9.5	8.5	6.8	3.5	3.7	8	1.6	5.6	6	0	7.7	8.3	9.4	10.2	8.8	5.9	7.9	6.9	8.1	5.2	6.2	5.9	6.3	0.0396951	0.0576905
Armc1	2.3	0.97	0.36	2.2	2.8	2	1.3	1.8	0.84	1.9	0.53	0.07	2.1	0.92	1.4	1.6	1.6	0.38	0.49	0.61	1	1.3	0.6	0.16	0.43	0.56	1.7	1.2	11.1	1.2	0.55	0	1	0.89	0.39	2	2.4	1.5	2	1	2.9	1.6	2.3	1.7	2.9	0.593342	0.611582
Armc10	6.9	4.9	3.8	4.3	4.7	7.1	5.3	5.8	5.5	3.2	2.1	2.4	2.7	4.5	4	4.6	3	4.5	1.8	2.8	2.1	1.4	1.6	1.3	1.6	1.6	2.3	1.7	1.3	2.3	0.95	0	2.1	1.5	0.81	2.3	0.97	1.3	0.83	0.79	0.62	1.2	1.2	0.36	0.32	2.46e-09	1.4e-08
Armc5	0	0	0	0	0	0	0	0	0	0	0	0	0	0.007	0.02	0	0	0	0	0	0	0	0	0	0	0	0	0	0	0	0	0	0	0	0	0	0	0	0	0	0	0	0	0	0	0.195139	0.230539
Armc6	1.2	0.74	1.6	2	1.8	1.3	0.84	0.48	2.9	0.5	0.4	0.34	0.22	0.63	0.76	2.2	0.38	0.77	2.2	1.6	2.3	1.1	1.5	0.32	0.48	0.84	0.73	1.1	0.23	1.1	0.13	0	0.85	0.54	0.22	0.72	0.33	1.1	1	0.99	0.34	1.3	0.18	0.3	0.95	0.520787	0.542404
Armc8	0.78	0.79	0.66	0.7	0.44	0.39	0.69	0.6	0.36	0.81	0.37	0.7	0.57	0.61	0.75	0.21	0.26	0.22	0.3	0.5	0.58	0.27	0.3	0.2	0.14	0.28	0.4	0.21	0.02	0.24	0	0.08	0.39	0.23	0.21	0.55	0.57	0.05	0.007	0.01	0.04	0.03	0.05	0.12	0.24	3.32e-09	1.85e-08
Armc9	0.15	0.08	0.11	0	0.22	0.33	0	0.19	0.22	0	0	0	0	0.16	0.13	0	0	0	0	0	0	0	0	0	0	0	0	0	0	0	0	0	0	0	0	0	0	0	0	0	0	0	0	0	0	1.18e-05	3.42e-05
Armcx2	0.22	0.13	0.28	0.23	0.37	0.43	0.31	0.35	0.35	0.17	0.13	0.06	0	0.2	0.16	0	0	0	0	0	0	0.11	0.1	0	0	0	0	0.14	0	0.15	0.07	0	0.21	0	0	0	0	0	0	0	0	0	0	0	0	1.07e-08	5.35e-08
Armcx3	0.3	0.38	0.2	0.17	0.17	0.46	0.41	0.25	0.22	0.09	0.31	0.04	0.03	0.29	0.41	0	0	0	0	0	0	0.14	0	0.17	0.29	0.19	0.16	0	0	0	0	0	0	0	0	0	0	0	0	0	0	0	0	0	0	6.89e-08	2.94e-07
Armcx4	0.005	0.02	0.02	0	0.06	0.03	0.07	0	0.005	0	0	0	0	0	0	0	0	0	0	0	0	0	0	0	0	0	0	0	0	0	0	0	0	0	0	0	0	0	0	0	0	0	0	0	0	0.00681696	0.0119718
Arnt	0	0.009	0.11	0.14	0.2	0.13	0.07	0.05	0.08	0.25	0.05	0	0.25	0.06	0.07	0	0	0	0	0	0	0	0	0	0	0	0	0	0	0	0	0	0	0	0	0	0	0	0	0	0	0	0	0	0	4.13e-07	1.54e-06
Arpc1a	11.4	7.9	10.2	13.4	14	10.4	9.7	14.2	13	8.4	6	5.7	9.2	11.1	10.2	19.8	14.3	14.8	14.8	10.1	10.5	8.2	16.5	11.9	10.8	11.5	9.8	8.9	3.6	8.9	7.7	2.2	9.6	7.1	7.3	10.6	10.2	9.3	8.3	5.5	8.1	4	5.7	7.5	7.3	0.0578234	0.0801966
Arpc1b	3.9	6.3	5.2	5.3	8.3	6.5	9.3	8.3	8.8	6.9	11.5	10.1	9.7	13.1	9.9	14.7	11.8	15.3	13.4	15.9	14	17.5	15.1	14.9	13.1	11.7	9	15.2	10.3	14.9	27.5	11.3	16.4	18.6	17.7	13.7	17.2	14.6	13.5	9.7	12.6	12.9	13.5	15.2	12.1	6.3e-07	2.28e-06
Arpc2	22	28.1	24.9	30.7	31.4	30.6	29.6	36.6	37.9	47.1	35.6	35.3	36.6	37.6	34.5	62.2	44.4	53.1	46	31.5	35.9	41.3	64.6	57.6	36.1	41.2	32.1	35.2	24.2	32.5	33	15.3	36.4	48.8	54.8	41.6	46.8	46.7	41.8	40.8	41.9	28.5	29.1	32.9	37.5	0.0585961	0.081143
Arpc3	11.3	17.8	16.4	16.8	14.6	16.4	24.4	17.5	22.3	13.6	20.2	13.3	11.4	24.4	17.7	39.1	28.8	39	24.8	29.4	21.2	26.5	25.1	30.5	16.3	26.9	20.5	12.6	14.9	23.3	18	15.7	24.2	35.2	32.8	35.8	25.9	28.7	35.2	32.5	33.9	19.6	28.2	23.8	23.7	0.000163354	0.000386273
Arpc4	31.1	35.1	32.3	39	38.6	34.9	41.1	37.3	38.8	57.7	37.3	41.4	53.9	43.9	34.4	65.3	55.3	76.3	50.8	37.4	49.6	43.3	53.2	43.5	48.7	48	53.4	43.1	34.3	42.4	57.1	32.7	48.5	58.8	45.2	43.6	42.4	36.6	39.9	54.1	49.9	38.2	40.3	46.5	42.6	0.00884688	0.0151728
Arpc5	5	12.8	12.5	6.9	20.6	12.6	35.5	14.2	16.3	32.3	18.3	17.8	26.9	18.6	16.1	30	26.6	32.5	26.1	27.2	32.4	26.5	31.6	24	21	23.3	22.8	16	15	19.7	22.1	8.5	20.4	26.1	27.2	28.1	22.2	21.2	23	21.7	18.7	17.2	15.2	15.7	26	0.0206548	0.0323252
Arpc5l	14.4	7.7	12.2	3.7	4.1	3.9	4.3	12.6	13.3	13.6	7.9	9.6	14.1	6.4	11.4	20.2	18.1	11.5	9.5	6.6	8.7	5.2	3.5	8.4	7.3	8.2	10	10.9	6.3	3.6	4.5	2.3	9.5	6.1	8	11.7	8.9	9.4	8.5	6.1	7.3	4.4	9.4	10.1	14.2	0.869888	0.875131
Arpp19	9.5	8.7	6.4	12.5	11.3	10.6	9.6	8.4	7.9	9.4	7.8	7.7	10.8	3.5	8.5	11.8	13.1	9.5	6.5	12.7	10.9	6.4	5.6	3.9	4.2	4.2	3.9	9.7	7.4	4.5	2.3	7.9	7.9	4	3.9	3.7	2.9	3	1.5	0	0	0	3.7	3	3.6	1.64e-06	5.47e-06
Arrb1	0.76	0.69	0.96	0.6	0.84	0.95	0	0.68	0.67	0.69	0.76	0.59	1	1	0.96	1.1	0.73	0.43	0.9	0.82	0.66	0.64	0.69	0.87	1.1	0.89	0.93	1.5	0.63	0.76	0.31	1	0.82	0.7	1.6	1.3	1.4	1.9	1.4	1.2	1.6	2.1	2.3	2.6	2.9	1.85e-09	1.07e-08
Arrb2	0.1	0.11	0.28	0	0	0	0.04	0.16	0.2	0	0	0	0.07	0.04	0.11	0	0	0	0	0.03	0.05	0	0.13	0.08	0.09	0.07	0.09	0	0	0	0	0	0	0	0	0	0	0	0	0	0	0	0	0	0	0.00816253	0.0141026
Arsa	0.09	0	0.07	0	0	0	0.12	0.46	0.13	0	0	0	0	0	0	0.36	0.19	0	0	0	0	0	0.31	0.07	0.21	0.17	0.1	0	0	0	0	0	0	0	0	0	0	0	0	0	0	0	0	0.15	0.1	0.656621	0.672115
Arsb	0.16	0.27	0.24	0.53	0.43	0.37	0.21	0.45	0.35	0	0.3	0.51	0.29	0.77	0.36	0.28	0.19	0	0	0	0	0.42	0.53	0.46	0.33	0.13	0.27	0	0	0	0	0	0	0.91	0.61	0.24	0.28	0.36	0.37	0	0.24	0.12	0.03	0.26	0.26	0.131908	0.165841
Arsk	0	0	0	0	0	0	0	0	0	0	0	0	0	0	0	0	0	0	0	0	0	0	0	0	0.04	0	0.1	0	0	0	0	0	0	0	0	0	0	0	0	0	0	0	0	0	0	0.383728	0.411243
Art3	0	0	0	0	0	0	0	0	0	0	0	0	0	0	0	0	0	0	0	0	0	0	0	0	0.02	0	0.01	0	0.08	0.09	0	0	0	0.24	0.33	0.48	1.8	0.48	0.98	1.3	0.94	1.5	0.71	0.83	1.1	1.6e-16	5.01e-15
Art4	0	0	0	0	0	0	0	0	0	0	0	0	0	0	0	0	0	0	0	0	0	0	0	0	0.11	0.11	0.29	0	0	0	0	0	0	0	0	0	0	0	0	0	0	0	0	0	0	0.246927	0.281961
Arvcf	0.55	0.54	0.53	0.39	0.57	0.87	0.48	0.78	0.68	0.22	0.1	0.2	0.29	0.27	0.41	0.18	0.16	0.02	0.06	0.2	0.02	0	0.18	0.1	0.25	0.43	0.24	0.09	0.08	0.3	0.14	0	0.23	0.2	0.15	1.6	0.14	0.06	0.02	0.04	0.05	0	0.03	0.05	0.07	0.00188896	0.00368949
As3mt	1.1	1.2	0.39	1.1	1.1	1	1	0.73	1.2	0.75	0.48	0.57	2	0.69	0.46	0.34	0.51	0.62	0.6	0.81	0.53	0.41	0.79	0.71	0.71	0.61	0.89	0.27	0.44	0.55	0.32	0	0.44	1.1	1.6	0.96	1	1.1	1.2	0.9	0.72	0.94	0.5	0.85	0.8	0.0335331	0.0497329
Asah1	3.1	2	1.8	2.3	3.8	3.4	4.3	3.3	3.4	2.7	1.4	2.4	1.9	2.7	3	2.6	3.3	3.5	3.8	2.6	3.3	5.1	5.3	5.3	6.1	5.1	6.3	3.1	1.6	6.4	7.4	1.3	6.8	7.6	7.4	8	8.5	7.2	7.2	7	6.8	6.5	8.3	10.8	9.2	1.27e-08	6.31e-08
Asah2	0	0	0	0	0	0	0	0	0	0	0	0	0	0	0	0	0	0	0	0	0	0	0	0	0	0.48	0.57	0.96	0	0.06	0	0	0	0	0	0	0	0	0	0	0	0	0	0	0	0.179408	0.214597
Asap1	0.02	0.04	0.12	1.6	1.4	0.12	0.53	0.12	0.03	0.06	0.02	0.03	0.11	0	0.04	0	0	0	0	0.04	0.05	0	0.07	0.02	0	0	0	0	0	0	0	0	0	0	0	0	0	0	0	0	0	0	0.04	0	0.02	0.0198487	0.0312484
Asap2	1.9	0.93	0.52	1.9	2.6	0.82	2	0.18	1.3	0.04	2.4	3.5	0.007	0.05	2	0.04	0.05	0	0.81	1.4	1.3	0.004	0.04	0.07	2.2	1.8	0.18	0.06	0	0.28	0.57	0	0.11	4.8	3	1.6	1.4	1.6	2.1	2.4	2.7	3.1	0.22	2.1	0.4	0.134006	0.167764
Asb6	0	0	0	0.06	0.12	0	0	0.03	9.1	0	0	0	0	0	0	0	0	0	0	0	0	0	0.48	0.03	0	0	0	0	0	0	0	0	0	0	0	0	0	0	0	0	0	0	0	0	0	0.379573	0.407546
Ascc1	0	0.5	0.79	0.4	0.35	0.12	0.06	0.75	0.15	0.41	0	0.11	0.31	0.46	0.12	0.25	0.49	0.14	0	0.35	0.05	0.14	0.08	1	0.23	0.11	0.02	0	0	0	0.13	0	0.3	0.23	0.08	0	0	0	0	0	0	0	0.02	0.09	0.07	0.0133679	0.0220166
Ascc2	0.24	0.22	0.21	0.24	0.29	0.4	0.16	0.16	0.34	0.23	0.11	0.16	0.14	0.96	0.17	0.4	0.28	0	0.09	0.34	0.16	0.08	0.17	0.18	0.19	0.19	0.2	0.1	0	0.11	0.2	0	0.19	0.02	0.08	0.17	0.2	0.1	0.08	0.08	0.02	0.13	0.13	0.16	0.2	0.0238885	0.0368067
Ascc3	0.18	0.08	0.62	0.12	0.14	0.12	0.08	0.15	0.18	0.12	0.11	0.1	0.08	0.61	0.07	0.15	0.15	0.2	0.05	0.12	0.15	0.05	0.15	0.09	0.09	0.1	0.9	0.17	0.05	0.06	0.09	0	0.13	0.04	0.03	1.1	0.09	0.06	0.1	0.02	0.02	0.04	0.03	0.05	0.12	0.315408	0.350058
Asf1a	4.6	6.8	3.7	4.8	5	7.8	6.3	0.72	6.6	1.8	4.2	6.6	1.7	1.4	2.2	4.5	2.5	0	0.69	4.3	1.2	0.69	0.84	2.9	0	2.1	1.2	1.2	0.15	1.5	0	0	0	0	0	0	0	0	0	0	0	0	0	0	0	9.64e-08	4.02e-07
Asf1b	0	0	0	0.02	1.3	0.65	0	0	0	0	0	0	0	0	0	0	0	0	0	0	0	0	0	0	0	0	0	0	0	0	0	0	0	0	0	0	0	0	0	0	0	0	0	0	0	0.154443	0.188974
Ash2l	1.9	2.3	2.6	2.4	1.4	2.9	1.8	2.5	2.2	2.2	1.4	2.7	2.2	2	1.5	1.4	2.1	0.34	0.18	0.52	0.96	0.78	1.8	0.48	0.58	0.65	0.59	0.38	0	0.53	0.08	0	0.85	0.63	0.76	0	0	0	0	0.09	0.06	0	0	1.4	0.03	2.79e-12	3.03e-11
Asl	11.6	1.1	1.7	1.6	1.7	1.7	0.67	1.5	1.2	1.3	0.53	0.73	1.2	1.2	1.5	3.8	3	1.8	1.8	1.8	2.5	2.5	1.8	2.6	3.5	2.7	3.8	3	2.1	3.2	2.9	1.4	3.1	3.1	3.2	2.6	3.5	2.8	3.2	3.4	3.6	2.1	2.7	3.2	3.3	0.2252	0.260561
Asna1	8.7	11.7	11.3	9	10.7	9.8	11.5	13.2	13.7	13.6	9	9.3	9.6	10.9	12.4	10.7	9.7	8.6	7	9.6	8.6	6.2	9.2	7.6	7.1	6.2	8.4	6.5	9.5	5.1	5.2	9.1	6.8	7.1	6.7	7.7	5.8	6.5	6.5	5.1	7	6.8	3.7	4.7	5.8	7.76e-10	4.87e-09
Asns	3.7	3.1	2.5	2.8	4.6	3.6	3.2	5.2	6.2	11.1	6.5	6.7	8.8	9.6	6.3	15	14.8	10.3	10	10.1	10.1	13.2	10.8	12.6	13.1	12.1	11.2	11.8	25.7	11.9	9.4	11.1	14.5	15.8	16.6	14	20	18.9	21.6	19.8	22	23.9	20.3	17.8	19.9	3.06e-14	5.21e-13
Asph	22.2	60	37.4	37.6	39.7	31.7	58.2	52.1	55.3	91	45.8	59.3	59.1	56	73.4	66.5	54.7	47.9	49.6	67.4	46.4	30.9	34.2	37.2	34.9	33.5	35.7	28.2	26.9	32.8	27.1	25.7	35.5	18.7	22.5	36.3	21.3	18.9	21.4	8.8	10.7	13.9	8	9	14.9	3.68e-07	1.38e-06
Aspn	0	0	0	0	0	0	0.28	0	0.46	6.4	1.6	1.6	1.8	1.6	2	13.1	11.9	10.3	10.1	8.6	10.8	8.7	15.3	9.3	14	16.1	16.6	24.2	28	28.2	26.5	21.1	19.4	23.3	23.7	29.1	31.8	30.6	24.3	31.9	19.6	29.6	29.9	32	26	3.87e-15	8.1e-14
Asprv1	0	0	0	0	0	0	0	0	0	14.6	2.6	0.88	1.1	0.52	0.77	130	111	124	122	126	146	90.4	119	64.3	67.4	94.3	97	65.4	75.2	47.5	37.3	55.3	85.4	23.9	22.4	23.5	21.2	18.9	18.1	23	17.2	20.9	17.3	21	19.2	3.91e-11	3.27e-10
Aspscr1	1.4	0.96	0.98	0.82	1.4	0.94	1	1.6	1	1.3	0.32	1.7	0.74	1.4	2.1	0.27	1.3	0.84	0.6	1.1	0.93	61.1	80.8	1.2	24.4	0.43	36.4	44.5	0.46	14.6	0.55	0.06	0.84	0.38	0.9	0.86	0.56	0.67	0.63	0.64	0.54	15.6	0.49	0.29	0.58	0.0734077	0.0992645
Asrgl1	1.2	1.3	0.81	1.1	1.2	0.9	1.5	0.97	0.73	0.66	0.07	0.53	0.49	0.98	0.63	1.8	0.66	0	0.21	0.37	0.21	0.48	0.89	0.85	0.47	0.73	0.78	1.3	2	0.88	0.74	0	1.3	1.2	0.98	1.8	1.4	0.52	0.58	0.27	0.98	1.3	0.91	0.88	1.6	0.88204	0.886543
Ass1	89.9	0.19	0.13	2.3	1.5	1.5	3.1	3	3.8	14.1	6.3	4.3	10.2	12.8	6.3	13.7	21.8	23.3	16.1	19	23.3	18.1	17.2	19.3	13.9	10.4	12.7	6.9	10.7	7.5	7.2	4.3	6	7.9	10.8	10.9	7.5	12.3	7.3	7.5	7.2	7.5	7.7	6	9	0.591265	0.60977
Asun	0.49	1	0.78	0.59	0.64	0.95	0.74	0.59	0.57	0.73	0.13	0.53	0.24	0.41	0.72	0.34	0.33	0.18	0.05	0.07	0.16	0.21	0.45	0.17	0.16	0.18	0.42	0.18	0.07	0.03	0.05	0	0.18	0.07	0.18	0.28	0	0	0	0	0.06	0.02	0.04	0	0.1	2.61e-11	2.27e-10
Atad1	0.78	1.4	1.3	1.5	1.7	1.7	2.3	1.5	1.5	2	0.9	2	2.7	1.2	1.6	2.4	0	1.3	0.94	2	1.4	1.6	1.2	2.7	2.1	1.9	1	1.2	0.84	2.1	1.3	1.1	1.6	1.9	3.3	1.6	2.8	1.5	1.9	2.1	3.1	3.1	1.9	1.4	2.8	0.0229433	0.0354873
Atad2	0.73	0.32	0.61	0.37	0.34	0.26	0.31	0.72	0.4	0.16	0.15	0.16	0.18	0.2	0.25	0.13	0.08	0	0	0	0	0	0	0	0	0	0	0	0	0	0	0	0	0	0	0	0	0	0	0	0	0	0	0	0	7.19e-11	5.7e-10
Atad2b	0.53	0.25	1.2	0.39	0.39	0.43	0.29	0.34	0.5	0.27	0.07	0.28	0.25	0.23	0.33	0.17	0.08	0.04	0.16	0.11	0.07	0.03	0.14	0.15	0.07	0.1	0.14	0.02	0	0.18	0.007	0	0.07	0.008	0.02	0.1	0	0	0	0	0	0	0.002	0	0.01	1.12e-07	4.64e-07
Atad3a	3	4.5	3.3	3	2.7	4.6	3.2	5.7	6.4	4.7	1.7	2.5	3.1	4.2	3.6	8.1	5.4	4.1	4	3.2	2.8	2.6	2.7	3.3	5.4	4.2	4.4	3.3	1.9	3.9	2.8	3	3.9	5	4	4.6	5.8	6.2	5.7	3.9	5	3.3	4.9	4.5	4.7	0.0871011	0.115587
Atad5	0	0.06	0.08	0	0.006	0.02	0	0	0	0	0.009	0.007	0	0.02	0.02	0	0	0	0	0	0	0	0	0	0	0	0	0	0	0	0	0	0	0	0	0	0	0	0	0	0	0	0	0	0	0.00649233	0.0114514
Atat1	0.37	0.91	0.57	0.12	0.08	0.26	0.09	0.4	0.47	0	0	0	0	0	0	0	0	0	0	0	0	0	0	0	0	0	0	0	0	0	0	0	0	0	0	0	0	0	0	0	0	0	0	0	0	0.000404433	0.000898247
Ate1	0	0.26	0.16	0.11	0.24	0.42	0	0	0	0.23	0.13	0.06	0	0.31	0.33	0	0	0	0.24	0.28	0.66	0.32	0.53	0.38	0.5	0.26	0.25	0.44	0	0.49	0	0	0	0	0.09	0.43	0.19	0	0.46	0	0	0	0.12	0.1	0.4	0.330137	0.36289
Atf1	0.97	0	3.4	0.92	2.5	2.7	0	1.3	1	0	0	0	1.6	1.1	0.76	0	0	0	0.91	0.82	0	0	0.44	0.69	0	0	0	0	0	0	0	0	0	0	0	0	0	0	0	0	0	0	0	0	0	0.000106723	0.000260962
Atf7	0	0.42	0.22	0.27	0.28	0.26	0.37	0	0.68	1.5	0.17	0	0.44	0.12	0.22	0.69	0.18	0	0	0	0	0	0.07	0.2	0.06	0	0.07	0	0	0	0	0	0	0	0	0	0	0	0	0	0	0	0	0	0	0.00183111	0.0035829
Atf7ip	0.64	0.33	0.62	0.36	0.44	0.8	0.47	0.7	0.55	0.14	0.11	0.11	0.24	0.18	0.22	0	0	0	0.08	0.08	0	0.02	0	0.08	0	0	0	0	0	0	0	0	0	0	0	0	0	0	0	0	0	0	0	0	0	1.08e-10	8.24e-10
Atg12	0	0.72	0.67	0	0	0	0	0	0	0	0	0	0.89	0	0.69	0	0	0	0	0	0	0	1.2	0.56	0	0	0	0	0	0	0	0	0	0	0	0	0	0	0	0	0	0	0	0	0	0.226519	0.261811
Atg16l1	0.04	0.06	0	0	0.1	1	0	0.04	0.04	0	0	0	0	0.02	0.02	0	0	0	0	0	0	0	0	0	0.17	0.02	0.11	0	0	0	0.08	0	0.02	0.12	0	0.19	0	0	0	0	0	0	0.14	0.15	0.19	0.595337	0.613392
Atg2a	0	0	0	0	0	0	0.003	0.009	0.005	0	0	0	0.09	0	0.72	0	0	0	0	0.1	0.01	0	0	0	0	0	0	0	0	0	0	0	0	0	0	0	0	0	0	0.01	0.007	0	0.009	0	0.05	0.368129	0.397115
Atg2b	0.008	0.04	0	0.02	0.03	0.07	0.01	0.01	0.09	0	0	0	0	0.02	0.01	0	0	0	0	0	0	0	0	0	0.008	0.01	0.01	0	0	0	0	0	0	0	0	0	0	0	0	0	0	0	0	0	0	0.00146118	0.00292236
Atg3	0.98	3	3.3	0.87	1	1.4	1.1	0.68	0.7	1.9	2.3	2.8	1.6	1	1	1.8	1.9	0	1	2	0.93	2.7	1.6	2.8	1.1	2.2	1.6	1.6	1.8	1.5	1.8	0	2.3	3.4	3	1.7	1.9	1.8	2.3	1.3	2.5	1.2	1.7	2.4	3.3	0.416293	0.442578
Atg4b	1.5	1.6	1.4	1.5	2	2.3	4.9	1.4	1.7	2.5	0.51	0.45	1.9	1.4	1.4	0.5	0.81	0.71	0.89	1.6	1.2	0.45	0.96	0.7	0.62	0.78	0.43	0.97	2	0.92	0.78	0.37	0.81	0.28	0.61	0.1	0.2	0.13	0.32	0.66	0.25	0.62	0.84	0.86	0.82	4.7e-05	0.000121868
Atg5	0.38	0.44	0	0.29	0.33	0.57	0.27	0.12	0.34	0	0	0	0	0	0	0	0	0	0.1	0.45	0.56	0.25	0.27	0	0.82	0.66	0.86	0	0	0	0.4	0	0.13	0	0.63	0.58	0.41	0.14	0.19	0.19	0.16	0.08	0.44	0.7	0.45	0.449634	0.474477
Atg7	0.28	0.27	0.14	0.04	0.24	0.12	0.29	0.55	0.41	0.24	0.43	0.41	0.4	0.73	0.31	0.25	0.24	0.36	0.13	0.22	0.25	0.33	0.36	0.41	0.67	0.5	0.59	0.34	0.63	0.86	0.65	0	1.2	0.37	0.4	0.3	0.21	0.17	0.18	0.26	0.29	0.61	0.32	0.34	0.65	0.313918	0.348556
Athl1	0.05	1.1	0	0	0	0	0.18	0.45	0.67	0.13	0.3	0.46	0	0.31	0.3	0.3	1.4	0.08	0	0.1	0.25	0.21	0.52	0.17	0.17	0.6	0.71	0.07	0	0.14	0	0	0	0.93	0.51	0.7	0	0	0	0	0.11	0.21	0	0.24	0.11	0.146513	0.180885
Atic	30.9	36	36.4	34	35.2	38.6	31.4	36.7	35.8	50.8	26.4	29.8	50.5	43.6	38.6	30.5	36.9	25.8	32.2	30	29.1	25.1	22.5	25.2	23.1	22.5	25.1	17.3	18.2	20.8	21.7	21.1	18.1	22	18.5	20.6	16.9	18.1	15.5	11.4	10.1	12.6	14.5	13.2	16	4.31e-12	4.47e-11
Atl1	0	0.02	0.02	0.01	0.05	0.07	0.07	0	0.09	0	0	0	0	0.03	0.04	0	0	0	0	0	0	0	0	0	0.03	0	0.03	0	0	0	0	0	0	0	0.04	0.07	0.06	0.04	0.08	0	0	0	0	0.03	0.02	0.067987	0.0926031
Atl2	0.46	0.23	0.31	0.41	0.72	0.9	0.98	1	0.84	0.29	0.6	0.6	0.73	0.47	0.63	3.8	4.9	3.8	1.7	0.67	0.47	0.49	1.3	0.75	1.4	1.3	1	0.24	0.19	1.7	0.66	0	0.76	0.45	1.7	2.6	1.5	1.4	1.2	1.3	1.4	1.2	1.1	0.65	1.2	0.0425317	0.061268
Atl3	2.1	2.4	2.5	4.5	3.5	3.4	4.9	5	6.3	6.9	4.1	4	6.5	4.1	5.6	9.8	9.8	6.6	7.1	7.3	8	7.3	9.7	9.6	8	11.5	10.1	10.5	8.8	12.2	12.8	11.4	12.7	7.8	12.4	15.1	10.2	11	10.5	8.7	9.6	7.7	7	5.2	6.2	1.79e-09	1.04e-08
Atm	0.05	0.35	0.02	0.12	0.04	0.08	0.1	0.08	0.08	0.02	0.007	0.02	0.01	0.02	0.28	0	0	0	0	0	0	0	0	0	0.008	0.005	0.003	0	0	0	0	0	0	0	0	0	0	0	0	0	0	0	0	0.007	0.003	0.000198002	0.000463777
Atn1	0	0	0	0	0	0	0	0.1	0.11	0	0	0	0	0	0	0	0	0	0.06	0	0.009	0	0	0	0	0	0	0	0	0	0	0	0	0	0	0	0	0	0	0	0	0	0	0	0	0.274264	0.308995
Atox1	62.4	50.1	56.9	89.2	92.4	70.9	44.1	86	92.5	113	46.3	59.8	110	114	103	128	125	116	97.6	89.8	126	101	150	101	112	85.2	100	157	187	119	133	162	137	132	124	116	93.2	93.9	84.2	71.2	66.3	82.4	62.5	54.4	74.7	4e-07	1.5e-06
Atp11a	0	0	0	0	0	0	0	0	0	0	0	0	0	0	0	0	0	0	0	0	0	0	0.01	0.12	0	0	0	0	0	0	0	0	0	0	0	0	0	0	0	0	0	0	0	0	0	0.523073	0.544403
Atp11b	0	0	0	0	0	0	0	0.01	0.07	0.02	0.06	0.003	0	0	0	0.15	0.13	0.07	0.1	0.04	0.07	0.99	1.9	1.4	0.05	0.04	0.06	0.91	0	0.06	0	0	0	0.03	0	0.06	0	0	0	0	0.007	0.01	0	0	0	0.0485524	0.0688049
Atp11c	0.49	0.04	0.008	0	0.03	0.03	0	0	0	0	0	0	0	0	0	0	0	0	0	0	0	0	0	0	0	0	0	0	0	0	0	0	0	0	0	0	0	0	0	0	0	0	0	0	0	0.230711	0.265776
Atp12a	0	0	0	1.2	2.3	1.2	0	0	0	0	0	0	0	0	0	0.97	0.97	0	0	1	1.9	4.3	2.9	2.8	1.9	1.5	1.4	0.41	6.3	0.7	0	1.1	0.8	3.6	2.7	0	0	0	0	0	0	0	1.1	1.2	1	0.00250681	0.00478312
Atp13a1	0.72	0.84	0.47	0.66	1.1	0.81	0.94	1.2	1.5	0.76	2.8	0.87	1.8	2.1	1.6	2.4	2.1	1.1	0.79	0.7	2.7	1.3	0.96	0.79	0.98	1.1	1.2	0.99	1.2	1.3	0.72	0.8	1.3	1.9	0.78	2	1.9	2.3	1.3	0.86	1.4	0.66	0.99	0.8	1.5	0.907334	0.910536
Atp13a3	0	0.009	0.01	0	0	0	0	0	0	0	0	0	0	0.02	0.04	0	0	0	0	0	0	0	0	0	0.02	0	0.01	0	0	0	0	0	0	0	0	0	0	0	0	0	0	0	0	0	0	0.171085	0.206086
Atp1a1	15.5	15	15.7	18.1	18.1	13.4	22.4	19.4	25.2	32.4	19.3	24.1	26.4	28.7	26.6	57.4	58.3	48.9	41.2	46.6	46.6	44.2	44.7	44.4	44.5	44.1	45.1	43.1	48.3	39.8	42.9	57.5	49.5	43.4	48.7	50.5	43.5	39.9	42.5	36.5	40.9	43.8	33.8	31.3	37.2	3.23e-17	1.21e-15
Atp1a2	0	0	0	0	0	0	0	0	0	0	0	0	0	0	0	0	0	0	0	0.05	0.02	0	0	0	0.09	4.5	0.16	0.84	1.2	3.1	0.24	0.54	0.37	1.7	0.27	0.33	0.4	0	0.18	0	0.28	0.1	0	0.07	0.06	0.0551718	0.0770199
Atp1a3	0	0.06	0.1	0	0	0	0.02	0	0.03	0	0	0	0.13	0	0.08	0	0	0	0	0.11	0.11	0	0.2	0.19	0.32	0.43	0.83	0.08	0.22	0.34	0.35	0.51	0.24	0.09	0.08	0.37	0	0	0	0	0	0	0	0	0	0.000294597	0.00066881
Atp1b1	1.7	4.1	2.9	5	6.3	5.2	5.6	7.6	10.3	14.2	11.3	9.8	12.3	14.8	12.1	32.2	27.9	31.7	25.1	29	30	29.9	26.3	24.2	24.2	23	26.8	24.7	22.5	26.1	28.3	26.5	27.7	32	36	27.1	41.6	23.3	27.1	29	33.4	26.1	24.9	26.3	27.8	1.1e-17	4.59e-16
Atp1b3	6.8	6	6.5	3.3	4.9	6.1	6.1	4.4	7	7.6	4.9	5.9	6.7	6.1	7.5	5.9	3.8	6.5	3.6	4.3	4.7	5.5	10.9	9	7.8	8	5.5	11	15.7	6.8	10.6	15.1	11	8.3	12.1	9.8	6.6	2.9	12.9	2.6	4.4	5.7	4.1	4.9	5.7	0.0151441	0.0245827
Atp2a1	0	0	0	0	0	0	0	0	0	0	0	0	0	0	0	0	0	0	0	0	0	0	0	0	0	0	0	0	0	0	0	0	0	1.5	2.5	1.2	0	0	0	0.04	0	2.1	0.03	0	0.1	0.36181	0.391044
Atp2a2	14.6	11.4	11.3	15.6	16.9	14	20.2	14.7	18.6	15.2	12.6	14.2	15.8	13.1	14.4	24.6	18.7	26.3	19.7	19.1	20.4	11.5	18.3	16	14.9	18.6	17.7	19.4	18.7	25.7	20.5	30.2	18.2	16.1	17.4	24.8	25.5	17.6	22.7	17.7	18.2	20.1	16.6	14.6	15.4	0.000775767	0.00163009
Atp2a3	0	0	0	0.08	0.04	0.1	0.1	0	0.13	0.42	0.23	0	0.08	0.06	0.03	0.6	0.54	1	0.24	0.6	0.7	0.57	0.66	0.76	1.1	0.72	0.93	1.2	1.9	0.84	0.77	4.4	1.3	1.7	2.8	2.3	3.1	2	2.3	3.7	3.2	3	4.1	4.4	4.4	5.82e-12	5.82e-11
Atp2b1	0.83	1.8	2.3	2.2	2.2	1.8	2.3	3.4	3.2	2.7	1.2	2.4	3	2.8	2.6	1.3	2	1.8	1.5	2.8	2.9	0.98	2	2.2	4.8	2	3.3	2.5	2.3	2.2	2.2	3.4	3.2	1.9	2.1	2	1.1	0.96	1.5	1.4	1.2	1.2	0.95	0.91	1.4	0.000402854	0.000895256
Atp2b2	0.22	0.27	0.24	0	0.29	0.32	0.5	0.12	0.43	0.2	0.12	0.26	0.2	0.14	0.16	0	0	0	0.1	0	0.07	0.12	0.23	0.11	0.08	0.18	0.16	0.17	0.1	0.07	0.06	0.09	0.3	0.15	0.14	0	0.14	0.07	0.23	0	0	0	0.12	0.14	0.17	0.000583702	0.00126137
Atp2b3	0	0	0	0	0	0	0	0	0	0	0	0	0	0.29	0.23	0	0	0	0	0	0	0	0	0	0	0	0	0	0	0	0	0	0	0.2	2.2	0	0	0	0	0	0	0	0	0	0	0.63624	0.652471
Atp2b4	0	0.24	0.1	0.62	0.55	0.35	2.1	0.98	0.98	1.8	0.94	1.3	1.6	0.98	1.4	2.7	3	2.6	3.3	3.9	3.8	3.2	6.6	4.1	4.8	5.9	4.9	7.8	9.4	11.5	7.1	6.6	6.4	3.6	6.9	10	7.1	9.6	5.4	7.7	5.3	8.4	4.8	4.8	2.5	1.26e-08	6.26e-08
Atp2c1	0	0	0	0.05	0	0.03	0.08	0.19	0.12	0	0.28	0.07	0.01	0.04	0.28	0	0	0	0.05	0.01	0.06	0.06	0.04	0.07	0	0	0	0.29	0.12	0	0	0	0	0	0	0	0	0	0	0.04	0.03	0	0.48	0	0.02	0.428727	0.454663
Atp4a	0	0	0	0	0	0	0	0	0	0	0	0	0	0	0	9	8.5	4.1	8.6	11.8	13.3	29.2	37.9	29.7	68.5	63.2	71.2	75	71	73.1	93	98.4	130	165	186	122	517	570	576	597	578	543	386	403	453	2.71e-26	1.16e-23
Atp4b	0	0	0	0	0	0	0	0	0	0	0	0	0	0	0	14.1	10.5	7.3	6.4	6.6	8.1	26.7	38.4	22.3	53.5	49	55.7	69.5	40.1	65.7	61.7	46.2	91.7	109	134	98.9	435	475	457	489	472	421	291	316	356	3.04e-26	1.23e-23
Atp5a1	165	145	151	173	164	178	203	203	206	244	186	176	243	191	184	271	256	292	232	221	226	252	258	275	306	311	298	236	288	277	265	372	230	321	392	331	505	565	563	625	576	581	533	535	545	1.94e-24	5.15e-22
Atp5b	218	197	191	213	237	211	234	268	241	320	234	248	297	228	227	418	466	419	293	307	306	318	300	341	381	443	397	420	445	391	452	464	406	375	458	429	714	781	737	912	851	771	754	775	860	6.47e-26	2.49e-23
Atp5c1	65	39.1	44.1	62.8	48.1	58.1	61.2	50.8	63.3	70.9	68.9	71.2	62.8	68.3	54.3	115	117	114	85.3	72.3	78.3	83.8	87	102	90.4	93.8	90.1	99.9	64.5	86.2	101	50.7	102	120	138	129	183	216	206	206	201	189	129	172	186	2.22e-18	1.16e-16
Atp5d	33.4	0	28.6	0	37.9	36.9	18.5	37.3	43.1	10.3	40.9	38	48.6	27.4	12.1	42.1	41.3	0	40.6	40.8	38.3	44.8	41.7	44.5	46.5	44.2	44.7	44.1	31.9	52	81.1	111	40.7	45.1	52	53.8	91.3	127	110	112	110	111	85	86	64.2	6.25e-11	5.01e-10
Atp5e	56.4	23.1	0	49	49.5	49.2	0	0	0	0	0	0	0	0	0	30.1	0	43.9	54.3	50.3	64.9	68.3	52.4	62.2	70.6	67.6	48.3	49.5	26.8	73.1	50	0	74.8	69.8	61.9	51.6	65.3	138	128	83.4	75.3	61.4	92	95.7	71	7.83e-09	4.06e-08
Atp5f1	21.5	18.3	24.1	19.8	23.1	20.8	28.4	23.1	29.8	11	23.3	22.9	18	26.5	27.2	35.8	34.4	33.6	24.7	26.9	26.8	32.6	34.1	32.3	35	28	26.9	40.7	19	49.4	53.2	51	29.8	46.8	51	41.8	78.5	86.2	87	88	78.3	74.2	64.5	57	54.4	4.62e-16	1.26e-14
Atp5h	72.2	54.9	50.6	57.3	77.1	56.6	87.3	71.4	81	60.5	61.1	54.1	70.6	66.9	65.6	93.3	85.3	84.4	87.3	101	86.5	86.3	81	94.1	87	103	101	90.1	93.3	104	119	43.9	128	125	144	106	217	208	242	183	254	223	216	204	212	1.14e-22	1.91e-20
Atp5j	42	38.9	49.8	43.9	68.6	43.3	62.1	56.4	51.1	63.4	36	42.3	88.5	50.7	46.9	55.5	50.6	39.7	29	56	50.5	56.5	66.7	57.8	70.5	48.1	58.6	78.5	80.8	77.5	79.5	82.2	59.2	78.1	86.9	50.2	83.1	105	124	144	120	138	108	85.2	119	4.53e-11	3.75e-10
Atp5j2	30.3	30.8	34	32.3	38.6	35	40	39.8	43	54.9	39.1	35.2	52.6	46.7	43.6	54.9	61.5	38.2	58.7	22.9	40.8	50.6	63.6	50.9	64.8	58.5	59.1	44.1	56.9	56.9	59.7	16.6	51.5	84.3	93.3	69.1	152	121	135	145	128	106	122	115	113	1.66e-17	6.62e-16
Atp5k	167	84.5	61	119	153	82.6	114	151	168	107	102	109	103	75.4	76	266	176	150	197	167	196	157	173	166	164	180	184	203	120	204	223	195	228	169	216	262	415	369	410	311	224	291	320	323	262	2.45e-14	4.22e-13
Atp5l	31.2	32	27.3	35.8	31.4	29.4	30.2	30	32.4	32.4	30.1	28.8	25.1	38.1	40.5	20.5	0	24.2	38.4	51.5	55.6	28.1	38.6	34.6	37.4	47.5	54.9	0	0	0	98.6	0	108	54.9	64.7	58.2	101	98.2	103	122	119	104	104	107	132	8.94e-11	6.9e-10
Atp5s	0	0	0	0	0	0	0	0	0	0	0	0	0	0	0	0	0	0	0	0	0	0	0.08	3.3	0.04	0.44	0.28	0	0	0	0	0	0	0	0	0	0.84	4.7	2	0	0	0	1.4	2.3	0.16	0.00251387	0.00479541
Atp5sl	0.29	0	0.21	0.01	0.12	0.09	0	0	0	0	0	0	0	0	0	0	0	0	0	0	0	0	0	0	0	0	0	0	0	0	0	0	0	0.13	0.08	0	0	0	0	0	0	0	0.21	0	0.18	0.217647	0.253158
ATP6	5.4	2.6	1.3	2.3	2.2	0	0.81	4.4	0	4.7	5.8	0	0	3.5	3.3	0	0	0	0	0	0	3.9	7	5.7	7.1	4	4.2	0	0	0	0	0	0	15.2	21.8	12.4	29.2	23.1	27	0	0	0	11.5	15	15.9	0.000672241	0.00143255
Atp6ap1	4.5	0.75	0.36	0.29	0.32	2.9	0.11	0.53	0.51	0	0	0	0.27	0.54	0.53	0.56	0.06	1.5	0	0.76	0.76	0.7	0.96	1.3	0.71	14.3	0.54	3.4	1.3	2.9	3.2	0	1.3	0.75	0	0.63	0.72	0.85	0	0.75	0	0.32	0.57	0.44	0.91	0.30591	0.340341
Atp6ap2	0.05	0.008	0.04	0.19	0	0.2	0.55	0.19	0.33	0	0	0	0	0	0	0	0	0	0	0.32	0.42	0.47	0.98	0	0.37	0.43	0.43	0	0	0	0	0	0	0	0	0	0	0	0	0	0	0	0	0	0	0.149631	0.183937
Atp6v0a1	0.36	0.92	0.4	0.42	0.58	0.62	0.78	0.57	0.78	0.79	0.61	1.2	0.23	0.94	0.9	2.9	1.5	1.7	0.91	1.3	1	0.81	2.7	1.9	1.9	2.4	2.5	2.5	3	3	1.7	0.75	4	2	2.7	2.6	2.9	1.3	3	1.9	2.5	1.3	2.1	2.2	2.8	1.47e-07	5.95e-07
Atp6v0a2	0	0	0	0.13	0.01	0.02	0.08	0	0.04	0	0	0	0	0	0	0	0.03	0.03	0	0.04	0.02	0	0	0	0.04	0.04	0.12	0	0	0	0.03	0	0.06	0	0	0	0.07	0.06	0.03	0.02	0.09	0.08	0.05	0.03	0.04	0.0288863	0.0434624
Atp6v0a4	0	0	0	0	0	0	0	0	0	0	0	0	0	0	0	0.09	0.03	0	0	0.16	0.25	0.21	0.39	0.34	0.03	0.18	0.1	0	0	0	0	0	0	0.15	0	0.03	0	0	0	0	0	0	0	0	0	0.00237727	0.00455257
Atp6v0d1	0.77	2.7	2.1	2	1.9	3.1	2.2	2.7	2.1	4.3	1.4	3	3.1	2.5	2.7	6.3	3.2	3.3	4.4	5.5	5	4.7	6.1	4.2	4	6.3	6	6.1	5.1	5.6	3	3.2	5.7	6.5	5.8	4.7	4.6	2.6	3.7	3.8	4.5	2.6	3.3	3.6	3.2	6.8e-09	3.57e-08
Atp6v1a	9.8	8.1	9.6	8.1	10.2	9.5	9	10.6	10.2	14.7	8.9	9	9.7	12.2	11.1	21	20.7	19.7	14	15	12.5	14.1	15.4	19	14	16.7	16.6	15.9	15.3	17.1	17	11.1	19.3	17.4	17.4	15.1	16.1	13.6	15.4	11.6	13.7	14.6	16.3	14.9	16	2.6e-10	1.79e-09
Atp6v1b2	11.7	7.7	6.7	9.2	10.3	13.7	11.6	11.6	10	13.2	7.3	7.6	13.2	7.2	4.9	15.8	17.5	20	14.9	17.2	14.2	8.5	17.1	17	12.5	12.9	16.1	12.4	13.1	13.4	12.6	12.4	12.2	16.7	12.8	12.3	12	12.8	12.5	10.7	13.1	14.4	14.6	17.3	11.1	1.61e-05	4.56e-05
Atp6v1c1	0.98	0.68	0.82	0.78	0.78	0.78	4.3	1.1	0.77	0.99	0.55	0.63	0.86	0.52	0.69	0.86	0.32	0.58	0.57	0.68	0.9	3.1	3	0.99	1.2	1.5	1.4	1.4	2.5	1.1	1.2	0.37	1.6	2.3	0.9	0.64	1.6	1.8	1.9	0.91	0.5	0.81	0.99	1.2	1	0.597388	0.615258
Atp6v1d	0.83	1.2	1.3	0.83	0.95	1.8	0.72	1.8	1.9	0.75	0.56	0.58	0.56	0.68	1.4	2.6	3.4	1.3	1.6	2.4	2.6	0.43	2.3	1.6	0.71	1.1	1.1	2	2	2.1	0.65	2.1	1.6	1.6	1.9	2.5	0.57	0.31	1.3	0.71	1.2	0.92	1.3	0.52	2.9	0.00344665	0.00639985
Atp6v1e1	3.4	3.7	4.1	2.8	4.6	4.3	5.8	4.3	9.9	7.1	19.5	5.2	7.5	5	2.4	6.3	4.1	6.2	10.3	7.2	7	8.2	11.3	11.8	11.2	10	9.8	3.2	5.9	3.5	3.9	9.1	7	49.4	7.1	6.3	2.9	7.6	9.4	2.9	4.3	6.3	5.6	5.2	4.8	0.22507	0.260489
Atp6v1f	5.3	4	4	3.7	6.1	5	5.2	5.9	7.5	10.5	2.1	3.8	7.1	3.6	5.8	8.5	13.7	10	6.9	7	5.8	6.9	8.1	9	9.9	10.9	10.5	5.4	6.5	4.8	5.6	6.2	6.9	5	8.3	7	7.3	5.1	6.8	5.9	5.1	4.7	3.7	0	5.8	0.00106624	0.00219186
Atp6v1g1	5.5	4.5	6.1	9	6.9	7.4	6.2	5.5	7.5	10.3	3.4	6.7	10.2	6.7	4.6	16.1	14.6	11	9.5	14.4	15.5	10	12.9	9.3	11.8	14.2	10.1	5.6	5.5	8.4	7.1	8.1	5.2	6.8	9	8.7	10.3	7.7	8.4	7.8	8	2.6	3.8	3.9	8.1	0.000879722	0.00183049
Atp6v1h	1.4	1.4	1.6	1.1	1.3	1.8	0.95	1.8	1.8	2.4	2.1	1.4	1.3	1.5	1.9	3.9	2.2	3.4	2.3	4.1	3.7	2.6	3.2	2.4	2.7	3	2.8	2.5	2.1	4	2.5	1.1	4.3	2.8	2.7	2.3	3	3.1	2.4	2.2	2.6	2.5	2	2.3	3.4	8.46e-07	2.96e-06
Atp7a	0.62	0.47	1.2	0.39	3.5	0.69	0.35	0.3	0.48	0.09	0.08	0.32	0.16	0.05	0.16	0.36	0.39	0.18	0.16	0.33	0.2	0.34	0.27	0.37	0.13	0.19	0.14	0	0.05	0.17	0.09	0	0.34	0.23	0.21	0.19	0.12	0.09	0.16	0.06	0	0.08	0.07	0.08	0.15	0.0346154	0.0511405
ATP8	0	14.6	10.2	0	0	0	0	24.9	25.4	0	0	0	5.1	17.9	19	0	0	0	19.7	7.1	0	13.4	21	17.4	0	0	0	0	11.5	16.9	0	0	0	33.2	40.9	0	0	0	0	0	0	0	0	38.3	70.4	0.78567	0.794465
Atp8a1	0	0	0	0	0	0	0	0	0	0	0	0	0	0	0	0	0	0	0	0	0	0	0	0	0.03	0.01	0.09	0	0.1	0.04	0	0	0	0	0	0	0	0	0	0	0	0	0	0.07	0.04	0.233177	0.268094
Atp8b1	0	0	0	0	0	0	0	0	0	0	0	0	0	0.03	0.02	0.14	0.15	0.03	0.02	0.05	0.02	0.1	0.12	0.07	0.13	0.09	0.16	0.26	0	0.12	0.05	0	0.25	0.09	0.03	0.06	0.05	0.06	0.12	0.17	0.1	0.08	0.22	0.25	0.26	4.69e-06	1.45e-05
Atp9a	0	0	0	0	0	0	0	0	0	0.04	0.005	0	0	0.02	0.04	0.17	0.18	0	0.8	0	0.22	0.07	0.2	0.22	0.17	0.08	0.17	0.07	0.08	0.22	0.14	0	0.27	0	0	0	0	0	0	0	0	0	0.02	0.1	0.09	0.00318546	0.00595808
Atp9b	0	0	0	1.1	0	0.1	0	0	0	0	0	0	0	0	0	0.03	0.03	0	0	0	0	0	0	0	0.05	0	0.004	0	0	0	0	0	0	0	0	0	0	0	0	0.28	0	0.28	0	0	0	0.415167	0.441565
Atpaf1	0.33	0.41	0.15	0.26	0.06	0.23	0.14	0.21	0.23	0.31	0.22	0.18	0.06	0.08	0.13	0	0	0	0	0	0	0.14	0.27	0.17	0.13	0.08	0	0	0	0	0	0	0	0	0	0	0	0	0	0	0	0	0	0.25	0.53	0.000500282	0.00109279
Atpaf2	0.48	0.21	0.75	0.64	0.7	0.6	1.1	0.78	1.1	0.8	0.62	0.38	0.63	0.4	0.82	1.4	0.93	0.78	0.35	0.29	0.26	0.38	0.72	0.35	0.9	0.61	1.1	1.1	1.6	1.5	1.5	0.96	0.82	0.65	0.81	0.48	0.38	0.52	0.72	0.22	0.78	0.59	1.3	1.3	2.1	0.38035	0.408266
Atpif1	0	0	0	0	0	0	0	0	0	0	0	0	0	0	0	0	0	0	0	0	0	50.1	44.1	44.5	28.4	19.6	0	0	0	0	0	0	0	0	0	0	44.1	0	57.5	0	0	0	29.5	23.6	21	0.0141233	0.0231164
Atr	0.04	0.07	0.02	0.02	0.04	0.07	0.008	0.02	0.007	0	0	0	0	0.006	0.008	0	0	0	0	0	0	0	0	0	0	0	0	0	0	0	0	0	0	0	0	0	0	0	0	0	0	0	0	0	0	0.000137251	0.000329007
Atrn	0	0	0	0	0	0	0	0.07	0.02	0	0	0	0	0	0	0	0	0	0	0	0	0	0	0	0	0	0	0	0	0	0	0	0	0	0	0	0	0	0	0	0	0	0	0	0	0.21631	0.251832
Atrx	1.3	1.1	1.8	1	1.1	1.4	1.5	1.5	1.4	0.9	0.85	1.2	0.8	1	1.1	0.39	0.34	0.16	0.36	1.1	0.57	0.41	0.44	0.66	0.41	0.23	0.32	0.33	0.23	0.36	0.31	0.19	0.35	0.21	0.33	0.33	0.08	0.06	0.07	0.02	0.03	0.03	0.01	0.02	0.05	1.22e-16	3.94e-15
Atxn10	17.2	13.5	17.1	14.8	15.9	15.2	11.8	17.1	16.2	13.6	7.9	10.7	14.7	10.5	10.9	5.2	5.3	5.9	5.8	5.5	4.7	5.4	5.1	5.9	4.6	4.1	4.4	3.9	4.5	5.6	2.6	2.2	4	2.3	3.7	3.9	3.3	1.4	1.8	0.6	1.3	1.5	0.78	1.5	1.8	3e-20	2.61e-18
Atxn1l	0	0	0	0	0	0	0.17	0.07	0.34	0	0	0	0	0	0	0	0	0	0	0	0	0	0	0	0	0	0	0	0	0	0	0	0	0	0	0	0	0	0	0	0	0	0	0	0	0.0965521	0.126679
Atxn2	1.9	0.97	1.2	0.89	1.1	1.2	0.55	0.89	1.4	0.7	0.38	0.6	0.81	0.62	0.68	0.59	0.35	0.26	0.41	0.38	0.48	0.14	0.37	0.12	0.25	0.1	0.45	0.11	0	0.15	0.85	0	0.18	0.24	0.19	0.54	0.5	0.48	0.38	0.25	0.08	0.22	0.12	0.16	0.17	2.88e-08	1.33e-07
Atxn2l	4.5	3.4	3.4	3.1	5.7	3.3	4.9	3.7	4.9	3.5	2.2	2.5	2.8	8.6	2.7	6.5	2.8	2	1.9	2.1	1.6	1.6	2.2	2.9	1.8	1.4	1.2	1.7	0.97	4.2	5.2	1.1	1.6	1.9	0.86	1	0.81	0.45	0.61	0.4	0.7	0.36	0.63	0.85	0.75	3.28e-06	1.04e-05
Atxn3	0	0	0	0	0.2	0.15	0	0	0	0.91	0.27	0.11	0.04	0.06	3.3	0	0	0	0	0.21	0.25	0.12	0.32	0.03	11	11.3	1.6	0	0	0	0	0	0	0.16	0.52	0.09	0	0	0	0	0	0	0.06	0.11	0.03	0.351806	0.382331
Atxn7l3b	6.3	6	5.6	8.9	6.8	3.6	6.3	5.6	5.9	7.3	4.7	0	8.2	4.7	6	0	0	0	2.8	5.2	5.4	0	4.1	5	2.3	3.7	4.3	3.7	3.3	3.3	2.2	2.5	3.3	2.3	3.7	2.8	1.9	0.49	2	0	0	0	1.2	0	0.95	4.35e-08	1.93e-07
AU022252	2.4	1.9	1.8	0	2.3	2.8	1.2	2.5	2.2	0.5	0.49	0.49	0.9	1.1	1.1	0	0	0	0.23	0.54	0.75	0	0	0	0	0.39	0.19	0	0	0	0	0	0	0.14	0	0.22	0	0	0	0	0	0	0.23	0.35	0.3	4.81e-09	2.6e-08
AU040320	0	0	0	0	0	0	0	0	0	0	0	0	0	0	0	0	0	0	0	0.04	0.02	0	0	0	0	0	0	0	0	0	0	0	0	0	0	0	0	0	0	0	0	0	0	0	0	0.358942	0.388406
Auh	0	0	0	0.27	2.8	0.36	0	0.11	0.58	0	0	0	0	0.08	0.11	0.42	0.89	1.2	0.52	0.36	3.2	0.42	0.64	0.25	1.2	1.1	1.4	0.35	0	1.1	0.91	0	5.6	3.7	5.8	1.5	7	7.7	7.5	14.5	13	6.8	16.1	14.5	18.2	5.52e-15	1.12e-13
Aup1	0	0.11	0.18	0	0.15	0.05	0.23	0.46	0.41	0	0	0	0	0	0	0.43	0.75	0	0	0	0	0.4	0.79	0.62	0.6	1	0.86	0	0	0	0.72	0	0.52	0.46	0.31	0.34	0.49	0.67	1.1	0	0.89	0.71	0.82	0.9	1.7	3.08e-05	8.28e-05
Aurka	0.17	0	0.16	0.1	0.06	0.1	0.12	0.17	0.15	0	0	0	0	0	0	0	0	0	0	0	0	0	0	0	0	0	0	0	0	0	0	0	0	0	0	0	0	0	0	0	0	0	0	0	0	2.91e-05	7.85e-05
Aurkb	1	1.5	1.1	1.6	1.3	1.8	1.1	0.48	0.55	0.21	0.8	0.92	0	0.96	0.45	0.11	0	0.46	0	0.45	0.05	0	0	0	0	0	0	0	0	0	0	0	0	0	0	0	0	0	0	0	0	0	0	0	0	1.79e-10	1.29e-09
Aven	0	2.5	0.18	0	0.05	0.39	0.63	0.18	0	0	0	0	0	0	0	0.3	0.12	0	0	0	0	0	0	0	0	0	0	0	0	0	0	0	0	0	0	0	0	0	0	0	0	0	0	0	0	0.124986	0.159375
Avil	0	0	0	0	0	0	0	0	0	0	0	0	0	0	0	0	0	0	0	0	0	0	0	0	0.12	0.07	0.25	0.24	0.14	0	0.31	0.21	0.68	0.97	1.1	0.21	0.75	0.53	0.67	2	2.1	1.8	3.5	2.9	3.6	1.72e-10	1.24e-09
Avl9	0.42	0.06	0.02	0.07	0.48	0.22	0.12	0.24	0.01	0	0	0	0.02	0	0.05	0	0	0	0	0	0	0	0	0	0.25	0.17	0.04	0.08	0	0.06	0.04	0	0.02	0	0	0	0	0	0	0.09	0.04	0.03	0.14	0.19	0.08	0.0791349	0.106057
AW209491	0.03	0	0.13	0	0	0	0	0	0	0	0	0	0	0	0	0	0	0	0	0	0	0	0	0	0	0	0	0	0	0	0	0	0	0	0	0	0	0	0	0	0	0	0	0	0	0.238225	0.273284
AW549877	0	0.25	0.12	0.34	0.23	0.25	0.56	0.35	0.04	0.37	0.53	0	0.35	0	0.8	0	0	0	0.56	0.56	0.49	0.81	0.97	1.1	0.16	0.17	0.21	0	0	0	0.4	0	0.46	0.46	0.2	0.5	0.86	0.53	0.27	0.69	0.23	0.81	0.11	0.49	0.41	0.239196	0.274194
AW551984	0.65	1	0.97	0.38	0.82	0.98	0.6	0.45	0.73	1.2	0.71	0.46	0.83	0.87	1.1	2	0.45	1	0.74	0.61	0.48	0.88	1	1.8	0.81	0.77	0.8	0.85	1.3	0.73	0.73	0.34	0.4	2.4	0.78	0.69	0	0	0	0	0	0	0.39	0.37	0	1.62e-05	4.59e-05
Axl	0.05	0	0.04	0.02	0.07	0	0	0	0	0	0	0	0	0	0	0	0	0	0	0	0	0	0	0	0.008	0.01	0	0	0	0	0	0	0	0	0	0	0	0	0	0	0	0	0	0	0	0.0329167	0.0488659
Azgp1	0	0	0	0	0	0	0	0	0	0	0	0	0	0	0	0	0	0	0	0	0	0	0	0	0	0	0	0	0	0	0	0	0	0	0	0	0	0	0	0	0.12	0.33	0.3	0.04	0.27	4.37e-05	0.000114373
Azi1	1.4	0.85	0.85	0.46	0.69	1	0.4	0.68	0.76	0.21	0.17	0.21	0.21	0.33	0.39	0.21	0.1	0.1	0	0	0	0.02	0.13	0.07	0.05	0.07	0.04	0	0	0	0	0	0	0	0.02	0.03	0	0	0	0	0	0	0	0	0	1.52e-09	8.97e-09
Azi2	0	0	0	0.11	0	0.1	0	0.08	0.02	0	0	0	0	0	0	0	0	0	0	0	0	0	0	0	0	0	0	0	0	0	0	0	0	0	0	0	0	0	0	0	0	0	0	0	0	0.0259661	0.0396245
B230120H23Rik	0.21	0.38	0.42	1.1	2.2	1	3.8	1.2	1.4	3	1.2	1.5	1.5	1.1	1.4	4.7	2.8	1.5	1.7	2.9	2.7	2.6	4.7	2.9	15.4	2.8	19.4	5	2.5	2.7	9.9	9.5	3.9	5.1	4.9	19.9	3.8	23	2.4	3.4	4.6	3.2	2.3	2.6	4	0.0201018	0.0315628
B230219D22Rik	0.75	0.57	0	0	0	0	0	2.8	2.6	0	0	0	0	0	0	0	0	0	0.29	0.48	0	0	0	0	0	0	0	0	0	0	0	0	0	0	0	0	0	0	0	0	0	0	0	0	0	0.0633407	0.0869378
B2m	0	0	0	0	0	0	0	0	0	0	0	0	0	0	0	0	0	0	0	0	0	0	0	0	0	0	0	0	0	0	0.47	0	5.8	0	0	0	0	0	0	0	2.7	0.19	0	0	0	0.603125	0.620583
B3galt6	0	0	0	0.27	0.03	0.08	0.2	0.4	0.64	0	0	0	0	0	0	0	0	0	0	0.79	0.18	0.07	0.03	0.64	0.09	0.1	0.1	0	0	0	0	0	0	0.8	0	0.07	0	0	0	0	0	0	0	0	0	0.272733	0.307435
B3galtl	0.66	0.71	0.79	0.7	0.98	0.78	0.97	1	1.3	0.99	0	0.64	0.68	1.1	0.73	0	0.75	0.66	0.47	0.96	0.46	0.37	0.77	0.27	0.33	0.84	0.4	0.37	0	0.57	0.45	0	1.1	0.2	0.61	1.7	0.57	0	0.16	0	0	0	0	0	0	4.14e-05	0.000108777
B3gnt3	0	0	0	0	0	0	0	0	0	0	0	0	0	0	0	0	0	0	0	0	0	0	0	0	0	0	0	0	0	0	0	0	0	0.85	0.78	0	0.52	0.43	0.45	1.7	1.1	1.2	1.3	1.6	3.2	3.51e-09	1.94e-08
B4galnt1	0	0	0	0	0	0	0	0	0	0	0	0	0	0	0	0	0	0	0	0	0	0.23	0.14	0	0	0.02	0.14	0	0	0	0	0	0	0	0	0	0.37	0.2	0	0.25	0.1	0.05	0.33	0.14	0.19	3.77e-07	1.42e-06
B4galnt3	0	0	0	0	0	0	0	0	0	0	0	0	0	0	0	0	0	0	0	0	0	0	0	0	0	0	0	0	0	0	0	0	0	0	0	0	0	0	0	0	0.04	0.02	0.12	0.14	0.4	0.00239289	0.00458056
B4galt1	0.36	0.27	0	0.26	0.68	0.36	0.32	0.3	0.43	0.51	0	0.51	0.42	0.52	0.65	0.29	0.28	0	0.19	0.74	0.6	0.55	0.44	0.2	0.38	0.81	0.42	0.34	0.33	0.42	0.31	0	0.65	0.58	0.7	0.43	1.2	0.68	0.34	0.74	0.96	0.61	1.1	1.1	0.6	6.61e-05	0.000167726
Babam1	0.54	0.15	0.12	0.53	0.68	0.66	0.87	0	0.79	0	0	0	0	0	0	0	0	0	0	0	0	0	0	0	0.57	0.1	0.14	0	0	0	0.29	0.06	0	0	0	0	0.47	0	0.34	0.22	0.66	0.36	0.09	0	0.31	0.0104166	0.0175854
Bace2	0	0	0	0	0	0	0	0	0	0	0	0	0	0	0	0	0	0	0	0.16	0.04	0	0	0	0	0	0	0	0	0	0	0	0	0	0	0	0	0	0	0	0	0	0	0	0	0.437413	0.462852
Bach1	0	0	0	0	0.04	0.04	0	0	0	0	0	0	0	0	0	0	0	0	0	0	0	0	0	0	0	0	0	0	0	0	0	0	0	0	0	0	0	0	0	0	0	0	0	0	0	0.128682	0.163034
Bad	0	0	0	0.52	0.57	0	0.88	0.37	0.67	0.69	0.37	0	0.5	0	0.46	0.37	0.91	0	0.34	1.1	0.74	0.61	0.57	1.1	1	0.7	0.91	0.16	0	0.79	0	0	0	0	0	0	0.12	0.42	0.54	0	0.69	0.18	0	0.08	0.47	0.460704	0.48491
Bag1	1.3	3.4	3.4	5.5	4.9	3.6	3.9	3.5	3.3	1.9	3.7	3.6	0.76	4	1.5	6.4	5.7	6	3.2	3.8	3	3.2	5.4	4	2.9	2.6	5.4	6.3	3.8	4	3.7	2.8	4	4.3	4.4	3.2	2.4	2.9	2.5	0.75	0.04	2	1	1.1	2.2	1.89e-05	5.28e-05
Bag2	0.85	1.3	2	1.2	2.2	1.4	2.7	3.2	2.9	5.4	1.4	1.6	4.6	4.4	2.7	6.8	2.9	5	5.9	3.3	4.1	5.9	5.1	1.9	2.7	3	4.2	4.1	24.4	3.5	3.7	5.1	4.3	8.6	9.1	12.3	14.8	14.6	10.8	13.9	44.7	21.2	8.7	10.9	12.1	3.88e-06	1.22e-05
Bag3	0.75	0.32	0.5	0.65	0.6	0.5	0.91	1.3	1.2	0.87	1.3	1.6	0.66	1.1	1.1	2.8	4.5	20.4	2.9	4	4.2	1.3	1.5	2.5	3.5	3.8	3	4.5	4.9	11.4	2.7	2.2	5.3	4.6	3.4	5.1	4.4	4.1	3.6	3.8	4	3.9	4.6	3.3	10.2	0.00121094	0.00246228
Bag4	0.45	0.29	0.38	0.4	0.26	0.72	0.39	0.21	0.42	0.25	0.09	0.17	0.29	0.12	0.19	0	0	0	0.14	0.22	0	0	0.19	0.14	0.07	0.2	0.23	0	0	0	0	0	0	0.1	0	0.15	0	0	0	0	0	0	0.16	0.1	0.16	1.57e-07	6.31e-07
Bag5	0.68	1	0.81	1.3	1.5	1.4	0.99	0.8	1.8	1.1	1.3	1.5	1.2	0.56	0.79	0.74	1	0.79	0.55	0.98	0.66	0.78	1.6	0.76	0.75	1.5	1.4	1.3	0.74	1.5	1.2	0.28	0.9	0.73	0.74	1.2	0.79	0.58	0.32	0.1	0.39	0.49	0.57	0.88	0.62	0.000585755	0.0012651
Bag6	4.2	4	5.6	4.2	5.8	4.8	4.7	5.3	4.2	3.6	3.5	2.9	3.9	5.1	3.2	6.3	4.6	4.7	3.4	3	2.8	2.4	2.4	2.3	3.2	2.5	3.1	2.2	2	2.3	2.3	1.9	3.9	1.5	2	1.8	2.4	0.92	1	0.61	0.87	1.1	0.9	1.1	1.8	9.87e-09	4.99e-08
Baiap2	0.31	0.11	0.12	0.35	0.38	0.28	0.28	0.56	0.87	2.5	1.4	1.4	1.1	0.68	1.6	3.9	4.9	3.2	3.4	2.3	3.6	1.7	4.6	3.2	1.6	1.5	1.4	1.5	1.2	1.2	0.55	0.17	1.5	1.5	1.4	0.99	1.4	1.1	1	1.1	0.9	1.7	1.1	1.3	1.3	0.000774502	0.00162805
Baiap2l1	0	0	0	0	0	0	0.06	0.14	0.14	0.45	0.18	0.17	0.11	0.66	0.15	0.4	0.65	0.11	0.2	0.29	0.45	0.94	0.83	0.77	1.1	0.82	1.1	0.4	0.3	1	1.1	0.19	1.5	0.83	1.4	0.43	2	1.5	1.6	1.2	1.6	1.5	2.2	2.6	4.7	8.18e-10	5.1e-09
Bak1	1.7	1.1	1.5	1.2	1.4	0.93	1	0.68	2	2.2	1	0.76	1.8	2.1	1.4	4.7	0.83	1.5	1.7	3.3	2.1	2.6	8	5.3	2.4	1.4	2.5	1.2	0.59	2.4	2.5	0	2.6	8.7	11.3	2.2	4	1.7	3.2	1.1	2	2.6	1.9	2.6	2.2	0.0366576	0.0538159
Banf1	38.7	38.5	41.6	41.2	50.4	52.3	101	34.7	35	17.5	38.4	44.5	11.9	31.4	52.5	66	64.3	9.3	15	10.8	18.7	21	11.7	18.5	64.9	19	22.7	20	22.7	17.2	25.2	12.9	28.4	40.4	93.7	19.9	12.5	13.7	14	2.6	0	6.3	12.6	5	10.8	0.00105192	0.00216415
Banp	0.13	0	2.3	0	0	0	0	0	0	0	0	0	0.05	0.29	0	0	0	0	0	0	0	0	0	0	0	0	0	0	0	0	0	0	0	0	0	0	0	0	0	0	0	0	0	0	0	0.242214	0.277032
Bap1	0.02	0.04	0.002	0	0	0	0	0	0	0	0	0	0	0	0	0	0	0	0	0	0	0	0	0	0	0	0	0	0	0	0	0	0	0	0	0	0	0	0	0	0	0	0	0	0	0.141062	0.174972
Barx1	0.93	0.78	0.55	0.66	0.75	1.6	0.45	0.76	0.78	0	0	0	0.16	0.24	0.17	0	0	0	0	0	0	0	0	0	0	0	0	0.31	0	0.1	0	0	0	0	0	0	0	0	0	0	0	0	0	0	0	1.27e-06	4.33e-06
Basp1	17.1	13.1	7.5	20.4	23.8	23.4	23	18.9	24.7	3.8	15	13.7	8.3	4.3	12	15.7	13.6	14.6	17.7	20	17.9	6.4	8.4	7.6	7	10.4	10.1	4	1.8	6.4	2.5	10.5	7.4	2.1	5.6	8.1	6.7	3.1	7.5	1.8	3.6	4.2	0.98	1.3	1.3	4.39e-05	0.000114791
Bax	9.8	8.2	7.1	9.6	10.7	11.4	9.4	7.8	9.6	7.3	6.3	6.9	7.1	5.5	6.8	10	9.1	3.2	9	10.9	8	4.3	4.9	3	4.5	4	7	5.5	7.5	6.5	8.2	5.7	5	3.5	3.6	3.9	4.8	2.2	1.8	3.6	1.2	2.3	3.6	3.2	4	1.05e-06	3.64e-06
Baz1a	0.21	0.33	0.25	0.17	0.21	0.46	0.06	0.12	0.1	0.09	0.04	0.16	0.09	0.16	0.26	0.02	0.05	0	0.03	0.03	0	0.02	0.06	0.05	0.008	0.008	0.02	0	0	0	0	0	0	0	0	0	0	0	0	0	0	0	0	0	0	1.87e-09	1.08e-08
Baz1b	2.1	4.5	4.9	2.7	2.2	2.4	1.6	2	1.5	0.99	2.1	3.6	0.68	1.1	3	0.51	0.34	0.22	0.15	0.34	0.53	0.14	0.22	0.27	0.78	0.64	0.88	0.42	0.22	0.18	0.29	0.24	0.35	0.25	0.26	0.23	0.03	0.03	0.06	0	0.02	0.11	0.13	0.01	0.02	7.3e-11	5.77e-10
Baz2a	0.04	0.02	0.01	0	0.04	0.04	0.03	0	0.008	0	0	0	0	0.03	0.04	0	0	0	0	0	0	0	0.01	0.02	0.02	0.03	0.03	0	0	0	0	0	0	0	0	0	0	0	0	0	0	0	0	0	0	0.00340502	0.00632714
Baz2b	0.1	0.01	0.02	0	0.03	0.06	0	0.03	0.02	0	0	0	0	0	0	0	0	0	0	0	0	0	0	0	0	0	0	0	0	0	0	0	0	0	0	0	0	0	0	0	0	0	0	0	0	0.0053174	0.00953234
Bbs1	0	0	0	0.006	0.06	0.16	0.5	0	0.02	0	0	0	0	0	0	0	0	0	0	0	0	0	0	0	0	0	0	0	0	0	0	0	0	0	0	0	0	0	0	0	0	0	0	0	0	0.130119	0.164156
Bbs9	0	0	0	0	0.03	0.03	0	0	0	0	0	0	0	0	0	0	0	0	0	0	0	0	0	0	0	0	0	0	0	0	0	0	0	0	0	0	0	0	0	0	0	0	0	0	0	0.128682	0.163034
BC003331	0.39	0.005	0.04	0.28	0.21	0.07	0.16	0.31	0.4	0.1	0.2	0.27	0.39	0.04	0.29	0.59	0.32	0.07	0.2	3.2	0.43	0.31	4.2	0.38	0.58	0.34	0.51	0.84	0.06	0.74	0.96	0.89	1.2	0.51	0.32	0.51	0.85	0.71	0.55	0.51	1.1	1.5	0.61	0.83	0.82	0.0348699	0.0514669
BC005624	0.55	0.24	1	0.57	0.73	1.1	0.57	0.32	0.44	0	0.45	0.19	0.49	0.71	0.61	0.62	0.59	0	0	0.64	0.4	0	0.03	0.32	0.11	0	0.16	0	0	0	0	0	0	0	0	0	0	0	0	0	0	0	0	0	0	1.28e-06	4.37e-06
BC016423	0.01	0	0.002	0	0	0	0	0	0	0	0	0	0	0	0	0	0	0	0	0	0	0	0	0	0	0	0	0	0	0	0	0	0	0	0	0	0	0	0	0	0	0	0	0	0	0.252197	0.28687
BC017158	0.08	0.05	0.4	0.76	0.57	0.42	0.15	0.14	0.17	1.2	0.21	0.59	0.17	0.38	0.37	0.8	0.56	0.52	0	2.9	0.38	0.2	0.52	0.18	0.76	0.97	0.84	0.47	1.1	0.48	0.97	0.04	1.1	0.17	0.4	0.57	0.35	0.33	0.63	0.18	0.08	0.58	0.23	0.4	0.83	0.152589	0.187033
BC017643	2.1	1	0.96	1.3	2.2	2.8	1.2	2.2	3.4	2	2.3	2.1	1.3	1.7	1.6	2.2	0.62	0.66	1.3	1.4	1.4	1.4	0	1.8	1.3	0.61	1.5	0.62	0.34	0	0	0	0	0.27	0.82	1.1	2	1.4	0	0.52	1.6	1.2	0	0.71	0.59	9.91e-05	0.000244024
BC018507	0.07	0.06	0.03	0.03	0.008	0.03	0.008	0.05	0.16	0	0	0	0	0	0	0	0	0	0	0	0	0	0	0	0	0	0	0	0	0	0	0	0	0	0	0	0	0	0	0	0	0	0	0	0	0.00221508	0.00427213
BC026585	0	0	0	0	0	0	0.05	0	0.12	0	0	0	0	0	0	0	0	0	0	0	0	0	0	0	0.22	0.23	0.19	0.24	0.38	0.29	0.39	0	0.39	0.64	0.21	0.26	0.32	0.32	0	0	0	0	0.11	0	0.08	0.0107961	0.0181821
BC026590	2.1	0.92	1.6	0.88	2.4	2.6	0.67	1.3	1.3	0.74	0.82	0.78	0.67	1.4	0.71	1.4	1.9	1.5	0.59	1.5	1.4	0.39	0.76	0.63	1	0.68	0.96	0.42	1.1	1.9	0.56	0	1.6	0	0	0	0	0	0	0	0	0	0	0.44	0.17	6.99e-05	0.00017624
BC027231	0.18	0	0.1	0.05	0.05	0.07	0.03	0	0.06	0	0	0	0	0	0	0	0	0	0	0	0	0	0	0	0	0	0	0	0	0	0	0	0	0	0	0	0	0	0	0	0	0	0	0	0	0.00192305	0.00375323
BC055324	0	0	0	0	0	0	0	0.03	0.03	0	0	0	0	0	0	0	0	0	0	0	0	0	0	0	0	0	0	0	0	0	0	0	0	0	0	0	0	0	0	0	0	0	0	0	0	0.128682	0.163034
BC068157	0.08	0.07	0	0	0	0	0	0.03	0.02	0	0	0	0	0	0	0	0	0	0	0	0	0	0	0	0	0	0	0	0	0	0	0	0	0	0	0	0	0	0	0	0	0	0	0	0	0.031509	0.0469578
Bcam	2.2	1.2	1.8	4	3.9	2.8	3.8	3.7	6.3	3.6	3.8	4.5	4.8	2.1	2.2	5.1	4.9	6	4.6	4	3.5	2.5	3.6	3.2	3.1	4.6	4.7	4.4	3.9	3.4	3.1	3.5	3.3	1.3	1.9	4.4	1.6	1.5	1.9	0.85	0.68	2.4	1.4	1.3	1.4	1.89e-05	5.29e-05
Bcap29	0	0	0	0	0	0	0	0	0	0.06	0.04	0	0	0	0	0	0	0	0	0	0	0	0	0	0	0	0	0	0	0	0	0	0	0	0	0	0	0	0	0	0	0	0	0	0	0.140289	0.174154
Bcap31	5.7	7.5	5.4	5.7	7.8	8.8	10.4	5.8	12.1	7.6	9.2	9.1	6.5	3.7	7.1	12.1	19.3	9.8	11.8	17.7	15	8.8	10.3	10.2	9.7	10.1	10.8	10.9	7.1	14.9	9.9	13.8	16.3	9.1	8.8	9.5	13	12.4	13.8	9.5	11.1	4.3	10.7	10.2	11.4	0.000287542	0.000653761
Bcar1	0.19	0.14	0.1	0.11	0.2	0.19	0.1	0.08	0.18	0.21	0.03	0.07	0.17	0.11	0.13	0.15	0.04	0.09	0	0.2	0.29	0.08	0.14	0.11	0.08	0.06	0.05	0.05	0	0.23	0	0	0	0.06	0.03	0.13	0.25	0.08	0.04	0	0.08	0.05	0.07	0.02	0.12	0.0919145	0.121286
Bcar3	0	0	0	0	0	0	0	0	0	0	0	0	0	0	0	0	0	0	0	0	0	0	0	0	0	0	0	0	0	0	0	0	0	0	0	0	0	0	0	0	0	0	0.008	0	0.02	0.0283557	0.0427984
Bcas1	0	0	0	0	0	0	0	0	0	0	0	0	0	0	0	0	0	0	0	0	0	0.04	0.33	0.08	0.5	0.43	0.28	0.48	0.15	0.46	0.48	0.47	0.44	1.4	1	0.69	0.68	0.75	0.93	1.4	1.2	1.2	3.6	3.7	3.4	2.11e-08	9.99e-08
Bcas2	12.2	8.5	19.8	10.6	9.4	8.8	8.1	12.4	11.5	6	6.1	7.9	7.4	7.1	6.8	7.9	7.5	2.9	3.1	21.3	6.8	3.5	19.8	3.6	5.6	4.6	3.9	2.1	3.6	4.3	4	0	6	2.8	8.3	1.1	2.7	1.5	1.5	0.36	0.67	1.3	0.75	0.71	1.7	0.000156768	0.000371502
Bcas3	0.09	0.21	0.31	0.06	0.09	0.14	0.27	0.06	0.07	0.19	0.07	0.1	0.17	0.17	0.11	0	0.16	0.14	0.08	0.04	0	0.09	0.17	0.07	0.11	0.07	0.12	0	0	0	0.18	0.08	0.37	0.4	0.34	0.16	0.09	0.09	0.24	0	0.14	0.11	0.11	0.1	0.15	0.789074	0.797697
Bcat1	1.2	0.53	0.22	0.16	0.1	0.74	0.3	0.45	0	0	0	0	0	0	0	0	0.43	0.35	0.22	0.15	0.59	0.16	0	0.23	0	0	0	0	0	0	0	0	0	0	0	0	0	0	0	0	0	0	0	0	0	0.043609	0.0626318
Bcat2	3.9	3.5	3.9	4.5	4.8	3.1	4.4	4.5	2.4	8.3	5.8	6.7	6.5	7.6	5.6	23.4	21.7	17.3	13.8	15.9	17.9	20.8	20.2	17.2	23.2	20.9	21.1	22.5	14.6	22.1	21.2	8.4	25.1	27.6	36.5	28	70.6	68.5	68.3	95.1	90.7	79.8	87.4	95.2	103	1.24e-27	8.64e-25
Bccip	2.2	3	1.3	1.5	1.5	2.4	2.2	2.3	0.71	1.4	0.48	1.2	1.7	1.5	1.4	1	2	0.58	0.55	1.3	1	0.56	0.67	0.65	0.75	0.78	1	0.36	0.79	0.37	1	0	0.58	1.6	0.8	0.55	0.78	0.46	0.47	0.35	0	0.45	0.63	0.48	0.58	9.27e-07	3.23e-06
Bche	0.21	0.63	0.74	0.24	0.24	0.16	0.37	0.24	1.7	0.79	0.16	0.37	0.62	0.81	0.76	11.3	1.6	1.5	0.95	1.5	1.6	0.88	1.7	1.5	2	1.8	2.2	3.3	1.4	3.1	3	1.8	2.5	1.9	3.4	5.5	4.4	3.2	3.2	1.3	0.93	2.7	1.1	1.7	1.7	0.00220973	0.00426288
Bckdha	8.2	0.85	1.1	1.6	1.1	1.6	1.5	2.4	5.3	0.6	3.4	5.1	0.35	3.8	3	2	0.86	0.25	0.82	2.1	1.1	0.8	1.3	2.5	1.3	2.6	3.5	1.2	1.1	1.4	1.3	0.62	1.8	2.5	3.4	4	10.4	11.2	8.6	10.2	8.5	60.9	17.3	14.4	12.7	1.33e-05	3.83e-05
Bckdhb	1.5	1.6	2.9	0.52	2.4	0.92	0.65	1.5	3.4	1.2	0	0.33	2	1.3	1.4	1.6	0.62	0.46	0.86	1.4	1.3	0.9	1.4	0.6	1.3	1.5	1.7	1.2	6.1	5.1	1.3	0.07	3.1	9.7	2.4	5.4	14.3	11.1	13.2	9.9	12.4	13.6	20.6	21.1	24	1.18e-15	2.83e-14
Bckdk	0.23	0.23	3.5	0.36	0.32	0.26	0.27	0	0.29	1.4	0.36	0	2.1	0.38	2.8	0.26	1.5	0.95	0.23	0.22	0.75	0.12	0.26	2.2	0.91	0.37	0.12	0.06	0.09	1.1	0.23	0	0.59	0.94	1.5	0.58	0.99	1.5	1.9	2	0.78	1.3	0.46	1.1	1.1	0.151608	0.186079
Bcl10	0	0	0	0.33	0.41	0	0	0.02	0.04	0	0	0	0	0	0	0	0	0	0	0	0	0	0	0	0	12.5	9.5	0	0	0	0	0	0	0	0	0	0	0	0	0	0	0	0	0	0	0.347772	0.378751
Bcl11a	0	0.04	0.13	0	0	0	0.05	0	0.13	0	0	0	0	0	0	0	0	0	0	0	0	0	0	0	0	0	0	0	0	0	0	0	0	0	0	0	0	0	0	0	0	0	0	0	0	0.0292738	0.0439852
Bcl2l1	0.21	0.35	0.18	0.58	0.19	0.67	0.16	0	0.12	0.57	0.2	0.37	0.46	0	2.2	0.43	0.17	0	0.38	1	0	0	0.19	0.93	0.38	0.24	1.1	0	0	0	0.3	0	0.14	0	0	0	0	0	0	0	0	0	0	0	0	0.0514768	0.072521
Bcl2l13	1.6	1.6	2.6	1.4	1.6	1.6	1.9	2.1	2.1	1.2	1.6	2	1.6	1.7	1.9	2.5	2	1.7	1.4	1.7	2.2	1.7	1.7	1.5	1.4	1.5	1.4	1.1	0	1.7	1.7	0.13	2.1	0.76	0.94	1	0.83	0.74	1.1	0.67	1.2	0.5	1	1.3	1.4	0.00169162	0.00333203
Bcl2l14	0	0	0	0	0	0	0	0	0	0	0	0	0.14	0.55	0	0.22	0.22	0.22	0.31	0.14	0.26	0.46	0	0.7	0.87	0.36	0.78	0.33	0	0.04	0.21	0	0.3	0.6	0.68	0.27	0.38	0.23	0.35	0.21	0.31	0	0.39	0.46	0.79	0.000629547	0.00135018
Bcl2l2	0	0	0	0	0	0	0	0	0	0	0	0	0	0	0	0	0	0	0	0	0	0	0	0	0	0	0	0.12	0	0.07	0	0	0	0	0	0	0	0	0	0	0	0	0	0	0	0.343858	0.374914
Bcl7a	5.7	4.1	2.3	4.8	0	4.2	0	0	0	0	0	0	0	0	0	0	0	0	0	0	0	0	0	0	0	0	0	0	0	0	0	0	0	0	0	0	0	0	0	0	0	0	0	0	0	0.00393911	0.00723206
Bcl7c	0	1.5	0.61	2.4	0	2.3	0	0.96	3.2	0	0.39	0.38	0	0	0	0	0	0	0	0	0	0	0	0	0	2.5	2.6	0	0	0	0	0	0	0	0	0	0	0	0	0	0	0	0	0	0	0.054256	0.0758794
Bcl9	0.17	0.26	0.47	0.18	0.49	0.27	0.18	0.25	0.25	0.03	0	0.14	0.07	0.15	0.15	0	0	0	0	0	0	0	0	0	0	0	0	0	0	0	0	0	0	0	0	0	0	0	0	0	0	0	0	0	0	2.62e-09	1.48e-08
Bcl9l	0.02	0.09	0.06	0	0.05	0.12	0.05	0.15	0.13	0	0	0	0.06	0.05	0.13	0	0	0	0	0	0	0	0	0	0	0	0	0	0	0	0	0	0	0	0	0	0	0	0	0	0	0	0	0	0	8.01e-07	2.82e-06
Bclaf1	8.1	6.2	7.6	5.8	8.8	9	5.7	5	5.3	3	2.7	5.2	3.6	4.5	3.9	4.5	3	3.4	2.5	4.7	4.2	3.3	2.8	1.8	2.9	3	3.7	1.8	1.3	4.1	1.7	1.4	3.3	1.5	1.8	1.8	0.81	1	0.92	0.45	0.1	0.32	0.49	2.1	2	1.25e-09	7.5e-09
Bcor	0	0	0	0	0.01	0.004	0.14	0.008	0.02	0	0	0	0	0	0	0	0	0	0	0	0	0	0	0	0	0	0	0	0	0	0	0	0	0	0	0	0	0	0	0	0	0	0	0	0	0.191396	0.226851
Bcr	0.22	0.46	0.22	0.05	0.2	0.12	0.05	0.09	0.24	0.08	0.23	0	0.14	0.37	0.04	0	0	0	0	0.06	0.07	0	0	0	0.03	0.02	0.03	0	0	0	0.01	0	0.008	0.05	0	0.03	0.06	0	0.05	0	0	0	0.02	0.03	0.05	1.14e-06	3.92e-06
Bcs1l	0	0	0	0.28	0.32	0.13	0	0	0	0.18	0.15	0	0.12	0.15	0.14	0.18	0.26	0	0.05	0.43	0.14	0.12	0.09	0.33	0.06	0.2	0.22	0.12	0	0.13	0.12	0	0.07	0	0	0	0	0	0	0.3	0.15	0.4	0.18	0.31	0.59	0.123612	0.157787
Bdh1	3.2	0.7	0.48	0.75	0.9	0.66	0.7	0.78	1.3	9.7	5.6	4.4	3.5	4.4	4.5	27.3	25.6	20.5	23	16.6	20	30.8	28.4	31.4	32.7	30.5	33.8	27.9	34.2	32.8	35.6	14.6	37.9	31.9	29.1	27.8	56.1	58.6	60	63.4	62.7	44.7	43.2	48.2	52.5	8.83e-24	1.78e-21
Becn1	0	0.02	0.01	0	0	0	0	0	0	0.007	0	0.05	0	0	0	0	0	0	0	0	0	0	0	0	0	0	0	0	0	0	0	0	0	0	0	0	0	0	0	0	0	0	0	0	0	0.0737085	0.0996188
Bend3	0.09	0.03	0.03	0.03	0	0.09	0	0.11	0.03	0	0	0	0	0	0	0	0	0	0	0	0	0	0	0	0	0	0	0	0	0	0	0	0	0	0	0	0	0	0	0	0	0	0	0	0	0.00154424	0.00307327
Bet1	0	0.52	0.8	0	0	0	0	0.92	1	0	0	0	0	0	0	7.1	0	1	0	0	0	1.6	0.81	0	0	0	0	0	0	0	0	0	0	0	0	0	0	0	0	0	0	0	0	0	0	0.493561	0.516782
Bet1l	0	0	0	0	0	0	0	0	0	0	0	0	1.1	0	0.1	0	0	0	0	0	0	0	0	0	0	0.87	1	0	1.4	1.7	0	0	0	0	0	0	0	0	0	0	0	0	0	0	0	0.266312	0.301096
Bgn	0.53	1.2	0.86	3	3.8	1.1	5.8	5.1	8.5	13.1	12.6	16.5	12.9	10.9	10.5	27.8	23.5	18.2	26.3	23.9	24.9	16.1	31.1	25.6	27	41.9	31.6	51	49.3	41.5	32	47.7	42.5	16.2	26.2	63.6	59.8	57.3	51.7	55.5	54.4	59.1	44.5	40.9	42.2	2.53e-13	3.47e-12
Bhmt	0	0	0	4	2.7	3.2	0.61	1.4	0.86	0	0	0	0	0	0	0	0	0	0	0	0	0	0	0	0.41	0.28	0.46	0	0	0	0	0	0	0	0	0	0	0	0	0	0	0	0	0	0	0.00866499	0.014897
Bicc1	0	0	0	0	0	0	0.1	0	0.05	0	0	0	0	0	0	0	0	0	0	0	0	0	0	0	0	0	0	0	0	0	0	0	0	0	0	0	0	0	0	0	0	0	0	0	0	0.160857	0.195328
Bicd2	0.32	0.16	0.04	0.54	0.8	0.94	0.58	0.14	0.9	0.15	0.13	0.25	0.13	0.27	0.44	0.45	0.42	0.37	0.53	0.5	0.44	0.25	1.7	0.12	0.24	0.34	0.34	0.46	0	0.28	0.12	0	0.31	0	0	0	0.26	0	0.29	0	0	0	0.04	0	0.06	0.055721	0.0776313
Bid	1.1	0.98	1.4	3.3	3.3	1	3.1	4.2	3.5	1.5	1.2	1.8	2	0.7	3.6	3.4	1.1	1.7	3.6	0.52	0.89	0.93	0.87	0.59	3.6	0.71	0.72	0.45	4.6	0.48	0	0	0	1.4	0.37	5	0	0	0	0	0	0	0	0	0	0.000954303	0.00197497
Bin1	5.8	4.7	3.7	2.7	5.4	4.7	3.8	3.7	2.6	4.1	2.9	2.5	3.5	3.7	2.6	2.7	1.7	1.9	2	2.4	2.6	2.2	1.4	1.7	2.5	2.1	2.4	3.7	3	3.5	1.9	18.9	2.6	3	1.4	2.4	2.9	2	1.5	0.23	1.4	1.2	1.6	1.1	2.4	0.153722	0.188198
Bin2	0	0.02	0.02	0	0	0	0	0	0	0	0.06	0.02	0	0	0	0	0	0	0	0	0	0	0	0	0.03	0	0.04	0.33	0.1	0	0	0	0	0	0	0	0	0	0	0	0	0	0	0	0	0.455649	0.480296
Bin3	0	0.08	0.24	0	0	0	0	0	0	0	0	0	0	0	0	0	0	0	0	0	0	0	0	0	0	0	0	0	0	0	0	0	0	0	0	0	0	0	0	0	0	0	0	0	0	0.200199	0.235431
Birc5	0	0.21	0.45	0	0	0	0.05	0	0.25	0	0	0	0.35	0	0.17	0	0	0	0	0	0	0	0	0	0	0	0	0	0	0	0	0	0	0	0	0	0	0	0	0	0	0	0	0	0	0.00360849	0.00668097
Birc6	0.44	0.36	0.44	0.3	0.47	0.46	0.48	0.33	0.47	0.41	0.11	0.28	0.53	0.58	0.42	0.47	0.43	0.29	0.2	0.26	0.16	0.16	0.21	0.2	0.17	0.15	0.28	0.26	0.25	0.16	0.08	0.09	0.27	0.22	0.16	0.18	0.23	0.19	0.14	0.09	0.19	0.17	0.11	0.18	0.33	7.09e-07	2.53e-06
Blm	0.02	0.02	0.04	0	0	0	0	0	0	0	0	0	0	0	0	0	0	0	0	0	0	0	0	0	0	0	0	0	0	0	0	0	0	0	0	0	0	0	0	0	0	0	0	0	0	0.0591431	0.0817611
Blmh	28.1	19	16	22.8	24.5	23.8	22.6	21.2	22.1	15.8	9.6	11.2	14.1	13.2	15.8	33.2	37.1	24.8	32.1	33.3	21.7	24.3	28.1	23.7	23.1	32.3	28	31	37.3	29.6	24.7	23.2	40.1	17.8	18.1	25.1	15.3	10.4	13.7	6.7	9.8	9.5	7.4	8.5	10.5	6.32e-10	4.02e-09
Bloc1s1	0.96	0.44	0.5	0.79	1	0.6	0.75	0.59	0	0	0.86	0.95	0	0.52	0.52	0	0	0	0	0	0	0.48	0	0.52	1.2	0.79	0	0	0	0	0	0	0	0	0.38	0.58	0.64	0.34	0	0.2	0.16	0	0.25	0	0.56	0.00397026	0.00728228
Bloc1s2	0	0	0	1.7	1.5	0	1.4	2.2	2.3	0	0	0	0	0	0	0	0	0	0	0	0	0	0	0	0	0	0	0	0	0	0	0	0	0	0	0	0	0	0	0	0	0	0	0	0	0.00321585	0.00600762
Bloc1s3	0	0	0	0	0	0	0.14	1.2	0	0	0	0	0	0	0	0	0	0	0	0	0	0	0	0	0.37	0.33	0.06	0	0	0	0	0	0	0	0	0	0	0	0	0	0	0	0	0	0	0.521268	0.542757
Bloc1s4	0	0	0	0	0	0	0	0	0	0.25	0	0.1	0	0	0	0	0	0	0	0.1	0.04	0	0	0	0	0	0	0	0	0	0	0	0	0	0	0	0	0	0	0	0	0	0	0	0	0.357563	0.387763
Bloc1s6	0	0	0	0	0	0	0	0	0	0.21	0.16	0.28	0	0	0	0.13	0.38	0	0	0	0	0	0	0	0	0	0	0	0	0	0	0	0	0.06	0.05	0	0	0	0	0	0.17	0.18	0	0	0	0.889993	0.894041
Blvra	3.7	3.7	4.7	4.3	6	5.1	4.4	4.5	3.2	7.5	4.4	4.8	7.3	4.8	5.7	6.7	7.7	6.4	5.6	5.3	4.1	5.3	5.8	5	7.4	7.3	8.5	5.8	3.2	4.9	8.7	2.8	9	7.6	6.4	7.6	8.1	7.1	7.7	6.1	8.1	7.8	8	7.6	6.6	0.000471099	0.00103375
Blvrb	10.2	8.2	12.6	10	11.6	10.8	10.3	16.3	16.9	14.1	13.9	19.6	13.7	20.3	17.5	32.7	27.3	14	26.7	25.7	22.3	20.6	22.3	22.6	33.8	20.8	37	36.2	32.3	33.9	33.1	47	37.4	42.3	40	46.1	33	26	19.6	16.7	26.2	36.7	23.5	22.7	19.4	4.21e-08	1.88e-07
Bmi1	0	0	0	0	0	0	0	0.22	0.11	0	0	0	0	0	0	0	0	0	0	0	0	0	0	0	0	0	0	0	0	0	0	0	0	0	0	0	0	0	0	0	0	0	0	0	0	0.160857	0.195328
Bmp2k	0	0	0	0	0	0	0	0.002	0.04	0.05	0.03	0.05	0	0.01	0.01	0	0	0	0	0.03	0.06	0	0	0	0	0.002	0.01	0	0	0	0	0	0	0.07	0	0.07	0	0	0	0	0	0	0	0	0	0.277729	0.312623
Bmpr1a	0	0	0	0.15	0	0.08	0	0	0	0	0	0	0	0	0	0	0	0	0	0	0	0	0	0	0	0	0	0	0	0	0	0	0	0	0	0	0	0	0	0	0	0	0	0	0	0.155528	0.19015
Bms1	4.5	0.65	0.7	0.55	0.64	1	0.29	0.84	0.56	0.02	0.15	0.35	0.07	0.25	0.37	0.21	0	0.08	0	0.16	0.11	0	0	0	0.1	0.03	0.06	0	0	0	0	0	0	0.03	0.04	0	0	0	0	0	0	0	0	0	0	0.00400365	0.00733652
Bnc2	0	0.1	0.01	0	0	0	0.13	0.04	0.11	0	0	0	0	0	0	0	0	0	0	0	0	0	0	0	0	0	0	0	0	0	0	0	0	0	0	0	0	0	0	0	0	0	0	0	0	0.0150469	0.0244404
Bnip1	1.6	0.82	1.2	0.72	1.7	1.3	1.7	2.4	2	0.77	0.73	1.3	1.7	0.46	0.93	1.1	1.1	0	0.75	2.1	0.76	1.3	0.75	0.75	0.56	0.43	1	2.3	2.2	3	1.8	0	0.7	0.46	0.91	0.89	0.67	0.1	0.55	0.67	1.1	0.53	0.6	2	0.69	0.191093	0.226551
Bnip2	0	0	0	0	0	0	0	0	0	0	0	0	0	0	0	0	0	0	0.22	0.21	0	0	0	0	0	0	0	0.19	0	0.13	0	0	0	0.32	0.29	0.36	0.25	0.26	0.38	0	0	0	0	0	0	0.0504761	0.0712439
Bnipl	0	0	0	0	0	0	0	0	0	0.5	0	0.18	0	0	0	0.46	0.2	0.29	0.72	0	0.46	0.21	0.32	0.26	0	0.96	0.35	0	0	0	0	0	0	0.15	0.35	0.19	0	0	0	0	0	0	0	0	0	0.00383134	0.00704599
Bod1	3.4	1.6	0	4.6	3.4	2.6	2.6	4	4	0	0	0	0	1.1	0.49	5.1	5.1	0	0.3	0.37	0	0	0	0	1.4	1	1.2	0	0	0	0	0	0	0.73	0	0.21	0	0	0	0	0	0	0	0	0	0.0106208	0.0179144
Bod1l	0.12	0.39	0.15	0.09	0.21	0.18	0.15	0.13	0.23	0.11	0.006	0.03	0.04	0.03	0.3	0	0	0	0	0	0	0	0.15	0.007	0.01	0	0.03	0	0	0	0	0	0	0	0.01	0.02	0	0	0	0	0	0	0.01	0	0.004	3.34e-07	1.27e-06
Bok	0	0	0	0	0	0	0	0	0	0	0	0	0	0	0	0	0	0	0	0	0	0	0	0	0.04	0	0.19	0	0	0	0	0	0	0	0	0	0	0	0	0	0	0	0	0.05	0.13	0.383067	0.410896
Bola1	10	1.6	7.6	6.3	5.7	9.2	4.9	6.2	6.6	0.77	2.5	1.7	0.22	0.51	2.7	3.8	7.8	4.8	1.7	5.2	4.3	0.72	0	2.8	4.8	2.4	6.1	2.5	1.1	1.5	2.7	0	4	3.3	3.8	2	3.4	4.3	8.3	4.2	1.1	1.8	3.5	7.4	3	0.283288	0.318134
Bola2	9.9	7.9	12.7	8.8	8.4	11.6	10.3	10.7	7.9	13.3	4.2	2.8	15.3	9.7	11.4	11.9	0	13.7	2.3	2.3	6.1	5.6	8.5	13.6	3.1	3.8	3.7	7.6	5.8	4.2	2	1.3	2.8	5.5	7.9	6.7	0	0	0	4	7	8.6	2.4	4.3	8.2	0.000616177	0.00132484
Bola3	0	0.47	0.55	0	0	0	0.38	0.63	0	0	0	0	1.4	0.77	0.89	4	3.5	0	0	0	0	0.57	0.12	0.6	1.6	0.86	0.73	1.2	0	0.62	0.24	0	1.5	0	0	0	0	0.71	0.16	0.49	1.8	0.23	1.2	1.7	2.5	0.216997	0.252478
Bop1	2.3	1.7	2.2	2	1.4	1.8	1.2	2.1	2.2	1.4	1.2	1.3	1.2	1.6	1.6	0.75	0.69	0.44	0.29	1.1	0.66	0.44	0.6	0.75	0.78	0.72	0.93	0.47	0.21	0.5	0.53	0	0.53	0.19	0.22	0.51	0.14	0.23	0	0	0.15	0.41	0.01	0.07	0.1	2.38e-16	7.07e-15
Bpgm	0.57	1	0.46	0.71	0.77	1	1.2	1	0.96	0.35	0.59	0.97	0	0.57	0.43	0	0	0	0.11	0.24	0.48	0.28	0.63	0.14	0.32	0.35	0.11	0	0	0	0.3	0.58	0.94	0.77	1.3	0.63	0.41	0.77	0.95	0.52	0.62	2.2	1.4	1.9	1.9	5.35e-05	0.000137462
Bphl	5.6	3	2.7	2.5	2.2	2.7	2.4	2.6	3	3.9	0.7	3.5	2.8	3.7	3.5	4.9	3.8	3.7	2.1	2.9	3.1	3.6	4.1	2.9	4.2	4.1	4.9	5.3	6.4	3.5	5.2	1.1	6.8	7.1	8.3	6.8	11.6	10.1	10.9	8.2	8.7	9.2	8	9.4	9.8	8.89e-13	1.06e-11
Bpifa2	0	0	0	0	0	0	0	0	0	0	0	0	0	0	0	0	0	0	0	0	0	2.3	0	0.76	0	0	0	0	0	0	0	0	0	2.4	1.3	0	0	0	0	4.4	6	1.4	2.5	0	2.9	0.000448513	0.000987011
Bpifb1	0	0	0	0	0	0	0.17	0.009	0.21	12.4	6.4	5.9	3.9	2.9	2.7	203	207	176	246	222	261	428	441	417	379	370	426	231	227	256	254	151	189	224	207	246	23.8	26.4	42.9	0.66	2.1	1.1	0.45	0.77	2	1.82e-16	5.6e-15
Bpifc	0	0	0	0	0	0	0	0	0	0	0	0	0	0	0	0	0	0	0	0	0	0	0.22	0.08	0.14	0.33	0.39	0	0	0	0	0	0	0	0	0	0	0	0	0	0	0	0	0	0	0.0828089	0.110556
Bpnt1	3.5	1.6	1.5	4.3	3.7	2.6	3	4.7	4.1	3.5	2.2	0.44	3.3	4.1	3.7	10.5	10.8	10.2	6.9	7.2	8.3	8.7	7.6	9	9.5	11.6	11.3	7.5	4.5	12.7	14.4	7.5	19.5	20.2	18.7	10.7	24.6	26.6	23.4	29.2	28	22.2	33.6	34.8	40.4	3.15e-18	1.57e-16
Bptf	0.17	0.13	0.22	0.11	0.11	0.14	0.2	0.14	0.19	0.11	0.03	0.07	0.1	0.05	0.04	0.05	0.03	0.04	0.04	0.03	0.04	0.02	0.06	0	0.01	0.02	0.04	0.07	0	0.04	0.02	0	0.02	0	0	0	0	0	0	0	0	0	0	0	0	1.35e-10	9.98e-10
Braf	0.08	0.13	0.03	0.09	0.18	0.14	0.05	0	0.11	0	0	0	0	0.26	0.17	0.07	0.05	0	0	0.04	0.05	0	0	0	0	0.03	0.01	0	0	0	0	0	0	0.09	0.04	0	0.05	0	0.02	0	0	0	0	0	0	0.000632275	0.0013549
Brap	0.18	0.14	0.14	0.14	0.21	0.47	0.03	0.44	0.18	0	0	0	0.24	0	0.06	0	0	0	0	0.45	0.28	0	0	0	0.04	0.15	0.14	0.11	0.34	0.2	0	0	0	0	0	0	0	0	0	0	0	0	0.02	0.09	0.2	0.104052	0.135615
Brat1	0.16	0.18	0.1	0.12	0.13	0.14	0.21	0.2	0.31	0.08	0.05	0.07	0.03	0.12	0.09	0	0	0	0.13	0.11	0.005	0.02	0.07	0.05	0.02	0.03	0.03	0.08	0.04	0	0	0	0	0.07	0	0.04	0	0	0	0	0	0	0	0	0	4.7e-08	2.07e-07
Brcc3	2.4	1.2	1.8	2.1	2.2	2.2	1.8	1.9	1.7	1.1	0.74	1.1	1.8	1.4	1.3	2.1	2.4	2	0.58	0.81	2.5	1.2	1.9	1.2	0.67	0.95	1.9	0.63	0.49	1.6	0.8	0	1.2	1.4	0.7	1.6	1.2	1	0.66	0.85	0.8	0.65	0.33	0.54	0.49	0.00149225	0.00297984
Brd1	0.2	0.14	0.11	0.11	0.17	0.16	0.23	0.06	0.1	0.12	0.16	0.14	0	0	0	0	0	0	0.02	0.08	0.009	0	0.03	0.06	0.05	0.04	0.03	0	0	0	0	0	0	0	0	0	0	0	0	0	0	0	0	0	0	2.93e-08	1.35e-07
Brd2	1	1.6	1	2	1.1	1.5	1.4	1.3	1.3	0.37	4.4	3.6	1	1.7	1.7	1	0.73	0.4	0.25	0.34	0.06	0.16	2.2	2.4	0.13	0.32	0.01	0	0	0	0	0	0	0.24	0.24	0.24	0.19	0.19	0.23	0	0	0	0.2	0.06	0.1	6.5e-06	1.96e-05
Brd3	6.4	3.1	3.1	5.3	4.6	3.7	4.5	5.1	3.4	2.2	2	3.3	2.2	2	2.6	2.2	1.9	1.5	0.54	1.8	1.3	0.8	0.86	0.71	0.66	0.75	0.41	0.91	0.28	0.76	0.32	0.48	0.96	0.29	0.79	0.36	0.21	0.08	0.13	0	0	0	0.1	0.2	0.19	6.21e-13	7.66e-12
Brd4	3.8	2.3	2.9	2.4	4.1	4.8	2.1	4.9	5	1.7	1.8	2.3	0.69	1.4	1.1	1.3	0.78	1.3	2.5	0.89	1.1	0.15	0.77	0.62	0.44	0.34	1.3	1.1	0	0.58	0.34	0	0.47	0.66	0.27	0.62	0.2	1.7	0.31	0	0	0	0	0.04	0.18	3.22e-08	1.47e-07
Brd7	1.4	0.51	0.87	0.77	0.62	0.75	1	0.68	0.53	0.13	0.39	0.44	0.31	0.09	0.11	0	0	0	0	0.21	0.15	0	0	0	0.15	0.08	0.13	0	0	0	0	0	0	0	0	0	0	0	0	0	0	0	0	0	0	2e-09	1.15e-08
Brd8	0.19	0.3	0.26	0.14	0.18	0.27	0.17	0.22	0.14	0.14	0.09	0.12	0	0.06	0.14	0	0	0	0	0	0	0	0	0	0	0	0	0	0	0	0	0	0	0	0	0	0	0	0	0	0	0	0	0	0	4.31e-13	5.51e-12
Brd9	0.17	0.1	0.06	0.23	0.14	0.24	0.16	0.22	0.14	0.05	0.19	0.21	0	0.24	0.15	0	0	0	0	0	0	0	0	0	0	0	0	0	0	0	0	0	0	0	0	0	0	0	0	0	0	0	0	0	0	1.5e-13	2.19e-12
Bre	0.81	0.54	1.3	2.2	0.91	0.51	1.3	0	0.5	0.19	0.36	0.9	0	0.89	0.62	0	0	0	0	0.41	0.59	0.2	0.29	0	0.34	0.29	0.42	0.39	0.23	0.26	0	0	0	0	0	0	0.64	0.15	0	0	0	0	0.09	0	0.24	4.74e-05	0.00012301
Brf1	0.2	0.1	0.12	0.13	0.16	0.09	0.01	0.05	0	0.09	0	0.05	0	0	0	0	0	0	0	0	0	0	0	0	0	0	0	0	0	0	0	0	0	0	0	0	0	0	0	0	0	0	0	0	0	1.1e-05	3.2e-05
Bri3bp	0.5	4.9	3.2	3.2	2.4	3.2	4.4	5.2	4.5	1	3.1	4.3	2.1	3	0.83	2.2	1.5	0	1.4	1.7	1.4	2.2	1.8	2.4	0.93	1.9	1.6	0	0	0	1.5	0	1.4	1.9	0	1.9	2.2	1.5	2.3	1	1.4	1.4	0.38	0.43	0.49	1.95e-05	5.45e-05
Brix1	1.5	2	1.5	0.91	0.65	1.1	1.3	1.1	1.1	0.17	1.1	1.1	0.05	1	1.4	0	0	0	0	0.42	0.31	0.08	0	0.21	0.25	0.17	0.24	0	0	0	0.11	0	0.5	0	0.24	0.1	0	0	0	0	0	0	0	0	0	4.86e-12	4.96e-11
Brk1	4.2	5.1	0	3.6	5.6	6.4	4.7	0	5.5	3.9	4.7	8	4.4	4.6	5.5	0	3.1	5	5.6	3.1	0	8.9	6.8	5.1	4.5	4.9	4.9	2.5	0	2.6	3.7	1.2	8.4	5.4	4.5	4.6	4.8	3.2	6.2	3.4	3.9	0.8	2.2	5.3	6.7	0.873538	0.878573
Brms1l	0.66	0.32	0.47	0.29	0.7	0.69	0.53	0.74	0.71	0.22	0.13	0.17	0.31	0.31	0.83	0	0	0	0.25	0	0.3	0	0	0	0	0.14	0.23	0	0	0	0	0	0	0	0	0	0	0	0	0	0	0	0	0	0	7.16e-11	5.68e-10
Brox	0	0.59	0.89	0.5	0.7	1.3	1.3	0.99	1.2	1.1	0	0.29	0	0.61	0.48	2.6	1.4	1.1	0.73	0.89	0.56	0.9	1.6	1	0.39	1.4	1.2	1.4	0.88	0.77	0.92	1.3	0.97	0.14	1.5	1	0.98	0.79	1.4	0.51	0.49	0.43	0.79	1	0.75	0.0306962	0.04588
Brpf1	0.02	0.07	0	0	0.03	0.006	0.07	0	0.02	0	0	0	0.03	0	0.02	0	0	0	0	0	0	0	0	0	0	0	0	0	0	0	0	0	0	0	0	0	0	0	0	0	0	0	0	0	0	0.00103329	0.00212925
Brpf3	0.07	0.09	0.06	0	0	0	0.05	0	0.05	0	0	0	0	0	0	0	0	0	0	0	0	0	0	0	0	0	0	0	0	0	0	0	0	0	0	0	0	0	0	0	0	0	0	0	0	0.00355469	0.00658294
Brwd1	0.03	0.02	0	0	0	0	0	0.02	0.03	0	0	0	0	0	0	0	0	0	0	0	0	0	0	0	0	0	0	0	0	0	0	0	0	0	0	0	0	0	0	0	0	0	0	0	0	0.0129672	0.02148
Brwd3	0	0	0	0	0	0	0.0009	0.01	0	0	0	0	0	0	0	0	0	0	0	0	0	0	0	0	0	0	0	0	0	0	0	0	0	0	0	0	0	0	0	0	0	0	0	0	0	0.313147	0.347901
Bscl2	0	0	0	0	0	0	0	0	0	0	0	0	0	0	0	0	0	0	0	0	0	0	0	0	0.02	0	0.01	0	0	0	0	0	0	0	0	0	0	0	0	0	0	0	0	0	0	0.358942	0.388406
Bsdc1	0.45	0	0.21	0	0.25	0.28	0.29	0.49	0.43	0.18	0	0.22	0	0.04	0.22	0	0	0	0	0	0	0	0.22	0.08	0.33	0.28	0.38	0	0	0	0.17	0	0.68	0.09	0.14	0	0	0	0	0	0	0	0.12	0.1	0.34	0.106136	0.137996
Bsg	3.8	6.1	5.6	5.4	2.8	6	6.2	7.8	4.9	3.7	6.7	8.4	7.9	7.2	4.6	7.2	11.7	5.8	9.5	9.5	4.9	5	4.2	6.3	5.3	5.5	10	9.1	7.1	4.6	10.9	11.5	9.8	15.5	8.5	11.6	14.6	14.9	19.2	17.5	16.5	15.9	9.7	11.5	10.4	1.06e-08	5.31e-08
Bspry	0	0	0	0	0	0	0	0	0	0	0	0	0	0	0	0.1	0.15	0	0	0.11	0.15	0	0	0	0	0.09	0.03	0	0	0	0	0	0	0	0	0	0	0	0	0	0	0	0.03	0	0.04	0.0586202	0.081143
Btaf1	0.47	0.51	0.22	0.19	0.27	0.46	0.36	0.37	0.38	0.18	0.07	0.47	0.17	0.23	0.16	0.1	0.13	0.03	0.16	0.24	0.08	0.1	0.11	0.08	0.18	0	0.09	0.05	0.07	0.05	0	0	0	0.03	0.04	0.07	0.05	0.04	0.04	0.008	0.008	0	0	0.02	0.03	9.53e-10	5.83e-09
Btbd9	0	0	0	0	0.03	0.03	0	0	0	0	0	0	0	0	0	0	0	0	0	0	0	0	0	0	0	0	0	0	0	0	0	0	0	0	0	0	0	0	0	0	0	0	0	0	0	0.128682	0.163034
Btd	0	0	0	0	0	0	0	0	0	0	0	0	0	0	0	0	0	0	0	0	0	0	0	0	0	0.17	0.16	0	0	0	0	0	0	0	0	0	0.09	0	0.13	0	0	0	0	0	0	0.320229	0.353976
Btf3	51.8	24.3	47.3	26.6	42.2	42.5	11.7	37.8	45.6	25.4	37.2	43.7	30.8	45.5	37.6	42.8	47.1	32.7	30.7	45.8	42.8	13.1	12.7	4.1	21.7	23.7	14.7	15.7	21.5	17.8	4.7	20.3	15.9	25	6.6	13.5	13.5	10.4	13.1	2.7	3.5	12.9	3.8	6.1	2.8	1.26e-06	4.32e-06
Btf3l4	27.2	26.7	30.3	27.7	21.8	42.7	51.9	28.4	21.2	25.1	18.1	22	24.8	27.1	20.8	11.4	19.9	6.5	11.4	20.1	18.2	16.5	8.4	18.5	14.7	20.4	15.3	17.8	19.8	16	11.4	20.1	16.4	15.5	14.1	12.4	11.2	10.2	13.6	7.6	11.8	8.4	7.8	6.5	6.3	3.35e-09	1.86e-08
Btg1	0	0.14	0.11	0	0	0	0	0	0	0	0	0	0	0	0	0	0	0	0	0	0	0	0	0	0	0	0	0	0	0	0	0	0	0	0	0	0	0	0	0	0	0	0	0	0	0.13286	0.166629
Btn1a1	0	0	0	0	0	0	0	0	0	0	0	0	0	0	0	0	0	0	0	0	0	0	0	0	0.54	0.14	2	0	0	0	0.63	0	0.49	0	0	0	0	0	0	0	0	0	0	0	0	0.17658	0.211742
Bub1	0.04	0.02	0	0.02	0.51	0	0	0.03	0.02	0	0	0	0	0	0	0	0	0	0	0	0	0	0	0	0	0	0	0	0	0	0	0	0	0	0	0	0	0	0	0	0	0	0	0	0	0.210702	0.246461
Bub1b	0.15	0.1	0.15	0.15	0.14	0.08	0.13	0.15	0.19	0.03	0	0.01	0.02	0.14	0.08	0	0	0	0	0	0	0	0	0	0	0	0	0	0	0	0	0	0	0	0	0	0	0	0	0	0	0	0	0	0	1.26e-10	9.41e-10
Bub3	31	21.4	27.3	27.8	21.4	25.7	24.2	29	24.1	22.7	19.9	19.4	27.7	25.6	18.6	20.1	20.9	18.9	13.4	11.3	15	14.4	16.4	15.5	12.8	9	14.4	11.8	10.7	16.2	7.1	8.6	8.8	13.1	9.9	9.8	6.1	4.7	6.7	3.1	3.7	3.7	2.2	3.3	3.3	1.06e-16	3.46e-15
Bud13	0.28	0.07	0.09	0	0.25	0.09	0.13	0.38	0.09	0	0	0	0.08	0.08	0.23	0	0	0	0	0	0	0	0	0	0.04	0	0.04	0	0	0	0	0	0	0	0	0	0	0	0	0	0	0	0	0	0	1.51e-05	4.32e-05
Bud31	4.9	3.2	3	3.9	4.4	3.8	4.2	6.3	5.7	0.97	0	2.6	0	2.3	2	4	4.3	4	2.4	5.4	7.5	0	0	0	2.8	1.3	2.3	5.5	4.1	12.8	1.1	4.4	6	0	0	0	0	0	0	0	0	0	0	0	0	0.0047786	0.00865536
Bysl	2	1.7	1.5	1.4	1.3	1.1	1.7	0.93	1.3	0.97	0.54	0.48	1.1	0.85	0.94	1.1	0.59	1.2	1.1	0.73	0.97	0.27	0.57	0.47	0.99	0.63	0.65	0.24	0.16	0.14	0.57	0	0.22	0.44	0.31	0.48	0.28	0.29	0.4	0	0.15	0.22	0.09	0.23	0.2	6.42e-08	2.75e-07
Bzw1	26.5	8.9	20.1	13.5	21.9	26.9	15.5	18.7	20	12.8	9.7	13.3	14.7	16.5	13.9	8.7	10.5	10.4	13.4	13.5	11.4	8.1	6.8	8.5	11.3	7.1	10.8	3	3.8	5.9	7.6	3.1	6.9	7	9.1	9.3	7.9	3.7	7.4	2.5	3.5	5.3	3.2	2.7	3.7	1.24e-09	7.43e-09
Bzw2	12.3	10.3	11.7	9.6	8.4	8.9	7.9	9.5	8.4	9	7.4	7.8	8.2	8.1	6.1	6.3	4.1	3.4	4.3	5.4	4.7	5.9	5.6	4.9	2.8	2.9	3.3	3.5	3.1	2.8	3.2	1.2	2.7	3.4	2.7	1.5	1.9	1.5	2.3	0.58	0.37	1	1.2	0.64	1.1	2.67e-17	1.02e-15
C030006K11Rik	0	0	0	0	0	0	0	0	0	0	0	0	0	0	0	0	0	0	0	0	0	0	0	0	0	0	0	0	0	0	0	0	0	0.33	0.67	0.35	0.46	0	0.96	1	0.42	0	0.82	0.66	0.66	1e-07	4.16e-07
C030046E11Rik	0.003	0.02	0	0	0.06	0.02	0	0	0	0	0	0	0.02	0.03	0.02	0	0	0	0	0	0	0	0	0	0	0	0	0	0	0	0	0	0	0	0	0	0	0	0	0	0	0	0	0	0	0.00278501	0.00526683
C1galt1	0	0	0	0	0	0	0	0	0	0	0	0	0	0	0	0	0	0	0.26	0.32	0.34	0	0	0	1	0.41	0.77	0.17	0	0.67	0.77	0	0.74	0.1	0.13	0	0.33	0.31	0.7	0.73	0.5	0	2.1	1.2	2.8	5.73e-05	0.00014681
C1qa	0	0	0	0	0	0	0	0	0	0	0	0	0	0	0	0	0	0	0	0	0	0	0	0	0	0	0	0	0	0	0	0	0	0	0	0	0.16	0.03	0	0	0	0	0	0	0	0.0607465	0.0836913
C1qbp	17.6	18.4	20.1	7.4	15.8	21.7	23.3	19.1	18.5	26.3	13.1	19.2	25.3	14	20.1	27.1	24.2	20.1	18.8	27.7	23.1	16.7	12.1	19.1	19.3	23.7	28.2	17.2	20.9	22.2	18.4	7	13.9	12.5	13	13.2	27.3	21.9	21.5	15.7	19.3	15	25.8	25	29.3	0.220488	0.256056
C1qc	0	0	0	0	0	0	0	0	0	0	0	0	0	0	0	0.77	0.64	0	0	0	0	0	0	0	0.6	0	0.45	0	0	0	0	0	0	0	0	0	0	0	0	0	0	0	0	0	0	0.0919204	0.121286
C1s	0	0	0	0	0	0	0	0	0	0	0	0	0	0	0	0	0	0	0	0	0	0	0	0	0	0	0	0.28	0.11	0.23	0	0	0	0	0	0	0	0	0	0	0	0	0	0	0	0.206377	0.242028
C230081A13Rik	0	0	0	0	0	0	0	0.06	0.06	0	0	0	0	0	0	0	0	0	0	0	0	0.01	0.02	0	0	0	0	0	0	0	0	0	0	0	0	0	0	0	0	0	0	0	0	0	0	0.218624	0.254102
C2cd2	0	0	0	0.08	0.04	0	0.06	0.13	0.05	0	0	0	0	0	0	0	0	0	0	0	0	0	0	0	0	0	0	0	0	0	0	0	0	0	0	0	0	0	0	0	0	0	0	0	0	0.00812056	0.0140332
C2cd2l	0	0	0	0	0	0	0	0	0	0	0	0	0	0	0	0	0	0	0	0	0	0	0	0	0	0	0	0	0	0	0	0	0	0	0	0	0.07	0	0.06	0	0	0	0.04	0.04	0.04	1.87e-06	6.18e-06
C2cd5	0	0	0	0	0	0	0	0.005	0.03	0	0	0	0	0	0	0.06	0.08	0	0	0	0	0	0.04	0.03	0.29	0	0.04	0	0	0	0	0	0	0	0	0	0	0	0	0	0	0	0	0	0	0.20759	0.243154
C3	0	0	0	0	0	0	0.03	0	0.23	0	0	0	0.12	0.41	0.26	2.7	1.9	1.9	1.4	1.5	1.5	1.7	1.7	1.5	4.7	2.6	3.3	4.5	5.7	4.5	1.1	1.6	3.6	4.4	3.7	10.2	10.2	6.9	6.7	3.5	3.5	3.9	7.1	3.7	4.8	1.28e-08	6.35e-08
C330005M16Rik	0	0	0	0	0	0	0	0	0	0	0	0	0	0	0	0	0	0	0	0	0	0	0	0	0.04	0.09	0.07	0	0	0	0	0	0	0	0	0	0	0	0	0	0	0	0	0	0	0.198578	0.234063
C330007P06Rik	0.47	0.36	0.89	0.92	2	0.52	0.32	0.43	1	0.56	0.98	2.6	0.45	0.56	0.5	0	0	0	0	0	0	0	0	0	0	0	0	0	0	0	0	0	0	0	0	0	0	0	0	0	0	0	0	0	0	6.28e-08	2.7e-07
C330027C09Rik	0.66	0.2	0.34	0.22	0.32	0.63	0.14	0.25	0.33	0.1	0.06	0.04	0.31	0.23	0.12	0	0	0	0	0.04	0.03	0	0	0	0	0	0	0	0	0	0	0	0	0	0	0	0	0	0	0	0	0	0	0	0	6.86e-09	3.59e-08
C530008M17Rik	0	0.07	0.05	0	0	0	0	0	0	0	0	0	0	0	0	0	0	0	0	0	0	0	0	0	0	0	0	0	0	0	0	0	0	0	0	0	0	0	0	0	0	0	0	0	0	0.136743	0.170413
C77080	0	0	0	0	0	0	0	0	0	0.32	0.11	0.08	0.06	0.12	0.12	0.83	0.7	0.69	0.35	0.16	0.32	0.21	0.52	0.26	0.25	0.09	0.16	0.24	0.08	0.23	0.14	0.09	0.46	0.31	0.2	0.34	0.37	0.14	0.41	0.17	0.38	0.24	0.45	0.38	0.89	6.17e-05	0.000157382
C78339	0	0	0	0	0	0	0	0	0	0	0	0	0	0	0	0	0	0	0	0.11	0.03	0	0	0	0	0	0	0	0	0	0	0	0	0	0	0	0	0	0	0	0	0	0	0	0	0.427883	0.453831
C8b	0	0	0	0	0	0	0	0	0	0	0	0	0	0	0	0	0	0	0	0	0	0	0	0	0	0	0	0	0	0	0	0	0	0	0	0	0	0	0	0	0	0	0.06	0.11	0.09	0.00136845	0.00275411
C8g	0	0	0	0	0	0	0	0	0	0	0	0	0	0	0	0	0	0	0	0	0	0	0	0	0	0	0	0	0	0	0	0	0	0	0	0	0	0	0	0	0	0	0.14	0.14	0	0.0132615	0.0218736
C9	0	0	0	0	0	0	0	0	0	0	0	0	0	0	0	0	0	0	0	0	0	0	0	0	0	0	0	0	0	0	0	0	0	0	0	0	0	0	0	0	0	0	0.1	0.08	0.11	0.000988587	0.00204097
Caap1	0.44	0	0.21	0	0	0	0	0.06	0.38	0	0	0	0.44	0.42	0.1	0	0	0	0	0	0	0	0	0	0	0	0	0	0	0	0	0	0	0	0	0	0	0	0	0	0	0	0	0	0	0.00107553	0.0022086
Cab39	7.4	7.5	6.1	6.9	12.3	5.9	8.2	6.7	8.9	8.7	6.4	6.9	7.3	8.3	7.9	8.3	9.1	5.6	6	4.9	4.1	6.5	10	11.5	4.7	7.2	7.8	16.8	7.2	3.7	12.1	5.4	11.2	8	9.2	16.8	7.7	7.2	6.4	10.7	14	5.3	5.5	5.9	8	0.7712	0.780965
Cab39l	1.3	1.6	1.3	1.6	1.6	1.3	1.7	1	3	1.9	1.4	1.4	1.6	1.3	1.5	0	2.2	0.97	1.5	0.95	1.9	1.6	2	1.4	1.9	2.1	2.2	1.3	0	0.77	1.7	0	1.8	1.2	2.7	2.6	3.2	2.2	2.1	1.6	2.4	1.5	2.6	2.7	3.3	0.00338514	0.00629324
Cabin1	0	0	0	0	0.007	0.15	0	0.04	0.005	0	0	0	0	0	0	0	0	0	0	0	0	0	0	0	0	0	0	0	0	0	0	0	0	0	0	0	0	0	0	0	0	0	0	0	0	0.181935	0.216943
Cachd1	0	0.02	0.05	0	0	0	0.04	0.004	0.04	0.03	0.05	0.16	0	0	0	0	0	0	0	0	0	0	0	0	0	0	0	0	0	0	0	0	0	0	0	0	0	0	0	0	0	0	0	0	0	0.00573813	0.010215
Cacna2d1	0.11	0.38	0.66	0.29	0.31	0.18	0.31	0.53	0.29	0.61	0.29	0.39	0.5	0.52	0.66	0.79	0.67	0.22	0.68	0.47	0.48	0.51	0.62	1.1	1.3	1.7	1.4	1.4	1.2	2	2	0.97	2	1.5	1.5	3.1	1.6	0.92	1.2	1.2	1.1	2	0.22	0.34	0.55	0.000311553	0.000703975
Cacna2d2	0	0	0	0	0	0	0	0	0	0	0	0	0	0	0	0	0	0	0	0	0	0	0	0	0	0	0	0	0	0	0	0	0	0	0	0	0	0	0	0	0.22	0.03	0	0	0	0.0751548	0.101288
Cacnb3	0.06	0.08	0	0	0	0	0	0	0	0	0	0	0	0	0	0	0	0	0	0	0	0	0	0	0	0	0	0	0	0	0	0	0	0	0	0	0	0	0	0	0	0	0	0	0	0.134604	0.168129
Cactin	0.14	0.02	0.54	0	0.58	0.65	0.63	0	0.04	0.37	0.06	0.16	0.04	0.14	0.36	0	0	0	0	0	0	0	0.04	0.02	0	0.15	0.04	0	0	0	0	0	0	0	0	0	0	0	0	0	0	0	0	0	0	2.5e-05	6.84e-05
Cacul1	0.16	0	0.34	0.13	0	0.12	0	0	0	0	0	0	0	0	0	0	0	0	0	0	0	0	0	0	0	0	0	0	0	0	0	0	0	0	0	0	0	0	0	0	0	0	0	0	0	0.0282156	0.0426456
Cacybp	38.2	31.5	31	34.5	25.2	33.6	29.7	32.1	29.9	20.5	25.6	19.8	30.7	23.6	21.8	24.8	14.8	22	20.7	25.5	20.4	11.4	12	14.3	11	8.7	10.8	8	11.1	6.2	5.2	5.1	3.7	6	6.5	9.2	10.6	6.5	8.9	6.6	6	9.1	8.5	7.2	9.5	8.97e-12	8.68e-11
Cad	10.2	8.7	9.3	8.3	9.5	9.3	6.5	10.8	9.3	6.2	5.3	5.4	6.7	8.1	6.6	8	7	7.2	4.3	4.4	4.8	2.3	2.8	3.2	2.4	2.5	2.6	2.3	2.1	1.9	1.8	1.6	2.2	1.5	1.7	2	2.1	1.9	1.6	1.2	1	1.2	1.3	0.99	1.5	4.19e-12	4.35e-11
Cadm1	1.3	0.95	0.65	1.6	1.6	2.7	0.99	0.61	1.3	0.23	0.59	0.29	0.47	0.55	0.7	0.53	0	0.34	0.39	0.17	0.33	0	0	0	0.13	0.12	0.63	0.46	2.1	0.56	0.58	0.79	0.49	0	0	0	0	0	0	0	0	0	0	0	0	7.47e-05	0.000187783
Cadm4	0.36	0	0.14	0.5	0.23	0.75	0	0	0	0	0	0	0	0	0	0	0	0	0	0	0	0	0	0	0	0	0	0	0	0	0	0	0	0	0	0	0	0	0	0	0	0	0	0	0	0.0126533	0.0210196
Cadps	0.005	0.03	0.002	0	0.01	0.02	0.01	0.02	0.02	0	0	0	0	0	0	0	0	0	0	0	0	0	0	0	0.05	0	0.09	0.01	0	0.05	0	0	0	0	0.005	0.04	0	0	0	0	0.004	0.01	0	0	0	0.371328	0.400149
Calb2	0	0	0	0	0	0	0	0	0	0	0	0	0	0	0	0	0	0	0	0	0	0	0	0	0	0	0	0	0	0	0	0	0	0.09	0	0.13	0	0	0	0	0	0	0	0	0	0.330332	0.363053
Calcoco1	0	0	0	0	0	0	0	0	0	0	0	0	0	0	0	0	0	0	0	0	0	0	0	0	0.08	0.02	0.08	0.05	0	0.1	0	0	0	0	0	0	0	0	0	0	0	0	0	0	0	0.0702331	0.0953412
Calcrl	0	0	0	0	0	0	0	0	0	0.6	0.3	0.21	0	0	0	0.35	0.33	0	0	0.35	0.45	0.18	0.64	0.16	0.06	0.04	0	0.44	0	0.04	0	0	0	0	0	0	0	0	0	0	0	0	0	0	0	0.0986507	0.129168
Cald1	8.3	13.9	12	26.2	30.2	20	35.8	30.4	31.6	26.9	28.9	30.8	30.6	25.1	23.1	40.9	42.9	46.1	47.7	44.9	37.3	31.7	42	46.4	51.3	47.3	45.6	103	85.8	83.3	69.1	83	59.6	66	73.7	106	100	77.8	90.5	64.8	97.8	105	85.6	79.8	60.4	5.2e-10	3.36e-09
Calm4	0	0	0	0	0	0	0	0	0	0	0	0	0	0	0	4.2	4.1	3.1	4.6	9.2	5.8	8.4	11.5	7.4	10.9	22.3	21.1	24.8	56.8	20.4	29.7	46.2	40.2	13.7	14.1	18.1	7.3	8.1	7.6	6.3	5.9	11.4	7.3	6.1	13.5	2.81e-05	7.6e-05
Calml3	0	0	0	0	0	0	0	0	0	196	112	115	191	0	97.9	166	97.6	219	148	282	216	164	126	156	191	198	238	237	410	260	281	428	174	163	169	154	186	179	160	96.2	112	153	200	197	164	2.47e-07	9.61e-07
Calr	138	133	132	136	136	147	153	152	163	163	159	142	188	174	153	165	202	192	207	248	219	175	153	195	186	173	174	145	174	163	165	161	162	166	194	198	176	206	187	133	120	137	114	112	124	0.000269384	0.000615942
Calu	33.1	39.4	34	55	47.1	47.5	71	70.4	73.6	67.2	48.2	70	71.9	49.3	54.5	57.3	43	34.5	50.3	81.9	75.8	48.8	37.2	53.9	61.6	51.8	59.1	56.7	85.8	70.1	60.8	90.5	44.5	39.3	37.9	51.8	47	41.1	48.5	24.2	19.3	36.3	29.2	29.1	25.7	0.000615278	0.00132328
Camk1	2.4	4.6	2.8	2.5	3.6	2.3	2.8	3.7	3.1	4	2.2	2.7	3.4	3.1	2.3	2.3	2.7	2.5	1.6	2.6	1.8	2	2.4	0.83	2	2.3	1.3	3.9	4	2.7	2.7	2.5	2.8	3.2	2.2	3.4	4.5	2.8	1.7	1.3	2	1.5	1	1.2	2.2	0.0159623	0.0257638
Camk1d	0	0	0	2	0.39	0	0.45	1	2.3	3.2	1.9	1.8	2.6	1.4	4.7	4.3	4.6	1	0.26	3	1.9	2.4	3.8	3.4	1.1	1.1	2.7	1.7	1	0.79	0.4	0.22	1.2	0.37	0.3	0.7	0	0	0	0.2	0.22	0	0	0.16	0.55	0.00937853	0.0159841
Camk2b	0	0	0	0	0	0	0	0	0	0	0	0	0	0	0	0	0	0	0	0	0	0	0	0	0	0	0	0.15	0.15	10.3	0.15	0.12	0.03	0	0	0	0.2	0.12	0	0	0	0	0	0	0	0.553629	0.57373
Camk2d	0.51	0.77	0.58	1.1	1.4	1.1	1.3	1.3	2.3	5	3.8	5.8	3	1.8	2.8	7.2	5.4	7	5.7	5.4	6.3	5	8.5	5.8	6.7	6.3	6.6	14.4	13	8	9.2	12.3	12.7	11.9	11.5	14.9	16	10.8	12.3	8.8	9.5	11.7	9.4	11.6	12.2	8.07e-11	6.29e-10
Camk2g	1.8	1.8	2.2	2.1	2.4	1.4	1.5	2.2	2.4	1.8	1.6	1.4	1.8	2.1	1.5	2	1.2	1	1.9	2.6	2	1.2	2.5	2.4	1.8	2.5	2.6	7.1	6	2.3	2.9	2.4	3.6	2.5	2.9	5	2.8	2.8	2.5	2.5	3.2	2.3	2.3	2.7	2.5	0.0470159	0.0669116
Camk4	0.02	0.25	0	0.07	0.28	0.04	0	0	0	0	0	0	0	0	0	0	0	0	0	0	0	0	0	0	0	0	0	0	0	0	0	0	0	0	0	0	0	0	0	0	0	0	0	0	0	0.0419456	0.0605372
Caml	0	0.55	0.03	0	0	0	0.15	0.4	0.27	0	0	0	0	0	0	0	0	0	0	0	0	0	0	0	0	0	0	0	0	0	0	0	0	0	0	0	0	0	0	0	0	0	0	0	0	0.0204588	0.0320621
Camsap1	0.12	0.03	0.47	0	0.1	0.13	0.02	0.13	0.17	0.03	0.04	0.07	0.03	0.06	0.06	0.19	0.07	0	0.03	0.04	0.04	0	0	0	0	0	0	0	0	0	0	0	0	0	0	0	0	0	0	0	0	0	0	0	0	0.00230388	0.00443005
Camsap2	0	0.02	0.02	0	0	0	0.04	0.02	0	0	0	0	0	0.01	0.22	0.09	0	0.1	0.08	0.06	0.04	0.11	0.1	0.08	0.07	0	0.02	0.14	0.04	0.03	0	0	0	0.02	0	0.04	0	0	0	0	0	0	0	0	0	0.0222839	0.0345649
Camsap3	0	0	0	0.42	0	0.02	0	0	0	0.04	0	0.12	0.01	0.02	0.01	0.79	0.53	0.6	0.45	0.3	0.22	0.28	0.65	0.33	0.17	0.18	0.24	0.25	0	0.13	0.06	0.03	0.46	0.34	0.29	0.25	0.1	0.07	0.15	0.04	0.28	0.11	0.16	0.22	0.4	7.43e-05	0.000186734
Cand1	23.2	19.3	21.7	22.7	24.5	22.9	22	25.4	25.1	21.6	16.6	19.1	25	21.3	18.3	19.7	20.6	15.9	13.9	12.4	12.3	12.9	14.2	13.6	11.6	12	9.8	9.7	12.6	9.9	10.9	9.8	13.4	11.2	12.5	13.4	8.9	8	8	8.2	6.8	8.8	5.7	6.4	5.9	1.06e-16	3.46e-15
Cand2	7.4	3.8	5.5	3.6	5.1	5.5	5	4.7	5	3	1.2	1.6	2.1	2.5	2.2	1.4	0.89	1.1	1.2	0.51	0.56	0.33	0.38	0.28	0.36	0.42	0.46	0.69	0.31	0.55	0.22	0.16	0.24	0.06	0.11	0.3	0.02	0.02	0.02	0	0	0	0	0	0	9.77e-13	1.16e-11
Cant1	0	0	0	0	0	0	0	0	0	0	0	0	0	0	0	0	0	0	0	0.09	0.07	0.14	0.09	0.06	0.35	0.24	0.18	0	0	0	0.43	0	0.1	0	0.16	0.09	0	0	0	0	0	0	0.23	0.3	0.16	0.0213065	0.0332367
Canx	30.4	28	30.7	37	34.7	35.3	37.5	33.4	46.9	40.9	38.7	33.5	47	39.7	45.1	40.6	43.3	44.8	42.3	49.2	43.5	25.9	27.6	32.4	32.6	32.1	37	35.5	60.3	33.4	28.8	61	32.9	17.8	25.3	40.8	27.7	24.1	30.9	20.9	21.9	27.9	24.6	25.3	19.6	0.000979464	0.00202486
Cap1	29.6	17.7	23.3	39.9	37.7	36.7	36.5	28.6	27.9	47	29.8	31.4	37.4	29.5	27.8	57.6	63.7	60.7	41.8	50.2	55.8	43.1	37	37.9	40	43.4	44.7	53.1	49.8	76.9	55.4	41.1	55.5	41.1	38.3	52.6	46.2	50.3	47.6	37.6	46.2	44.6	36.8	43.1	41	1.42e-06	4.81e-06
Cap2	0.15	0.09	0.09	0.25	0.34	0.21	0.43	0.24	0.1	0.76	0.56	0.24	0.31	0.2	0.41	2.7	2.3	1.4	1.2	1.1	1.2	1.5	1.7	1.7	1.9	2.3	2.5	2.3	1.7	2.7	2	1.1	2.1	3.1	3.9	5.5	4.5	2.6	3.5	2.5	2.7	3.5	2.5	2.3	2.9	1.83e-10	1.31e-09
Capg	0	0.64	1.1	2.5	2.9	16.9	13.6	5.7	18.1	14.5	10	9.8	6.7	7.9	6.5	44	45.2	15.9	34.3	23.4	31.9	13.2	15.1	18	16.6	15.6	17.8	41.8	12.4	15	22	9.9	12.1	20.8	13.4	10.2	12.4	11.1	18	100	9.6	11.8	33.2	11.2	73.2	0.00516056	0.00927935
Capn1	0.1	0.1	0.29	0.13	0.21	0.16	0.37	0.59	4.6	3.1	1.5	1.9	1.4	0.99	1.3	7.3	4	6.4	6.5	7	7.1	7.3	9.1	7	8.5	7.7	9	7.3	9.5	7.7	7.3	9	7.5	8.5	6.9	8.7	7	5.7	5	6.2	4.3	7.1	6.8	7.6	7.9	2.46e-18	1.26e-16
Capn13	0	0	0	0	0	0	0	0	0	0	0	0	0	0	0	0	0	0	0	0	0	0	0	0	0.09	0	0.1	0	0	0	0.06	0	0.12	0.62	2.1	0.15	1	0.55	0.83	2.4	1.6	0.57	1.8	3.1	3.2	9.33e-09	4.75e-08
Capn2	3.2	6.1	5.8	5	7.5	5.9	7.7	8.5	9.4	16.8	8.1	9.7	11	10.5	9.8	17	14.5	12.7	15.8	12.9	12	9.7	10.6	12.2	9.1	11.5	12.9	13.7	14.4	11.9	13.6	12.9	17.3	11.7	12.5	17.7	14	11.6	20.8	12.6	11.3	12.1	11.8	10.8	13.2	1.22e-05	3.53e-05
Capn5	0	0	0	0.05	0.09	0	0	0	0	0.28	0.11	0.12	0	0.09	0.12	1.4	0.44	0.4	0.11	0.26	0.14	0.2	0.47	0.23	0.35	0.61	0.69	0.12	0.09	0.14	0.27	0.25	0.62	0.17	0.23	0.32	0.14	0.05	0.08	0.33	0.11	0	0.62	0.57	0.6	0.00217503	0.00420383
Capn6	0.84	1.8	2	1.9	2.4	2.1	1.6	1	1.2	2.8	1.4	2.1	1.4	1.7	0.5	0.91	0.72	0.54	2.2	2	1.6	1.7	2.5	2.2	2.4	0.41	0.15	2.1	2.2	0.12	2.2	0	3	1.9	2.3	2.1	0	0	0	0	0	0	0	0	0	2.39e-06	7.78e-06
Capn7	0	0	0	0	0	0	0.01	0.07	0	0	0.04	0.02	0	0.11	0.04	0.24	0.12	0.1	0.02	0.1	0.06	0	0	0	0.11	0.12	0.08	0.15	0.04	0.05	0	0	0	0.05	0	0.05	0	0	0	0	0	0	0.03	0.05	0.07	0.0202628	0.0317868
Capn8	0	0	0	0	0	0	0	0	0	0	0	0	0	0	0	0	0	0	0	0	0	0	0	0	0	0	0	0	0	0	0.03	0	0.49	0.17	0.05	0	0.63	0	0.88	1	1.2	1.3	1.2	0.97	1.9	2.77e-13	3.74e-12
Capn9	0	0	0	0	0	0	0	0	0	0	0	0	0	0	0	0	0	0	0	0	0	0	0	0	0	0	0	0	0	0	0	0	0	0.38	0.2	0	0	0	0	0.97	0.69	0.16	1.9	1.4	2.1	6.32e-06	1.91e-05
Capns1	4.6	3.7	4.6	4.8	7.7	5.4	6.3	8.2	6.2	23.1	5.6	11.9	20.8	9.8	11.2	8.6	12.3	15.3	15.3	12	10.3	10.6	12.3	5.6	17.8	17	17.3	12.4	10.3	17.9	12.6	8.3	12.6	20.2	17.7	17.1	15.9	25.2	14.2	13.1	12.8	11.2	18.3	16.7	18.8	0.00136547	0.00274884
Capns2	0	0	0	0	0	0	0	0	0	0	0	0	0	0	0	2	0.3	1.5	0.33	1.5	1.1	0.51	0.46	8.3	0.26	0.1	0.05	5.3	2.5	1.7	1	0.26	3.7	4.8	0.16	1	0	0	0	0	3.1	1.1	0	0	0	0.00457882	0.00831116
Caprin1	22.2	20.2	20.6	18.3	19.4	23.6	21.2	21.9	21.1	19	10.5	13.5	18.2	14.8	12.6	11.3	9.8	11	9.5	11.6	10.7	6.8	7.3	7.2	7.2	8.2	6.9	6.5	9.8	6.9	4.6	4.2	6.4	4.1	5.1	5	3.2	7	4.6	3.4	2.7	3.2	3.7	4.5	3.8	3.59e-16	1.01e-14
Capza1	24.2	23.8	20.2	27.2	29.9	26.7	27.1	24.9	27.5	43.8	26	27.2	37.8	27.1	22.1	33.1	31.8	29.8	30.2	33.5	36.4	24.9	33	26.2	25.7	29.4	35.5	33.2	40.6	28	29.5	33.8	29.7	26.4	27.5	26.4	27.1	24.3	22.7	24.5	17.8	17.7	27.1	25	27.5	0.00232927	0.00446991
Capza2	23.5	19.6	22.6	27	30	25.9	24.5	29.3	30.1	30.3	26.6	26	36.2	28	21.8	47.7	48	33.3	30.2	34.3	38.3	28.8	28.8	34.3	34	34.6	32.1	36.6	43.8	35.6	36.7	33.4	36.8	35.3	36.1	43.3	42.1	32.7	42.8	36.1	35	31.4	34.8	35.4	41.5	5.9e-07	2.14e-06
Capzb	39.2	34.4	36.3	46	47.7	51.4	50.2	47.5	42.1	61.2	33.4	42.2	62.8	44.5	33.3	57.7	65.2	63.7	44.7	56.2	55.4	49.3	41	60.9	49.9	49	50.1	54.6	56.4	65.7	41.6	55.3	40.2	58.5	51.4	45.2	41.8	44.7	46.2	35.2	34.1	37.1	47.6	48.4	47.8	0.00167098	0.00329306
Car1	0	0	0	0	0	0	0	0	0	0	0	0	0	0	0	0	0	0	0	0	0	0	0	0	0	0	0	0	0	0	0	0	0	0	0	0	0	0	0	0	0	0	0.39	0.34	0.76	0.00252024	0.00480517
Car12	0	0	0	0	0	0	0	0	0	0	0	0	0	0.15	0.26	0.83	1.3	0.89	0.26	0.54	0.3	0.22	0.55	0.25	0.36	0.23	0.29	0.95	0.27	0	0	0	0	0.74	0.87	0.09	0.33	1.4	0.1	0	0	0	0.1	0.12	0.4	0.0033486	0.00623135
Car13	0	0	0	0	0	0	0	0	0	0	0	0	0	0	0	0	0	0	0	0	0	0.68	0.11	0.35	2	2.2	1.8	1	1.1	1.3	0.89	0	1.1	2.5	2.5	1.9	1.4	0	1.2	0.57	0.73	1.2	1.8	2.1	2.6	0.000137243	0.000329007
Car2	10.5	8.1	7.2	13.7	10.1	8.5	7.2	11.2	13.5	24	18.8	20.4	13	17	16	80.3	88.4	94.5	85.6	80.6	80.4	131	103	94.7	147	124	150	112	80.1	117	175	119	221	274	237	166	391	399	440	533	483	408	444	415	436	6.16e-25	1.89e-22
Car3	0	0	0	0.14	0.67	0.41	0.15	0.31	0.37	0.67	0	0.19	0.58	0.05	0.05	0	0	0	0	0	0	0.01	0.3	0	0.66	0.14	0.18	0	0.43	0.09	0.92	2.3	2.5	16.2	13.7	17.7	23	8.5	3.4	15.6	19.4	25.9	27.4	29.2	15.2	8.5e-10	5.26e-09
Car4	0	0	0	0	0	0	0	0	0	0	0	0	0	0	0	0	0	0	0	0	0	0	0	0	0	0	0	0	0	0	0	0	0	0	0	0	0.52	0	0.45	0.13	0.04	0	0	0	0	0.0023943	0.00458211
Car5b	0	0	0	0	0	0	0	0	0	0	0	0	0	0	0	0	0	0	0	0	0	0.09	0	0.36	0.22	0.17	0.13	0	0	0	0	0	0	0.77	0.37	0.96	2.4	1.3	2.9	1.5	2.9	3.4	1.8	1.9	1.7	4.68e-18	2.2e-16
Car8	0	0	0	0	0	0	0	0	0	0	0.11	0.77	0	0	0	0.64	0.52	0.41	0.42	0.57	0.5	0.29	0.2	0.32	0.33	0.39	0.63	1.3	0	0.26	0.46	0	0.2	0	0	0	0	0	0	0	0	0	0	0	0	0.000278265	0.000633982
Car9	0	0	0	0	0	0	0	0	0	0	0	0	0	0	0	0	0	0	0	0	0	0	0	0	0	0	0	0	0	0	0	0	0	0.87	1	0	1.5	2	0.21	2.6	2.4	0.54	2.2	1.9	2.4	5.46e-13	6.78e-12
Carhsp1	0	7.5	8.2	0	0	0	6.1	0	6.2	9.7	5.9	5.2	9.2	8.3	7.4	8	7.4	9.8	7.2	8.4	6.7	0	2.5	6.6	7.7	6.8	7.7	12.5	8	10.6	13.2	0	9.2	17.8	13.4	12.3	13.7	10.8	14.2	7.1	11.4	10.3	12	14.4	11.9	0.000417929	0.000925543
Carkd	2.7	2.2	2.9	2.4	3.8	2.7	1.6	3	3.2	5.7	2.3	3.4	1.5	4	4.2	7.1	6.4	5	2.9	4.5	2.8	4.5	3.9	4.1	5.3	5.2	6.4	5.1	3.7	4.7	6.8	2	10.3	8.6	8.8	7.7	8.4	7.3	8.2	7	5	7.3	7.4	6.7	9	7.54e-07	2.68e-06
Carm1	10.3	10.1	11.2	8.7	10.8	6.2	6.6	10.2	10.9	8.3	5.4	5.5	8.5	7	7.1	3	6.1	2.5	3.5	3.6	3.5	3.2	4	3.3	1.7	1.4	1.1	0.99	0.73	0.91	1.1	0.48	0.81	2.2	1.4	1.4	0.62	0.99	0.87	0.52	0	0.47	0.29	0.4	0.67	1.54e-16	4.82e-15
Cars	3.4	3.2	2.8	2	2	2.3	1.8	2.2	1.8	5.1	1.4	2.4	3.3	3.8	2.5	8.4	7.5	6.9	6.7	5.1	6.3	5.3	4.8	5.1	3	3.2	3.8	2.3	3.7	2.2	2	2.4	2.4	2.5	2.6	1.3	2.4	3.2	1.4	0.76	1.7	1.7	2.2	2.6	2.4	0.00180949	0.0035442
Cars2	0	0	0	0	0	0	0.06	0.1	0	0	0	0	0	0	0	0	0	0	0	0	0	0	0	0	0.06	0.08	0.06	0	0	0	0	0	0	0	0	0	0.1	0	0.1	0.11	0.22	0.14	0.18	0.41	0.21	2.1e-08	9.95e-08
Cartpt	0.48	0.57	0.5	0.73	0	0.92	0.62	0.6	0.67	0	0	0	0	0	0	1.2	1.3	0	0	0	0	1.6	2.1	2	1.7	1.6	2	7.3	9.3	10.7	4.4	7.7	3.8	3.1	3.5	5.4	3.8	1.7	2.9	2.6	2.9	3.5	4	3.3	3	0.000748439	0.00157785
Casc3	0	0	0	0	0	0	0	0	0	0	0	0	0	0	0	0	0	0	0	0	0	0	0	0	0.05	0.07	0.06	0	0	0	0	0	0	0	0	0	0	0	0	0	0	0	0	0	0	0.173422	0.208377
Casc4	0	0.33	0.31	0.63	0.42	1.7	0.65	2	0.62	0.23	0.97	1.6	0.18	0.18	0.19	0	0	0	0	0	0	0	0	0	0	0	0	0.53	0.17	0.1	0	0	0	0	0	0	0	0	0	0	0	0	0	0	0	1.18e-05	3.42e-05
Cask	1.6	1.3	1.5	2.7	2.5	2.9	3.1	3.5	3.4	2.8	1.5	1.6	2	2.4	2.1	4.4	3.7	3.1	1.9	3.2	2.6	1.3	2.3	3.3	1.9	2.1	1.7	2.3	1.9	1.9	1.8	1.1	2.6	2.1	1.6	2.5	1.6	0.94	1.6	0.67	0.73	0.64	1.3	1.7	1.8	0.000857601	0.00178804
Caskin2	0	0	0	0	0	0	0	0	0	0	0	0	0	0	0	0	0	0	0	0.008	0.04	0.14	0.28	0	0	0	0	0	0	0	0	0	0	0	0	0	0	0	0	0	0	0	0.03	0.02	0.09	0.392497	0.419545
Casp14	0	0	0	0	0	0	0	0	0	0	0	0	0	0	0	1.6	0.96	0.18	2	1.5	2.1	3	15.6	4.3	4.8	4.3	3.2	32.9	37.8	8	4.7	56.6	7.8	8.7	6.9	11.5	5.5	3.6	5.3	3.4	6.8	5.6	2.2	2.6	3.1	0.0127098	0.0210996
Casp2	0.74	0.54	0.46	0.65	0.37	0.99	0.3	0.72	0.6	0.61	0.1	0.44	0.45	0.57	0.3	0.89	0.51	0.26	0	0.29	0.11	0.09	0.22	0	0.13	0.13	0.22	0.17	0	0.19	0	0	0	0.13	0.07	0.08	0	0	0	0	0	0	0	0	0	6.5e-08	2.78e-07
Casp3	20.1	16.4	17.2	12.9	15.3	19.2	15.5	16.8	14.1	10.8	8.1	8.2	11.8	13.4	11.5	10.5	3.8	7.6	6.4	10.3	6.1	8.3	5	7.2	6.1	5.8	7	7.2	9	8.1	5.8	4.5	8.9	8.6	7.5	5.8	8.7	9.5	8.7	6.8	6.5	5.9	6.5	7.4	8.5	4.12e-10	2.71e-09
Casp6	6.8	7.1	8.3	7.3	7.6	7.3	5.6	5.2	6.4	9.6	3.8	6.4	7.3	7.4	6.7	12.4	6.7	8.2	7.8	10.1	9	10.8	10	11.8	10.8	7.7	10	14.8	8.6	6.6	13.4	5.9	14.9	22.1	19.3	10.9	15.8	17.9	17.8	15.7	14.2	10.4	15.4	13.8	19.2	2.81e-07	1.08e-06
Casp7	0.76	0.95	0.2	0.62	0.89	0.77	0.75	0.87	0.63	1.3	0.46	1.1	1.4	1.1	0.74	0	0.47	0.86	0.64	1.3	0.98	0.25	1.1	0.09	1.1	0.68	1.1	0.7	0.78	0.45	0.7	0.74	0.6	0.75	0.75	0.52	0.77	0.55	0.59	0.29	0.63	0.68	0.51	0.73	0.7	0.162999	0.197554
Casp8	0.71	0.95	0.59	1.3	1.6	1.4	1	1.3	1.7	3.6	0.68	1.3	3	2.2	1	0.85	1.1	0.75	0.99	0.72	0.74	9.6	2.6	4.2	1.4	1.3	1.6	1.5	0.98	1	0.95	0.26	1.3	1.1	1.7	1.4	0.9	0.3	0.41	0.33	0.32	0.46	0.93	8.1	1.6	0.915082	0.917951
Casp9	0.05	0	0.14	0.21	0.05	0.25	0.21	0	0.05	0	0	0	0	0	0	0	0	0	0	0	0	0.06	0.03	0	0	0	0	0	0	0	0	0	0	0	0	0	0	0	0	0	0	0	0	0	0	0.00345569	0.00641508
Casq2	0	0	0	0	0	0	0	0	0	0	0	0	0	0	0	0	0	0	0	0	0	0	0	0	0	0	0	0	0.26	0.08	0	0	0	0.27	0.18	0	0	0	0	0	0	0	0	0	0	0.120626	0.154696
Cast	0.3	0.12	0.02	0.26	0.27	0.14	0.51	0.22	0.51	1.2	1.6	0.65	0.84	0.45	0.38	12.5	2.5	13.9	6.3	4.3	5.1	5.4	2.7	10.6	6.7	8.1	13.8	4	5.5	5.9	8.3	4.7	6.6	2.7	10.6	4.4	13.2	8.4	3.1	1.3	1.2	1.9	5.2	5.4	5.2	6.4e-07	2.31e-06
Casz1	0	0	0	0	0	0	0	0	0	0	0	0	0	0	0	0.13	0	0.1	0	0.05	0.04	0.07	0.08	0.13	0.05	0.24	0.08	0	0	0	0.07	0	0.21	0.09	0.04	0.11	0.1	0.11	0.07	0	0	0	0.17	0.08	0.11	0.000622244	0.00133602
Cat	40.9	15.3	13.9	18.3	15.9	16.8	17.1	17.6	15.4	13.7	10.5	14.1	17.8	18.6	14.5	15.1	14.1	11.2	9	9.6	13.4	8.2	9.1	9.2	18.5	13.5	13.7	15.7	12.5	14	10.3	9.3	13.4	13.7	12.6	12.5	10.9	11.5	9.6	9.2	11.3	7.2	8.2	10.1	10.5	0.000362841	0.00081245
Cav1	2.1	4.8	4.9	16.2	11.8	4.5	12	8.1	21.7	37.9	21.7	28	34.6	20.6	14.7	48.9	43.5	39.4	44.9	48.8	43.4	37.7	54.9	50.1	35.4	28.9	43.8	77.7	76.8	65.9	62.5	94.2	85.8	41.4	53.5	97.9	69.3	39.4	49	72.8	70.1	88.8	23.8	22	19.6	5.46e-07	2e-06
Cav2	0	0	0	0	0	0	0	0	0	0	0	0	0	0	0	1.7	1.5	1.8	0	1.5	1.6	1.2	0.68	0.56	1.8	3.3	3.4	3.2	4.6	6.5	2.2	3.6	3.8	0	0	0	2.5	0.54	0.96	1.2	0.86	0.23	0.98	0.55	1.1	5.9e-05	0.000150991
Cav3	0	0	0	0	0	0	0	0	0	0	0	0	0	0	0	0	0	0	0	0	0	0	0	0	0.31	0.15	0.22	0	0	0	5.8	0	0.41	0	0.78	0.09	0.95	0.54	0.69	0.46	0.88	1.4	0.53	0.46	0.32	0.17422	0.209238
Cbfb	7.7	11.5	8.2	5.9	6.7	7.8	5.5	7.9	8.4	6.7	3.1	8.2	13.7	6.4	6.6	1.4	2	2.5	1.9	4.6	3	3.2	1.4	2.6	1.4	1.9	3.6	1.6	1.6	1.7	2.4	0	1.8	1.4	1.3	1.1	0.66	0.89	0	0	1.3	0.65	1.2	1.8	1.2	3.85e-14	6.38e-13
Cbl	0.85	0.75	0.33	0.4	0.29	0.43	0.11	0.46	0.47	0.44	0.07	0.18	0.07	0.32	0.15	0.46	0.33	0.23	0.18	0.18	0.08	0.13	0.1	0.2	0.22	0.13	0.04	0.07	0.3	0	0	0	0	0	0	0	0.2	0.13	0	0	0	0	0.09	0.09	0.61	0.00118425	0.00241248
Cblb	0.41	0.09	0.01	0.02	0.02	0.04	0	0	0	0.16	0.05	0	0	0	0	0	0	0	0	0	0	0	0	0	0	0	0	0	0	0	0	0	0	0	0	0	0	0	0	0	0	0	0	0	0	0.0348661	0.0514669
Cbll1	0.51	0.44	0.06	0.02	0.25	3.9	0	0	0	0	0	0	0	0	0	0	0	0	0	0	0	0	0	0	0	0.05	0.08	0	0	0	0	0	0	0	0	0	0	0	0	0	0	0	0	0	0	0.186053	0.221201
Cbr1	26.3	25.3	26.8	21.7	22.5	27.4	22.5	33.1	41.2	36.1	18.4	18	30.1	32.9	29.2	79	91.4	71.2	54.1	68.9	68.9	68.7	63	64	102	89.2	126	92.7	70.1	84.4	115	49.8	106	81	95.4	80.7	93.6	79.4	74.6	129	90.2	80.8	132	146	145	6.58e-13	8e-12
Cbr2	0	0	0	0	0	0	0	0	0	4.6	1.1	3	1.6	1.1	1.4	13.3	10.8	14	9.9	10.2	10.7	7.8	14.5	14	15.8	19.4	12.4	13.7	7.1	10.4	9.4	5.2	8.3	17.8	21	22.7	17.9	24.2	15.7	6.7	6.1	11.3	8.2	7.4	9.6	3.78e-10	2.51e-09
Cbr3	0	0	0	0	0.1	0.05	0.58	0.23	0.42	5.9	1.4	2.2	0.54	2.3	2.5	46.1	36.8	35.1	28.1	30.7	28.9	30.8	40.3	37.2	56.8	59.1	52.8	26.3	25.5	37.3	62	19.3	50.9	47.6	42.4	39.3	48.4	44.1	42.5	76.5	76.6	45.3	86.5	91.1	99	3.35e-15	7.21e-14
Cbr4	1.8	0.83	1.1	2.4	1.1	1.5	1.7	2.6	2.2	1.8	0.61	0.35	0.84	2	1.7	4.2	0.29	1.7	1.3	1.7	1.5	1.9	2.5	2.3	2.1	2.6	2.8	3	1	4.4	5.4	1.6	4.2	2.4	4.5	3.9	4.1	4.1	4.6	4.6	3.3	6.5	3.3	5.3	6.5	2.31e-07	9.06e-07
Cbs	0	0	0	0	0	0	0	0	0	0	0	0	0	1	0.16	0	0	0	0	0	0	0	0	0	0	0	0	0	0	0	0	0	0	0	0	0	0	0	0	0	0	0	0	0	0	0.272317	0.307117
Cbwd1	0.61	0.26	0.18	0.37	0.44	0.38	0.79	0.42	0.34	0.26	0.03	0.04	0.2	1.1	0.07	0.36	0.32	0.09	0.08	0.37	0.38	0.27	0.31	0.08	0.19	0.16	0.48	0.14	0.15	0.25	0.14	0	0.17	0	0	0	0.42	0.13	0.5	0.05	0.17	0.09	0.27	0.23	0.29	0.0445138	0.0637405
Cbx1	62.4	30.2	44.6	58	62.7	71.4	53.3	54.6	53.8	45.1	31.9	32.9	68.7	24.9	29.2	42	40.2	15.5	22.8	45	39.2	17.7	31.8	21	21.5	23.2	23.2	17.8	18.6	19.2	38.9	7.4	22.8	14.4	15.7	18.4	13.2	0	13	9.2	0	11.2	6.8	9.2	7	5.93e-10	3.8e-09
Cbx2	1.7	0.61	0.33	0	0.31	2.3	0.38	0.16	0.19	0	0	0	0	0	0	0	0	0	0	0	0	0	0	0	0	0	0	0	0	0	0	0	0	0	0	0	0	0	0	0	0	0	0	0	0	0.0106312	0.017928
Cbx3	94.2	49.9	70.6	0	0	0	76	81.5	83	77.7	70	59.3	83.3	39.9	59.2	42.3	15.1	0	33.2	89.7	59.6	27.7	33.8	34.5	30.8	24.3	39.2	27.6	37.6	42.3	35.3	49.6	30.4	20.3	0	26.1	15.2	29.3	0	0	0	0	10.7	12.1	10	6.91e-05	0.000174677
Cbx5	93.7	60	76.1	70.9	90	107	83.6	96.8	91.3	83.9	41.9	49	88.7	27.2	41.4	35.1	41.4	34.5	29.2	24.6	33.4	26.1	15.4	24.8	24.4	23.3	19	10.8	23.8	15.2	5.6	15.4	13.4	11.5	7.3	9.3	4.6	5.9	6.3	1.6	11.6	2.2	2.9	1.5	5.6	3.2e-14	5.43e-13
Cbx6	0	0	0	0	0	0	0.46	0.56	0.42	0	0	0	0	0	0	0	0	0	0	0	0	0	0	0	0	0	0	0	0	0	0	0	0	0	0	0	0	0	0	0	0	0	0	0	0	0.0415146	0.0599942
Cbx8	0	0	0	0	0	0	0.12	0	0.12	0	0	0	0	0	0	0	0	0	0	0	0	0	0	0	0	0	0	0	0	0	0	0	0	0	0	0	0	0	0	0	0	0	0	0	0	0.128682	0.163034
Cc2d1a	0.05	0.07	0.11	0.04	0.09	0	0.03	0.06	0.08	0.1	0	0.03	0.05	0.06	0.06	0.21	0.12	0.31	0.11	0.07	0.11	0.05	0.16	0.12	0.22	0.07	0.15	0.11	0	0.2	0.02	0	0.18	0	0.3	0.09	0.07	0.009	0.03	0.15	0.02	0.2	0.02	0.08	0.08	0.0181172	0.0288299
Cc2d1b	0.79	0.12	0.76	0.36	0.18	0.44	0.28	1	0.69	0.47	0.39	0.3	1.7	0.55	0.25	0.44	0.85	0.26	0.47	0.53	0.4	0.52	0.9	1.7	0.62	0.46	0.54	0.45	0.18	0.28	0.65	0	0.97	0.37	0.33	0.45	0.41	0.53	0.52	0	0.27	0.41	0.13	0.3	0.43	0.265204	0.299975
Ccar1	6.7	4.9	5.2	5.9	6.8	5.5	9.6	7.6	6.1	5.1	3	4.5	4.9	4.3	4.1	3.7	4.7	3.2	2.7	2.6	2.7	2.9	3.8	3.8	3	3.3	2.4	2.9	2	2.6	2	1.4	2.3	2.2	2.3	2.3	1.4	1.7	1.7	1.1	0.71	0.95	0.73	1.1	1.2	2.5e-12	2.73e-11
Ccbl1	0	0	0	0.09	0.11	0	0.05	0	0.02	0.43	0	0.18	0	0	0	15.3	17.4	12.2	7.2	14	12.1	11	13.4	12	10.3	10.9	11.1	4.9	7.1	6.5	4.6	5.8	7	6.5	5.7	5.1	4	3	2.3	2.5	3.3	5.1	3.5	5.3	6.1	1.38e-12	1.59e-11
Ccbl2	2.1	0.92	1.4	1.2	1.1	1.4	1.3	0.86	1.6	1.3	0.59	0.39	0.9	1.3	1.3	1.5	1.6	2.1	0.97	1.3	0.77	2	0.89	3.3	2.1	2.3	1.5	0.84	1.6	1.9	0.95	0.78	2	2.5	2.5	1.7	6.6	6.9	6.6	13	11.8	14.4	10.4	13.3	12.6	2.34e-19	1.6e-17
Ccdc101	0.1	0.36	0.48	0.17	0	0.22	0.63	0.57	0.67	0.61	0.24	0.2	0.44	0.43	0.43	0	0	0	0.41	0.1	0.1	0.4	0.86	0.25	0.29	0.12	0.15	0.06	0	0.33	0	0	0	0	0	0	0	0	0	0	0	0	0	0	0	9.37e-05	0.000231431
Ccdc102a	0.16	0.22	0.37	0.26	0.26	0.08	0.43	0.5	0.67	0.68	0.7	3.7	0.65	0.29	0.27	0.38	0.15	0.17	0.23	0.46	0.76	0.32	0.14	0.6	0.19	0.58	0.6	0.47	0.11	0.16	0.29	0.46	0.38	0.14	0.04	0.29	0.25	0.02	0.12	0	0	0	0	0	0	0.0412435	0.0596699
Ccdc104	0.25	0.32	0.16	0.24	0.73	0.37	0.29	1.2	0.58	0.28	0	0.39	0.46	0.19	0.18	0	0	0	0.1	0.31	0.18	0	0.17	0.08	0.26	0.23	0.26	0	0	0	0.4	0	0.37	0.15	0.12	0.12	0	0	0	0	0	0	0	0	0	4.93e-05	0.000127511
Ccdc115	0.42	0.54	0.38	0.39	0.54	0.33	0.4	0.81	0.49	0.4	0	0.47	0.11	0.07	0.11	0	0	0	0	0	0	0	0	0	0.29	0.32	0.63	0.16	0	0.51	0	0	0	0.39	0	0.08	0	0	0	0	0	0	0	0	0	3.24e-05	8.7e-05
Ccdc117	0.2	0	0.22	0	0.5	0.13	0	0	0	0	0	0	0	0	0	0	0	0	0	0	0	0	0	0	0	0	0	0	0	0	0	0	0	0	0	0	0	0	0	0	0	0	0	0	0	0.0345053	0.051017
Ccdc12	0.61	0.81	2.7	2.3	1.7	0.92	2.7	1.8	1.6	2.1	0.98	0	2	1.7	0.63	0	0	0	0.93	0.63	0.62	1.1	1.5	1.5	0	0	0	0	0	0	0	0	0	0	0	0	0	0	0	0	0	0	0	0	0	7.82e-08	3.31e-07
Ccdc124	2.5	1.7	8.4	5.4	2.1	5.1	2.6	3.1	10.2	2	3.3	5.9	0.73	0	2.9	5.1	1.1	2	1.3	1.9	1.9	0.18	0.44	0.86	2.4	1.3	2.6	0	1.7	0.76	0.5	0.32	0.23	0	0	0	1.6	1.4	2.1	0	0	0	1.5	1.6	2.3	0.000435393	0.000960617
Ccdc127	0.17	0.09	0.22	0.06	0.26	0.09	0	0	0	0	0	0	0.12	0	0.1	0	0	0	0	0	0	0	0.07	0.13	0	0	0	0	0	0	0.33	0	0.12	0	0	0	0	0	0	0	0	0	0.24	0.12	0.29	0.299871	0.334254
Ccdc132	0.05	0.09	0.17	0.13	0.14	0.29	0.05	0.21	0.11	0.09	0.12	0.23	1.1	0.07	0.07	0.15	0.1	0	0.03	0.08	0.13	0.06	0.17	0.08	0.12	0.08	0.14	0	0.32	0.08	0.12	0.16	0.19	0.09	0.09	0.11	0.07	0.12	0.14	0	0	0	0.02	0.03	0.16	0.117673	0.151288
Ccdc134	0	0.42	0.31	0.51	0.37	0	0.27	0.51	0.47	0.59	0	0.5	0.26	0.2	0.04	0	0	0	0	0	0	0.28	1.7	0.13	0.14	0.37	0.37	0	0	0	0	0	0	0	0.11	0.24	0	0	0	0	0	0	0.05	0.17	0	0.084629	0.112672
Ccdc137	0	0	0	0	0	0	0	0	0	0	0.45	0.26	0	0	0	0	0	0	0	0	0	0	0	0	0	0	0	0	0	0	0	0	0	0	0	0	0	0	0	0	0	0	0	0	0	0.149452	0.183805
Ccdc141	0	0	0	0	0	0	0	0	0	0	0	0	0	0	0	0	0	0	0	0	0	0	0	0	0.01	0.01	0	0	0	0	0	0	0	0	0	0	0	0	0	0	0	0	0	0	0	0.317575	0.35199
Ccdc167	1.3	1.3	1.6	0.52	1.4	1.4	0	1.2	0.75	0	0.38	1	1.5	0.89	0.52	5.9	5.8	0	0	0	0	0	0	0	0	0	0	0	0	0	0	0	0	0	0	0	0	0	0	0	0	0	0	0	0	0.232801	0.267742
Ccdc22	1.5	1	1.1	1.1	1.4	1.4	1.5	1.8	2	1.1	0.74	0.83	0.77	1.1	1	1.7	3.4	1.7	1.5	1.9	1.3	0.87	0.95	1.3	1.3	1.1	1.4	1.1	1	1.3	1.1	0.73	1.2	1.2	5.5	1.1	1.3	1.1	1	0.65	0.64	1.3	0.74	0.65	1.5	0.159354	0.194241
Ccdc23	0	1.4	1.5	0	2.2	2.5	0	1.5	1.5	0	0	0	0	0	0	0	0	0	0	0	0	0	0	0	0	0	0	0	0	0	0	0	0	0	0	0	0	0	0	0	0	0	0	0	0	0.000784002	0.00164649
Ccdc25	3.3	2.7	4.8	1.6	2.6	3.7	2	2.6	5.3	3	1.4	2.1	3.4	4	2.5	3.2	3.3	2.5	2.8	3.8	3.1	3.2	2.1	3.3	0.88	1.1	1.8	4	1.9	0.65	0.88	0	1.4	2.3	2.5	1.7	2.2	1.9	2.9	0.72	2	1.7	1.2	1.8	1.7	0.0178224	0.0284196
Ccdc43	2	0.68	1.1	1.1	2.1	1.9	1.5	0.96	1.5	0	0.59	0.3	0	0.33	0.2	0.86	0	0.8	0.7	0.72	0.78	0.72	0.68	1.1	0	0	0	0	0	0	0	0	0	1.1	0.83	0.67	0.32	0.49	0.43	0.25	0.34	0.45	0.25	3.5	0.74	0.0829073	0.110649
Ccdc47	3	2.7	2.3	1.7	1.9	1.5	1.8	3.3	4.1	3.2	1.8	1.8	2.5	3.3	3.1	7	4.2	2.9	3	3.7	3.2	2.2	1.9	2.7	4.6	4.5	4.7	4.2	3.4	6.1	4.6	2.6	6.1	4.7	3.9	4.8	5	5	4.6	2.8	2.6	3	2.8	3.3	4.5	0.000839991	0.001754
Ccdc50	1.3	0.59	3.4	2.2	3.8	3	7.4	1.9	2.4	0.64	1.5	1.5	0.74	1.3	1.4	2.5	9.4	1.1	0.94	1.4	10.9	0.45	0.55	0.99	0.18	0.12	0.17	0.09	3.5	1.2	0	0	0	0.24	9.1	0	0.41	0.29	0	0	0	0	0.3	0.4	0.14	0.133354	0.167129
Ccdc51	0.6	0.11	0	0.05	0.22	0.63	0.34	0.06	0.22	0	0.48	0.2	0	0.1	0.17	0.47	0.66	0	0	0.11	0.009	0	0.04	0.26	0.21	0.22	0.15	0	0	0	0.21	0	0.21	0.13	0.23	0.51	0.62	0.49	0.11	0.23	0.33	0.16	0.25	0.25	0.19	0.248206	0.283126
Ccdc53	0	0	0	0.28	0.28	0	0	0	0	0	0	0	0.15	0	0.44	0	0	0	0	0	0	0	0	0	0.6	0	0.61	0	0	0	0	0	0	0.54	0.34	0.37	0.28	0.32	0	0	0	0	0	0	0	0.718076	0.731122
Ccdc55	0.07	0.34	0.58	0.4	0.31	0.39	0.27	0.16	0.52	0.39	0.22	0	0	0	0	0.11	0.09	0	0.2	0.03	0.22	0.06	0.28	0.1	0.06	0.13	0.1	0	0	0	0	0	0	0	0	0	0	0	0	0	0	0	0	0	0	4.79e-05	0.000124086
Ccdc58	12.5	9	6	8.7	9.3	11.2	8.5	9.3	11.1	10.7	5.4	7.9	6.3	9	8.8	20.4	18.4	14.5	5.3	8.9	8.1	6.9	8.6	8.3	11.1	9.9	5.5	16.7	7	5.9	7.1	4.6	12.6	5.4	8.8	5.3	3.4	5.9	14.2	3.9	8	7.1	5.4	6.3	9.7	0.267325	0.302108
Ccdc6	2.3	2.1	2.7	1.5	2.9	2.1	2.1	1.6	2.5	1.2	0.68	1.5	1.1	0.85	1.2	1.4	3.1	1.2	0.78	1.6	2.1	0.6	2.7	1.4	1.5	1.2	2.1	0.62	2.6	0.99	1.4	0.79	1	1.7	0.94	0.65	0.39	0.44	0.3	0.17	0.06	0.21	0.58	0.52	0.65	2.44e-05	6.69e-05
Ccdc61	0	0	0	0.04	0.1	1.3	0.09	0.09	0.12	0	0.05	0.14	0	0.64	0.07	0	0	0	0	0	0	0	0	0	0	0	0	0	0	0	0	0	0	0	0	0	0	0	0	0	0	0	0	0	0	0.02998	0.0449056
Ccdc64b	0	0	0	0	0	0	0	0	0	0	0	0	0	0	0	3.7	1.2	0.22	0.2	0.5	0.45	0.54	3.2	1.3	0.31	0.58	0.87	0.19	0	0.13	0.1	0	0.35	0.13	0.1	0.21	0.03	0	0.07	0.08	0.07	0.08	0.01	0.03	0.17	0.00962805	0.0163541
Ccdc77	0	0	0	0	0	0	0	0.07	0.01	0	0	0	0	0	0	0	0	0	0	0	0	0	0	0	0	0	0	0	0	0	0	0	0	0	0	0	0	0	0	0	0	0	0	0	0	0.281643	0.316473
Ccdc8	0.31	2.5	1.4	7.8	0.09	0.15	1.5	8.3	7.9	0.11	0	0.07	0	3.8	1.2	0	0	0	0	0	0	0	0.04	0.05	1.7	0	0.009	0	0	0	0	0	0	0	0	0	0	0	0	0	0	0	0	0	0	0.00125123	0.00253749
Ccdc85c	0.16	0.38	0.1	0.07	0.28	0.17	0.6	0.26	0.03	0	0.06	0.02	0	0.22	0.12	0	0	0	0	0.05	0.1	0	0	0	0	0.08	0.17	0	0	0	0	0	0	0	0	0	0.13	0.1	0.09	0	0	0	0.04	0.1	0.18	0.000741113	0.00156493
Ccdc86	1.1	1.1	1.8	0.08	1.1	1.8	0.28	1.5	0	0	0	0	0	1.3	1.1	0	0	0	0	0	0	0	0	0	0	0	0	0	0	0	0	0	0	0	0	0	0	0	0	0	0	0	0	0	0	5.13e-06	1.58e-05
Ccdc88a	0.19	0.09	0.17	0.28	0.14	0.38	0.17	0.14	0.3	0.13	0.04	0.04	0.26	0.05	0.07	0	0	0	0.04	0.03	0.06	0	0.02	0.02	0.07	0.002	0.02	0	0	0	0	0	0	0.04	0	0.25	0	0	0	0	0	0	0	0	0	3.97e-07	1.49e-06
Ccdc88c	0	0.003	0.003	0	0	0	0	0.009	0.01	0	0	0	0	0.02	0.02	0	0	0	0	0	0	0	0	0	0	0	0	0	0	0	0	0	0	0	0	0	0	0	0	0	0	0	0	0	0	0.00757533	0.0131711
Ccdc9	4	0.55	0.4	0.36	4.6	4.2	5	0.3	0.41	0.71	0.19	0.27	0.53	0.46	0.31	6	3.8	0.21	0.44	0.36	0.38	0.41	1.4	1.3	1.3	0.29	0.27	0.48	0	0.29	0.21	0	0.22	0.31	0.26	0.38	0.27	0.22	0.23	0.21	0.34	0.31	0.16	0.29	0.29	0.142877	0.176994
Ccdc90b	0	0	0	0	0	0	0.55	0.05	0.27	0	0	0	1.5	0.12	0.25	0.94	0.9	0	0.1	0.47	0.14	17.9	0.24	0	0.8	0.67	0.17	0.41	0.24	0	0.22	0	0.63	0.9	0.89	0.53	0.87	0.21	0.59	0.82	0.57	0.53	0.62	0.55	0.39	0.488927	0.512349
Ccdc93	0.41	0.72	1	0.27	1.6	0.73	0.32	0.51	1.7	0	0.11	0.22	0.37	0.19	0.19	0.15	0.54	0	0.82	0.37	0.13	0.95	0.29	0.27	0.3	0.28	0.3	2.5	0.34	0.3	0.4	0.15	0.92	1.4	0.25	0.27	0.09	0.17	1	0.95	0.2	0.27	0.18	0.2	0.32	0.692796	0.706694
Ccdc94	0.11	0.04	0.14	0	0.02	0.4	0.75	0.1	0	0	0	0	0	0	0	0	0	0	0	0	0	0	0	0	0	0	0	0	0	0	0	0	0	0	0	0	0	0	0	0	0	0	0	0	0	0.0314452	0.0468809
Ccdc97	0.28	0.11	0.19	0.22	0.2	0.52	0.31	0	0.14	0.23	0	0.11	0	0.23	0.16	0.06	0.05	0	0	0	0	0	0.07	0.11	0.16	0.2	0.17	0	0	0	0	0	0	0.16	0.08	0	0	0	0	0	0	0	0.09	0.05	0.15	0.000240305	0.000554405
Ccm2	0.2	0.05	0.13	0.24	0.16	0.65	0.25	0.07	0.35	0.25	0	0.33	0.18	0.02	0.05	0	0	0	0	0	0	0	0	0	0.26	0.31	0.46	0	0	0	0	0	0	0.21	0	0.13	0	0	0	0	0	0	0	0	0	0.00212045	0.00411028
Ccna2	0.51	0.48	0.23	0.4	0.37	0.34	0.4	0.17	0.3	0	0	0	0	0.14	0.09	0	0	0	0	0	0	0	0	0	0	0	0	0	0	0	0	0	0	0	0	0	0	0	0	0	0	0	0	0	0	1.83e-07	7.25e-07
Ccnc	0.16	0	0.97	0	0	0	0	0	0	0	0	0	0	0	0	0	0	0	0	0	0	0	0	0	0	0	0	0	0	0	0	0	0	0	0	0	0	0	0	0	0	0	0	0	0	0.269705	0.304484
Ccnd1	0.77	0.31	0.4	0.22	0.17	0.73	0.83	0.21	0.35	0	0.18	0.18	0	0.05	0.06	0	0	0	0	0	0	0	0	0	0	0	0	0	0	0	0	0	0	0	0	0	0	0	0	0	0	0	0	0	0	2.93e-06	9.38e-06
Ccnd2	0.81	0.38	1.1	0.84	0.57	0.83	0.84	1	1.2	0.83	0.2	0.59	1.3	0.29	0.27	0.74	0.5	0	0.26	0.24	0.17	0	0	0	0	0	0	0	0	0	0	0	0	0	0	0	0	0	0	0	0	0	0	0	0	2.26e-10	1.58e-09
Ccnd3	0	1.3	1.1	1.5	1.7	1.8	1.7	1.7	1.4	1.1	0.49	0.83	0.23	0.96	1.3	2.4	0	0.88	0.74	0.46	0.58	0	0	0	0.45	0.4	0.62	0	0	0	0.05	0	0.59	0	0	0	0	0	0	0	0	0	0	0	0	2.83e-06	9.09e-06
Ccnh	0.14	0.41	0.8	0	0.26	0.41	0.12	0	0.24	0	0	0	0	0.12	0.44	0	0	0	0	0	0	0	0	0	0.05	0.64	0.44	0	0	0	0	0	0	0	0	0	0	0	0	0	0	0	0	0	0	0.0199286	0.0313549
Ccnk	0.75	0.27	0.56	0.93	0.72	0.91	0.95	0.5	0.54	0.46	0.13	0.11	0.47	0.12	0.17	0	0	0	0	0.49	0.58	0	0	0	0	0	0	0.21	0	0.18	0.13	0	0.24	0	0	0	0	0	0	0	0	0	0	0	0	1.64e-07	6.57e-07
Ccnl1	0.26	0.36	0.14	0	0.31	0.22	0	0.3	0.31	0	0	0	0	0.15	0.17	0	0	0	0	0	0	0	0	0	0.02	0.05	0	0	0	0	0	0	0	0	0	0	0	0	0	0	0	0	0	0	0	5.66e-06	1.72e-05
Ccnl2	0.18	0.16	0.23	0.12	0.37	0.44	0.26	0.22	0.18	0.11	0.06	0.12	0.12	0.15	0.24	0	0	0	0	0	0	0	0	0	0.03	0.03	0	0	0	0	0	0	0	0	0	0	0	0	0	0	0	0	0	0	0	1.98e-12	2.21e-11
Ccnt1	0.42	0.39	0.11	0	0.6	0.18	0.07	0	0.09	0.06	0.16	0.37	0.16	0.11	0.15	0	0	0	0	0.1	0.23	0	0	0	0	0	0	0	0	0	0	0	0	0	0	0	0	0	0	0	0	0	0	0	0	1.87e-05	5.23e-05
Ccnt2	0	0	0	0.05	0.34	0	0	0	0	0	0	0	0	0	0	0	0	0	0	0	0	0	0	0	0	0	0	0	0	0	0	0	0	0	0	0	0	0	0	0	0	0	0	0	0	0.279318	0.314227
Ccny	0.79	0.65	0.4	0.79	1.3	1	1.1	0.24	0.73	0.63	0.25	0.56	0.47	0.4	0.66	1.4	1.3	0.75	0.6	1.3	0.69	0.39	0.92	0.63	0.71	0.85	0.71	0.95	2.4	0.75	0.68	0	1.2	0.46	0.61	0.6	0.6	0.38	0.37	0.18	0	0.38	0.04	0.36	0.53	0.00480011	0.00868817
Ccnyl1	0.36	0.13	0.09	0.3	0.25	0.08	0.39	0.44	0.6	0.16	0	0.29	0	0	0	0	0	0	0	0	0	0	0	0	0.02	0	0.09	0	0	0	0	0	0	0	0	0	0	0	0	0	0	0	0	0	0	3.51e-06	1.11e-05
Ccs	1.4	0.33	0	0	0	0	0.58	1.4	1.4	3.2	0.64	0.5	2.2	0.67	0	1.4	0.49	0.29	0.51	0.47	1.7	1.2	0.86	2.2	3	2.5	2.1	1.3	0.83	1.4	2.3	0	2.5	0.95	0.31	1.6	0.92	1.5	0	2.2	0.93	0.91	1	0.72	1.1	0.209258	0.244996
Cct2	101	69.1	81.1	85.9	94.8	102	86.3	85.2	80.9	85.4	58.1	63.7	91.9	73.4	63.4	80.8	59.9	64.2	58.7	70	60.5	48.2	54	46.8	40.1	44.2	44.9	37.6	37.9	35.8	35.6	28	33.8	35.3	42.9	36	30.9	35.3	36.6	26.7	26.6	27.1	26.3	27	27.5	1.04e-12	1.23e-11
Cct3	117	94.6	103	87.4	109	114	89.7	104	105	98.1	67.9	74.4	100	94.7	79.9	81.2	90.2	85.8	69.7	60.9	67.4	60	59.1	59.1	50.4	50.6	51.3	49.6	49.8	34.2	28.1	40.8	36.3	36.5	34.6	40.8	40.9	40.6	42.1	30.7	31.8	35.1	24.5	25.3	27.2	6.77e-13	8.21e-12
Cct4	76	57.9	68.2	55.2	64.5	75.5	64.6	64.1	64.6	42.2	44.5	43.1	53.1	53	45.6	40.7	49.5	43.1	50.6	33.6	36.1	30.2	41.5	30.5	22.6	27	27.2	30.4	27	23.6	21	30.9	21.2	23.7	25.3	24.7	21.8	27.1	18.9	25.4	21.6	19.5	14	14.8	17.9	6.56e-13	8e-12
Cct5	91.3	75.6	81.7	73	80.2	85.1	76.8	101	84.3	71.2	52.3	52.9	78.3	72	62	49.9	55	51.5	57.7	54	50	39.8	51.5	43.5	33.1	41	35.7	34.8	50	29.4	26.7	31.8	30.1	35.4	33.9	36.4	32.2	33.4	39.8	24.6	44.5	37.8	24.1	26.4	22.8	1.87e-13	2.65e-12
Cct6a	83.9	73.4	82	61.4	75.1	76.7	74.7	83.5	82.2	73.1	53.2	51	72.5	73.3	63.2	56.1	59.2	52.8	49.9	46.7	41.9	46.2	44.5	46.9	34.4	35.9	37.8	32.1	27.5	29.1	29.1	41.3	27.2	30.4	29.8	36.9	30.1	33.9	37.1	19.4	23.4	22.1	21	18.7	20.4	3.62e-15	7.67e-14
Cct6b	8.4	7.3	5.4	5.7	7.8	5.3	5	7.5	7.6	6.2	4.6	3.6	6.7	6.3	4.8	5.1	5.1	4.7	5.3	3.5	4.7	3.2	2.5	3.1	2.9	4	2.6	0.26	0	2.4	2.9	0	3.3	2.5	2.3	4	3.3	3.3	3.6	1.8	2.3	2.4	2	2.9	2.3	2.38e-08	1.12e-07
Cct7	87.1	61.8	65.1	69.6	73.4	78.9	76.4	73.7	77	67.7	50	53.3	61.8	66.8	57.5	53.8	61.3	58.9	55.1	50.3	53.4	38.7	44.9	43.7	33.6	35.1	40.1	36.7	43.4	29.3	29.9	31.1	31.6	29.1	28.5	37.8	30.3	30.1	32.4	25.6	25.1	30.3	22.8	21	26.4	4.57e-13	5.77e-12
Cct8	83.9	68	70.8	72.1	74.1	80.9	64.1	77	77.3	68.3	47.6	49.7	72.2	68	56.1	71.7	76.1	69	49.8	47.7	48.9	44	47	44	38.3	43	37.7	39.6	45.7	32.7	25.9	36.2	31.7	26.8	24.5	25.4	27.8	26.7	28.8	22.2	20.4	22.5	24.6	25.8	28	1.26e-10	9.39e-10
Ccz1	0	0.16	0.18	0	0.19	0.16	0.83	0.29	0.22	0.22	0.43	0.17	0.3	0.13	0.07	0.52	0.89	0.1	0.03	0.89	0.39	0	0.09	0.56	0.27	0.3	0.26	0	0	0	0	0	0	0.13	0.29	0	0.51	0	0.16	0	0.04	0.43	0.09	1.6	0.37	0.543239	0.563723
Cd109	0.04	0.1	0.03	0.2	0.5	0.05	0.38	0.24	0.54	0.94	1.2	0.88	0.31	0.42	0.6	2.9	2.3	1.6	1.4	1.7	2.1	1.6	3.3	1.9	2.1	3.5	2.8	2.2	2.2	1.9	1.2	0.33	2	1.3	0.76	1.6	0.47	0.2	0.4	0.03	0.19	0.1	0.18	0.22	0.28	6.91e-11	5.51e-10
Cd151	0	0	0	0	0	0	0	0	0	0	0	0	0	0	0	0	0	0	0	0	0	0.15	0.75	0	0	1.2	1.2	0	0	0	0.43	0	0.82	0	0	0	0	0	0	0	0	0	1	1.6	0	0.140989	0.174909
Cd163	0	0	0	0	0	0	0	0	0	0	0	0	0	0	0	0	0	0	0	0	0	0	0	0	0.07	0.09	0.09	0.06	0.02	0.11	0.09	0.16	0.31	0	0	0	0.04	0	0.05	0.03	0.09	0.17	0	0	0	0.056275	0.0783037
Cd177	0	0	0	0	0	0	0	0	0	0	0	0	0	0	0	0	0	0	0	0	0	0	0	0	0.2	0	0.02	0	0	0	0	0	0	0	0	0	0	0	0	0	0	0	0	0	0	0.513299	0.535258
Cd1d1	0	0	0	0	0.29	0.11	0	0	0	0	0	0	0	0.26	0.2	0	0	0	0	0	0	0	0	0	0	0	0	0	0	0	0	0	0	0	0	0	0	0	0	0	0	0	0	0	0	0.017405	0.0278291
Cd200	0	0	0	0	0	0	0	0	0	0	0	0	0	0	0	0	0	0	0	0	0	0	0	0	0	0	0	0	0.68	1	0.94	0	1.2	1.4	1.1	0	0	0	0	0	0.49	0.57	0	0	0	0.0544865	0.0761462
Cd248	0	0	0	0.08	0.09	0	0.29	0	0.13	0.61	0.03	0.17	0.28	0.09	0.6	0.69	0.25	0.32	0.04	0.07	0.32	0	0	0	0.58	0	0.13	0	0	0	0	0	0	0	0	0	0	0	0	0	0	0	0	0	0	0.132805	0.166587
Cd276	0.3	0.79	0.52	0	0	0	0	0.42	0.28	0	0	0	0	0	0	0	0	0	0	0	0	0	0.14	0.29	0	0	0	0	0	0	0	0	0	0	0	0	0	0	0	0	0	0	0	0	0	0.0209668	0.0327534
Cd2ap	0.6	1.4	1.9	1.3	1.3	1.5	2.3	2.3	2	4	2.5	1.8	4	2.7	2.7	3.6	4	3.1	2	2.1	2.9	3.3	3.6	2.9	3.4	2.9	3.5	2.8	2.1	2.1	2.8	2.5	4.5	4	4.9	2.8	3.5	5.1	3.5	3.5	2.8	2.9	5.7	6.8	6.3	1.82e-05	5.11e-05
Cd2bp2	2.3	1.5	4.7	2	2.8	2.2	1.8	2.5	2.7	3.9	1.7	1.9	4	1.9	1.6	0.39	0	0.71	0	1.3	1.5	0.3	0.94	0.6	0.93	0.89	0.49	0.91	0.64	0.48	0.83	1.2	0.58	0.86	0.33	0.78	0	0	0	0	0	0	0	0.24	0.15	1.84e-12	2.06e-11
Cd34	0.12	0	0.15	0	0.07	0.35	0.66	0	0.39	0.51	0.49	0	0.3	0	0.22	0	0	0	1.3	1.7	1.9	0.55	1.5	0.45	0.79	1.6	1.7	2.3	3.9	1.8	1.7	1.2	0.41	0.9	0.88	3.2	2.7	1.4	1.5	0.75	0.5	1.5	0.01	1	1	0.000470289	0.00103227
Cd36	0	0	0	0	0	0	0.6	0.29	0.34	1.8	0.61	1.4	2.2	1.3	0.73	0	0	0	0.78	0.86	0.94	0.56	2.1	1.1	1.2	1.6	1.4	2.3	0	1	2	3	2.1	3.2	2.7	2.6	3.2	0.62	2.1	3.1	1.7	2.2	1.3	1.1	1.6	0.00457722	0.00831022
Cd38	0	0.5	0.28	0	0	0	0.11	0.11	0.15	0.24	0.3	0	0	0.18	0.24	0	0	0	0	0	0	0	0.12	0.19	0	0	0	0	0	0	0	0	0	0.39	0.26	0.18	0	0	0	0	0.27	0.24	0	0	0	0.108514	0.140691
Cd3eap	0.24	0	0.03	0	0	0	0	0	0	0	0	0	0	0	0	0	0	0	0	0	0	0	0	0	0	0	0	0	0	0	0	0	0	0	0	0	0	0	0	0	0	0	0	0	0	0.291818	0.326418
Cd44	0	0	0	0	0	0	0	0	0	0	1.5	0.64	0.78	0.11	1.1	5.2	6.1	3.2	3.8	3.5	3.6	2.5	4.4	3.5	4.1	4.2	3.7	1.6	0.52	2.9	2.5	0	3.8	3.4	2.3	6.4	4.1	2.9	0	2.1	0.33	0.98	1.2	1.6	1.5	1.79e-08	8.57e-08
Cd47	0	0	0	0.59	0.47	0	0.6	0.68	0.7	1.9	0.21	0.83	1.2	0.44	0.63	0	0	0	1.5	1.6	1.7	1.9	1.4	1.4	1.1	0.99	1.4	0	0	0	2.7	0	1.3	1.4	1.7	2.6	2.3	1.9	2	2.8	1.7	1.8	0	0	0	0.047438	0.0673874
Cd55	0	0	0	0	0.04	0.03	0	0	0	0	0	0	0	0.03	0.03	0	0	0	0	0	0	0.03	0.04	0.04	0	0	0	0.53	0.22	0.12	0	0	0	0	0	0	0	0	0	0	0	0	0	0	0	0.27276	0.307435
Cd63	0	0	0	0	0	0	0	0	0	0	0	0	0	0	0	0	0	0	0	0	0	0	0	0	0	4.1	3.3	3.9	2.8	0	0	0	0	0	0	0	0	0	0	0	0	0	0	0	0	0.0886467	0.11739
Cd81	3.3	5.1	6.5	7.1	5.8	6	11.8	13.7	14.9	13.7	10.6	12.2	13.3	11.1	13.2	21.3	16	12	24.2	19.2	18.9	6.5	3.5	6	7.6	11.2	10.3	17.2	11	19.6	21.4	2.4	20.8	9.1	10.6	22.1	19	11.4	15.8	12.1	12.4	13.9	5.8	7.2	9.9	0.107968	0.140055
Cd82	0	0	0	0	0	0	0	0	0	0	0.36	0.21	0	0	0	2.4	1.1	0.92	0	0	0	0.96	1	1.5	0.93	0.78	1.2	0	0	0	0.43	0.97	0	0	0	0	0	1.6	1.2	1.1	0.46	0.79	2.1	1.5	1.7	6.93e-05	0.00017512
Cd9	1.5	1.7	0	0	0	0	3.3	4.4	4.6	18.2	10.9	11.6	9.3	7.1	0	0	0	0	13.6	0	3.3	6.8	8.1	14.7	0	7.4	6.9	0	0	0	0	0	0	18.9	17.8	23.9	20.3	15.9	13.2	24.6	9.4	10.5	6.8	9.2	3.7	0.0228415	0.0353675
Cd93	0.35	0.62	1.1	0.98	0.64	1	0.6	1	1.3	1.2	0.35	1.6	1.3	1.2	1.2	3.2	2.2	1.2	0.95	0.77	0.75	0.74	0.46	0.74	1	0.57	0.73	0.9	1	1	0.35	1.8	1.5	0.52	0.79	1	0.6	0.18	0.8	0.04	0.18	0.07	0	0	0	0.000587079	0.00126725
Cd97	0	0	0	0.27	0.34	0.12	0.31	0.19	0.37	0.83	0.22	0.62	0.2	0.16	0.51	0.96	0.55	0.22	0.24	0.43	0.14	0.2	0.77	0.38	0.49	0.58	0.53	0.65	0	0.26	0.32	0.2	0.5	0.64	0.19	0.79	0.7	0.56	0.54	0.03	0.17	0.23	0.16	0.13	0.54	0.176064	0.211188
Cd99l2	0.32	0	0.33	0	0.26	0.46	0.5	0.16	0.32	0	0	0	0	0	0	0	0	0	0	0.57	0.15	0	0	0	0	0	0	0	0	0	0	0	0	0	0	0	0	0	0	0	0	0	0	0	0	0.0146291	0.0238476
Cda	0	0	0	0	0.52	0.57	0.18	0	0.43	0	0	0	0	0	0	0	0	0	0	0	0	0	0	0	0	0	0	0.21	0	0.37	1.1	0	0.66	0	0	0	0	0	0	0	0	0	0	0	0	0.425762	0.451645
Cdan1	0.08	0.05	0.06	0.07	0.1	0.07	0.01	0.1	0.13	0.05	0	0.06	0.04	0.06	0.07	0	0	0	0.03	0	0.04	0	0	0	0	0	0	0	0	0	0	0	0	0	0	0	0	0	0	0	0	0	0	0	0	4.25e-11	3.52e-10
Cdc123	0.78	0.67	0.94	0.5	1.2	1.3	0.62	1.1	0.84	1.4	0.31	0.27	0.88	0.63	0.84	0	0	0	0.81	0.47	0.36	0.18	0.66	0.12	0.48	1.4	0.33	0	0	0	0	0	0	0	0	0	0	0	0	0	0	0	0.21	0	0.19	4.2e-07	1.57e-06
Cdc16	3.1	5	7.9	4.1	3.3	6.1	5.1	4.9	4.5	16.1	4.9	4.6	13.4	6.9	4.6	2	1.7	1.4	2.1	2.8	3	2	1.9	2.1	1.5	1.2	1	0.44	0.35	1.1	0.57	0	0.82	1.8	0.63	0.59	0.39	0.34	0.27	0	0.18	0.52	0.17	0.09	0.06	9.74e-09	4.94e-08
Cdc23	6.2	4.3	5.6	4.7	4.5	3.7	4.7	3.8	3.9	3.1	2	2.3	1.6	4.4	3.6	1.6	0.88	0.62	2.5	1.7	1.8	1.2	1.8	0.84	1.2	1	0.48	0.75	0.27	0.42	0.55	0.19	0.46	0.09	0.26	0.66	0.46	0.11	0.1	0.16	0.03	0	0.06	0.17	0.14	2.4e-14	4.17e-13
Cdc26	9.8	7.4	11.8	8.8	10.9	10.8	8.9	0	7.3	8	6.2	3	6.7	0	4.1	0	0	0	4.4	7.2	0	2.5	0	4.5	0	0	0	0	0	0	0	0	0	0	0	0	0	0	0	0	0	0	0	0	0	5.69e-09	3.03e-08
Cdc27	0.51	0.25	0.13	0	0.16	0.13	0.47	0.24	0.37	0	0.06	0.13	0	0.04	0.22	0	0	0	0	0	0	0	0.07	0.12	0.004	0.04	0.02	0	0	0	0	0	0	0	0	0	0	0	0	0	0	0	0	0	0	7.86e-06	2.34e-05
Cdc34	3.2	1.9	2.6	0.28	2.2	3.2	1.4	2.3	2	0	0.81	0.71	0.94	1.5	0	0.25	0.44	0	0.57	0	0.97	0.25	0.33	0	0.59	0.36	0.26	0	0	0	0	0	0	0	0	0	0	0	0	0	0	0	0	0	0	1.11e-07	4.6e-07
Cdc37	22.5	21.9	25.2	25.2	20.4	24.2	24.2	26.9	25.9	21.5	16.9	18.8	25.5	19.6	19.8	18.8	17.4	17.1	16.1	22.7	32.3	14.4	10.8	15.6	13.6	14.5	16.3	10.7	16.7	12.1	11.3	19.8	10.2	11.9	6.3	12.8	9.1	11.3	12.2	7.6	9.3	6.4	10.7	10.6	12.2	2.45e-08	1.15e-07
Cdc37l1	0	0	0	0	0	0	0	0.41	0.77	0.15	0	0.1	0	0	0	0	0	0	0	0	0	0	0	0	0	0	0	0	0	0	0	0	0	0	0	0	0	0	0	0	0	0	0	0	0	0.0658629	0.0899813
Cdc40	1.2	1.4	1.4	1.9	1.5	2.5	1.4	1.8	1.7	0.88	0.88	0.59	0.94	1.1	1.2	0.71	0.35	0.51	0.44	0.53	0.51	0.35	0.79	0.61	0.53	0.24	0.59	0.42	0.18	0.3	0.22	0.55	0.43	0.22	0.23	0.21	0.18	0.09	0.39	0	0	0	0.03	0	0.05	4.91e-13	6.13e-12
Cdc42	56.2	46.6	43.5	57.9	72.6	62.6	80	70.2	70.6	57.9	63.3	62.5	45.2	69.8	67.2	103	96.4	122	92	96.1	95.1	48.4	61.7	50.3	72.7	75.7	67.2	124	158	90.9	93.1	158	106	60.1	70.3	97.8	83.7	86.2	80.1	70.2	84.3	78.5	61.7	59.8	73.3	0.00082872	0.00173235
Cdc42bpa	0.06	0.04	0.04	0	0.08	0.07	0.07	0.05	0.09	0.09	0	0.25	0	0.03	0.06	0.04	0.07	0.01	0	0.08	0.07	0.05	0.05	0.08	0.05	0.05	0.09	0.08	0.79	0.82	0.77	0	0.08	0.06	0.1	0.2	0.18	0	0.03	0.09	0	0.04	0.05	0.04	0.06	0.160544	0.195328
Cdc42bpb	1.1	1.6	1.1	1.7	2.1	1.8	1.9	1.3	1.4	3	0.76	1.3	2.9	0.98	1.1	2.6	2.5	1.3	0.92	3.1	2.5	0.96	1.6	3.9	1.9	2.3	2.7	1.6	0.56	2.1	1.8	0.42	1.9	2.2	2.2	2	2.3	1.1	2.1	0.72	0.87	3.2	0.67	1.3	1.7	0.291854	0.326418
Cdc42bpg	0	0	0	0	0	0	0	0	0	0.02	0.02	0.008	0	0.02	0.03	0.07	0.08	0.04	0.01	0.04	0.05	0.06	0.24	0.04	0.03	0.05	0.07	0.04	0	0.07	0.06	0	0.19	0.08	0.19	0.14	0.18	0.2	0.09	0.06	0.07	0.03	0.13	0.15	0.13	1.83e-05	5.14e-05
Cdc42ep1	0.2	0.27	0.54	0.48	0.62	0.52	0.57	0.41	0.52	0.58	0.53	0.88	0.92	0.89	0.79	0.71	0.91	0	0.24	0.49	0.59	0.57	1.2	0.56	0.42	0.46	0.61	1.2	0.22	1.3	1.4	0	1.8	1.6	1.1	1.6	1.7	0.87	2.1	0.52	0.85	0.96	1	1.1	1.7	0.0089212	0.0152793
Cdc42ep4	0.66	1.2	0.83	1.4	2.6	2.5	1.4	0.98	1.4	0.88	0.6	0.88	0.88	0.6	0.7	0.94	0.07	0.76	0	0.56	0.73	0.59	0.73	0.31	0.25	0.17	0.26	0.85	0.74	0.33	0.57	0	0.84	0.53	0.34	0.3	0.04	0.1	0.14	0	0	0	0.22	0.09	0.32	4.29e-07	1.6e-06
Cdc45	0.08	0.2	0	0	0	0	0	0	0	0	0	0	0	0	0	0	0	0	0	0	0	0	0	0	0	0	0	0	0	0	0	0	0	0	0	0	0	0	0	0	0	0	0	0	0	0.181592	0.216602
Cdc5l	6.1	6.9	6.1	5	5	6.8	7.1	6.7	6.6	6.7	4.5	5.3	5.4	4.9	5.9	3.9	3.9	2.3	2.9	4.1	3.9	2.7	4.3	2.8	2.6	2.2	3.2	2.2	2	2.3	2.5	2.8	3	2.2	2.4	2.7	0.91	1.3	0.77	0.32	0.5	0.4	0.83	0.95	1	1.84e-20	1.68e-18
Cdc73	1.7	2.4	2.8	1.2	2.1	2.1	2.1	1.4	2.2	2	1.2	1.9	1.8	1.9	1.5	0.69	1.1	0.64	0.66	1.1	0.45	1.6	1.2	1.2	2.3	1.9	2.2	0.72	0.97	0.46	0.2	0.29	0.36	0.35	0.28	0.57	0.48	0.26	0.43	0.14	0.13	0.45	0.19	0.25	0.5	7.85e-09	4.06e-08
Cdca2	0	0	0	0	0	0	0	0.01	0.01	0	0	0	0	0	0	0	0	0	0	0	0	0	0	0	0	0	0	0	0	0	0	0	0	0	0	0	0	0	0	0	0	0	0	0	0	0.128682	0.163034
Cdca3	0	0	0	0	0.22	0.17	0	0	0	0	0	0	0	0	0	0	0	0	0	0	0	0	0	0	0	0	0	0	0	0	0	0	0	0	0	0	0	0	0	0	0	0	0	0	0	0.133451	0.167179
Cdca7	0.24	0	0.22	0	0	0	0.24	0.17	0	0	0	0	0	0	0	0	0	0	0	0	0	0	0	0	0	0	0	0	0	0	0	0	0	0	0	0	0	0	0	0	0	0	0	0	0	0.0115201	0.0193167
Cdca7l	0.02	1	0.55	0	0	0	0	0	0	0	0	0	0	0	0	0	0	0	0	0	0	0	0	0	0	0	0	0	0	0	0	0	0	0	0	0	0	0	0	0	0	0	0	0	0	0.145267	0.179549
Cdca8	1.6	5.3	0.87	1.8	0.83	0.31	0	1.5	1.9	0	0	0	0	0.18	5.9	0	0	0	0	0	0	0	0	0	0	0	0	0	0	0	0	0	0	0	0	0	0	0	0	0	0	0	0	0	0	0.0013444	0.00270998
Cdcp1	0	0	0	0	0	0	0	0	0	0	0	0	0	0	0	0	0	0	0	0	0	0.02	0	0.04	0	0	0	0	0	0	0	0	0	0	0	0	0	0	0	0	0	0	0	0.02	0.02	0.346168	0.377271
Cdh1	0.3	0.41	0.86	1.7	1.3	0.72	1.1	1.8	3	3.5	4	3.9	2.4	3.7	2.4	5.4	4.8	4.5	3.8	4.2	6	6.3	7	5.1	8.4	7.5	8.5	4.1	3.3	4	6.2	5.8	5	5.6	6.7	2.9	3.9	3.8	4	2.2	2.5	2.3	7.9	5.4	6.8	6.53e-07	2.35e-06
Cdh11	0.43	0.54	0.49	0.8	1.3	0.72	1.5	0.78	1.4	1.3	1.2	1.2	1.8	0.9	1.7	0.49	6.4	0.47	0.48	1.1	0.64	0.32	0.42	0.64	0.48	0.92	0.67	0.73	0.98	1.1	0.59	0.65	0.79	0.13	0.06	0.45	0	0	0	0	0	0	0.01	0.03	0	0.0257207	0.0392924
Cdh13	0	0	0	0	0	0	0	0	0	0.21	0.09	0.16	0	0	0	0.35	0.37	0.33	0.06	0.13	0.17	0.19	0.17	0.42	0.42	0.68	0.43	0.63	0.71	0.45	0.62	1.2	1.1	0.21	0.39	1.3	1.1	0.83	0.95	1.2	1.2	1.8	0.52	0.71	1	1.68e-09	9.83e-09
Cdh2	0.98	0.73	1	0.4	0.88	0.63	0.6	0.41	1.4	0.35	0.52	0.12	0.28	0.09	0.79	0.1	0	0.06	0	0	0	0.03	0.16	0.15	0.07	0.09	0.11	0.13	0.2	0.18	0.22	0.16	0.2	0	0	0	0	0	0	0	0	0	0	0	0	2.16e-09	1.24e-08
Cdh3	0.2	0.37	0.34	0.87	0.55	0.84	0.23	0.38	0.43	0	0.03	0.09	0.04	0	0.04	0	0	0	0	0.1	0.09	0	0	0	0	0.03	0.04	0	0	0	0	0	0	0	0	0	0	0	0	0	0	0	0	0	0	1.54e-05	4.39e-05
Cdh5	0.14	0.32	0.29	0.37	0.29	0.34	0.41	0.56	0.37	0	0.36	0.43	0.39	0.38	0.29	0.51	0.65	0.39	0.57	0.61	0.43	0.07	0	0.27	0.32	0.11	0.33	0.65	0	0.29	0.21	0	0.26	1.3	0	0.5	0.37	0	0.23	0	0	0	0.03	0.12	0	0.0160708	0.0258791
Cdipt	1.5	3.7	1.3	1.2	3.7	3.1	1.5	1.2	1.6	3.4	2.4	2.7	2.4	1.3	2.6	6.7	7.8	6.7	5.6	4.7	4.8	2.3	1.7	3.7	4.7	1.9	5	5.5	3.3	5.5	3.3	0.93	3.1	2.8	3.7	7.2	6.4	6.2	4.9	4.3	5.9	4.4	3.3	3.2	5.2	0.0001	0.000246032
Cdk1	37.1	41	44	32.2	32.7	31.8	21.2	32.4	33.7	42	20.9	31.3	56.2	33.7	33.6	10.1	12.6	8.4	10	43.9	10.9	9.6	12.4	7.6	4.5	3.3	5.5	5.5	4.7	5.3	2	2	3.7	1.2	7.8	1.2	0.93	1	0.63	0	0	0	26.4	0.18	0.44	4.05e-12	4.22e-11
Cdk11b	2.6	2.6	2.9	2.5	2.7	2.8	1.6	2.3	2.8	2.3	1.1	2	2.3	1.9	1.6	2	1.6	0.75	3.7	1.5	1.1	1	0.98	1.1	0.87	0.73	1.3	0.7	1	0.92	0.44	0.17	0.82	0.7	0.44	0.87	0.49	0.19	0.22	0.16	0.55	0.3	0.33	0.56	0.6	3.21e-09	1.79e-08
Cdk12	0.14	0.12	0.15	0.25	0.17	0.35	0.06	0.04	0.05	0	0	0	0.07	0.18	0.06	0	0	0	0	0	0	0	0	0	0	0	0	0	0	0	0	0	0	0	0	0	0	0	0	0	0	0	0	0	0	2.3e-06	7.51e-06
Cdk13	0.25	0.17	0.36	0.2	0.2	0.19	0.1	0.27	0.33	0.13	0	0.14	0.07	0.05	0.18	0	0	0	0.01	0.04	0.07	0.02	0.08	0.05	0	0.06	0.07	0	0	0	0	0	0	0	0	0	0.06	0	0.008	0	0	0	0	0.02	0.007	2.12e-09	1.21e-08
Cdk16	0.07	0	0.04	0	0	0	0	0	0	0	0	0	0	0.06	0.07	0	0	0	0	0	0	0	0	0	0	0	0	0	0	0	0	0	0	0	0	0	0	0	0	0	0	0	0	0	0	0.0130771	0.0216439
Cdk17	0.03	0.19	0.009	0	0.25	0.16	0.36	0	0.23	0.19	0.22	0.08	0.12	0	0.35	0	0	0	0	0	0	0	0	0	0.1	0.01	0.01	0	0	0	0	0	0	0	0	0	0	0	0	0	0	0	0	0.01	0.01	1.66e-06	5.55e-06
Cdk18	0	0	0	0	0	0	0	0	0	0	0	0	0	0	0	0	0	0	0	0	0	0.01	0.009	0.02	0.05	0.01	0	0	0	0	0	0	0	0	0	0	0.08	0.03	0.04	0	0	0	0	0.09	0.33	0.00493791	0.00892496
Cdk19	0	0	0	0	0.14	0.43	0	0	0	0	0	0	0	0	0	0	0	0	0	0	0	0	0	0	0	0	0	0	0	0	0	0	0	0	0	0	0	0	0	0	0	0	0	0	0	0.202652	0.238024
Cdk2	4.2	2.9	2.4	3.9	3.7	3.8	3.2	3.1	2.3	2.9	1.9	2.3	3	3.1	2.3	1.7	2	0.68	0.82	1	1.4	0.54	1.4	1.1	0.81	0.46	0.47	0.69	1.4	0.64	0.44	1.9	0.49	0	0.21	0.15	0.38	0.75	0.4	0.09	0	0.07	0	0.12	0.15	9.51e-16	2.37e-14
Cdk4	15.9	13	13.4	12	11.3	14.3	11.4	9.1	9.2	9.3	0	5.3	0	8.8	7.5	3.3	6.1	0	1.8	5.9	3.5	1.8	4.2	2	0	2.1	1.6	3.6	0.31	0.75	0	0	0	1	0	0.89	0	0	0	0	0	0	0	0	0	5.24e-10	3.38e-09
Cdk5	1.3	12.3	1.2	0.93	1.7	1.6	1.3	2	1.6	2.2	0.36	0.64	2.3	2.7	1.8	1.9	0	0.38	1.4	0.5	0.54	7.1	1.6	11	1.8	1.5	1.3	1.3	0.58	4.1	1.3	0	1.7	1.4	1.7	11.4	4	1.5	1.4	0.75	3.4	0.84	2.8	2.9	1.7	0.941527	0.943986
Cdk5rap1	0	0	0	0.02	0.02	0	0	0	0	0	0	0	0	0	0	0	0	0	0	0	0	0	0	0	0	0	0	0	0	0	0	0	0	0	0	0	0	0	0	0	0	0	0	0	0	0.128682	0.163034
Cdk5rap2	0.03	0.1	0.3	0	0.07	0.05	0.22	0.04	0.03	0	0	0	0.02	0.1	0.18	0	0	0	0	0	0	0	0	0	0	0	0	0	0	0	0	0	0	0	0	0	0	0	0	0	0	0	0	0	0	0.000198549	0.000464916
Cdk5rap3	1.5	0.66	0.06	0.88	0.35	2	0.46	2.1	0.4	3.3	0.36	1.6	3.6	1.8	1.1	0.98	1.1	0.26	1.4	0.46	0.25	2.3	1.4	2.7	0.37	0.29	0.33	0.41	0.86	0.64	0.57	0.44	0.86	1.5	1.3	0.75	1.2	1.2	0.87	0.95	0.81	1.6	0.41	1.7	1.1	0.284135	0.318992
Cdk6	3	1.8	2.9	4.4	2.3	2.6	2.3	3.4	3.7	2.3	1.5	1.4	2.4	1.2	1.7	1.3	2.3	0.5	1.1	0.66	1.1	0.57	1.3	1.8	0.88	1.2	0.75	1.7	0.69	0.93	0.9	2.2	1.9	0.18	0.58	0.86	0.36	0.21	0	0	0	0	0.06	0.04	0.27	2.91e-10	1.99e-09
Cdk7	0	0.75	1	0.6	0.98	0.79	1.5	0.14	0	0.4	0	0.31	0.55	0.46	0.73	0.05	0.06	0	0	0	0	0.15	0.27	0	0.13	0.13	1.2	0.27	0	0.13	0.04	0	0.13	0	0	0	0	0	0	0	0	0	0	0.03	0.07	0.000100078	0.000246123
Cdk8	0	0	0	0	0	0	0	0.02	4.9	0	0	0	0	0	0	0	0	0	0	0	0	0	0	0	0	0	0	0	0	0	0	0	0	0	0	0	0	0	0	0	0	0	0	0	0	0.373338	0.401919
Cdk9	2.3	1	0.8	2.1	2.1	2.2	2.2	1.7	1.8	0.64	1.9	1.3	0.32	0.89	0.89	0.81	0.44	0.2	0.34	0.51	0.58	0	0.38	0.82	0.46	1.3	0.89	0.21	0.43	0.41	0	0.98	0.75	0	0.21	0.49	1	0.47	0.44	0.28	0.43	0.08	0.24	0.26	0.24	1.12e-07	4.63e-07
Cdkal1	0.13	0.12	0.06	0.26	0.26	0.24	0.29	0	0.29	0	0	0	0	0.05	0.31	0.58	0.35	0.23	0	0.09	0.09	0	0	0	0.08	0.12	0.13	0.15	0.1	0.13	0	0	0	0	0	0	0.15	0.03	0	0	0	0	0	0	0	0.108701	0.140837
Cdkn1b	0.49	0.27	0.74	1.2	0.79	0.6	0	0.16	0.11	0.77	0	0.21	0.68	0.67	0	3.1	2.6	0	0	0.17	0.51	0	0.74	1.3	1.1	0	0.83	1	0.62	1.9	0.18	0	2.2	0.27	1.2	1.2	0	0.45	0.35	0	0	0	0	0.17	0.12	0.0127016	0.0210907
Cdkn1c	8.9	15.4	14.6	10.4	13.8	15.7	24.4	12.3	12.1	16.2	9.9	9.2	16.7	13.1	9.4	7.9	3.8	7.2	3.8	6.2	5.5	2.1	3.1	2.9	2.1	1.6	1.9	0.57	0.49	0.71	0.5	0	0.95	0	0.44	0.38	0	0	0	0	0	0	0	0	0	1.47e-15	3.41e-14
Cdkn2aip	0.43	0.9	0.88	0.85	0.89	0.71	0.64	0.61	0.47	0.27	0.25	0.39	0.29	1.1	0.37	0.08	0.11	0.08	0.27	0.28	0.11	0.4	0.22	0.32	0.17	0.05	0.03	0	0.18	0.2	0.14	0	0.58	0.41	0.11	0.17	0.03	0.61	0.12	0.03	0.18	0	0.17	0.09	0.03	2.67e-07	1.03e-06
Cdkn2aipnl	0.33	0	0.51	0	0	0	0.44	0.87	2.5	0	0	0	0.62	0	0.18	0	0	0	0	0	0	0	0	0	0	0	0	0	0	0	0	0	0	0	0	0	0	0	0	0	0	0	0	0	0	0.0154165	0.0249615
Cdkn2c	0	0	0	0	0	0	0	0	0	0	0	0	0	0	0	0	0	0	0	0	0	0	0	0	0	0	0	0	0	0	0	0	0	0	0	0	0.66	0.31	0.19	0	0	0	0.11	0.27	0.08	3.3e-05	8.83e-05
Cdr2l	0	0	0	0	0	0	0.36	0	0.13	0	0	0	0.03	0.02	0.04	0	0	0	0	0.04	0.04	0	0	0	0	0	0	0	0	0	0	0	0	0	0	0	0	0	0	0	0	0	0	0	0	0.133854	0.167602
Cds2	0.41	0.3	0.41	0	0	0	0.9	0	0.62	0.79	0.21	0.26	0.6	0.76	0.46	0	0	0	0	0.68	0.68	0.33	0.68	0.39	0.49	1.4	1.1	0	0	0	0.99	0	1.5	0.49	0.43	1.1	1.1	0.57	0.69	0.46	0.87	1.1	0.46	0	1.2	0.178985	0.214124
Cdsn	0	0	0	0	0	0	0	0	0	0	0	0	0	0	0	4.4	4.7	7.6	4.4	4.7	5	3.5	6.4	3.8	4.3	4.3	4.1	3.6	2.3	2.8	1.3	0.61	2.5	0.84	3	1.5	0.46	0.76	0.84	0.39	0.4	0.86	0.02	0.54	0.74	4.07e-11	3.39e-10
Cdv3	14	11.8	16.6	11.4	5.2	21.1	12.6	13.3	13.6	13.5	8.6	0	14.5	10.9	5.6	15.2	6.5	0	7.4	0	7.8	5.8	7.7	6	0	0	0	6.6	0	6.2	4.3	0	4.5	2.5	5.5	4.4	3.9	3.5	4.8	3.7	3.2	3.7	3.8	2.9	5	4e-06	1.25e-05
Cdyl	0.26	0.24	0.25	0.08	0.22	0.39	0.28	0.18	0.17	0	0.1	0.21	0	0.25	0.2	0	0	0	0.03	0.09	0.09	0	0.1	0.08	0	0.06	0.05	0	0	0	0	0	0	0	0	0	0	0	0	0	0	0	0	0	0	1.63e-09	9.55e-09
Ceacam1	0	0	0	0	0	0	0	0	0	1	0.33	0.24	0.26	0.14	0.26	1.6	1.3	1.3	1	1.8	1.8	0.37	0	0.34	0.25	0.34	0.35	0	0	0	0	0	0	0	0	0	0	0	0	0	0	0	0	0	0	0.0214984	0.033502
Cebpz	0.71	0.68	0.39	0.31	0.69	0.69	0.51	0.43	0.6	0.26	0.22	0.53	0.21	0.46	0.31	0.32	0.2	0.14	0.14	0.39	0.06	0.02	0.11	0.04	0.14	0.09	0.1	0.09	0	0.06	0	0	0	0	0.02	0.07	0.05	0.008	0	0	0	0	0	0	0	5.77e-12	5.78e-11
Cecr5	0.07	0.16	0.04	0	0	0	0.13	0.01	0.12	0	0	0	0	0.01	0.03	0	0	0	0	0.07	0.16	0.23	0.15	0.18	0.36	0.67	0.12	0.69	1.8	0.04	0	0.15	0.2	0.36	0.38	0.31	0.38	0.84	0.3	0.46	0.66	0.35	0.52	0.55	0.5	0.00142517	0.00285778
Cel	0	0	0	0	0	0	0	0	0	0	0	0	0.38	12.5	2.1	0	0	0	0	0	0	7.9	2.4	0.16	16.9	0.35	4	0	0	0	0.5	0	0.33	1.1	7.2	0	0	0	0	0	0	0	0	0	0	0.34948	0.380341
Cela1	0	0	0	0	0	0	0	0	0	0	0	0	0.31	8.5	2.3	0	0	0	0	0	0	7	2.8	0	19	1	0	0	0	0	0	0	0	1.6	11.4	0	0	0	0	1.9	1.8	1.5	3.9	3.6	7.8	0.509065	0.531276
Cela2a	0	0	0	0	0	0	0	0	0	0	0	0	0	17	4.7	0	0	0	0	0	0	31.6	14.8	1.5	70.5	3.4	0.88	0	0	0	0	0	0	5.4	19	0	0	0	0	0.93	9.5	0	1.7	3.2	9.7	0.361523	0.390789
Cela3b	0	0	0	0	0	0	0	0	0	0	0	0	0.4	23	3.8	0	0	0	0	0	0	8.9	2.9	0	25.9	0.39	0	0	0	0	0	0	0	1.2	0.98	0	0	0	0	0	0	0	0	0.25	1.3	0.690921	0.704875
Celf1	11.3	9.3	8.3	10.3	8.5	10.5	9.3	9	10.2	7.2	3.5	2.5	4.1	8.1	7.8	11.3	9.7	10.6	3.9	5.8	5.7	3.5	5.9	4.1	5.1	4.2	4	3.7	1.3	4.9	1.7	1.1	3.3	3.1	2.9	4.9	3.6	2.2	3.3	1.3	1.9	0	0.79	1.5	2.2	2.65e-06	8.57e-06
Celf2	2.1	3.8	2.2	3.5	3	2.7	4.1	2.8	2.4	3.1	1.9	1.3	1.7	4.3	3.9	3.3	4.4	2	1.8	2.3	2.7	1.8	1.8	1.4	2.6	2.4	2.8	2.6	1.2	1.6	2	0.24	2.4	1.6	1.1	3.3	0.67	0.79	1.1	0.1	0.33	0	0.09	0.09	0.31	7.49e-08	3.18e-07
Celsr1	0	0	0	0	0	0	0	0	0	0	0	0	0	0	0	0	0	0	0	0.02	0.006	0	0	0	0.009	0	0.008	0	0	0	0	0	0	0	0	0	0	0	0	0	0	0	0	0	0	0.147957	0.182229
Celsr2	0	0	0	0	0	0	0	0	0	0.004	0	0.07	0	0	0	0	0	0	0	0	0	0	0	0	0	0	0	0	0	0	0	0	0	0	0	0	0	0	0	0	0	0	0	0	0	0.334857	0.366871
Cenpc1	0.05	0.07	0.06	0.07	0.11	0.43	0.4	0	0.57	0	0.08	0.05	0	0.02	0.06	0	0	0	0	0	0	0	0	0	0.16	0.03	0	0	0	0	0	0	0	0	0	0	0	0	0	0	0	0	0	0	0	0.00255399	0.00486265
Cenpe	0.006	0.03	0.1	0.03	0.01	0.04	0	0	0	0	0	0	0	0	0	0	0	0	0	0	0	0	0	0	0	0	0	0	0	0	0	0	0	0	0	0	0	0	0	0	0	0	0	0	0	0.0221613	0.0343955
Cenpf	0.004	0.006	0.001	0.004	0	0.008	0	0	0	0	0	0	0	0	0	0	0	0	0	0	0	0	0	0	0	0	0	0	0	0	0	0	0	0	0	0	0	0	0	0	0	0	0	0	0	0.0108143	0.0182048
Cenph	0.3	0	0.04	0.3	0	12.6	0.12	0.38	0	0	0	0	0	0	0	0	0	0	0	0	0	0	0	0	0	0	0	0	0	0	0	0	0	0	0	0	0	0	0	0	0	0	0	0	0	0.310538	0.345302
Cenpk	0	0	0	0	0	0	0	0.1	0.11	0	0	0	0	0	0	0	0	0	0	0	0	0	0	0	0	0	0	0	0	0	0	0	0	0	0	0	0	0	0	0	0	0	0	0	0	0.12934	0.163361
Cenpp	0	0	0	0	0.15	0.07	0	0	0	0	0	0	0	0	0	0	0	0	0	0	0	0	0	0	0	0	0	0	0	0	0	0	0	0	0	0	0	0	0	0	0	0	0	0	0	0.166926	0.201804
Cenpt	0	0.04	0.06	0	0	0	0	0	0	0	0	0	0	0	0	0	0	0	0	0	0	0	0	0	0	0	0	0	0	0	0	0	0	0	0	0	0	0	0	0	0	0	0	0	0	0.140289	0.174154
Cenpv	1.8	0.92	1	1.3	0.61	0.64	0.84	0.76	1.1	0	0	0	0	1.2	0.81	1	0.7	0	0.55	0.92	0.84	0.43	1.1	1.3	1.4	0.67	0.91	2.8	0	2.1	2.2	0	3.4	3.4	1.8	2.5	2.8	0	2.8	3.3	4.5	3.4	3.7	3.9	6	1.75e-06	5.83e-06
Cep112	0	0	0	0	0	0	0	0.02	0.16	0	0	0	0	0	0	0	0	0	0	0	0	0	0	0	0	0	0	0	0	0	0	0	0	0	0	0	0	0	0	0	0	0	0	0	0	0.291818	0.326418
Cep170	0.19	0.39	0.24	0.16	0.46	0.29	0.5	0.38	0.42	0.44	0.4	0.45	0.25	0.19	0.24	0.11	0.07	0.1	0	0.04	0.04	0	0.2	0.06	0.02	0	0.03	0	0	0	0	0	0	0	0	0	0	0	0	0	0	0	0	0	0	1.36e-15	3.2e-14
Cep170b	0	0	0	0	0.02	0.02	0.01	0.02	0	0	0.008	0.02	0	0.006	0.09	0.08	0.05	0	0.03	0.01	0.07	0.02	0.09	0.08	2.5	0	0.03	0.08	0.07	0.16	0	0	0	0.3	0.07	0.04	0	0	0	0	0.04	0.06	0.04	0.03	0.03	0.366522	0.395524
Cep192	0.007	0	0.01	0	0	0	0.003	0.009	0	0	0	0	0	0	0	0	0	0	0	0	0	0	0	0	0	0	0	0	0	0	0	0	0	0	0	0	0	0	0	0	0	0	0	0	0	0.0201551	0.03164
Cep250	0.003	0.007	0.007	0	0.02	0.009	0	0	0	0	0	0	0	0	0	0	0	0	0	0	0	0	0	0	0	0	0	0	0	0	0	0	0	0	0	0	0	0	0	0	0	0	0	0	0	0.0181272	0.0288337
Cep350	0	0	0	0	0.01	0.004	0	0	0	0	0	0	0	0	0	0	0	0	0	0	0	0	0	0	0	0	0	0	0	0	0	0	0	0	0	0	0	0	0	0	0	0	0	0	0	0.181592	0.216602
Cep41	0.11	0.17	0.24	0	0	0	0.37	0	0.21	0	0	0	0	0	0	0	0	0	0	0	0	0	0	0	0	0	0	0	0	0	0	0	0	0	0	0	0	0	0	0	0	0	0	0	0	0.00657276	0.0115781
Cep97	1.1	0	0.08	0.11	0.16	0.05	0	0.1	0.34	0	0	0	0	0	0	0	0	0	0	0	0	0	0	0	0	0	0	0	0	0	0	0	0	0	0	0	0	0	0	0	0	0	0	0	0	0.0552518	0.0771034
Cept1	0	0	0	1.7	0.69	0	1.3	1.8	2.4	0	0	0	0	0.93	0.99	0	0	0	1.7	1.6	1.4	0	0	0	0	3.3	1.3	1.6	0	1.7	3.1	0	2.6	0.92	3	2.6	4.2	1.5	2	3	0	2.7	2.4	2.2	1.7	0.00657318	0.0115781
Cercam	0	0	0	0	0	0	0	0	0	0	0	0	0	0	0	0.18	0.09	0	0	0.41	0.18	0.07	0.08	0.06	0.18	0.18	0	0	0	0	0	0	0	0	0	0	0	0	0	0	0	0	0	0	0	0.0123909	0.0206059
Cers2	1.5	0.97	0.64	1.4	1.4	1.2	2	2	2.2	1.6	1.1	0.62	1.5	1.4	1.5	1.4	1.2	1.1	0.58	1.1	0	0.64	0.99	0.82	1	0.98	1.1	0	2	1.8	0.66	2	0.93	0.14	0.85	1.5	1.4	1	1.2	0.9	0.32	1.7	0.78	0.95	0	0.0384225	0.0561385
Cers3	0	0	0	0	0	0	0	0	0	0	0	0	0	0	0	0	0	0	0.19	0	0.22	0.13	0	0.09	0.12	0.12	0	0	0	0	0	0	0	0	0	0	0	0	0	0	0	0	0	0	0	0.0268514	0.0407843
Cers5	0	0.75	0.75	0.59	0.12	0	0	0	0	0	0	0	0	0	0	0	0	0	0	0	0	0	0	0	0	0	0	0	0	0	0	0	0	0	0	0	0	0	0	0	0	0	0	0	0	0.027408	0.0415312
Cers6	0	0	0	0.53	0.14	0.74	0.94	1.2	0	0	0	0	0	0	0	0.89	0.88	0	0.12	0.22	0.15	0	0	0	0	0	0	0	0	0	0	0	0	0.23	0	0.13	0	0	0	0	0.11	0.15	0	0	0	0.250467	0.285416
Ces1c	0	0	0	0	0	0	0	0	0	0	0	0	0	0	0	0	0	0	0	0	0	0	0	0	0	0	0	0.9	0.83	0.55	1.7	0.44	3.9	5.5	5.1	11.3	10.2	11.2	8.1	4.3	4.5	5	4.3	4.6	3.7	4.69e-07	1.74e-06
Ces1d	0	0	0	0.12	0.12	0.12	0	0	0	0	0	0	0	0	0	0	0	0	0	0	0	0	0	0	0	0	0	0	0	0	0	0	0	0.69	1	0.8	8.9	6	3.3	9.3	12.6	12.1	14.6	17.1	15.5	2.58e-17	9.99e-16
Ces1e	0	0	0	0	0	0	0	0	0	0	0	0	0	0	0	0	0	0	0	0	0	0	0	0	0	0	0	0	0	0	0	0	0	0	0	0	0	0	0	0	0	0	0.05	0.03	0.08	0.00262201	0.00497573
Ces1f	0	0	0	0	0	0	0	0	0	0	0	0	0	0	0	0	0	0	0	0	0	0	0	0	0	0	0	0	0	0	0	0	0	0	0.05	0.01	0.56	0.23	0.33	2.9	5.1	4.9	7.7	7.1	6.9	3.66e-09	2.01e-08
Ces2a	0	0	0	0	0	0	0	0	0	0	0	0	0	0	0	0	0	0	0	0	0	0	0	0	0	0	0	0	0	0	0	0	0	0	0	0	0	0	0	0	0	0	0.27	0.28	0.44	0.00136305	0.00274469
Ces2b	0	0	0	0	0	0	0	0	0	0	0	0	0	0	0	0	0	0	0	0	0	0	0.03	0.19	0.67	0.56	0.68	0.3	0	1.3	1.1	0	0.56	2.5	1.6	1.3	0	0	0	0	0	0	0.19	0.07	0.27	0.00524953	0.00942017
Ces2c	0	0	0	0	0	0	0	0	0	0	0	0	0	0	0	0.18	2.2	0.46	0	0.42	0.29	1.6	2.8	3.8	24.5	17.3	24.1	19.6	10.7	21.9	30.9	10.5	30	28.8	22.9	14.4	4.1	2.6	4.6	26.2	16.9	10.7	40.2	40.6	42.3	8.67e-05	0.000215298
Ces2e	0	0	0	0	0	0	0	0	0	0	0	0	0	0	0	0	0	0	0	0	0	0	0	0	0.02	0	0.01	0.07	0.1	0.03	0	0	0	0	0	0	0	0	0	0	0	0	0.03	0.17	0.37	0.037678	0.0551451
Ces2g	0	0	0	0	0	0	0	0	0	0.48	0.11	0	0	0	0	7.4	5.4	5.6	3.2	6.4	2.6	5.3	3.6	4.5	3.6	3.2	4.4	5.6	6.8	4.8	7.2	5.3	10	15.5	15.3	10.3	7.5	6.5	3.4	9.6	10.7	8.3	9.6	8.4	10.6	9.16e-10	5.62e-09
Ces3a	0	0	0	0.21	0.05	0	0	0	0	0	0	0	0	0	0	0	0	0	0	0	0	0	0	0	0	0	0	0	0	0	0	0	0	0	0	0	0	0	0	0	0	0	0	0	0	0.235083	0.270043
Cetn2	0	1.7	3.3	0.45	1	0	1.1	0.69	0.13	1.8	3	1.9	2.1	1.2	1.5	0.93	1.1	0	0	0	0	0.99	3.9	3.5	0.64	0.45	1.2	0	0.57	0.52	0.2	0	0.44	0.72	0.75	1.2	1	1.1	0.92	0.48	0.58	1.2	0.25	0.04	0.64	0.18958	0.225011
Cetn3	0	1	0.6	0.09	0	0.5	0.5	0.59	0.84	0	0	0	0.51	0.68	0.57	0	0	0	0	0	0	0.008	0	0.16	0.08	0	1.3	0	0	0	0	0	0	0	0	0	0	0	0	0	0	0	0	0	0	0.0014624	0.00292404
Cfb	0	0.06	0.12	0.04	0.06	0.03	0.18	0.04	0.37	0.15	0.21	0.71	0.09	0.21	0.1	0.68	0.44	0.45	0.26	0.35	0.41	0.55	0.42	0.57	0.2	0.12	0.19	0.5	0.22	0.61	0.12	1.1	0.25	0.71	1.1	1.8	0.39	0.29	0.09	0.41	0.47	0.42	0.33	0.23	0.33	0.00301065	0.00566286
Cfd	0	0	0	0	0	0	0	0	0	0	0	0	0	0	0	0	0	0	0	0	0	0.36	0	0.22	0	0	0	0	0.23	0.4	0.77	0	2.2	2.4	1.9	1.2	0.28	0.28	0.76	0	0	0	0.24	0.37	0.95	0.0597815	0.0825243
Cfdp1	10	7.6	6.3	7.4	6.4	8	6.3	9	6.2	5.9	5.9	2.4	7.7	7.7	5.1	5.5	5.3	3.9	4.3	4.4	3.7	1.9	3.2	2.1	1.4	2	2.4	0	1.8	1.2	1.7	0	1.9	1.4	1.3	1.9	0.92	1	1.6	0.1	0.51	0.37	0.91	1.4	1.2	1.79e-12	2.01e-11
Cfh	0	0	0	0	0	0	0	0	0	0	0	0	0	0	0	0	0	0	0	0	0	0.09	0.43	0	0.2	0.14	0.15	0.66	0.93	1.2	0.26	1.2	0.44	0.89	1.1	2.4	1.7	0.94	0.98	0.51	0.3	0.35	0.84	0.89	1.3	0.000240174	0.000554269
Cfi	0	0	0	0	0	0	0.18	0.05	0.42	0.09	0.02	0.07	0	0.75	0.2	0.16	0.1	0	0.29	1.2	1.4	2.1	1.6	0.38	0.53	0.52	0.61	0.63	0.44	0.85	1.3	0	0.55	1.4	2	1.6	0.74	0.96	0.61	0	0	0	0.23	0.68	0.34	0.000344984	0.000776316
Cfl1	545	425	480	572	601	623	632	544	532	616	452	439	697	440	429	545	466	392	472	505	414	390	334	403	445	481	480	439	469	430	484	471	412	326	288	386	273	288	287	184	213	210	240	259	267	8.91e-12	8.66e-11
Cfl2	24.1	15	16.7	21	22.2	25.5	21.9	20.1	20.2	19.9	12.4	12.2	17.2	16.5	15.4	19.6	16.3	19.1	21.8	19.2	18.5	13.8	19.3	20.5	19.6	23.9	27.6	26.1	22.9	24.8	33	14.3	25.5	29	25.1	48.1	40.4	28	36	38.5	44.8	49.7	33.9	33.4	38.4	2.03e-08	9.63e-08
Cggbp1	4.9	2.7	3.2	5.4	5.1	3.7	3.1	3.3	6.3	2.8	4.1	6.3	4.8	3.5	2.6	4.1	1.4	2.6	3.2	3.1	2.7	1	1.6	1.7	0.87	0.5	0.33	1.4	0	0.98	0.47	0	1.3	2.4	0.88	1.6	0.83	1.4	1.2	0.35	0.28	0	0.1	0.39	0.26	3.54e-10	2.37e-09
Cgn	0.17	2.8	0.52	0.3	0.41	0.33	0.46	0.44	0.68	1.4	0.31	0.54	0.99	0.6	0.89	6	6.4	3.4	2.1	2.3	4.3	4.9	3	2.6	0.61	1.6	0.97	0.39	1.2	0.68	0.32	1.6	1.7	2.9	2.6	0.34	0.18	1.7	0.09	0.36	0.58	0.46	2	0.75	1.2	0.000903746	0.00187692
Cgnl1	0.69	0.44	0.28	0.04	0.17	0.36	0.04	0.39	0.08	0	0.01	0.02	0	0.04	0.03	0	0	0	0.06	0	0.04	0	0	0	0.06	0.04	0.06	0	0	0	0	0	0	0.07	0.19	0.12	0.03	0.11	0.21	0.02	0.02	0.01	0.03	0.1	0.23	0.0105402	0.017786
Cgref1	0	0	0	0	0	0	0	0	0	0	0	0	0	0	0	0	0	0	0	0	0	0	0	0	0	0	0	0	0	0	0	0	0	0	0	0	0	0	0	0	0	0	0.13	0.05	0	0.0297088	0.0445658
Chaf1a	1.9	2.1	1.1	0.85	1.1	0.97	1.3	1.2	1.5	0.38	0.21	0.29	0.27	0.52	0.41	0	0	0	0	0	0	0	0	0	0.04	0.02	0.06	0	0	0	0	0	0	0	0	0	0	0	0	0	0	0	0	0	0	6.14e-10	3.92e-09
Chaf1b	2.7	14	1.8	1.8	2.1	3.3	16.6	2.6	2.3	0.8	0.14	0.31	1	0.78	1.5	0.77	0.81	17.8	0.22	0.33	0.36	0.25	0.15	0.06	0.23	0.16	0	0.32	0.52	0.06	0	0	0	0	0	0	0	0	0	0	0	0	0	0	0	0.0812251	0.108725
Champ1	1.4	1.4	1.1	1	2	1.7	1.5	2	1.1	1	1.7	1.1	1.4	0.85	1.3	2.9	0.63	0.55	0.27	0.25	0.39	0.3	0.33	0.33	0.25	0.32	0.34	0.24	0.09	0.33	0.31	0	0.21	0.26	0.03	0.49	0.04	0.03	0	0	0	0	0.02	0.04	0.01	7.53e-09	3.91e-08
Chchd3	8.6	4.4	6.9	8	8.3	5	8.4	6.1	6.5	5.1	4.3	8	10.2	5.4	7.5	8.9	6.1	5	5.2	4.9	3.6	6.9	5.3	6.9	9.3	4.6	5.9	7	1.1	7.9	14.9	0.28	12.2	11.5	13.4	13.3	23.1	23.5	26.1	16.2	28.1	28.1	21.7	22	17.6	1.03e-14	1.97e-13
Chchd4	2.4	1.7	2.2	0	0	0	0	0	0	0	0.18	1.6	0	0	0	0	0	0	0	2.9	1.7	0	0	0	0	1	1	0	0	0	0	0	0	1.5	0.14	0.48	2.7	3.8	3.8	0	0	0	1.2	0	1.3	0.05407	0.0756605
Chchd5	2.6	0.99	0	0.93	3.2	1.2	0	0	0	0	0	0	0	0.34	1.4	0.69	1.1	0	0	0.74	1.2	0.86	0.75	0	0.42	0	0.87	0	0	0	0	0	0	0	0	0	0	0	0	0	0	0	0	0	0	0.0422141	0.0609019
Chchd6	1.7	1.1	1.1	1.3	1.9	1.4	5.8	1.6	1.1	0.32	0.57	0.21	0.63	0	1.1	1.3	0.35	0.73	0	0	0	0.45	0	1.2	0.54	0.67	0.65	1.2	0.77	0.9	0.43	0.38	0.95	0.75	0.35	0	0.67	0.73	0.67	1.1	1.1	0.62	0.56	0.56	0.87	0.0326023	0.0484554
Chchd7	0	0	0	0	0	0	0	0	0	0	0	0	0	0	0	0	0	0	0	1.1	1.3	0	0	0	1.4	1.1	1.7	0	0	0	0	0	0	0	0	0	1.5	0.97	2.3	0	0	0	0.73	2.3	2.4	0.000271889	0.00062093
Chd1	0.24	0.25	0.6	0.34	0.19	0.31	0.68	0.12	0.14	0	0.07	0.21	0.08	0.23	0.14	0	0	0	0.03	0.02	0.04	0	0	0	0	0	0	0	0	0	0	0	0	0	0	0	0	0	0	0	0	0	0	0	0	1.1e-07	4.54e-07
Chd1l	0.07	0.01	0.07	0.11	0.07	0.06	0.04	0	0.1	0	0	0	0	0	0	0	0	0	0	0	0	0	0	0	0	0	0	0	0	0	0	0	0	0	0	0	0	0	0	0	0	0	0	0	0	0.000124992	0.0003016
Chd2	0.14	0.07	0.19	0	0.22	0.29	0.09	0.4	0.08	0	0.06	0.04	0.007	0.27	0.25	0	0	0	0	0.03	0.006	0	0	0	0.07	0.05	0.09	0.06	0	0.06	0	0	0	0	0	0	0	0	0	0	0	0	0	0	0	1.06e-05	3.1e-05
Chd3	0.79	1.1	1.9	1.5	1.6	1.3	2.8	1.8	1.7	0.62	0.76	0.9	0.7	0.71	1.1	0.81	0.58	0.49	0.48	0.28	0.47	0.29	0.45	0.3	0.28	0.92	0.29	0.22	0.18	0.1	0.12	0	0.14	0	0.26	0.26	0	0	0	0	0	0	0	0	0	2.05e-10	1.45e-09
Chd4	15	11.6	12	11.3	9.6	12.3	10.6	11.8	13.2	7.4	6.5	7.4	7.2	7.9	7.3	6.7	5.4	4.4	4.7	7.2	4.5	3.7	4.3	4	3.8	2.8	6.4	6.2	1.8	3	3	2.2	3.7	1.7	1.5	2.9	1.8	2.4	1.7	0.83	0.79	0.93	0.63	0.78	1.2	3.68e-14	6.11e-13
Chd6	0	0	0	0.02	0.02	0.07	0.04	0.01	0.03	0	0	0	0.01	0	0.01	0	0	0	0	0	0	0	0	0	0	0	0	0	0	0	0	0	0	0	0	0	0	0	0	0	0	0	0	0	0	0.00176196	0.0034617
Chd7	0.06	0.04	0.03	0.05	0.02	0	0.03	0.01	0.06	0	0	0	0	0	0	0	0	0	0	0	0	0	0	0	0	0	0	0	0	0	0	0	0	0	0	0	0	0	0	0	0	0	0	0	0	0.000139145	0.000332925
Chd8	0.33	0.24	0.88	0.19	0.42	0.34	0.34	0.23	0.29	0.18	0.08	0.11	0.08	0.13	0.22	0.17	0.04	0	0.03	0.09	0.04	0.03	0.09	0.07	0	0	0	0	0	0	0.04	0	0.07	0	0	0	0	0	0	0	0	0	0.01	0	0.02	2.75e-07	1.06e-06
Chd9	0.003	0.002	0.003	0	0	0	0	0	0	0	0	0	0	0	0	0	0	0	0	0	0	0	0	0	0	0	0	0	0	0	0	0	0	0	0	0	0	0	0	0	0	0	0	0	0	0.0439774	0.0630666
Chdh	0	0	0	0	0	0	0	0	0	0	0	0	0	0	0	0	0	0	0	0	0	1.3	2.8	2.2	0.45	0.52	0.26	2.4	1.2	0.67	0.77	0.28	2	3.7	3.4	1.1	3.8	2	3.7	5.4	4.3	2.6	3	4.5	4.9	3.3e-11	2.82e-10
Chek1	1.3	0.89	0.39	0.61	0.68	1	1.3	1.2	0.49	0.14	0.08	0.24	0	0.35	0.28	0	0	0	0	0	0	0	0	0	0	0	0	0	0	0	0	0	0	0	0	0	0	0	0	0	0	0	0	0	0	3.07e-08	1.41e-07
Cherp	4	3.8	3.6	3.4	2.9	4.1	4.4	5.3	4.7	5	1.7	2.8	4.3	2.1	2.8	3.2	3.5	2.9	1.7	1.9	1.7	0.2	1.2	0.76	1	1.2	1.4	0.93	0.24	1.2	0.83	0.13	0.91	0.83	1.2	0.95	0.57	0.39	0.24	0.23	0.45	0.44	0.27	0.37	0.43	1.15e-11	1.09e-10
Chga	0	0	0	0	0	0	0	0	0	0	0	0	0	0	0	0	0	0	0	0	0	0	0	0	0.05	0.08	0.1	0.07	0	0.13	0.33	0	0.9	2.8	4.4	2.3	3.2	1.7	7.2	5.2	4.2	6.2	2	1.5	2.3	1.22e-08	6.04e-08
Chgb	0	0	0	0	0	0	0	0	0	0	0	0	0	0	0	0	0	0	0	0	0	0	0	0	0	0	0	0	0	0	0	0	0	0.16	0.03	0.12	0.03	0.1	0.05	0	0.08	0.04	0	0	0	0.073776	0.0996574
Chi3l3	0	0	0	0	0	0	0	0	0	0	0	0	0	0	0	0	0	0	0	0	0	0	0	0	0	0	0	0	0	0	0	2.6	0.2	0	0	0	30.6	23	24	4.1	4.9	3.7	3.5	0	3.1	6.89e-06	2.07e-05
Chi3l4	0	0	0	0	0	0	0	0	0	0	0	0	0	0	0	0	0	0	0	0	0	0	0	0	0	0.19	0.1	0	0	0	0.29	18.1	0	45.1	18.8	0.99	374	319	286	55.2	84.8	47.9	41.8	32	52.7	1.23e-06	4.22e-06
Chia	0	0	0	0	0	0	0	0	0	0	0	0	0	0	0	0	0	0	0	0	0	0	0	0	0	0	0	0	0	0	0	0	0	1.8	8.1	0.73	41.9	26.8	46.2	138	116	134	151	267	203	2.01e-11	1.8e-10
Chid1	0.42	0.48	0.35	0.34	0.42	0.37	0.44	0.43	0.83	0.8	0.67	0.44	0.34	1	0.57	0.98	0.9	0.43	0.62	1.1	1.5	0.78	1.2	1.2	1.1	1.1	1	1.5	0.94	1.3	0.95	2.4	1.5	1.2	0.74	1.7	2.3	0.51	4.6	0.3	0	3.8	0.54	1.7	1.8	0.00219179	0.00423361
Chit1	0	0	0	0	0	0	0	0	0	0	0	0	0	0	0	3.9	2.5	0.98	0.33	1.8	2.2	0.3	1.9	1	3.4	2.7	2.5	0.56	2	2.1	2.3	2	6.9	1	0.56	0.65	0.4	0.23	1	0.25	0.9	0.48	0.59	0.95	0.91	5.22e-06	1.6e-05
Chkb	0	0	0	0	0	0	0	0	0	0	0	0	0	0	0	0.04	0	0.18	0	0	0	0.1	0.14	0.19	0.09	0.39	0.35	0	0	0	0	0	0	0.55	0.39	0.3	0	0	0	0	0	0	0	0.36	0.45	0.0321533	0.0478436
Chl1	0	0	0	0	0	0	0	0	0	0	0	0	0	0	0	0.55	0.72	0.17	0.25	0.35	0.48	0.27	0.45	0.45	0.67	0.9	0.69	1.1	0.66	0.79	0.4	0.36	0.44	0.57	0.29	0.61	0.46	0.12	0.13	0	0.07	0.21	0.12	0.13	0.17	2.45e-11	2.14e-10
Chm	0.1	0.03	0.43	0.95	0.07	0	0.13	0.05	0.18	0.02	0.16	0.38	0.18	0	1.4	0	0	0	0	0.04	0.06	0	0	0	0	0	0	0	0	0	0	0	0	0	0.02	0.01	0.07	0.09	0	0	0	0	0.09	0	0.13	0.00441628	0.00803893
Chmp1a	2	2.6	0.92	8.2	2.7	2	5.4	2.7	3	3.8	2.9	2.4	1.3	2.9	2.6	6	4.9	4.6	3.4	2.4	2.8	3.6	7.5	3.9	3.3	3.1	5.2	2.7	3.1	3.4	0.99	0	4.7	3.1	2.3	6.1	2.6	2.5	2.1	1.3	2	0.76	3.1	2.2	2.7	0.0619888	0.0852651
Chmp2a	0.82	2.7	3.2	1.4	1.4	0.76	2.8	3.6	2.8	3.9	3.3	3.3	3.4	2.5	3.1	3.4	3.3	4.7	1.9	5.3	4.4	6.6	8.7	1.4	4.8	4	2.2	2.2	0	1.8	1.5	1.8	2.5	4.6	6.4	2.7	3.5	5.6	3.7	4.4	3.6	4.6	3.2	3.2	4.2	0.0914484	0.120788
Chmp2b	0	1	0.69	0	0	0	0	0	0	1.2	0.57	3.3	0	0	0	0	1.9	1.8	0	0	0	0.66	2.4	1.6	0	0	0	0	0	0	0	0	0	2.1	7	1.1	0	0	0	0	0	0	0.56	0.58	0	0.284421	0.319155
Chmp3	1.1	2.9	3.2	2	5.9	2.1	2.5	3.2	5.4	7.8	3.2	4.5	3.8	4.6	4.2	13.6	15.8	1.5	8.5	6.4	7.7	6.2	7.4	5.6	10.7	10.1	6.9	7	2.8	2.3	5.3	4.9	5.4	4.6	5.6	5.7	5	5.3	4	4.4	2.9	3.4	4.3	7.2	8	0.00505998	0.00911341
Chmp4b	9.8	8.4	6.8	8.8	14.5	12.7	13.9	12	12.2	5.5	11.7	8.4	5.6	9.8	6.8	10.8	8.6	14.7	12.5	12.8	15.2	16.5	14.6	10.5	15	12	11.9	6.4	6.5	6.7	5.1	23.1	7.5	8.5	10	9.5	8.6	5.7	9.1	4.9	2.6	6.9	6.2	7.9	5.7	0.00411776	0.00753125
Chmp5	2.4	3.7	2.8	6.3	3.2	2.8	6.2	2.1	0.75	5.8	3.9	4.9	3.4	10.1	6.4	4.1	0	3.6	3.3	5.7	5.7	11.2	3	6.1	6.2	5.8	5.9	5.7	3	4	3.4	0	5.4	9.7	5.9	3.6	3.6	1.2	3.4	0.98	5.1	7	3.4	3.6	3.8	0.416452	0.442685
Chmp6	0.95	0.24	0.94	1.2	1.1	1.2	3.2	1.2	1.2	0.96	0	0.98	0.97	0.63	0.64	0	0	0	0.45	0.43	0.82	0.69	0.69	1	0.6	1	2.1	1.9	0.72	1.4	0.18	1.7	1.4	0.66	0	0.34	0	0.41	0.72	0	0	0	0	0	0	0.00394876	0.00724632
Chmp7	0.72	0.69	0.59	0.44	0.94	0.63	0.59	0.31	0.45	0	0.18	0.26	0.42	0.22	0.28	0	0	0	0.13	0.38	0.55	0.26	0.25	0	0.15	0	0.26	0	0	0	0.05	0	3	0.22	0.21	0.31	0	0	0	0	0.15	0.2	0.29	0.24	0.22	0.253196	0.287793
Chn1	0	0	0	0.14	0.24	0.15	0	0	0	0	0	0	0	0	0	0	0	0	0	0	0	0	0	0	0	0	0	0	0	0	0	0	0	0	0	0	0	0	0	0	0	0	0	0	0	0.0492332	0.0697054
Chordc1	10.3	7.9	6.1	6.5	8	8.9	8.6	9.3	9	4.6	2.8	5.4	5.2	4.2	4.4	5.5	5.8	5	3.5	4.1	3.1	2.6	1.7	2.4	1.8	2.2	2.2	1.9	0.67	2.2	1.1	0	2.4	1.7	1.4	2.6	3.7	0.9	3.7	1.2	1.1	2.2	3.8	2.5	5.4	3.76e-08	1.7e-07
Chp1	0.65	1.4	0.65	1.5	1.8	0.67	2.6	0	2.1	0	0	0	0	1.6	2.3	2.3	4.1	1.9	2.7	2.5	1.4	3.6	1.9	3	4.5	5	4.3	4.7	0	3.5	4.1	0	4.5	4.1	5.1	8.2	11.1	7.2	11.2	7.2	11	6	8.7	5.5	11.1	1.15e-12	1.35e-11
Chpf	0	0	0	0	0	0	0.04	0.06	0.09	0	0	0	0	0.02	0.1	0	0	0	0	0	0	0	0	0	0	0	0	0	0	0	0	0	0	0	0	0	0	0	0	0	0	0	0	0	0	0.00970397	0.016462
Chrac1	1.7	0.41	3.5	2	1.9	4	2	2	1.7	0	0	0	0	1.5	1.5	0.1	1.4	0	0	0	0	0	0	0	0.47	0	0.7	0	0	0	0.58	0	1.4	0.73	0	0.44	0	0	0	0	0	0	0	0	0	2.16e-05	5.98e-05
Chrm2	0	0	0	0	0	0	0	0	0	0	0	0	0	0	0	0	0	0	0	0	0	0	0	0	0.14	0	0.19	0	0	0	0	0	0	0	0	0	0	0	0	0	0	0	0	0	0	0.326475	0.359483
Chst14	0.18	0.07	0.24	0.32	0.11	0.69	0.21	0.13	0.56	1.4	0	0.3	0	0.31	0.36	0	0	0	0	0	0	0	0	0	0	0	0	0	0	0	0	0	0	0	0	0	0	0	0	0	0	0	0	0	0	4.81e-05	0.000124662
Chtf18	0.47	0.53	0.35	0.24	0.57	0.47	0.19	0.36	0.28	0.08	0.02	0.07	0.04	0.18	0.22	0.09	0.05	0	0	0	0	0	0.08	0.02	0.02	0.002	0.05	0	0	0	0	0	0	0	0	0	0	0	0	0	0	0	0	0	0	8.01e-09	4.14e-08
Chtop	2	9.7	11.8	1.9	1.9	2	1.7	0	1.2	0.42	6	11.3	0.15	4.8	9.3	0	0	0	0	0	0	1.1	1.4	0.85	0.36	0.45	0.92	0	0	0	0	0	0	0.66	0.71	0	0	0	0	0	0	0	0	0	0	2.79e-05	7.56e-05
Chuk	0.08	0.06	0.08	0.02	0.12	0.13	0.06	0.09	0.18	0	0	0	0.02	0.02	0.05	0	0	0	0	0	0	0	0	0	0.05	0.33	0.05	0	0	0	0	0	0	0	0.04	0.06	0.07	0.02	0.05	0	0.03	0.07	0.05	0.04	0.1	0.22094	0.256444
Churc1	0	0	0	0	0.37	0.59	0	0.54	0.21	0	0	0	0	0	0	0	0	0	0	0	0	0	0	0	0	0	0	0	0	0	0	0	0	0	0	0	0	0	0	0	0	0	0.52	0.72	0.55	0.0199923	0.0314358
Ciao1	1.3	0.71	1.3	0.72	1.7	1.3	0.66	1.9	0.86	1.4	0.37	0.83	0.89	0.99	0.72	1.4	1.4	0.66	1.6	1.4	0.93	1.1	0.9	0.57	0.72	0.99	1.5	0.3	0.71	0.61	0.6	0	1.6	0.65	1.1	1.7	0.73	1	1.4	1.1	0	0.31	1.2	0.39	0.23	0.21324	0.248672
Ciapin1	4.7	2.7	4.4	2.4	4	6	3.6	3.2	4.4	3.3	2.8	2.7	2.3	3	3.6	2.4	1.7	0.42	1	1.5	1.2	2	0.85	2	0.94	1.1	1.5	0.39	0	0.92	1.1	0	1.6	0.94	1.2	1.3	1	0.4	0.92	0.27	0.44	1.1	0.06	0.41	0.84	4e-13	5.17e-12
Cib1	0	0	0	0	0	0	0	0	0	0	0	0	0	0	0	0.08	0.31	0	0	0	0	0.23	0.4	0.07	0.27	0.2	0.25	0	0	0	0	0	0	0	0	0	0	0	0	0	0	0	0.15	0	0.22	0.0397979	0.057829
Cic	0.08	0.06	0.05	0.09	0.15	0.18	0.43	0.07	0.08	0	0	0	0.03	0.04	0	0	0	0	0.02	0	0.05	0	0	0	0.09	0.11	0.01	0	0	0	0	0	0	0	0.02	0.15	0	0	0	0	0	0	0	0	0	0.00977037	0.0165673
Cirbp	1.7	1.9	5.5	1.4	2.4	3.7	3	2.2	2.6	6	3.8	5.8	4.5	2.3	2.3	2.4	2	3.2	0.51	3	2.2	4.4	10.8	5.6	7.9	13	15.3	0	5.3	8.2	14.7	0	9.3	8.4	6.5	0	0	0	0	0	0	0	0	0	0	0.000412573	0.000914737
Cirh1a	1.6	0.79	0.52	1	0.95	1.2	0.56	0.73	0.95	0.46	0.17	0.35	0.26	0.32	0.54	0.41	0.8	0	0.21	0.22	0.06	0.12	0.49	0.33	0.16	0.22	0.21	0.14	0	0.08	0.03	0	0.08	0	0	0	0.03	0.1	0.18	0	0	0	0	0	0	1.76e-07	7.04e-07
Cisd1	7.2	5.4	6.4	6.7	6	4.8	6	8.8	6	10.4	5	8.3	6.9	6	9.1	10.7	8.1	9.6	7	5.2	11.2	11.3	12.1	11.8	15.2	12.7	16	15.7	12.3	16.5	14.7	11.8	17.6	9.4	15	16.8	34	25.5	30.2	38.3	39.5	47.6	44.3	41.3	50.6	1.07e-20	1.05e-18
Cisd2	6.1	4.2	1.8	2.1	3.9	4.2	5.2	2.7	11	8.9	2.7	3.5	8.3	14.5	2.8	14.3	14.3	1.5	2	5.2	2.6	2.2	2.2	2.8	2.4	2.2	2.3	3.3	2.8	6.4	3.5	0.47	3.1	6.9	6.4	5.8	6.2	5.1	5.3	1.1	6.3	5.1	2.1	3.9	5.2	0.639686	0.655742
Cit	0.08	0.08	0.73	0.01	0.05	0.05	0.02	0.13	0.05	0	0	0	0.01	0	0.02	0	0	0	0	0	0	0	0	0	0	0	0	0	0	0	0	0	0	0	0	0	0	0	0	0	0	0	0	0	0	0.0604091	0.0832713
Ciz1	0.39	0.26	0.56	0	0.48	0.14	0.19	0.33	1.1	0.66	0.09	0.07	0.18	0.39	0.32	0	0	0	0	0	0	0	0	0	0	0	0	0	0	0	0	0	0	0	0	0	0	0	0	0	0	0	0	0	0	2.16e-07	8.48e-07
Ckap2	0	0.08	0.1	0.08	0	0.44	0	0.11	0.02	0	0	0	0	0.1	0.17	0	0	0	0	0	0	0	0	0	0	0	0	0	0	0	0	0	0	0	0	0	0	0	0	0	0	0	0	0	0	0.00496799	0.00896457
Ckap4	14.1	14.4	17	23.8	23.4	18	33.3	27.1	33.5	37.8	37	33.7	43	26.6	32.8	40.6	30.2	38.7	31.2	30.8	24.7	26.2	22.8	33.2	24.4	31.3	25.5	34	42.9	27.1	22.2	20.5	27.5	17.1	26.2	27.5	17.8	12.5	13	6.8	7.8	8.8	7.9	10.7	6.4	1.34e-07	5.46e-07
Ckap5	2.2	6	5.3	1.8	2	2.4	1.9	2.6	2.2	1.4	1	1.1	1.2	6.2	1.7	9.6	1.6	0.93	1.5	1.6	1.4	0.62	0.77	0.97	0.79	0.98	1.1	4.6	0.74	1	3.5	0.62	0.88	4.9	0.7	0.77	1.1	0.48	3.7	0.52	1.1	0.69	0.42	0.46	0.81	0.143746	0.178014
Ckb	28	33.3	38.2	50.8	58.2	54.9	77.9	66.8	83	151	94.8	91.5	146	95.3	92.2	225	162	230	181	192	153	147	219	190	214	236	282	376	577	361	377	453	272	295	352	430	556	571	505	600	602	614	589	708	651	4.18e-17	1.51e-15
Ckm	0	0	0	0	0	0	0	0	0	0	0	0	0	0	0	6.9	5.8	7.9	3.5	6.1	7.8	9.7	13.5	12.5	14.2	13.2	15.4	27.9	40.8	21.4	33	30.4	22.9	36.9	42	32.7	25.2	38.9	21.4	38.6	48.3	85.1	39.1	47.7	38.6	5.05e-10	3.27e-09
Ckmt1	0	0	0	0	0	0	1.2	1.2	1.4	16.6	9.9	9	6.5	6	5.7	73.6	63.5	64.2	60.8	62.3	73	79.5	87.3	85.4	112	103	127	122	121	112	123	89.9	122	108	113	99.1	141	142	135	193	184	149	146	173	199	2.85e-22	4.29e-20
Cks2	9	3.4	4.1	8.1	8	7.8	9.7	0	8.2	4.5	3.4	0	13.2	8	6.8	0	0	0	0	0	0	0	0	0	0	0	0	0	0	0	0	0	0	0	0	0	0	0	0	0	0	0	0	0	0	4.14e-11	3.44e-10
Clasp1	1.4	1.9	2	0.92	0.87	1	1.8	1.1	1.7	1.3	0.3	1.8	0.89	1.6	1	0.56	0.49	0.23	0.2	0.7	0.8	0.22	0.51	0.42	0.32	0.65	1.1	0.48	0.51	0.45	0.33	0.53	0.51	0.44	0.15	0.74	0.22	0.06	0.28	0.14	0.07	0.25	0.15	0.07	0.06	5.28e-11	4.32e-10
Clasp2	0.43	0.5	0.56	0.5	0.58	0.55	0.44	0.45	0.66	0.32	0.39	0.37	0.27	0.54	0.28	0.36	0.45	0.92	0.23	0.18	0.39	0.15	0.97	0.32	0.16	0.13	0.11	0.04	0.16	0.5	0.54	0	0.36	0.07	0.09	0.36	0.33	0.12	0.09	0	0.17	0.13	0.05	0.05	0.12	0.000878286	0.001828
Clca1	0.02	0.08	0.06	0	0	0	0	0	0	0	0	0	0.11	0.07	0	0	0	0	0	0	0	0	0	0	0	0	0	0	0	0	0	0	0	0	0	0	0	0	0	0	0	0	0	0	0	0.00768749	0.013357
Clca3	0	0	0	0	0	0	0	0	0	0	0	0	0	0	0	0	0	0	0	0	0	0	2.4	0.26	0	0	0	0	0	0	0	0	0	0	0	0	0	0	0	0.91	0.88	0.21	1.6	1.9	1.4	0.00155918	0.00309898
Clcc1	0.007	0.12	0.35	0.43	0.15	0	0.39	0.51	0.48	0.39	0.62	0.63	0.78	0.11	0.6	0.52	0.4	0.1	0.84	0.66	0.54	0.04	0.07	0.34	0	0	0	0.68	0.23	0	0	1.8	0.24	1.1	0	0.29	0.21	0.27	0.09	0	0	0	0.17	0.06	0.27	0.161045	0.195463
Clcn4-2	0	0	0	0	0	0	0	0.05	0.004	0	0	0	0	0	0	0	0	0	0	0	0	0	0	0	0	0	0	0	0	0	0	0	0	0	1.8	0.08	0	0	0	0	0	0	0	0	0	0.56319	0.583077
Clcn5	0.38	0.2	0.19	0.21	0.48	0.38	0.25	0.13	0.38	0.49	0.35	0.16	0.15	0.85	0.23	0	0	0	0.24	0.09	0	0.02	0.7	0.32	0.4	0.18	0.02	0	0	0	0	0	0	0.75	0.23	0.36	0.33	0	0.58	0	0	0	0	0.37	0.01	0.0578443	0.0802111
Clcn7	0	0	0	0	0	0	0	0	0	0	0	0	0	0	0	0	0	0	0	0	0	0	0	0	0	0	0	0	0	0	0	0	0	0	0	0	0	0	0	0	0	0	0	0.04	0.007	0.0639453	0.0876267
Cldn1	0	0	0	0	0	0	0	0	0	0	0	0	0	0	0	0	0	0	0	0	0	0	0	0	0.32	0.54	0.49	2.1	0	0.86	0.11	0	0.14	0	0	0	0	0	0	0	0	0	0	0	0	0.112925	0.145818
Cldn18	0	0	0	0	0	0	0	0.24	0.13	3.3	1	0.3	0	1.9	1.6	3.2	7.5	0	5.6	4.2	4.4	5.4	8.5	8.3	4.8	3.8	4	3.7	0	6.5	7.5	0	10.4	19.8	17.1	9.1	13.5	13.1	13.5	10.1	10.1	9.5	16.6	19.2	14.7	2.23e-09	1.27e-08
Cldn25	0	0	0	0	0	0	0	0	0	0	0	0	0	0	0	0	0	0	0	0	0	0	0	0	0.19	0.26	0	0	0	0	0	0	0	0	0	0	0	0	0	0	0	0	0	0	0	0.326951	0.3598
Cldn3	0	0.11	0.84	0	0	0	0	0	0	0	0	0	0	1.7	1.8	0	0	0	0	0	0	0	0	0	0	0	0	0	0	0	0	0	0	0	0	0	0	0	0	0	0	0	0	0	0	0.0449254	0.0642342
Cldn4	0	0	0	0.3	0.9	0	0	0	0	0	0	0	0	0	0	1.5	1.7	0	0	1.3	0.84	0	0	0	0	0	0	0	0	0	0	0	0	0	0	0	0	0	0	0	0	0	0	0	0	0.231755	0.266779
Cldn7	0	0	0	2.2	2.1	1.3	1.7	0.8	1.8	0	0	0	0.74	3.4	2.8	2.7	2.6	1.9	0.75	2.6	1.8	0.99	1.7	0	1.3	0	1.5	0	0	0	0	0	0	0	0	0	0	0	0	0	0	0	0	0	0	0.0282688	0.0427091
Clec11a	0	0	0	0	0	0	0	0	0	0	0	0	0	0	0	0.08	0.07	0	0	0	0	0	0	0	0	0	0	0	0	0	0	0	0	0.03	0.11	0	0	0	0	0	0	0	0	0	0	0.122296	0.156461
Clec3b	0	0	0	0	0	0	0	0	0	0	0	0	0	0	0	0	0	0	0	1.2	1.4	0.98	0.46	0.5	0	0	0	1.4	0	2.1	1.7	2.2	1.5	4.9	2	15.6	2.3	0.86	1.9	0	0	0	0	0	0	0.104556	0.13618
Clic1	33.8	41.2	39.4	45	43.8	41.8	44.9	43.4	49.5	72.2	58.3	55.8	62.5	63.4	57.2	93.5	116	107	80.3	75.7	76.5	62.7	67.9	65.6	54.8	55	60.3	56.2	55	57.2	82.5	43	71.1	65.9	57.5	61.9	44.5	52.4	47.3	51.8	53.5	47.3	51.2	51.1	59	0.000187998	0.000441421
Clic3	0	0	0	0	0	0	0	0	0	2.1	0.15	0.12	0	0	0	12.2	20	9	8.6	7.7	9	4.9	6.3	7.4	6.8	14.1	12.3	4.2	11.7	2.2	2.8	0	4.6	1.4	1.5	1.5	0.41	0.94	0.44	1.1	0.85	1.9	0.56	2.5	3.1	1.17e-06	4.03e-06
Clic4	18.2	12.2	21.3	16.7	17.2	20.5	21.4	19.4	19	21.6	16.6	14.9	21.5	20.2	15.2	19.5	19.4	16.3	17.7	25.6	21.1	17.1	25.3	18.2	15.3	14.6	17.6	30.5	36.8	19.4	16.7	41.2	22.7	23.4	19.6	31.4	22.9	14.2	26.5	12.2	18.6	17.8	15	13.5	16.8	0.0446941	0.0639391
Clic5	0	0	0	0	0	0	0	0	0	0	0	0	0	0	0	0	0	0	0	0	0	0	0.08	0.05	0.43	0.03	0	0	0	0	0	0	0	0	0	0	0	0	0	0	0	0	0.29	0	0.6	0.123647	0.157806
Clic6	0.85	0.18	0.11	0.53	0.53	1.2	0.16	0.16	0.99	0.53	0.79	0.9	0.49	0.52	0.37	4.6	4.2	1.9	3	5	5.4	4.7	6.1	3.4	7.1	6.2	9.7	9.7	7.5	8.3	9.6	18.3	14.7	13.7	17.8	16.1	64.4	61.3	82.4	62.3	59.8	81	76.7	70.7	74.9	1.76e-31	3.38e-28
Clint1	7.1	5.1	5.3	7	7	6.9	7.3	7.3	11.5	4.9	5	6.6	6.6	4.1	4.7	19.4	20	10.3	11.2	4.8	7.1	5.2	7.9	5.1	9.4	5.2	11.9	15.9	15.1	15.1	5.8	12.6	13.7	4.2	5.5	18.6	17.3	8.8	10.8	4.6	4.2	5.7	7.6	6.7	7	0.0140967	0.0230889
Clip1	0.49	0.81	2.6	0.38	0.27	0.5	0.61	1.1	0.46	0.81	0.42	0.33	1.1	1.3	0.58	1.2	1.1	0.63	0.4	0.86	0.96	0.9	1.1	1.1	1	1.4	1.6	0.44	0.56	0.51	0.81	0.48	1.3	0.8	1.2	0.64	0.8	0.41	0.68	0.53	1.4	1	2.2	2	1.4	0.214847	0.250432
Clip2	4.7	0.51	0.8	1.2	1.1	1.1	0.83	1.3	0.69	0.66	0.46	0.51	0.69	0.47	0.45	0.2	0.13	0.11	0.02	0.26	0.09	0.05	0.19	0.11	1.2	1.4	0.13	0.04	0.09	1.3	0.11	0.15	0.12	0.06	0.06	0.3	0.04	0.13	0.13	0.07	0.05	0.01	0.07	0.09	0.15	0.00186057	0.00363774
Clk2	0	0.08	0.13	0	0	0	0	0	0	0	0	0	0	0	0	0	0	0	0	0	0	0	0	0	0	0	0	0	0	0	0	0	0	0	0	0	0	0	0	0	0	0	0	0	0	0.145129	0.179408
Clk3	0.12	0.2	0.23	0	0	0	0.12	0.07	0.11	0	0	0	0.07	0.18	0.12	0	0	0	0	0	0	0.02	0	0.18	0	0	0	0	0	0	0	0	0	0	0	0	0	0	0	0	0	0	0	0	0	0.000346612	0.000779294
Clk4	0	0	0	0	0	0	0.04	0.08	0.05	0	0	0	0	0	0	0	0	0	0	0	0	0	0	0	0	0	0	0	0	0	0	0	0	0	0	0	0	0	0	0	0	0	0	0	0	0.053307	0.0747564
Clmn	0.06	0	0.01	0	0	0	0	0.02	0.03	0	0	0	0	0	0	0.52	0.6	0	0.03	0.25	0.08	0.03	0.12	0	0.23	0.1	0.12	0.46	0.21	0.15	0.14	0	0.19	0.35	0.07	0.07	0.15	0.03	0.01	0.04	0.09	0.61	0.34	0.44	0.67	0.00120071	0.0024432
Cln6	0	0	0	0	0	0	0	0	0	0	0.62	0.4	0	0.54	0.47	0	0	0	0	0.7	0.22	0.24	0.46	0.34	0.23	0	0.24	0	0	0	0	0	0	0	0	0	0	0	0	0	0	0	0	0.22	0.24	0.587342	0.606161
Clns1a	3.1	2.3	4	3.6	6.2	5.5	5.4	6.3	4	4.9	0.73	2.5	6.4	2.3	1.5	0	0	0	3	6.9	4.2	1	0.22	0.78	0.21	0.34	0.37	0	0	0	0	0	0	0	0	0	0.48	0.49	1.1	0	0	0	0.64	0.81	0.05	7.82e-07	2.76e-06
Clp1	0.53	0.37	0.23	0	0.56	0.59	0	0	0	0	0	0	0.12	0	0.33	0	0	0	0	0	0	0.02	0.08	0.17	0	0	0	0	0	0	0	0	0	0	0	0	0	0	0	0	0	0	0	0	0	0.001161	0.00236828
Clpb	0.55	0.29	0.38	0.49	0.25	0.83	0.45	1.2	0.23	0.71	0.27	0.33	0.45	0	0.26	0.7	0.21	0	0.2	0.21	0.51	0.32	0.53	0.08	0.35	0.42	0.35	0.42	0	0.46	0.28	0	0.73	0.47	0.3	0.6	0.64	0.36	0.19	0.26	0.37	0.56	0.41	0.64	0.85	0.272425	0.307194
Clpp	4.2	6.1	6.3	4.9	5.3	3.5	5	5.4	4.4	3	4	5.1	5.1	6.2	4.6	5.6	8.1	6.3	4.6	6.2	5	4.9	5.2	5.8	5.5	5.2	5.8	10.5	5.2	5.6	5	3.5	5.5	6	5.6	4.4	4.4	4.6	6.5	6.2	5.9	7.4	5.2	6.2	7.3	0.0648424	0.088761
Clps	0	0	0	0	0	0	0	0	0	0	0	0	9.4	81.7	28.9	5.4	12.2	5	11.9	7.8	16.5	56.7	56	32.2	61.1	20	19.3	27.8	20.8	30.2	15.6	12.7	31.6	71.1	90.7	38.3	330	342	391	697	678	618	257	404	362	4.17e-18	2e-16
Clptm1	0.91	0.76	1.3	0.77	0.91	1.2	0.93	1.3	1.9	1.3	1.2	1.5	0.67	1.8	1.2	0.4	0.35	0.86	1.4	2.1	1.4	1.5	0.54	1.1	1.2	1.2	1.5	0.96	0.73	1.8	0.63	0	3.2	1.7	1.7	2	2.1	1.2	1.5	0.97	0.82	1.6	1.3	1.4	1.4	0.732461	0.74478
Clptm1l	0	0.19	0.2	0	0	0	0	0	0	0.32	0.21	0.33	0.44	0.85	0.47	0	0	0	0	0	0	0.34	0.57	0.37	0.11	0.12	0.21	0	0	0	0.48	0	0.16	0.38	0.55	0.46	0.61	0.56	0	0.4	0	0.04	0.1	0.15	0.21	0.850197	0.856669
Clpx	2	1.5	2	1.6	2	2.2	1.3	2	1.9	1.5	0.61	0.8	1.3	1.5	0.99	2.5	2.6	1.2	0.92	1	1.2	1.3	2.3	1.7	1.7	1.9	1.9	0.76	0.25	1.1	1	0.43	2.4	1.4	1.6	1.3	1.3	0.9	1.4	0.42	0.96	1.1	1.3	0.64	1.6	0.122308	0.156461
Clstn1	0	0.08	0.06	0	0.07	0.04	0.03	0.1	0.21	0.06	0.04	0.13	0	0.13	0.16	0	0	0	0	0	0	0.002	0.09	0	0.03	0.04	0	0	0	0	0	0	0	0.02	0.06	0.02	0	0	0	0	0	0	0	0	0	2.29e-05	6.29e-05
Clta	45.1	46.4	42.5	18.3	49.4	43.4	16.1	40.3	48.2	54	33.4	26.9	24.3	32.5	34.9	43.8	43.6	35.5	33	29.5	36.6	33.5	34.2	38.3	42.2	42.9	35.5	35.1	37.6	33.7	33.8	32.6	13.7	21.9	25.6	24.4	33.9	36.5	40.4	12	16.6	30.7	23.7	20.1	24.3	0.0374077	0.054781
Cltb	0	2.9	0.73	2.3	1.1	1.4	30.8	2.8	30.2	5.5	7.4	7.2	3.5	4.8	6.4	11.9	20.2	7.9	15.4	12.6	16.3	19.8	24.1	20.2	23.4	22.2	22	16.7	4.4	14.3	6.4	9.1	9	18.7	32.9	12.2	19.5	10.4	14.7	15.4	24.4	18	18.7	18.1	11.3	0.00196233	0.00382308
Cltc	31.7	36.7	36.4	33.7	37.7	34.8	46.9	41.8	47.3	50.6	42.5	40.6	45.5	45.7	44.6	56.1	52.8	55.9	52.7	40.7	48.4	45.5	48.8	44.9	43.4	44.2	44.8	44.7	48.4	46.1	56.3	54.8	51.3	48.4	48.9	53	53.3	46.3	52	42.7	37.7	41.5	36.7	37.7	40.6	0.00018428	0.000433355
Clu	0	0	0	0.24	0.15	0.07	0.28	0.14	0.42	3.6	1.1	2	4.3	4.9	2.5	8.2	9.1	10.2	6.6	12.6	12.4	15	9.8	12.3	9.7	8.8	11.1	8.8	8.8	8.1	16.4	22.5	17.5	26.8	19.1	11.5	14.6	21.6	18.9	21.9	21.3	19.8	24.4	24.5	28.9	1.84e-14	3.32e-13
Cluap1	0	0	0	0	0	0	0	0.1	0.04	0	0	0	0	0	0	0	0	0	0	0	0	0	0	0	0	0	0	0	0	0	0	0	0	0	0	0	0	0	0	0	0	0	0	0	0	0.181592	0.216602
Cluh	1.5	1.3	1.3	4.9	1.1	0.95	3	1.5	1.6	2.5	1.4	1.6	3.4	1.7	4	4.8	3.1	4.8	2.1	3.4	2.6	1.7	1.7	1.8	1.2	1.7	1.6	1.2	1.4	0.84	0.81	1	2.1	1.2	1.6	1	4.3	1.5	4.3	1	1.4	1.4	1.2	1	3.5	0.906198	0.909515
Clybl	0.93	0.1	0.09	0.47	0.55	0.82	0.51	0.67	1.1	0.69	0.22	0.22	0.5	0	0.22	0	0.85	0.97	0.08	0.34	0.7	1.6	0.93	1.6	2.3	2.3	3	1.1	1.1	2.1	1.8	2.3	2.7	7.3	6.9	4.7	7.1	7.1	10.2	9.1	9.1	9.4	11.3	13.5	12.9	2.62e-16	7.65e-15
Cma1	0	0	0	0	0	0	0	0	0	0	0	0	0	0	0	0	0	0	0	0	0	0	0	0	0	0.16	0.36	0	0	0	0	0	0	0	0	0	0	0	0	0	0	0	0.32	0.4	0.23	0.0297125	0.0445658
Cmas	2	2.6	3.1	1.6	2.1	1.3	2.5	2	2	3	1.7	2.2	3.3	2.3	1.9	4.2	3.1	2.7	2.2	1.9	1.5	2.6	3.6	1.8	4.5	1.9	2.7	3.5	2.1	2.4	3.1	1	3	2.6	2.4	2.1	2.8	2.4	1.5	2.6	3.2	2.4	2.8	2.7	3.4	0.251039	0.285891
Cmbl	0	0	0	0	0	0	0.009	0	0.09	0	0	0	0	0	0	0.97	0.92	0	0.6	0.32	1.1	1.4	0.73	1.3	2.9	2	2.7	1.8	0.78	1.3	1.1	0	2.6	2.5	1.1	2.8	3.1	2.1	2.4	3.7	2.7	4.2	3.9	4.1	5.1	5.44e-13	6.77e-12
Cmc1	0	0	0	0	0.65	0.68	0	0	0	0	0	0	0	0	0	0	0	0	0	0.68	1.8	0	0	0	0.11	1.4	2	2.8	0	2.6	0.8	4.5	0.81	4.2	2.2	4.4	1.6	4.3	4.3	4.2	5.1	3.5	0.85	0.89	1.3	4.67e-05	0.000121276
Cmc2	0	0	0	0	0	0	0	0	0	0	0	0	0	0	0	0	0	0	0	0	0	0	0	0	0	0	0	0	0	0	0	0	0	0	0	0	0	0	0	1.5	3.5	0	0	0	0	0.0261086	0.0398057
Cmpk1	16.8	16.5	16	18.7	19.8	15.5	17.4	40.8	20.8	34.1	12.5	16.6	30.1	25.9	22.7	32.5	36.2	22.3	34.9	29.8	29.4	34.5	30	33	34.3	35.8	37.2	30.5	37.2	28.5	30.9	53	33.2	44.2	40.1	40.6	43.8	37.7	38.2	44.9	39.4	44.3	39	33.9	44.8	1.68e-08	8.12e-08
Cmpk2	0	0	0	0	0	0	0	0	0	0	0	0	0	0	0	0	0	0	0	0	0	0.09	0.01	0.14	0.28	0.08	0.17	0.03	0	0.08	0.05	0	0.12	0.3	0.46	0.23	0.12	0.1	1.5	0	0.28	0.35	0.12	0.31	0.34	0.00171252	0.00337233
Cmss1	0.42	0.73	0.68	0.45	0.69	0.73	0.83	0.46	0.95	0.31	0	1.9	0	0.5	0.52	0	0	0	0	0	0	0	0.14	0.06	0	0	0	0	0	0	0	0	0	0	0	0	0	0	0	0	0	0	0	0	0	2.7e-08	1.25e-07
Cnbp	14.1	4.1	7.5	14.2	17	14.2	12.8	9.7	9.1	19.2	17.9	18.7	19.8	7.5	5.4	18.5	22.3	20.1	18.8	13.2	10.7	5.6	5.7	7.7	15.7	15.2	14.4	3.7	2.8	8.6	9.4	3	15.9	18.3	18.7	10.9	5	6	8.2	5.4	7.6	4.4	6.6	7.8	8.7	0.0158203	0.0255614
Cndp2	7.4	8	7.1	11.8	12.9	11.6	12.1	16.1	10.7	24.2	5.1	6	20.6	13.4	7.4	15.9	15.7	13.7	14.3	20.6	16.1	13.5	11	9.3	28.2	14.1	16.1	17.9	21.1	16.4	14.4	34	20.2	11	15.1	14.5	23	10.6	9	6.6	7.4	20.1	59.2	52.1	17.8	0.0335027	0.0496974
Cnep1r1	0	0	0	1.1	0.39	0	1.5	1.4	1.3	0.34	0	1.4	0	0	0	0	0	0	0	0	0	0	0	0	0	0	0	0	0	0	0	0	0	0	0	0	0	0	0	0	0	0	0	0	0	0.000518125	0.00112824
Cnfn	0	0	0	0	0	0	0	0	0	0	0	0	0	0	0	0	0	0	47.3	28.8	25.9	13.7	44.5	19.4	0	0	0	0	0	0	0	0	0	0	0	0	0	0	0	0	0	0	0	0	0	0.0352965	0.0520067
Cnn1	0.38	7.2	5.3	34	47	20.3	60.1	38	51	97.1	54.5	69.7	78	63.1	60	165	200	182	156	123	140	116	141	168	191	204	168	429	459	354	362	570	303	485	467	529	671	643	576	843	821	751	913	924	940	4e-17	1.45e-15
Cnn2	10.7	15.1	18.2	24.7	27.1	23.2	34.1	32.6	29.6	30.9	16	17.9	37.4	30.3	26.2	23.2	34.4	51.2	36.3	26.6	22.1	22.9	22.3	30.7	27.1	25.8	24.2	26.9	27.1	25.9	28.8	14.1	30.1	35	29.6	33.2	12.8	12.7	14.4	9.8	9.4	7.3	8.9	8.2	4.8	1.57e-07	6.33e-07
Cnn3	38.4	50.2	50.3	45.2	47.4	56.2	51.5	49.7	54.7	51.8	30.4	36.1	49.5	49.9	43.1	41.9	51.6	41.8	36.6	30.2	33.1	23	29.4	24.6	7	15.2	13.2	29.9	35.3	27	30.3	30.5	21.9	28.3	29	36.8	37.1	37.3	39.1	26.3	28.6	21	28.2	29.2	31.4	6.8e-07	2.44e-06
Cnnm3	0.08	0	0.14	0.22	0	0.14	0.12	0.06	0.29	0.19	0	0.16	0	0	0	0.17	0.15	0	0	0	0	0	0.06	0.06	0.02	0.02	0.07	0.08	0	0.04	0	0	0	0	0	0	0	0	0	0	0	0	0	0.04	0.05	0.00641678	0.011326
Cnnm4	0	0	0	0	0	0	0.11	0.03	0.03	0.02	0.04	0.05	0	0.02	0.11	0.34	0.19	0.05	0	0.08	0.05	0	0.08	0.07	0.05	0.11	0.12	0.09	0.69	0.59	0.08	0.15	0.14	0.11	0.15	0.16	0.006	0	0.22	0.07	0.12	0.2	0.23	0.23	0.28	0.0144978	0.0236637
Cnot1	2.8	2.2	2.4	2.3	2.2	2.2	2.6	2.5	2.6	1.7	1.3	1.8	1.8	2.3	1.8	1.9	1.3	1.4	0.81	1	1.1	0.75	1.1	0.86	0.84	0.84	1.2	0.67	0.37	0.93	0.64	0.39	1	0.52	0.77	0.94	0.97	0.6	0.52	0.5	0.55	0.32	0.23	0.58	0.83	9.54e-15	1.84e-13
Cnot10	1	0.55	0.74	0.88	1.1	0.67	0.46	0.93	0.99	0.49	0.17	0.48	0.62	0.64	0.69	0.89	0.63	0	0.52	0.58	0.25	0.008	0.25	0.21	0.32	0.22	0.45	0.25	0	0.85	0	0	0	0.06	0	0.6	0.19	0.27	0.25	0	0	0	0.15	0.18	0.28	4.97e-06	1.53e-05
Cnot11	0.8	0.6	0.69	0	0.32	0.7	0.17	0.99	0.49	0.47	0.28	0.3	0.26	0.51	0.41	0.87	0	0.27	6.7	0.21	0.15	0.18	0.19	0.26	0	0.18	0.21	0	0	0	0	0	0	0.29	0.32	0.26	0.11	0.17	0.19	0	0	0	0	0	0	0.534123	0.555164
Cnot2	2.3	1.4	1	1.7	1.9	2	1.7	2.7	2.5	1.2	0.32	0.93	1.2	0.56	0.74	0.48	1.2	1	0.12	0.16	0.55	0.39	0.69	0.62	0.45	0.5	0	0.74	0.33	0.25	0	0	0	0	0	0	0	0	0	0	0	0	0	0.13	0.38	3.02e-09	1.69e-08
Cnot3	5.1	1.4	1.8	0.83	6.4	5.7	1.7	5.5	1.2	1.5	0.77	0.83	1.3	1.4	1.2	1.3	1.2	9.4	0.25	0.59	0.46	0.4	1.4	0.52	9.1	8.8	0.45	44.3	0.73	0.31	0.14	0.48	6.5	0.7	0.23	0.34	0	0	0	0	0	0	0	0.03	0.16	0.314	0.348596
Cnot4	0.22	0.21	0.25	0.15	0.19	0.15	0.18	0	0.1	0	0	0	0.06	0.05	0	0	0	0	0	0	0	0	0	0	0	0.04	0.04	0	0	0	0	0	0	0	0	0	0	0	0	0	0	0	0	0	0	3.43e-06	1.09e-05
Cnot6	0.34	0	0.21	0	0.23	0.11	0.34	0.21	0	0	0	0	0	0	0	0	0	0	0	0	0	0	0	0	0	0	0	0	0	0	0	0	0	0	0	0	0	0	0	0	0	0	0	0	0	0.00125802	0.00254923
Cnot6l	0.08	0	0.2	0.22	0.19	0.16	0	0.23	0.32	0	0	0	0	0.008	0.02	0.1	0.26	0	0	0	0	0	0	0	0.23	0.1	0.21	0	0	0	0	0	0	0	0	0	0	0	0	0	0	0	0	0	0	0.0384996	0.0562057
Cnot7	1.2	1.9	1.5	1.3	1.3	1	1.1	1.2	1.2	1.4	0.71	0.99	0.99	1.3	1.3	0	0.48	0.89	0.72	1.3	1.5	0.75	1.1	0.98	0.82	0.84	0.88	0.63	0.55	1.1	0.77	0	0.52	0.6	0.35	0.89	0.61	0.27	0.47	0	0.03	0.29	0.24	0.22	0.13	1.55e-08	7.56e-08
Cnot8	0.66	0.31	0.28	0.72	0.87	1.1	0.89	0.73	0.43	0.58	0	0.12	0	0	0	0	0	0	0	0	0	0	0	0	0	0	0	0	0	0	0	0	0	0	0	0	0	0	0	0	0	0	0	0	0	4.36e-07	1.62e-06
Cnp	0.11	0.07	0.03	0	0	0	0.46	0	0.44	0	0	0	0	0	0	0	0	0	0.32	0.25	0.19	0.37	0.91	0.73	0.34	0.33	0.19	1.8	0.38	0.32	0.71	0	1.1	0.64	0.35	1.6	1.5	1.5	1.6	0.78	0.98	1.1	0.52	0.67	0.4	1.22e-05	3.53e-05
Cnpy2	26.3	23.2	24.8	21.1	23.3	22.1	29	28.6	27.5	25	16.9	21.2	35.4	27.4	21.6	26.4	24.4	21.8	26	22.5	17.7	21.9	17.7	24.1	17	16.1	22.4	21.2	13.8	22.5	17.2	22.2	14.4	14.1	21.8	22.6	20	15.1	16.2	10.4	17.3	17	10.7	17.1	14.3	4.15e-06	1.3e-05
Cnpy3	1.1	0.45	2.7	3.8	2.1	2.3	2.7	2	3.1	4	0.91	0.04	1.9	2.9	2.5	1.7	1.7	0	0.9	2	1.3	1.9	2.1	1.1	0.95	0.66	1.7	0.41	1.1	2.9	0.78	0.38	0.6	1.9	0.02	1.9	0.75	0.16	0.78	0	0.23	1.8	0.06	0.91	1.3	0.000563858	0.0012209
Cnpy4	5.1	4.3	5.3	5.7	6	5.3	5.9	9.8	6.5	3.5	3.5	5.9	3.5	4.3	4.5	7.8	8.5	3.7	4	4.4	4.2	1.8	4.6	3.7	2.6	2.4	3.8	3.1	3	3.3	2.6	2	1.5	2.5	1.5	2.9	5.2	1.5	1.7	0.53	0.95	0.63	0.47	1.1	0.66	1.09e-05	3.17e-05
Cnrip1	0.78	0.34	0.04	0	1.8	1.4	0	0	0	0.87	0.37	0.43	1.1	0.47	0.52	0	0	0	0.93	2.6	0	4.1	6.6	5	5.3	6.4	4.4	9.8	3.9	3.5	4.2	2.6	5.1	6.9	0.29	7.5	0	0	0	0	0	0	2.1	2.4	2.9	4.22e-05	0.000110839
Cntfr	0.59	0.9	0.61	0.08	0.39	0.35	0.54	1.4	0.96	0.99	0.49	1.3	0	0.96	1.8	0.94	1.1	0.85	1.1	1.2	0.48	0.73	1.5	0.57	0.49	0.6	0.87	1	0.75	1.5	1.2	0	1.4	0.72	0.37	2.4	0	0	0	0	0	0	0	0	0	2.44e-05	6.68e-05
Cntln	0	0	0	0.02	0.006	0.02	0	0.02	0.02	0	0	0	0	0	0	0	0	0	0	0	0	0	0	0	0	0	0	0	0	0	0	0	0	0	0	0	0	0	0	0	0	0	0	0	0	0.00494969	0.00894108
Cntn1	0	0	0	0	0	0	0	0	0	0	0	0	0	0	0	0	0	0	0	0	0	0	0.07	0.01	0.05	0.01	0.06	0	0	0	0	0	0	0	0.03	0.09	0	0	0	0	0	0	0	0	0	0.0371828	0.0544827
Cntrob	0.08	0.05	0	0	0	0	0	0	0	0	0	0	0	0	0	0	0	0	0	0	0	0	0	0	0	0	0	0	0	0	0	0	0	0	0	0	0	0	0	0	0	0	0	0	0	0.144134	0.178259
Coa3	1.3	2.3	2.3	5.6	2.8	0	3	3.2	0	0	0	0	2.5	2.8	2.7	3.7	1.4	0	0	3	3.7	0.25	1.1	2.8	3.1	0	3.1	4.5	2.2	4.5	3.1	3.4	2.8	3.4	0	1.2	0	0	0	3.8	4.6	0	6.9	2.8	5.5	0.650213	0.665822
Coasy	1.5	0.56	1.7	2	1.5	1.6	1	1.6	1.1	4.6	0.67	0.88	0.86	0.79	0.89	1.5	0.68	1.3	1	2.6	0.48	0.97	1.3	1.4	0.88	0.3	0.5	20	33.9	2.6	1.1	108	1	2	2.2	1.2	2.5	2	2.3	1.3	1.6	1	5.1	1.7	1.7	0.366252	0.395345
Cobl	0.04	0.01	0.07	0	0	0	0.1	0.09	0.07	0	0	0	0	0.009	0.005	0	0	0	0	0	0	0.03	0.1	0.07	0.14	0.07	0.07	0.07	0	0.03	0	0	0	0.24	0.05	0.17	0.35	0.16	0.41	0.12	0.22	0.15	0.14	0.14	0.29	5.85e-08	2.54e-07
Cobll1	0	0	0	0.06	0.04	0.33	0.21	0.07	0.03	0.12	0.06	0.03	0.08	0.04	0.06	0.31	0.12	0.04	0.14	0.19	0.44	0.29	0.31	0.23	0.28	0.17	0.19	0.19	0.16	0.18	0.15	0.29	0.64	1.3	0.84	0.67	1.5	1.5	1.7	1.5	1.6	1.7	1.9	2.5	2.4	1.47e-18	8.25e-17
Cog1	0.21	0.27	0.16	0.23	0.26	0.27	0.22	0.35	0.28	0.28	0.19	0.28	0.12	0.35	0.32	0.43	0.4	0.31	0.15	0.47	0.3	0.2	0.45	0.2	0.21	0.23	0.28	0.19	0.22	0.26	0.19	0	0.58	0.35	0.23	0.15	0.32	0.27	0.21	0.14	0.06	0.21	0.14	0.57	0.41	0.83511	0.84224
Cog2	0.18	0.14	0.41	0.32	0.37	0.31	0.52	1.2	0.49	0.53	0.1	0.17	0.29	1.5	1.2	0.15	0.13	0.23	0.63	0.16	0.19	0.32	1.4	0.3	0.37	0.24	0.39	0.19	0.04	0.41	0.31	0	0.4	0.22	0.46	0.28	0.19	0	0.5	0.1	0.2	0.43	0.05	0.28	0.28	0.0885504	0.117283
Cog3	0.23	0.18	0.24	0.29	0.08	0.15	1.1	0.19	0.36	0.63	0.03	0.15	0.15	0.13	0.5	0.35	0.29	0.67	0.14	0.61	0.29	0.11	0.3	0.02	0.26	0.13	0.4	4.3	0.24	3.6	0.19	0	0.04	0.06	0.1	0.28	0.29	0.18	0.07	0.08	0.2	0.14	0.02	0.22	0.44	0.360027	0.389336
Cog4	0.46	0.62	0.96	3.1	0.48	0.48	0.46	0.51	0.63	0.3	0.32	0.31	0.34	0.52	0.43	1.2	0.96	0.47	1.5	0.76	0.52	0.15	0.48	0.76	0.21	0.47	0.68	0.47	0.38	0.56	0.22	0.22	0.79	0.33	0.15	0.37	0.28	0.31	0.31	0.1	0.16	0.4	0.33	0.41	0.39	0.196459	0.23192
Cog5	0.51	0.23	0.57	0.64	0.1	0.22	0.37	0.09	0.17	0.35	0.18	0.05	0.07	0.35	0.58	0.32	0.9	0.13	0.2	0.27	0.1	0.28	0.72	0.42	0.35	0.21	0.33	0.4	0	0.4	0.22	0.19	0.57	0.35	0.4	0.47	0.23	0.25	0.36	0.2	0.22	0.22	0.21	0.29	0.28	0.434639	0.460234
Cog6	0.05	0.12	0.55	0.06	0.09	0.04	0.09	0.09	0.1	0.23	0.1	0.22	0.46	0.54	1.1	0.37	0.06	0	0	0.15	0.29	1.1	0.58	0.29	0.23	0.09	0.06	0.34	0.23	0.07	1	0	0.12	0.27	0.6	0.08	0	0.06	0.09	0.09	0.09	0.12	0.14	0.16	0.36	0.347495	0.378503
Cog7	0.25	0.72	0.21	0.94	1	0.45	0.42	0.68	0.86	0.56	0.17	0.41	0.26	1.1	1.1	2.3	2.3	1	0.48	1.5	0.48	0.42	0.59	0.5	0.39	0.39	0.43	0.18	0	0.73	0.31	0	0.39	0.9	0.13	0.47	0.52	0.21	0.39	0.07	0.47	0.44	0.25	0.25	0.36	0.230363	0.265416
Cog8	0.19	0.03	0.14	0.06	0.24	0.17	0.3	0.09	0.18	0	0	0	0	0.36	0.006	0	0	0	0	0.17	0.3	0.03	0.13	0.27	0	0.08	0.11	0.06	0	0.09	0.07	0	0.62	0	0.09	0.09	0.17	0	0.16	0.08	0.08	0	0	0.22	0.03	0.801984	0.810535
Coil	0.75	0.26	0.56	0.71	0.27	0.71	0.4	0.32	0.56	0.12	0	0.07	0	0.23	0.09	0	0	0	0	0.14	0.07	0	0	0	0	0	0	0	0	0	0	0	0	0	0	0	0	0	0	0	0	0	0	0	0	2.01e-07	7.94e-07
Col11a1	0	0	0	0.12	0.35	0.02	0.39	0.04	0.05	0	0	0	0.05	0.04	0.02	0	0	0	0	0.29	0.35	0	0	0	0	0	0	0	0	0	0	0	0	0	0	0	0	0	0	0	0	0	0	0	0	0.209022	0.244757
Col12a1	1.9	4.6	5.1	7.8	6.5	7	7.8	8.9	9.2	7.4	5.1	7.6	8.5	5.6	8	10.3	9.2	8.8	9.1	7.8	7.9	6	8.2	7.6	8.3	8.7	6.4	13.1	11.8	13.2	11.2	9.9	9.9	8.5	12.2	15.7	7.6	6.9	6	5.2	4.6	4.9	3.7	3.9	3	2.66e-06	8.58e-06
Col14a1	0.6	2	2.7	6	5.9	3.3	11.6	9.9	13.7	23	17.9	24.1	20.4	13.3	15.2	21.2	22.8	19.3	21.5	17.9	18.7	17.4	23.5	22.9	23.2	27.3	23.7	34.8	30.8	31.8	26.6	18.1	19.4	23.8	25.8	39.7	14.8	15.9	14.7	5.6	7	6.7	3.6	4.7	5.2	3.09e-08	1.42e-07
Col15a1	0.32	0.32	0.2	0.79	0.79	0.36	0.97	0.73	1.1	3	1.6	2.1	1.7	0.73	1.6	7	5.6	4	4.4	3.4	3	3.1	4.5	4	5	4.5	3.9	6.3	9.8	5.7	6	2.4	9.5	4.6	5.2	7.7	9.7	9.9	8.9	6.3	5.3	6.6	6.2	6.9	7.3	6.29e-12	6.24e-11
Col16a1	0	0	0	0	0	0	0.07	0.09	0.14	0.13	0.09	0.21	0	0	0	0.12	0.06	0	0.17	0.12	0.03	0.05	0.04	0.42	0	0	0	0	0	0	0	0	0	0	0	0	0	0	0	0	0	0	0	0	0	0.268431	0.303179
Col17a1	0	0	0	0	0	0	0	0	0	0.09	0.06	0	0.02	0	0.08	0.07	0.02	0.18	0.16	0.09	0.19	0.08	0.3	0.31	0.22	0.35	0.15	0.14	0	0.21	0.18	0	0.13	0.33	0.27	0.33	0.08	0.02	0.09	0.009	0.02	0	0	0	0	3.13e-07	1.19e-06
Col18a1	2.7	1.2	0.87	0.55	0.89	0.65	1.5	1.9	2.3	1.2	0.88	1.1	1.7	1.8	1.7	1.5	2.4	8.7	1.7	1.2	1.3	1.7	2.9	2.3	12.8	2	9.9	2.6	1.6	2	1.8	0.77	2.6	2.4	3	4.6	3.1	3.6	4.8	2.9	3	18.3	10.9	3	8.4	0.00231888	0.00445257
Col1a1	2.3	4.4	5.1	11.1	12.2	8.1	29	18.4	26.2	23.6	22.2	23.6	20.7	21.5	35.2	96.9	59.4	83.2	63.9	63.6	51.9	33	36.8	59.1	62	74.5	62.8	149	169	124	136	191	122	39.5	55.3	145	105	58.4	83.4	120	66.6	79.3	39	37	29	2.05e-06	6.73e-06
Col1a2	3	2.7	1.5	13.6	13.5	8.7	23.9	8.7	12.5	3	16.5	12.4	3.2	12.5	9.2	46.2	45.2	50.7	31.5	40.2	31.8	23	20.6	23.3	46.9	47	37.9	45.1	61.2	55.2	54.3	99.1	96	31.2	32.7	72.9	54.3	20	44.3	37.6	40.2	41.8	23.2	20	15.9	1.38e-07	5.59e-07
Col28a1	0	0	0	0	0	0	0	0	0	0	0	0	0	0	0	0	0	0	0	0	0	0	0	0	0	0	0	0	0	0	0	0	0	0	0	0	0	0	0	0	0	0	0	0.02	0.03	0.0160682	0.0258791
Col3a1	0.23	0.31	0.36	0.64	1.6	1.4	1.6	1.8	2.8	1.1	1.3	1.5	1.1	0.57	0.51	3.7	3.4	3.1	2.3	2.7	2.6	1.3	0.79	1.5	1.1	3.2	2.5	4.3	5.8	3.8	3.2	13.1	7.9	0.92	1.3	3.6	1.9	1	2	0.23	0.18	0.27	0.3	0.47	0.43	0.000745383	0.00157227
Col4a1	0.54	1.3	1.4	1.2	1.7	1	2.6	1.5	2.9	0	3.5	3.5	3.8	4.1	5.4	5.9	6.8	4.2	4.1	1.8	2.2	2.3	7.9	3.5	4.1	12.3	2.7	48.2	34	25.5	8.5	7.1	13.4	3.7	3.9	7.6	6.3	4	5.4	7.9	6.8	6.4	1.4	2	1.3	0.0254612	0.0389269
Col4a2	0	0.5	0.36	1.1	0.95	0.79	1.6	0.84	1.6	2.1	0.9	1.4	1.6	1.5	1.8	3.8	2.8	2.8	2.8	2	1.8	1.6	2.9	2.2	3.4	4.3	5.5	5.4	2.5	3.7	4.1	3.8	5.4	2.3	3.4	6.1	7.3	3.2	4	6	5	4.5	1.8	1.9	2.1	1.09e-06	3.76e-06
Col4a3bp	0.7	1.1	0.59	0.69	0.8	0.51	1	0.93	1	1.6	0.51	0.56	1	2.1	2	1.7	1.2	0.98	0.85	0.82	0.59	1.5	1.3	1.3	0.96	0.7	1	1.5	0.88	0.52	1.3	0	1.9	1.6	1.8	1.3	1.7	1.4	0.98	0.78	0.8	0.72	0.64	1	1.4	0.729814	0.742384
Col4a5	0	0	0	0	0	0	0	0	0	0	0	0	0	0	0	0	0.09	0.31	0	0	0	0	0	0	0.29	0	0.18	0	0.12	0.02	0	0.29	0.41	0	0	0	0	0	0	0	0	0	0.18	0.29	0.25	0.0642206	0.0879724
Col4a6	0	0	0	0	0	0	0	0.03	0.04	0	0	0	0	0	0	0	0	0	0	0	0	0	0	0	0.22	0.25	0.07	0.15	0.21	0.33	0.16	0	0.27	0	0.18	0.35	0.3	0	0.22	0.05	0.2	0.15	0.07	0.1	0.17	0.00237768	0.00455257
Col5a1	0.13	0.59	0.32	0.48	0.72	0.38	0.75	1	0.65	1.5	0.44	0.8	1	0.74	0.87	0.95	0.93	0.98	0.7	1.4	1.4	0.53	0.89	0.65	0.75	0.61	0.8	1.3	0.95	1.2	1.1	0.83	0.84	0.54	0.54	1.3	0.63	0.05	0.45	0.23	0.22	0.13	0.005	0.05	0.11	1.42e-06	4.81e-06
Col5a2	0.11	0.5	0.21	0.1	0.65	0.2	0.33	0.25	0.24	0.52	0.07	1.2	0.37	0.99	1.1	0.86	1.3	1.1	0.33	0.51	0.48	1.1	1.1	1.4	0.63	1.6	0.43	1.3	2.5	1.9	1.5	1.4	1.5	1.1	1.5	2.1	0.39	1.2	0.27	0	0	0	0.25	0.17	0	2.12e-06	6.95e-06
Col6a1	0.68	2.9	2.8	21.8	16.3	4.9	19.8	18	26.4	48.2	40.1	43.1	36.9	28.4	38.9	84.5	86.2	87.9	72.4	64	59.2	35.6	54.6	46.3	42.9	56.6	48.6	83.5	85.8	77.1	83.7	67.8	79.5	25.3	35.7	94.2	62	28.3	43.5	54.7	37.4	42.5	18.9	19.7	22.2	7.62e-08	3.23e-07
Col6a2	0.46	1.8	1.7	8.1	12.6	3.6	16	9.4	15.6	29.1	33.1	28	25.1	26.8	27.6	69.9	67.1	59.2	58.9	44.9	38.1	24.4	38.3	33.2	29.5	42.5	30.7	44.4	37.1	49.4	70.4	25.9	58.9	20.6	33.8	72.2	45.3	24.2	36.2	38.4	26.2	37.2	11	11.6	12.2	1.34e-06	4.54e-06
Col6a3	0.16	1.1	1.5	8.9	7.7	3.1	14.1	11.2	16.6	35.2	27.4	33	28	20.3	27.9	52.6	50.8	52.6	49.3	40.4	32.8	26	34.9	33.1	31.2	42.1	32.1	47.8	52.1	53.4	53.9	39.2	52.2	18	25.4	66.4	41.9	18.9	26.7	36.5	27.9	31.5	11.3	11.6	11.1	2.76e-07	1.06e-06
Col6a4	0	0	0	0.45	0.47	0.06	0.71	0.46	9.5	5.6	1.8	3	2.9	2.1	3.8	25.6	10.7	8.8	13.5	15.9	4.8	3.4	14.4	2	0.73	1.1	1.2	3	3.8	3.4	3	1.6	5.3	1.2	1.7	2.6	1.3	0.95	1.6	0.52	0.49	0.4	0.2	0.1	0.29	0.00799949	0.0138396
Col6a5	0	0	0	0	0	0	0	0	0	0.76	0.28	0.2	0.15	0.06	0.13	3.2	3.7	3.7	2.4	1.6	1.7	0.55	1.5	1.4	0.3	0.47	0.39	2.4	1.2	1.4	1.6	0.58	2.3	0.16	0.43	2.7	2.3	0.54	1.8	0.9	0.49	0.69	0.27	0.27	0.67	1.95e-05	5.44e-05
Col6a6	0	0	0	0	0	0	0.02	0	0.06	0.1	0.08	0.25	0.13	0.23	0.18	0.23	0.07	0.07	0.11	0.08	0.14	0.01	0.37	0.17	0.07	0.13	0.21	0.53	0.37	0.18	0.23	0	0.04	0	0.01	0.14	0	0	0	0	0	0	0	0	0	0.00320051	0.00598188
Col7a1	0	0	0	0	0	0	0	0	0	0	0	0	0	0	0	0.13	0.22	0.14	0.07	0.21	0.22	0.15	0.3	0.19	0.15	0.19	0.18	0.73	0.6	0.75	0.94	0.7	1.1	0.35	0.59	1	0.51	0.63	0.31	0.02	0.06	0.11	0.05	0.21	0.34	3.79e-05	0.000100206
Colec12	0	0.09	0.29	0.66	0.44	0.24	0.79	0.67	1.1	0.25	0.54	0.47	0.5	0.31	0.16	0.8	0.53	0.22	0.27	0.38	0.28	0.25	0.32	0.6	0.54	0.59	0.59	0.49	0.3	0.53	0.19	0.44	0.33	0	0	0	0	0	0	0	0	0	0	0	0	0.000108509	0.000264654
Commd1	1.6	0.51	1.3	1.1	0.71	1	1	0.85	0	0	0	0	0.49	1.5	3.5	0.73	1.1	1.5	0	1.4	0.74	0.77	0.27	0.77	0.77	0.72	1.5	1	0	1.4	0.84	0	0.74	0.7	0.6	0.49	0.43	0.42	0	0	0	0	0.81	0.55	0.95	0.120774	0.15486
Commd10	1.4	0.55	0.29	1.6	0.93	1.9	0.45	1.7	1.1	1.8	0.48	0	2.4	0.03	0.49	2.2	1	2.1	1	0.8	0	0.27	0	1.1	1.7	1.6	2.1	0.58	0	0.85	0.77	0	0.96	0	0.34	1.5	0.83	0.57	0.86	1.1	0.88	0	0	0.47	1.4	0.542642	0.563207
Commd2	1.8	4.4	2.1	0.56	2	2.6	1.4	2.1	2.8	0.94	0	0.93	2.4	0.15	2.8	2.3	3	2.1	1.1	1.2	1.8	0.61	2.2	2.1	3	1.8	2.6	0.83	0.63	0.97	0.66	0	1.8	0.38	0.97	2.1	0.94	0.58	0.95	0.27	1.1	0.79	0.82	0.99	1.6	0.0741073	0.100017
Commd3	4.9	3.8	5.8	5.8	4.7	4.3	3.9	2.6	0.84	7.6	1.8	4	3	6.6	3.5	8.2	4.2	7.1	3.5	3.5	2.3	4.6	3.8	5.3	2	1.3	3.1	2.9	2.3	1.4	0.97	1.9	1.3	6.5	3.4	3.8	0.81	1.4	2.7	0	2.8	5.6	6	1.4	0.98	0.101858	0.133027
Commd4	0.83	0.51	1.4	0.93	0.94	0.56	1.2	1.2	0.69	1.1	0.4	0	0.76	0.73	0.57	0	0	0	0.35	0.54	0.82	0.37	0.96	0.86	0.28	0.36	0.51	0.56	0	0.19	0.28	0	0.96	0	0.6	0.37	0.55	0.05	0.3	0	0	0	0.2	0.27	0.52	0.000140687	0.0003363
Commd5	0	0.6	1.1	0	0	0	1.2	1.2	0.77	0.84	0.46	0.04	1.1	0.65	1.2	0.74	0	1.6	0.78	0.51	0.19	0.41	0.98	1	0.91	1.2	0.85	0.66	0	0.85	0.03	0	0.28	0.24	0.68	2.4	0.7	0	0.25	0.32	0.29	0.19	0.53	0.53	1.5	0.634831	0.6512
Commd6	0.73	1.5	1.1	0.96	0	1	0.76	0.7	0.58	1.1	0.78	1.4	0.58	1.7	0.3	2	0	0.62	0	2.2	1.8	1.8	0.65	0	0.87	0.87	0.86	0	0	0	0	0	0	1.1	2.7	0	0.46	0.62	0	0	0.39	0.45	0	0	0	0.0647164	0.08862
Commd7	0.35	0	0.7	0	0.56	0.63	1.5	0.27	0.03	0	0	0	0	0.34	0.18	0	0	0	0.05	0.19	0.37	0.11	0.11	0	0.41	0	0.34	0.22	0	0.12	0	0	0	0	0	0	0	0	0	0	0	0	0	0.4	0.32	0.0470898	0.0669936
Commd8	0.98	0.34	0.88	1.1	0.88	0.72	0.97	0.54	0.87	1.1	0.37	0.25	1.4	0.43	0.42	0	0	0	0.45	0.66	1	0.34	1.1	1.8	1.2	0.38	1	0.67	0.92	0	0	0	0	1.5	1.1	1.6	0.79	0	0.43	0	0.45	0.27	0	0.44	0.5	0.100086	0.130847
Commd9	0.66	3.2	1.2	2.3	1.1	0.79	1.9	2.4	0.4	4.4	1.2	0.91	1.7	2.7	1	2.6	2.1	1.8	0.53	1.5	1.1	3.2	2.5	1.5	5.1	1.6	2	1.4	0.94	1	0.6	0.56	1.6	2	1	1.7	1.4	1.1	1.4	0.26	0.71	0.39	0.56	1.1	1	0.0777203	0.104379
Comt	5.3	1.9	1.1	3.3	2.5	2.4	3.7	3.7	3.4	4.5	2	2.8	4.7	2.6	3.5	4.9	4.8	3.8	4.9	2.4	4.5	4	4.6	3.7	6.1	5.8	8	5.6	5	7	5.5	5.4	3.8	3.9	4.1	6.6	4.7	5.8	5.4	5.7	4.3	5	5.5	5.8	5.3	1.62e-05	4.6e-05
Comtd1	0	0	0	0	0	0	0.44	0.08	0.08	0	0	0	0.24	0.08	0	0	0	0	0	0	0	0.86	0.55	0.48	0	0	0	0	0	0	0	0	0	0.88	0.86	0.99	1	1.4	1.9	2.7	2.5	3.3	1.5	1.5	1.4	2.63e-13	3.57e-12
Copa	12.4	12.9	13.2	16.4	14.5	15	14.9	20.3	18.1	18.8	13.9	15.6	17.3	16.5	14.6	19.3	23	20	17.6	14.7	15.5	12.1	16.1	14.6	14.5	13.8	13.3	11.8	15.1	15	14.1	10.9	14.8	12.3	12.1	15.2	16.8	16	17.1	28.8	14.8	13.7	10	11.1	13.8	0.809489	0.817581
Copb1	10.4	8.2	9.1	11.5	12.4	10.1	12.9	13.8	13.8	15.1	9	9.8	13.4	11.9	12.2	15.3	15.8	13	12.1	14.8	15.9	8.7	10.2	9.5	9.3	11	12.5	13	13.7	10.7	9.8	8	13.5	10.7	11.3	11.9	11.3	12.6	11	9.8	11.6	10.4	11.6	12.1	14.3	0.858134	0.863759
Copb2	13.9	12.9	11.6	15.6	15.8	13.9	15	13.4	11.4	13.9	11.6	9.8	12.7	15.7	13.1	15.3	16.3	13.7	16.3	17.5	13.3	9.8	13.7	12.8	13.6	12.7	13.2	10.6	7.1	9.6	10.2	4	11.7	10.9	10.1	12.9	14.1	11.8	11.8	8.4	13.5	8.4	8.9	9.5	9.9	0.0608461	0.0838134
Cope	7.7	7.2	8	8	13.6	13.7	14.8	14.5	15.6	15.6	10.7	11.3	13.8	10.3	11.4	21.7	20.5	16.5	13.8	17.4	22.6	9.5	10.1	12.8	13.3	16.1	19.4	17.4	16.5	19.7	17.6	12.5	14.7	9	9.4	16.5	15.2	9.7	12.4	10.9	7.1	16.5	16.6	17.3	14.6	0.0120381	0.0200679
Copg1	19.3	14.2	14	24.7	23.7	21.8	24	16.9	25.8	27.8	11.7	23.8	19.1	21.8	18.5	33.1	27.8	18.5	21.1	22.8	18.5	16.7	20.6	20.5	16	19.6	22.2	20.9	23.7	27.7	21.5	10.1	20.1	10.7	14.2	24.4	24.9	19.7	24.3	21	14.9	15.1	18.3	18.9	21.7	0.942148	0.944485
Copg2	2	1.6	2.1	1.6	1.9	1.9	2	2	1.8	2	1.2	1.9	1.1	2	1.9	3.7	3.3	1.9	2.2	2.9	2.6	3.2	2.5	2.2	1.7	2	1.7	1.5	1.1	2.7	1.4	0.85	2.2	2.6	3.5	2	2.4	0.83	1.4	1	1.6	1.4	1.7	1.5	1.9	0.00594758	0.0105585
Cops2	10.4	11.3	11.1	7.7	10.2	10.4	10.1	9.5	9.7	8.2	6.4	8.3	8.7	8.8	7.4	4.4	6.4	6	3.5	6	7.5	8.7	8.2	9.2	3.9	5.4	3.9	3.7	2.9	4.2	3.4	1.7	4	4.9	2.4	4.1	3.2	3.1	4	2.8	2.3	2.4	2.5	2.9	2.9	1.63e-11	1.5e-10
Cops3	6.3	4.9	9.3	4.6	9	7.1	7.8	8	9.2	4.9	2.7	5.2	3.3	6	5.4	7.3	4.1	6.3	3.1	3.8	3.8	3.4	4.3	2.8	3	3.6	3.9	2.4	2.5	4.1	3.5	0	4	2.3	2.2	3.7	1.8	3.5	1.8	2.6	2.8	2.5	1.7	2.6	3	1.07e-06	3.7e-06
Cops4	15.9	15.1	11.6	12.8	14.7	16.8	13.7	14.3	16	16.8	9.5	10.4	16.1	12.9	9.5	11.1	9.9	10.8	8.6	9.5	11.1	8.6	11	9.9	6.2	8.2	6.5	7.7	5.7	6.4	7.3	2.5	6.6	7.9	5.3	6.5	5.6	4.9	4.2	4.1	5.6	5.2	3.6	4.8	4.5	1.48e-12	1.69e-11
Cops5	12.6	8.8	10.4	6.3	13.4	6.4	14.2	9.9	9.7	6.9	6.7	8.6	8.4	7.4	6.2	7.1	9.2	14.8	5.7	4.8	5.4	5.2	6.9	4.6	21.4	26.6	26.1	3.6	2.6	7.1	15.1	5.8	5.3	7.6	5.8	8.9	2.1	14.9	26.8	5.5	2.9	10.9	26.6	10.4	3.5	0.664746	0.679707
Cops6	9.8	9.3	10.6	10.7	11.1	10.6	11.4	11	11.2	10.7	7.6	6	10.8	10.2	9.3	7.8	7.8	4.7	5.3	5.6	8	7	9.2	5.5	5.1	5.8	6.4	4.5	6.7	6.4	4.4	3.6	6	6.4	4.7	4.3	2.4	2.5	4.5	2.8	3.8	2.1	2.2	2.4	3.5	2.64e-15	5.78e-14
Cops7a	9.2	6.8	6.1	4.5	5.7	6.1	7.3	4.6	10.8	6.7	2.5	6	5.5	3.8	4.3	8.4	7.7	5.5	4.5	5.2	4.3	3.6	5.6	4.6	4.9	4.8	5.2	2.4	0.66	3.4	4.5	1.2	4.8	2.1	5.3	6.8	3.3	3.3	5.3	1.7	3.2	2	2.6	2.4	3.4	0.00162401	0.00321369
Cops7b	7.2	2.5	6.1	2.5	6.8	7.2	2.5	7.6	2.1	2.1	1.2	1.9	1.4	1.3	2	2.6	2.3	5.8	1.8	1.9	1.7	1.5	0.93	0.78	1.1	6.1	1.2	0.83	0	6.9	1.4	0	0.49	0.37	0.7	0.09	0	0	0	0	0.2	0.36	0.27	0.56	0.56	0.000766296	0.00161283
Cops8	12.2	12	12.2	11.8	9.8	13.9	6.7	6	9.7	10.5	4.1	5.6	10.4	11.3	8.9	18.5	12.9	11.4	6.1	7.6	9.7	5.1	6.6	8.3	7.6	10	7.2	8.4	7.4	4.9	7.5	5.6	7.4	6.1	6	3.2	2.8	7.7	4.1	1.4	1.4	2.5	4	4.3	6	0.000115169	0.000279389
Copz1	12.9	11.6	10.7	15.1	11.9	12	16.8	16.5	15.3	20.8	8.6	11.6	18.6	15.1	11.6	22.1	22.1	18.8	13	19.3	18.8	11.7	8	16.3	12.8	12.4	13.5	13.3	16.6	13.2	16.6	17.5	15.6	12.9	13.1	9.4	12.5	11.3	10.5	11.5	10.2	11.6	11.1	7.1	11.7	0.00906597	0.0155065
Copz2	0	0	0	0	0	0	4.7	0	0.89	0.94	0	0.63	0	0	0	0.6	0.44	0	0	0	0	0	0	0	0	0	0	2.6	0	1.6	0	0	0	0	0.43	1	0.96	1	0.6	0	0.44	0.75	0	0	0	0.856436	0.862163
Coq3	0	0.21	0.22	0	0	0	0.28	0.27	0.15	0.24	0.15	0.14	0.25	0.19	0.11	0	0	0	0.05	0	0.47	0.07	0.21	0.13	0.5	0.71	0.72	0.51	0	0.72	0.45	0	1.2	0.52	0.58	0.56	1.2	1.2	0.96	0.83	0.76	0.64	0.98	1.1	1	9.73e-09	4.94e-08
Coq4	0.13	0	0.02	0.36	0.18	0	0	0	0	0	0	0	0	0.15	0.65	0	0	0	0	0	0	0	0	0	0.21	0	0.46	0	0	0	0	0	0	0	0	0	0.31	0.36	0.47	0.32	6.9	0.3	0.51	0	0.81	0.0198734	0.0312745
Coq5	0.06	0.2	0.54	0.59	0.43	0.37	0.97	0.52	0.25	0.45	0	0.28	0	0.15	0.31	0.67	0.53	0.41	0	0.42	0.16	0.32	0.61	0.54	1.2	0.46	0.41	0.57	0.28	0.67	1.6	0	1.5	1	0.96	0.4	2.6	1.7	1.9	1.5	1.3	1.2	2.3	1.7	2.9	9.55e-11	7.36e-10
Coq6	0.9	0.68	0.28	0.2	0.89	1	0.87	1.2	1	0.69	0.14	0.32	0.12	0.63	0.34	0.31	0.29	0.43	0.44	0.2	0.87	0.41	0.48	0.23	0.28	0.44	0.83	0.28	0.28	0.57	0.6	0	1.1	1.1	1.7	0.89	1.6	0.62	1.7	1.1	1.2	0.67	0.92	1.3	1.8	0.000421859	0.000933708
Coq7	0	0.25	0.19	0	0	0	0	0	0	0.26	0	0.37	0	0	0	0.06	1	0	0.08	0.21	0.27	0	0.51	0.29	0.45	0.76	0.79	0.26	0.54	0.28	0.3	0	1.6	0.24	0.45	0.33	0.65	0.72	0.78	1.4	1.1	0.28	1.8	1.4	0.88	5.51e-07	2.02e-06
Coq9	0.47	0.49	0.63	0.69	0.85	0.32	0.35	0.32	1.4	0.52	0	1.1	0	0	0	2.8	3.2	0.52	0	0.19	0.36	0.89	2.1	2.1	0	1.6	1.1	0	0	0	0	0	0	8.4	9.1	4.8	12.1	14.2	10	8.7	12.3	9.7	10.5	9.9	6.3	4.26e-14	7.01e-13
Coro1a	2.4	1.1	0.9	2.7	1.5	1.6	1.7	1.6	1.3	2.1	2.3	4	5.2	3	1.5	4.2	0.74	1.9	1.3	1.3	1.2	1.6	0.79	1.8	2.1	2	1.9	1.8	1.6	1.4	1.9	3.1	2.9	3.7	4.4	6.1	5.2	7.5	8.2	1.7	1.9	2.9	1.4	1.9	2	0.0824886	0.110186
Coro1b	10.5	7.9	6.3	8	12.9	10.2	11	9.2	9	7.2	8.9	8.4	7.9	7.7	8.9	13.6	16.7	14.6	10.3	8.1	10.1	12.9	11.5	15.6	8.6	12	10.5	17.1	9.2	11.8	8.2	4.5	20.3	18.1	16.2	15.8	16	14.3	16.4	11.1	14.5	11.8	15.8	17.5	13.8	0.000125423	0.000302449
Coro1c	12.3	12	13.2	17	16.3	17	13.7	11.8	11.5	21.1	15.1	15.9	13.9	33.4	14.5	29.1	31.5	22.1	18.6	21	21.2	18.8	28.7	18.1	27.6	26.7	24	32.5	16.5	22.6	25.4	10.7	47.9	23.9	24.8	29.3	27.9	23.1	24.3	29.6	32	29.1	25.7	34.2	36.7	1.91e-05	5.34e-05
Coro2a	0	0	0	0	0	0	0.14	0.04	0	0.24	0	0.66	0	0	0	0.06	0.26	0	0	0.22	0.22	0.28	0.21	0.31	1.7	0.22	0.64	0	0	0	0.15	0	0.28	0.26	1.4	0.16	0.09	0	0.23	0.42	0.39	0.61	0.68	0.58	0.9	0.0404516	0.0586678
Coro2b	0.56	0.88	0.65	0.69	0.97	0.34	0.68	0.71	0.51	0	0.09	0.43	0	0.44	0.4	0.21	0.18	0	0.06	0.17	0.27	0.15	0.36	0.43	0.1	0.11	0.08	0.31	0.26	0	0.11	0	0.13	0	0.07	0.23	0	0	0	0	0	0	0.03	0	0.01	2.85e-07	1.09e-06
Coro7	1.3	0.82	1.6	1.4	2.1	1.6	2	1.7	1.5	1.2	0.55	0.46	0.95	0.83	0.71	1.2	1.5	0.92	0.62	0.91	0.86	0.36	1.4	1.5	1.5	1.2	2.5	0.75	0.49	1.4	1.5	0	2.1	1.2	1.2	1.5	0.99	1.1	0.47	0.74	0.39	0.48	0.63	0.81	0.74	0.0350979	0.0517537
Cotl1	61.7	62.5	79.4	75.9	79.2	78.5	114	121	119	137	82.5	99.5	140	115	107	72.9	80.4	118	85.3	64.8	89	106	102	89.7	95	72.8	91.6	36.6	40.6	47.8	59.8	61.7	54.3	86.4	96.1	66.9	71.6	44.2	59.8	89.2	76.3	55.9	85.5	91.6	61.8	0.00734096	0.0128275
COX1	5.4	5.3	4.8	4.8	4.4	4.3	4.2	3.4	4.2	5.9	2.9	5.5	2.2	6.7	6.6	6.3	5.3	7	10	8	4.3	6.2	5	7.2	5.7	5.6	6.8	6.8	4.9	9.7	11.8	1.4	19.5	14.8	16.2	17.2	31.8	26.4	23.9	21	19.9	25	16.8	18.7	22.7	1.48e-13	2.16e-12
Cox15	0.85	0.39	0.31	0.46	0.46	0.08	0	0	0	0.36	0.22	0	0.22	0.32	0.21	0	0	0	0.16	0.35	0.61	0.07	0.002	0.36	0.71	0.22	0.44	0.4	1.1	0.47	0.38	0	0.81	0.56	0.42	0	0.55	0.53	0.61	0.51	0.85	0.44	1.4	1.3	1	0.000233951	0.000540883
COX2	57.8	45.7	46.5	57.8	62.1	55.3	71.7	51	54.8	54	53.2	53.9	47	57.5	57.5	69.1	67.7	62	64.4	65.4	73.3	93.5	83.1	80.3	88.4	83.3	86	71.3	110	93.3	116	127	110	147	137	93.3	202	183	197	299	286	246	219	213	194	3.54e-19	2.32e-17
Cox20	0	0	0	0	0	0	0	0	0	0.71	1.7	0	2.1	0	1.5	0	0	0	0	0	0	1.2	1.8	0	0	0	0	0	0	0	0	0	0	3.2	0	2.2	0	4.3	1.6	0	6.4	5.9	4.8	1.9	0	0.000167749	0.000396178
Cox4i1	63.9	47.7	50.4	59.4	60.9	61.9	67.2	69.4	73.5	79.5	53.6	46.8	93.2	57.5	55.3	87.1	76.2	89.7	70.9	66	69.2	79.2	65.2	92.3	91	90	72.4	113	93.3	96.4	92.8	48.8	91.7	137	135	108	260	245	258	296	281	262	271	257	243	1.02e-27	7.85e-25
Cox4i2	0	0	0	0	0	0	0.06	0.04	0.54	0	0	0	0	0	0	0.58	0.75	0	1.2	0.51	0	0	0	0	0.09	0.17	0.22	0.42	0	0.58	0	0	0	0	0.09	0.66	0	0	0	0	0	0	0	0	0	0.0149277	0.0242725
Cox5a	26.7	40.9	37.9	23.7	39.6	25.9	47.4	24.7	52.6	59.2	22.5	32.4	40.4	49.9	47.7	23.9	86.6	76	42.4	27.9	41.2	63	72.7	67.6	67.7	69.4	61.4	45.4	33.5	54.7	55.3	0	52.2	97.8	121	47.5	139	206	91	169	198	86.8	150	160	155	2.08e-12	2.31e-11
Cox6a1	0	0	0	0	0	0	0	0	0	0	0	0	0	0	0	0	0	0	0	7.7	16	0	0	0	0	0	0	0	0	0	0	0	0	0	0	0	0	0	0	0	0	0	0	29.5	65.3	0.0433364	0.0623102
Cox6b1	180	93.7	103	135	149	138	103	81.9	83.1	129	70.8	68.6	116	102	77.4	144	164	196	120	110	135	141	145	202	176	158	160	154	137	158	212	129	214	289	287	180	359	402	381	589	638	554	541	500	537	1.62e-19	1.18e-17
Cox6c	82.9	54.6	19.4	70.9	72.6	64.6	84.3	55.6	87.7	39.5	62	67.9	33	28.9	40.7	87.1	106	82.1	85.7	51.6	55	118	66.7	124	111	97.3	73.7	127	21.3	94.2	74	59.6	81.5	207	201	145	253	278	315	260	172	376	219	183	162	6.83e-12	6.73e-11
Cox7a1	0	0	0	0	0	0	0	0	0	0	0	0	0	0	0	0	0	0	0	0	0	0	0	0	0	0.34	1.9	0	0	0	0	0	0	0	0	0	53.1	41.3	51.4	67.7	74	57.8	50.6	58.8	0	3.58e-17	1.32e-15
Cox7a2	48.7	32.1	44.8	57	47.5	52.9	65.4	67.5	66.3	95.1	63.2	66.9	71.9	51	50.6	81.8	97.4	76.5	59.3	49.6	67.2	70.2	51.7	76.1	81.4	80.6	73.1	93	84.4	61.2	47.1	96.3	55.2	101	109	57.8	157	122	168	166	170	120	144	133	139	7.83e-15	1.53e-13
Cox7a2l	0	0	0	0.52	0.39	0.29	0	0	0	0	0	0	0	0.07	0.22	0	0	0	0	0	0	0	0	0	0.39	0.64	0.67	0	0	0	0.81	0	1.1	0.93	1.2	1.4	1.2	0.47	0	0	0.73	1.5	0	0	0	0.138874	0.172717
Cp	0	0	0	0	0	0	0	0	0	0	0	0	0	0	0	0	0	0	0	0	0	0.03	0.13	0.04	0.25	0.1	0.21	0.35	0.28	0.92	0.54	0.8	2.4	0.91	0.78	1.8	0.92	0.88	2	0.16	0.17	0.12	0.41	0.5	0.63	0.00807843	0.0139699
Cpa1	0	0	0	0	0	0	0	0	0	0	0	0	12.4	77.6	25.2	0	0	0	0	0	0	4.1	4	0.55	16.4	0.91	0.12	0	0	0	0	0	0	0.87	4.6	0	0	0	0	0	0	0	0.16	0.64	2.5	0.242737	0.277506
Cpa2	0	0	0	0	0	0	0	0	0	0	0	0	10.3	34.5	7.6	0	0	0	0	0	0	1.5	0.98	0	6.6	0.27	0	0	0	0	0	0	0	0	0	0	0	0	0	0	0	0	0	0	0	0.182281	0.217322
Cpa3	0	0	0	0	0	0	0	0	0	0	0	0	0	0	0	0	0	0	0	0	0	0	0	0	0	0	0	0	0	0	0.18	0	0.2	0	0	0	0	0	0	0	0	0	0	0	0	0.318659	0.35285
Cpa4	0	0	0	0	0	0	0	0	0	0	0	0	0	0	0	0.59	0.34	0.18	0.27	0.25	0.44	0.13	0.94	0.74	2	3	2.5	4.9	0.45	2.8	4.1	0	3.3	0.66	1.8	1.4	0.59	0.22	0.09	0.21	0.19	0	0.18	0.12	0.2	0.000148223	0.000352887
Cpb1	0	0	0	0	0	0	0	0	0	0	0	0	0.61	5.7	2.7	0	0	0	0	0	0	11.2	10.8	0.5	35.7	2.8	0	0	0	0	0	0	0	13.3	11.1	0	0	0	0	0	0.72	2	2.9	2.6	4.3	0.216052	0.251645
Cpd	0.69	0.58	0.6	1	0.64	1	0.66	0.81	0.76	1	0.47	3.2	0.69	0.56	0.61	0.93	0.64	0.85	0.82	0.86	0.63	1.1	1.5	1.4	1.3	1.5	1.3	0.94	0.75	0.98	0.98	0.68	1.5	0.83	1.2	1	1.3	0.44	0.74	0.45	0.83	0.58	1	1	1.5	0.540163	0.56091
Cpe	0.12	0.12	0.51	0.37	0.34	0.35	0.55	0.35	0.46	0.2	0.13	0.4	0.38	2.2	0.87	1	0.48	0.45	0.39	0.22	0.31	0.36	0.68	0.55	1.4	0.88	0.75	0.95	0.33	1.4	0.81	0	1.2	1.3	2.3	3	1.6	1.4	1	1.1	1.7	2.6	1.1	1.5	2.4	0.000615122	0.00132328
Cpeb2	0	0	0	0	0	0	0	0	0	0	0	0	0	0	0	0	0	0	0	0	0	0	0	0	0	0	0	0	0	0	0	0	0	0	0	0	0	0	0	0	0	0	0	0.12	0.12	0.0132615	0.0218736
Cpeb4	0	0	0	0	0	0	0	0	0	0	0	0	0	0.06	0.04	0	0	0	0.02	0.1	0.04	0	0.12	0.05	0.1	0.12	0.13	0	0	0	0	0	0	0	0.07	0.08	0	0	0	0	0	0	0.09	0.02	0.08	0.0532919	0.0747488
Cplx2	0	0.87	1.9	0	0	0	0	0	0	0	0	0	0	0	0	0	0	0	0	0	0	0	0	0	0	0	0	0	0	0	0	0	0	0	0	0	0	0	0	0	0	0	0	0	0	0.168655	0.203638
Cpm	1.5	0.98	2.1	0.9	1.8	2.1	2.4	1.3	1.9	1.3	1.5	2.3	1.1	1.2	1	0.26	0.14	0	0	0.02	0.19	0	1.5	0.13	0	0	0	0	0	0	0	0	0	0	0	0	0	0	0	0	0	0	0	0	0	3.88e-15	8.1e-14
Cpn1	0	0	0	0	0	0	0	0	0	0	0	0	0	0	0	0	0	0	0	0	0	0.33	0.44	0.37	0.41	0	0.18	0.25	0	0.15	0.1	0	0.27	0	0	0	0	0	0	0.14	0.22	0	0.16	0.11	0.22	0.0153495	0.0248636
Cpne1	7.7	6.5	7.7	5.6	8.3	8.2	6.5	5.9	4.8	8.5	7.8	7.3	8.1	7.3	6.4	6.6	5.4	8.7	5.4	6.3	6.9	7.5	6.5	6.8	7.4	5.4	5.4	5.3	3.7	4.4	3.4	1.2	4.5	4.6	3.1	2.9	2.8	3.7	2.8	1.3	1.9	2.4	3.1	2	2.2	1.03e-08	5.21e-08
Cpne2	0	0.39	0.03	0	0.04	0.04	0.06	0	0.05	0	0	0	0	0.07	0.11	0.06	0.17	0	0.03	0.1	0.07	0	0.1	0.06	0.04	0.17	0.1	0.58	0.42	0.55	0.33	0.42	0.34	0.1	0	0.54	0.5	0.17	0.09	0.08	0.02	0.13	0.04	0.49	0	0.0450365	0.064381
Cpne3	5.1	5	6.7	6.5	6	4.5	6.5	5.9	6.3	13.4	8.6	10.2	11.5	7.9	7.8	11.5	9.6	9.9	9.5	10.4	11.9	8	9.7	12	8.3	9.9	9.1	7.1	6.7	6.1	6.8	2.7	5.9	9.1	8.6	8.2	10	7.9	8.9	6.6	7.6	5.1	8	7.4	7.6	0.265326	0.30007
Cpne5	0	0	0	0	0	0	0	0.1	0.03	0	0	0	0	0	0	0	0	0	0	0	0	0	0	0	0	0	0	0	0	0	0	0	0	0	0	0	0	0	0	0	0	0	0	0	0	0.21121	0.246754
Cpne7	0	0	0	0	0	0	0	0	0	0	0	0	0	0	0	0	0	0	0	0	0	0	0	0	0	0	0	0	0	0	0	0	0	0	0	0	0.02	0	1.7	0	0	0	0	0	0	0.128461	0.163034
Cpox	4	0.31	0.71	1.8	2.2	1.8	2.6	2.2	2	3.8	1.6	1.5	3.3	3.3	2.1	5.8	6.5	6.8	4.8	5.1	7	5.7	4.1	6	8.2	6.5	7.3	5.6	6.4	5.4	4.7	5.5	5.5	4.5	5.3	4.8	8	5.9	9.8	4.5	5.5	4.1	5.4	5.8	7.6	2.06e-11	1.83e-10
Cpped1	1.8	1.7	1.6	1.7	2.7	2.2	1.1	1.9	2	2.7	0.37	0.84	0.58	3	0.67	10.9	12.5	0	1.3	1.9	1.4	0.96	6.6	6.6	8.9	1.4	8.3	3	7.7	2.9	7.6	7.7	6.2	2.7	2.6	3.1	6.1	1.5	5	0.31	0	5.9	1.4	1.6	5.2	0.00350189	0.00649299
Cpq	0.33	0.72	0.46	0.77	0.77	8.9	0.32	10.4	15.8	1.7	0.57	1.2	0.51	1.1	0.92	3.1	2.7	4.3	1.8	7.7	4.9	8.3	3.3	9.5	9.6	10.2	11.1	2.4	2.4	2.9	7.3	2.7	7.7	3.2	10.9	4.2	8.7	4	3	0.14	7.3	3.2	4.4	2.6	6.7	0.102066	0.133253
Cps1	0	0	0	2.7	3.4	2.7	0.96	0.67	0.44	0	0	0	0	0	0	0	0	0	0	0	0	0	0	0	1.1	0.07	0.49	0	0	0	0	0	0	0.12	0.26	0.02	0	0	0	0	0	0	0.05	0.26	0.02	0.0228428	0.0353675
Cpsf1	1.3	1.3	1.4	1.3	1.4	1.6	1.1	1.6	1.8	1.4	0.74	1	1.5	1.3	1.4	1.2	0.69	0.61	0.34	0.76	0.49	0.26	0.87	0.46	0.3	0.46	0.35	0.56	0.25	0.3	0.39	0.29	0.47	0.27	0.3	0.4	0.24	0.27	0.94	0.02	0.06	0.22	0.09	0.09	0.15	2.9e-14	4.95e-13
Cpsf2	2.7	2	2.6	1.6	1.9	1.8	1.6	2.2	2.1	1.2	1.3	1.9	2.3	1.4	0.69	0.78	0.87	0.64	0.65	0.86	1.3	0.13	0.83	0.5	0.53	0.61	0.62	0.57	0.37	0.53	0.47	0.72	0.79	0.2	0.09	0.46	0.25	0.1	0.27	0.03	0.08	0.14	0.1	0.15	0.18	2.01e-14	3.58e-13
Cpsf3	1.3	2.1	2.9	3.1	1.6	1.8	2.5	1.9	2.3	3.4	0.87	1.5	3.5	1.9	1.4	1.6	1.3	0.54	0.84	0.66	0.7	0.57	0.77	0.64	0.43	0.75	1.7	0.52	0.58	0.33	0.29	0	0.58	0.38	0.25	0.45	0.36	0.18	0.29	0	0	0	0.05	0.22	0.31	1.94e-11	1.75e-10
Cpsf3l	0.5	1.2	1.2	0.39	0.97	0.26	1.2	0.41	0.44	1.2	0.44	0.73	0.41	0.71	0.51	0.28	0.42	0	0	0.17	0.43	0.18	0.34	0.61	0.22	0.21	0.25	0.17	0	0.49	0	0	0	0.17	0.16	0.16	0	0	0	0	0	0	0	0	0	7.05e-09	3.68e-08
Cpsf4	2.4	1.8	2.6	3	1.6	3.5	2	1.8	2.2	1.8	1.3	1	2.2	0	1.5	2.1	0.92	1.1	1.6	1.9	1.5	0	0	0	1.3	1.2	0.66	1.4	0.84	0.85	0.53	0	0.68	1.1	0.69	1	0.86	0	0.81	0	0	0	0	0	0	5.16e-07	1.89e-06
Cpsf6	12.8	15.8	9.1	12.6	10.3	13.9	11.6	16.1	15	11	5.1	7.1	11.2	10.3	7.2	9.4	5.4	7.1	7.3	5.3	6.4	5.5	4.9	5.1	5.7	6.7	6.4	2.5	4.2	3.8	1.8	2	5.2	3.3	3.2	3.1	1.7	3.1	2.5	0.99	0.29	1.4	1.4	1.5	2.2	1.65e-12	1.86e-11
Cpsf7	4.7	3.3	3.7	3.5	6.3	5.2	15.6	3.8	5.1	3.6	2.7	4.2	4.2	2.3	2.7	1.7	2.3	0.91	2.6	2.5	1.7	2.3	2.1	3.6	1.9	2.2	2.8	1.2	1.9	2.3	2	0	2.3	0.89	1.6	1.2	0.44	0.45	0.21	0	0.27	0.16	0.21	0.3	0.49	3.66e-06	1.16e-05
Cpt1a	0.71	0.35	0.009	0.59	0.34	0.2	0.3	0.35	0.17	0.09	0.1	0.18	0.26	0.3	0.71	1.5	0.8	0.99	0.49	1.8	1.3	1.8	2.9	2.3	7.3	6.2	7.5	8.6	7.9	10.9	14.2	7.9	12.2	10.9	12.1	12.5	12.1	11.5	10.7	8.6	8.4	7.7	6.1	5.9	8.8	2.73e-07	1.05e-06
Cpt2	1.8	1.7	2	2.3	1.7	1.4	1.7	1.8	2.3	2.5	1.9	2.2	3.9	2.5	4.3	4.4	5.6	3.4	4	3.1	3.2	4.5	4.2	5.3	7.4	6	5.4	7	8	6.7	7.1	5.6	7.7	8.7	7.1	9.5	10.6	9.6	11.3	31.2	22.4	8.2	6.8	8	9.6	2.28e-07	8.93e-07
Cpxm1	0	0	0	0.14	0.1	0.51	0.05	0.11	0.03	0	0	0	0	0.05	0.02	0	0	0	0	0	0	0	0	0	0	0	0	0	0	0	0	0	0	0	0	0	0	0	0	0	0	0	0	0	0	0.0264518	0.040249
Cr1l	0	0	0	0	0	0	0	0	0	0.79	0	0.18	0.86	0.48	0.66	0	0	0	0.53	0.37	0.64	0.62	1.1	0.78	1.5	1.2	1.1	0.87	0.85	1.1	0.82	0	1.3	0.62	1.2	1.1	0.76	1.2	1.2	1	1	0.52	0.43	0.63	0.92	0.000118135	0.000285952
Crabp1	29.3	19.9	20.6	19.1	46.8	45.9	20.6	23	34.6	6.9	10.2	6.5	14.5	14.7	21.7	9.7	4.1	2.4	0	3.5	3.1	0.23	0.31	0.98	1.1	0.33	1.5	0.1	0	0.15	0	0	0	0	0	0	0	0	0	0	0	0	0	0	0	7.03e-11	5.58e-10
Crabp2	17.3	3.9	4.8	3.1	7.1	10.4	2.6	4.1	5.6	1.5	0.81	1.5	0.97	0.72	0.24	5.4	5.5	2.5	3.5	9.4	1.9	2.4	5	4.5	1.5	1.5	5.7	0	0	0	0	0	0	0	0	0	4.1	0	0.09	0	0	0	0	0	0	0.0246389	0.037828
Cradd	0.49	0	0.59	0.25	0.28	0.22	0.3	0.76	0.39	0	0	0	0.42	0.32	0.29	0	0	0	0	0	0	0.51	0.87	0.3	0	0	0	0	0	0	0	0	0	0	0.61	0.89	0.47	0.46	0.36	0	0	0	0.25	0.46	0	0.317407	0.35199
Crat	0.3	0	0.03	0.07	0.13	0	0.15	0.12	0.08	0	0	0	0.07	0	0.07	0	0	0	0.07	0.19	0.24	0.22	0.42	0.2	0.52	0.87	0.92	1.1	0.16	0.43	0.36	0.5	0.83	1	0.67	1.1	1.9	2.6	2.6	2.7	2.8	2.7	2.9	3.4	4.8	5.74e-19	3.52e-17
Crbn	0	0	0	0	0.08	0.05	0.17	0	0.15	0	0	0	0.07	0	0.03	0	0	0	0	0.29	0.15	0	0.27	0.11	0.1	0.1	0.05	0	0	0	0	0	0	0	0.01	0.1	0	0	0	0	0	0	0	0	0	0.140562	0.174435
Creb1	10.4	3.2	0	9.7	7.5	6.8	10.8	6.9	6.2	8.3	5.6	7.1	4	3.8	4.4	4.4	0	6.3	0	0	0	6.6	7.6	4.8	4	3.1	0	0	4.5	3.8	0	5.7	3.9	0	0	0	3.4	3.9	0	0	0	0	0.86	0	0.85	2.25e-05	6.19e-05
Crebbp	0.66	0.5	0.7	0.47	0.66	0.55	0.76	0.51	0.71	0.42	0.13	0.5	0.29	0.41	0.32	0.31	0.31	0.22	0.05	0.16	0.11	0.08	0.11	0.17	0.07	0.13	0.15	0.13	0	0.1	0	0	0	0.08	0.04	0.03	0	0	0	0	0	0	0	0	0	7.72e-14	1.2e-12
Creg1	0.95	0.28	0.19	0.36	0.58	0.46	0	0.45	0.28	0	0	0	0	0	0	1.9	1.4	2	1.6	1.3	1.1	0.16	0	1.6	3.2	2.6	2.5	2.8	1.9	3.2	3.1	2.3	0	2.9	2.6	1.8	1.6	0.95	2.1	1.9	1.8	1.8	1.9	1.7	2.8	7.14e-08	3.04e-07
Creld1	0	0.04	0.03	0	0	0	0.08	0.05	0.05	0.15	0.18	0.07	0	0.12	0.03	0	0	0	0	0.09	0.17	0	0.16	0.11	0.09	0.18	0.38	0.19	0.12	0.85	0.23	0	0.57	0.23	0	0.37	0	0	0	0.18	0	0.2	0.13	0.11	0	0.0496151	0.0701427
Creld2	1.4	1.3	3.5	1.3	2	0.97	2	4.5	2	1.1	1.1	1.4	4.7	1.5	2.8	3.8	3.8	0.74	3.7	2.8	3.6	1.6	0.61	0.95	4.4	1.8	2	2.7	1.6	5.7	0.94	0	1.8	2.4	1.3	2.9	2.7	2.1	3.1	1.5	2.5	0.84	3	1.2	2.7	0.854652	0.860593
Crip1	0	0	0	0	0	0	0	0	0	0	9.7	7.8	0	15.9	13.8	0	0	0	15.5	10.9	4.5	26.7	6.5	0	0	0	0	0	0	0	15.4	0	32.4	67.7	59	45	50.5	29.1	51.5	44.6	3.2	38.2	0	9.7	15	0.00835456	0.014402
Crip2	1.1	3.1	2	0.91	0.87	0.29	0.92	2.2	2.9	1.8	0.96	2.2	2.5	2.2	2.2	0	5.3	4.8	3	2	3.6	1.6	3.1	1.4	2.4	1.1	1.8	7.8	3.1	10.1	10.2	6.5	9.6	18.4	17.3	16.8	19.7	13	18.4	5.4	8.2	18.6	21.4	25.1	24.5	1.97e-08	9.36e-08
Cript	0	0	0	0.13	0.5	0.36	0	0	0	0	0	0	0	0	0	0	0	0	0	0	0	0	0	0	0	0	0	0	0	0	0	0	0	0	0	0	0	0	0	0	0	0	0	0	0	0.0746365	0.10066
Crisp1	0	0	0	0	0	0	0	0	0	0	0	0	0	0	0	0.65	0	0.94	0.83	1	0.87	0.24	1.1	1.3	0.52	0.62	2	0	0	0	0	0	0	0	0	0	0	0	0	0	0	0	0	0	0	0.000933478	0.00193552
Crispld2	0	0	0	0	0.05	0.05	0	0	0	0	0	0	0	0	0	0	0	0	0	0	0	0	0	0	0	0	0	0	0	0	0	0	0	0	0	0	0	0	0	0	0	0	0	0	0	0.128682	0.163034
Crk	8.5	14.4	12	9.6	9.1	10.6	9.3	11.6	10.7	17.3	5	7.4	16.2	10.3	13.5	14.9	20.3	8.9	7.6	14.2	12.9	7.9	13.4	8.1	9.5	9.9	11.7	9.9	11.6	9.7	12.5	2.9	12.9	13.5	13.9	8.9	7.3	7.5	6.7	7.5	10.5	7.9	7	10	9.8	0.0600192	0.0828082
Crkl	19.3	21	23.9	15.8	17.6	17.1	17.2	20.1	19.5	21.5	7.5	9.8	17.6	19.5	20.8	14.2	9.3	9.5	9.5	12	11.3	9.4	16.8	11.5	11.7	8.1	11.4	19.9	10.1	16.5	9.7	8.2	20.4	7	19.5	11.3	6.1	4.9	4.5	3.5	3.7	3.5	4.1	2.9	7.2	9.92e-10	6.05e-09
Crlf3	0.76	0.59	0.69	1.5	1.1	0.48	1	0.71	0.94	0.28	0	0.46	0.23	0.27	0.2	0.23	0	0.23	0	0.19	0.21	0.008	0.07	0.15	0.18	0.27	0	0	0	0	0	0	0	0	0	0	0	0	0	0	0	0	0	0.04	0.12	4e-08	1.8e-07
Crmp1	13.3	16.7	13.8	9.3	12.5	16.7	12	8.8	10	5.8	6.2	5.2	6.4	5.3	6.8	3.6	3.7	3.3	1.3	1.7	1.4	3.6	3.3	1.9	2.6	2.8	2.2	2.2	2	1.1	1.5	0.67	2.6	1.5	1.6	2.1	0.52	0.81	0.54	0.07	0.008	0.12	0.13	0.22	0.21	3.83e-13	4.99e-12
Crnkl1	14.5	18.7	15.8	1.9	14.7	16	10.1	14.2	13.9	15.2	11.4	1	1.6	0.62	13.1	0.53	0.75	18.3	11.2	9.1	11.2	5.4	15.1	0.62	9.2	9.2	10.6	0.66	5	0.47	0.27	1	3.2	0.14	0.15	0.72	5.7	6.1	7	0	0	0	0.07	0.05	5.4	0.00201112	0.00391119
Crocc	3.6	0.11	0.57	1.7	2.7	0.95	0.79	0.29	1.1	2	0.72	0.88	1.5	0.49	1.4	1.6	2.3	2	0.99	1.2	1.2	1.7	0.7	2.3	2.1	1.9	1.9	1.1	0.03	1.1	1.1	0	1.5	2.4	2	1.4	3.5	3.5	0	0	4.4	3.5	4.3	3.8	3.7	0.000699479	0.00148564
Crot	1	0.88	0.85	0.36	0.73	0.69	0.85	1.1	1.4	1.1	0.43	0.44	1	0.99	0.77	3.4	3.7	1.4	2.5	1.7	2.2	1.5	2	1.4	2.7	2.5	3.3	2.9	2.3	3.1	1.9	3.9	1.8	1.5	0.73	1.9	1	1.2	0.86	0.84	0.68	1.3	1.2	1.3	1.3	1.67e-08	8.1e-08
Crtap	0.84	2.1	1.2	3.5	5.3	1.5	3.4	6.9	5.2	4.5	3.9	3	2.8	4.2	4.5	4.2	5.3	5.8	4.9	2.5	2.7	2.6	3	1.5	3.2	2.4	2.3	2.2	3.1	2.8	1.7	1.7	2.6	1.8	1.3	2	0.99	0.64	0.89	0	0	0	0	0	0	1.98e-06	6.53e-06
Crtc1	0	0.19	0.19	0.21	0.06	0	0.15	0.08	0.14	0	0	0	0	0	0	0	0	0	0	0	0	0	0	0	0	0.04	0.04	0	0	0	0	0	0	0	0	0	0	0	0	0	0	0	0	0	0	0.000637194	0.00136392
Crtc2	0.6	0.12	0	0	0	0	0	0	0	0.28	0	0.02	0	0	0	0	0	0	0	0	0	0	0	0	0	0	0	0	0	0	0	0	0	0	0	0	0	0	0	0	0	0	0	0	0	0.0917531	0.121107
Crtc3	0	0.1	0.14	0.2	0.02	0.15	0.37	0.19	0.38	0	0	0	0.18	0.18	0.23	0	0	0	0	0.04	0.05	0	0	0	0	0	0	0	0	0	0.07	0	0.12	0.03	0.11	0.23	0	0	0	0	0	0	0	0	0	0.000145615	0.000347323
Cryab	0	0	0	0	0	0	0	0	0	0	0	0	0	0	0	0	0	0	0.51	1.3	1.1	1.5	2.2	2.1	2.3	2.8	4.1	3.7	1.7	2.4	1.8	9.2	6.3	3.7	11.7	4.8	8.4	5.2	8.1	16.3	17.7	27.2	14.4	12.5	14.7	2.75e-11	2.38e-10
Crybg3	0	0	0	0	0.04	0.02	0.03	0.02	0.07	0.06	0	0.13	2	0.09	0.09	0.29	0.23	0	0.03	0.1	0.08	0.02	3.2	3.2	0.23	0.68	0.09	0.02	0.06	0.06	0.01	0	0.25	0	0	0	0	0	0	0	0	0	0	0	0	0.324303	0.357707
Cryl1	0	0	0	0.93	0	0.22	0.4	0.77	0.41	0.64	0.93	0.88	1.7	1	0.85	6	3.9	4.5	2.2	2	2.4	2.9	3.8	3.3	2.9	3.3	4.5	3.8	9.3	4.7	7.8	6.2	4.7	5.4	7.2	9.3	6.3	6	7.2	2.7	5.1	3.9	3.2	3.8	3.5	5.87e-09	3.12e-08
Crym	0.13	1	0.78	0	0.2	0.6	0	0.78	0.34	0	0	0	0.33	0.84	0.34	0	0	0	0.14	0.19	0	0.91	0.37	1.6	0	0	0	0	0	0	0	0	0	0.59	0.32	0.27	0	0	0	0	0	0	0	0	0	0.0593011	0.0819205
Cryz	4.9	2.3	2.9	2.2	2.3	2.2	3.4	3.3	3.6	2.1	1	1.7	2.7	2.5	1.3	0.76	0.9	0.85	3.9	0.65	2.1	1.1	0.66	0.86	2	0.78	1.1	1.2	0.42	1.3	1.7	0	1.2	1.4	1.2	1.4	1.6	1.1	1.2	0.67	0.97	0.97	2.6	2.4	2.5	0.000122214	0.000295081
Cryzl1	1	0.48	0.46	1.3	1.2	1.1	1	1.3	1.8	0.49	0.81	0.42	0.62	0.87	0.8	0.83	0.11	0	0.85	1.2	2.7	0.1	0.49	14.5	0.38	1.2	0.54	2.1	0.36	0.64	0.39	0	0.26	1.8	1.5	1.2	0.84	0	0.62	0	0	0	0.59	0.38	0.75	0.39795	0.424723
Cs	39.7	42.9	37.1	34.8	31.9	41.7	53.9	52	50.7	49.3	28.2	34.5	40	57.7	49.8	49.9	84.5	65.2	81.5	51.8	59.8	62.7	73.2	76.7	74.4	79.3	68.3	65.2	69.5	54.3	89.2	61	87.4	99.6	111	70.9	193	214	191	223	151	127	168	160	170	1.1e-20	1.07e-18
Csad	0.52	0.38	0.22	0.22	0.22	0.39	0.33	0.88	0.42	0.58	0.2	0.07	0	0.49	0.36	1	0.73	0.93	1.3	0.48	0.88	0.79	0.79	0.19	0.84	0.91	0.81	0.85	0.45	0.94	1	0	1	4.4	1.9	2.7	2	1.6	1.3	4	0.87	1.2	1.8	1.9	1.4	0.000258059	0.00059305
Csde1	13.1	8.7	10.1	8.7	9.3	12.9	8.5	11.7	12.9	9.4	3.8	5.9	6.6	8.5	7.1	6.7	5.4	4.8	4	9.4	6.5	8.9	9.4	9.3	4.4	4	4	1.9	1.9	3.2	1.9	1.4	3.2	5	3.9	3.4	2.7	3.3	6.1	1.5	2.2	2	2.1	2.3	2.5	2.14e-07	8.42e-07
Cse1l	21.4	61	25.1	19.6	20.6	21.4	20.7	19.1	19.5	20.9	22.8	17.5	21.3	15.4	16.2	14	13	15.5	9.1	15.2	10.2	12.8	9.6	9.8	7.8	9.1	42.8	6	5.6	5.4	6.6	6	8.8	11.1	11.1	9.1	14.3	10.4	7.1	2.7	19.8	2.5	1.8	5.9	21.8	0.000474401	0.0010404
Csf1r	0	0	0	0	0	0	0	0	0	0	0	0	0	0	0	0	0	0	0	0	0	0	0	0	0	0	0	0.17	0	0.1	0	0	0	0	0	0	0	0	0	0	0	0	0	0	0	0.343109	0.374204
Csk	2.9	3.8	2.3	3.7	4	3.1	2.9	3.3	4.1	3.5	2.5	3.3	4.3	1.9	3.8	2.8	3.4	1.6	1.9	3.1	2.3	2.8	2.9	2.8	2.3	1.9	1.8	2.2	1.5	2.9	2.8	0.5	2	1.7	1.9	5.1	1.5	0.67	1.7	0.63	1.5	1.1	1.1	0.98	1.3	3.23e-07	1.23e-06
Csn1s1	0	0	0	0	0	0	0	0	0	0	0	0	0	0	0	0	0	0	0	0	0	105	17.4	86	27.3	31	120	30	22.4	33.8	445	387	354	35.4	34.9	25.4	0	0	0	0	0	0	0	0	0	0.0173217	0.0277017
Csn1s2a	0	0	0	0	0	0	0	0	0	0	0	0	0	0	0	0	0	0	0	0	0	91	7.7	56.7	30.1	48.5	108	14.8	5.8	20.5	153	95.4	43.5	12.9	3.8	2.4	0	0	0	0	0	0	0	0	0	0.00316235	0.00592207
Csn1s2b	0	0	0	0	0	0	0	0	0	0	0	0	0	0	0	0	0	0	0	0	0	0	0	0	1.4	0.31	6.1	18.1	7.1	3.8	147	159	125	26.4	14	12.2	0	0	0	0	0	0	0	0	0	0.0704889	0.0956377
Csn2	0	0	0	0	0	0	0	0	0	0	0	0	0	0	0	0	0	0	0	0	0	197	14	133	36.5	44.3	118	17.2	19.3	17.4	218	74.6	86.6	33.8	24.8	11	0	0	0	0	0	0	0	0	0	0.00269402	0.0051023
Csn3	0	0	0	0	0	0	0	0	0	0	0	0	0	0	0	0	0	0	0	0	0	0	0	0	18.1	26	39.3	19.1	14.7	12.8	69	0	32.6	8.8	0	5.2	0	0	0	0	0	0	0	0	0	0.0106812	0.0180005
Csnk1a1	3.3	4	6.2	3.2	6.1	5.9	1.7	2.2	2.1	3.5	7.3	9.8	3.7	7.8	7.6	7.8	7.2	5	5.5	4.8	3.2	5.3	4	9	5.6	5.2	4.3	5.4	6.6	6	3.1	1.5	6.8	4	4.5	5.1	4.3	2.3	1.8	3.1	4.9	3.7	3.4	3.8	3.5	0.0596275	0.0823269
Csnk1d	2.4	1.4	1.5	0.62	2	1.6	1.2	1.3	1.2	0	0.69	1.8	0	2.5	1.4	0	0	0	1.5	0.78	1.2	0.17	1.2	0.95	0	0	0	0.77	0	0.64	0	0.79	0.94	0	1.3	0.35	0.67	0.54	0.61	0	0	0	0	0.3	0.68	0.00011877	0.000287399
Csnk1e	0.32	0.83	0.7	0.4	0.28	0.56	0.23	0.48	0	0	0.18	0.43	0	0	0	0	0	0	0	0	0	0	0	0	0	0	0	0	0	0	0	0	0	0	0	0	0	0	0	0	0	0	0	0	0	2.97e-06	9.49e-06
Csnk1g1	0	0	0	0	0	0	0	0.2	0.12	0	0	0	0	0	0	0	0	0	0	0	0	0	0	0	0	0	0	0.24	0	0.06	0	0	0	0	0	0	0	0	0	0	0	0	0	0	0	0.600314	0.617857
Csnk2a1	20.9	17.9	19.2	17.2	18.2	19	16.5	17.3	19.6	18.7	14.1	14.9	18.4	14.1	15	12.8	14.8	24	15.2	12.8	13.7	10.9	12.1	10.2	11.5	14.6	13.3	8	6.1	11.7	8.5	8.3	12.2	10.7	8.4	9.2	6.5	9.8	6.9	4.3	5.8	5.8	4.6	5.3	7.1	9.6e-11	7.4e-10
Csnk2a2	4.7	7.3	5.2	4.1	3.7	5.1	3.5	5.3	6.1	2.9	4.4	4.6	3.8	3.8	4.1	3.7	6.3	3.7	1.9	3.3	2.8	2.2	3.9	3.8	3	2.7	7.3	3.5	3	3	2.6	1.8	3.7	1.9	2.7	1.6	1	0.92	0.87	0.75	1.1	0.53	1.5	1	2.4	9.45e-08	3.95e-07
Csnk2b	15.6	17.6	12.2	13.6	12.4	18.1	15.5	16	13.8	11.1	10.4	10.4	7.9	9.7	13	33.4	14.7	26.6	15.1	15.7	20.3	14	12.3	11	7.5	8.8	9	12.3	6.6	10.5	10.5	4.6	11.1	6.8	9.5	9.8	10.3	8	8.5	5.9	5.9	7.1	5.3	7	6.4	0.0131845	0.0218028
Cspg4	0.01	1.2	0.06	0.57	0.51	0.23	1.1	0.5	0.91	2.4	1.2	2.7	1.4	1.1	1.7	3.3	3.3	1.5	1.4	1.5	1.5	0.79	1.5	1.9	1.6	1.8	1.5	2	2.4	2.6	1.9	4.8	2.1	0.83	1.6	2.5	1.8	0.8	0.99	0.82	0.66	1.1	0.41	0.4	0.53	0.00031752	0.000717034
Csrp1	12.1	11.4	14.5	33.3	40.8	30.7	38	31.6	31.9	61.8	50.4	50.1	67.4	38.8	38.2	92	106	109	97.5	127	122	84.8	114	113	142	154	139	331	293	306	291	263	257	306	286	330	336	398	321	409	442	461	553	547	537	3.29e-15	7.09e-14
Csrp2	9.7	5.8	7.8	7.9	7.9	7.8	8.3	5.7	9.5	2.2	6.1	8.2	5.2	5.8	5.6	9.4	8.5	12.3	4.9	10.6	5.7	5.8	6.3	5.7	7.8	6.6	5.7	18.9	11	15.7	17.8	14.4	12.7	8.8	7.7	13.4	10.3	12.9	8.2	7.2	7.5	6.2	9.1	12.7	10.9	0.025141	0.0384757
Cst3	0	0	0	0	0	0	0	0	0	0	0	0	1.3	0.92	0.65	4.2	4	0	2.1	1.2	4.6	1.3	3.3	4.1	7.2	8.1	7.7	2.5	2	5.9	6.5	4.1	6.5	4	4.6	4.5	4.2	3	3.7	3.5	3.3	4.1	4.8	6.1	3	7.68e-09	3.98e-08
Cst6	0	0	0	0	0	0	0	0	0	0	0	0	0	0	0	0	0	0	0	0	0	0	1.6	0.68	0.77	1.4	1.4	2.4	0	1.5	3	2.3	3.7	2.8	1.3	0.42	0.48	1.7	1.3	0.46	0	0.09	0.35	0.75	0.73	0.00157923	0.00313559
Csta	0	0	0	0	0	0	0	0	0	0	0	0	0	0	0	37.3	60.9	70.3	60.1	52.4	47.3	30.6	40.6	25.7	51.5	37.3	33.3	107	39.4	28.5	23.6	60	16.1	14	8.9	24.6	6.2	4.6	3.7	2.5	0	3.1	2.5	2.5	4.2	4.64e-10	3.02e-09
Cstb	17.9	21.6	17.8	19.8	29.3	21.7	18.8	25.4	27.2	72.1	43.5	41.1	28.8	48.3	48.4	70.2	98.2	86.9	60.5	60.5	57.6	56.4	45.8	66.5	54.2	54.4	68.6	60.9	65.7	64.7	84.6	19.3	149	77.5	72.9	67.1	58.2	52.9	51.3	31.1	49.6	38.1	44.1	54.2	60	8.85e-06	2.61e-05
Cstf1	3.6	3.1	3.7	3.3	3	3.5	4	3.2	2.2	2.6	2.2	1.4	3.8	12.4	6.1	1.6	2.1	1.5	1.5	1.9	2	0.99	2.5	1.3	2.6	1.1	1.9	0.46	0.82	2	0.94	0	1.7	0.87	1.9	1.5	0.51	0.38	0.52	0.37	0.4	0.37	0.2	0.53	0.79	5.62e-06	1.71e-05
Cstf2	5.5	3.4	4.1	6.6	5	6.9	4	5.1	5.8	4.2	2.5	3.8	3.7	5	2.9	3	4.4	1.6	1	3	2.1	3.1	1.3	2	1.5	1.9	2.3	2.7	1.3	2.2	0.78	0.07	4.6	2.8	2.3	1.7	0.7	0.35	1.3	0.25	1.1	1	0.63	0.76	0.84	1.9e-10	1.36e-09
Cstf2t	1.8	1.8	1.4	1.3	1.1	1.6	1.4	0.53	0.62	3.4	0.75	0.3	2.2	0.38	0.69	2.4	0.41	0.2	0	0.1	0.22	0.04	0.06	0.05	0.19	0.14	0.81	0.42	0.12	0.75	0.17	0.34	0.27	0.19	0.04	0	0	0	0	0	0	0	0	0	0	4.86e-06	1.5e-05
Cstf3	7.1	7.1	6.1	5.5	6.1	7.4	7.7	8.8	8	5.7	3.5	4.7	4.2	4.6	4.6	5.5	3.3	0.56	3	2.1	2.6	1.6	1.7	2	1.8	2	2.6	1.6	1.6	1.1	1.3	1	1.9	2.2	1.6	1.6	1.2	0.34	0.83	0.32	0.49	0.3	0.16	0.12	0.66	3.86e-15	8.1e-14
Ctage5	0.24	0.39	0.39	0.39	0.42	0.3	0.35	0.47	0.38	0.61	0.6	0.67	0.27	0.8	0.52	0.86	0.85	0.67	0.31	0.91	0.79	0.64	0.62	0.52	0.34	0.41	0.61	0.45	0	0.78	0.5	0	0.67	0.69	0.73	0.31	0.53	0.46	0.53	0.86	0.81	18.8	1.1	0.71	0.86	0.0882326	0.116923
Ctbp1	12	11.5	7.8	14.4	16.5	10.9	12.1	14.9	16.8	8.9	11.4	9.6	8	7.3	9.2	8.9	7.3	8.6	7.8	8.4	10.3	6.9	7.1	6.8	8.8	8.4	9.4	5.2	7	5.7	5.3	4.4	4.9	7.7	5.5	8.3	4.2	5.5	5.8	2	2.3	4	3	3.5	4.3	7.76e-10	4.87e-09
Ctbp2	8.4	4.3	6.5	9	9.7	6.1	7.3	7.6	8.9	6.8	5.8	4.7	5.2	5.2	5.3	5.9	9.3	4.3	5.2	5.8	4.6	3.5	3.9	5.6	4.4	3.5	4	3.8	4.6	4.3	2.2	1.3	3.1	3.5	3.4	4.3	3.6	1.9	2.2	3.4	6.4	1.5	2.7	2.1	3.7	4.1e-06	1.28e-05
Ctbs	0.02	0	0.04	0	0	0	0	0	0	0	0	0	0	0	0	0	0	0	0	0.17	0.07	0	0.8	0.28	0.52	0.12	0.35	0	0	0	0	0.26	0.37	0	0	0	0	0	0	0	0	0	0	0	0	0.014838	0.0241523
Ctc1	0.82	1.3	1.3	0.84	1.1	0.92	0.91	0.45	0.79	0.7	0.31	0.42	0.52	0.85	4	0.52	0.34	0.35	0.16	0.35	0.19	0.23	0.5	0.19	0.23	0.21	0.19	0.09	0.05	0.15	0.07	0	0.04	0.07	0	0.13	0	0	0	0	0	0	0	0	0	1.24e-05	3.6e-05
Ctcf	1.6	1	1.7	1.1	0.91	1.9	2.2	1.2	1.8	0.61	0.86	1.8	0.45	0.83	1.2	0.7	0.58	0.92	0.59	0.94	0.85	0.2	0.68	0.79	0.12	0.26	0.24	0.58	0.15	0.41	0.21	0	0.69	0.34	0.45	0.63	0.4	0.25	0.3	0	0	0	0	0.02	0.12	2.07e-09	1.19e-08
Ctdnep1	0	0	0	0.13	0.11	0	0	0	0	0	0	0	0	0	0	0	0	0	0	0	0	0	0	0	0	0	0	0	0	0	0	0	0	0	0	0	0	0	0	0	0	0	0	0	0	0.130697	0.164642
Ctdp1	0.96	0.99	0.97	0.71	0.99	0.78	0.55	1.1	0.72	0.56	0.3	0.54	0.86	0.7	0.85	0.19	0.25	0.25	0.19	0.48	0.38	0.06	0.39	0.29	0.31	0.17	0.18	0.27	0.56	0.25	0.23	0	0.33	0.11	0.17	0.12	0.05	0.06	0.12	0	0	0	0.03	0	0.12	1.71e-14	3.09e-13
Ctdsp1	0	0	0	0	0	0	0.66	0.72	0	0	0	0	0	0	0	0	0	0	0	0	0	0	0	0	0.29	0	1.4	0.5	0	0.7	0	0	0	0	0	0	0.31	0	0.55	0	0	0	0	0	0	0.877485	0.882311
Ctdspl	0	0	0	0	0	0	0	0	0	0	0	0	0	0	0	0	0	0	0	0	0	0	0	0	0	0	0	0	0.36	0.05	0	0	0	0	0	0	0	0	0	0	0	0	0	0	0	0.491494	0.514828
Ctdspl2	0.09	0.85	0.93	0	0	0	0.36	0.91	0.33	0.75	0.27	0.99	0.59	0.66	1	0	0	0	0.43	0	0.16	0.31	0.13	0.35	0	0	0	0	0	0	0	0	0	0	0	0	0	0	0	0	0	0	0	0	0	1.17e-06	4.01e-06
Ctf1	0	0.04	0.18	0	0	0	0	0	0	0	0	0	0.1	0.03	0	0	0	0	0	0	0	0	0	0	0	0	0	0	0	0	0	0	0	0	0	0	0	0	0	0	0	0	0	0	0	0.0548921	0.0766711
Cth	8.1	0.44	1	0.43	0.79	1.9	0.25	0.36	0.2	0.35	0.29	0.43	0.15	0.92	0.26	1.1	1.3	0.3	0.53	0.78	0.2	0.4	0.67	0.36	0.76	0.47	0.6	0.17	0	0.24	0	0	0	0.52	0	0.14	0.98	1	5.1	1.4	1.8	2.3	1.7	2.9	3.7	0.00324993	0.00606243
Cthrc1	0.94	0	1.8	0.68	0.98	0.34	0.89	0.92	1.5	0	0	0	0	0	0	0	0	0	0	0.61	0.38	0	0.91	0.4	0	0	0	0	0	0	0	0	0	0	0	0	0	0	0	0	0	0	0	0	0	0.0022085	0.00426159
Ctif	0	0	0	0.03	0	0.06	0	0.14	0.1	0.03	0	0.03	0.005	0.05	0.07	0	0	0	0	0.08	0.02	0	0	0	0	0	0	0	0	0	0	0	0	0.04	0.008	0.06	0	0	0	0	0	0	0.04	0	0.09	0.0836855	0.11161
Ctnna1	17.2	14.7	16.1	21.8	21.3	21	25	29.2	27	29.2	22.5	22.2	28.9	25.3	24.2	36.3	36	29.5	35.7	26.7	24.9	27.9	24.3	26.8	22.4	24.8	24	26.9	22.7	26	22.1	19.3	25.2	28.1	26.9	25.4	23.4	21.8	23.3	19.6	21.2	20.6	21.7	23.5	24.1	0.00758078	0.0131776
Ctnna2	0.68	0.5	0.58	0.58	0.81	0.62	1.3	1.3	1.3	0.74	0.63	0.77	0.9	0.7	0.97	1.3	1.1	0.54	1.7	1.3	0.84	0.96	1	0.49	0.58	0.74	0.66	1.4	1.7	4.5	1.2	0.2	0.98	1.4	1.2	1.1	1.1	1	0.96	0.95	1.1	0.78	1	1.1	1.1	0.231203	0.266264
Ctnna3	0	0	0	0	0	0	0	0	0	0	0	0	0	0	0	0	0	0	0	0	0	0	0	0	0	0	0	0	0	0	0	0	0	0	0	0	0	0	0	0.009	0.03	0	0	0	0	0.0393914	0.0572816
Ctnnal1	0.01	0	0.02	0	0.02	0.02	0	0	0	0	0	0	0	0	0	0	0	0	0	0	0	0	0	0	0	0	0	0.03	0	0.05	0.006	0	0.01	0	0.06	0.21	0.17	0.06	0.05	0.02	0	0.007	0.02	0.1	0.02	0.039952	0.0580419
Ctnnb1	9.5	13.8	13.9	15.6	14.8	11.4	17.5	20.1	21.2	24.9	19.8	18.5	16	20	21.2	26.4	24.4	22.6	21.9	22.6	19.8	19.2	23	20.7	18.8	20.1	18.6	20.9	10.8	17.8	16.9	7.7	19.1	18.2	20.1	18.9	16.2	16.1	17.3	13.5	12.5	12.8	15	16.4	15.3	0.0157042	0.0253793
Ctnnbl1	3	8.5	7.4	3.6	4.2	3.7	3.4	4.5	4.3	7.9	4.8	6.1	6.2	4.5	4	2.2	3.4	3.5	3.3	1.1	1.2	3.4	6.8	3.7	3	1.7	2.3	1.8	5.4	0.93	1.1	0.77	1.8	1.1	3.8	1.5	1.3	0.94	0.6	0.34	0.68	0.28	0.11	0.36	0.22	1.86e-08	8.9e-08
Ctnnd1	10.5	10.8	12.4	12.7	15.2	13.6	17.4	16.3	17	22.7	16.5	17.5	19.7	15.9	15.5	24.9	26.1	24.9	27.7	21	19.2	20.4	19.2	22	17.2	17.6	18	17.5	15.1	20.8	19.3	11.5	20.6	22.9	21.1	23.5	19.9	17.7	18.2	13.6	15.7	12.1	17.8	18	18.4	0.000298709	0.000677343
Ctnnd2	0	0	0	0	0.01	0.02	0	0.03	0.02	0	0	0	0	0	0	0	0	0	0	0	0	0	0	0	0	0	0	0	0	0	0	0	0	0	0	0	0	0	0	0	0	0	0	0	0	0.0191974	0.03031
Ctps	13.4	11.7	9	8.5	9.8	11.6	10.3	9.8	12.8	8	5.6	7.9	7.1	11.2	8.1	9.5	9.2	7.4	5.8	4.1	3.2	2.8	5.2	3.7	3.2	2.8	3.6	3.8	2.4	3.5	3.2	2.7	3.4	2.4	2	2.7	3.3	3.6	2.2	2	1.5	1.8	0.95	1.2	1.6	4.73e-12	4.85e-11
Ctps2	2.4	4.5	2.9	2.1	2.9	2.5	2.9	2.4	4.3	2.7	1.8	0.89	2.5	2.9	3	1.8	2.8	4.4	1.8	3.6	0.84	1.9	1.4	0.62	0.73	0.48	0.61	0.93	1	0.59	0.42	0.31	0.95	0.93	2.2	0.44	0.59	0.46	1.2	1	1.2	0.7	0.55	0.44	0.71	1.21e-05	3.49e-05
Ctr9	1.1	1.4	1.1	1.4	1.2	1.6	1	1.5	1.5	0.47	0.28	0.9	0.58	0.92	0.81	0.83	0.46	0.4	0.19	0.29	0.6	0.12	0.19	0.35	0.22	0.31	0.29	0.39	0.1	0.18	0.1	0	0.21	0.18	0.09	0.14	0.06	0	0.12	0.03	0	0.07	0.03	0.03	0.06	3.16e-12	3.38e-11
Ctrb1	0	0	0	0	0	0	0	0	0	3.8	3.7	1.5	80.1	241	78.2	0	0	0	0	0	0	71.6	32.6	13.7	224	20.8	4.9	0	0	0	0	0	0	5	20.6	0	0	0	0	0.48	3.1	0	2.7	2.7	7.4	0.503679	0.526085
Ctrl	0	0	0	0	0	0	0	0	0	0	0	0	0	0	0	0	0	0	0	0	0	0	0	0	0	0	0	0	0	0	0	0	0	0.95	4.8	0	0	0	0	0	0	0	0	0.23	2.1	0.563256	0.583077
Ctsa	2.7	4.2	4.8	3.4	2.9	4.4	2.7	4	3	3	1.8	4.7	2.3	3.2	3	6.4	6.7	2.7	3.3	2.2	5.1	6.4	8.5	6.9	8.7	8.7	9.1	4.4	2.6	4.8	4.4	0.67	7.6	3.8	3.3	5.6	3.8	4.4	4.7	2.1	1.7	2.4	4.4	3.7	5.3	0.00517302	0.00929957
Ctsb	6.6	3.2	5.1	5.9	7.5	8.7	9.3	13.1	12.9	12.9	6.7	8.7	14.9	9.3	8.4	24.5	23.2	21.7	13.6	17.4	17.1	18.7	14.3	18.8	28.3	29.3	27.1	26.1	31.8	22.5	15.7	24.4	20.7	22.6	20.6	18.3	21.5	18.9	21.9	19.7	17.5	18.4	21.1	21.1	27.8	2.46e-11	2.15e-10
Ctsc	0.88	0.19	0.59	1.6	0.33	1.3	1.1	1.9	2.1	5.1	1.2	2.8	2.3	2	2.1	4	4.8	4.3	4.1	4.8	5.2	4.4	6.3	4.4	3.7	5.6	4	5.7	3.8	2.8	4	7.6	3.9	2.6	2.9	3.1	2.4	1.8	2.7	1.3	0.9	1.5	0.9	3.3	2	1.08e-08	5.4e-08
Ctsd	8.7	7.7	6.3	12.5	11	11.6	12.2	9.2	12.1	14.7	11.8	12.4	7.4	9.5	13.4	54.4	44.9	54.1	62.4	57.9	56.2	51.1	70.4	50.6	62.1	74.4	75.1	40.1	37.7	47	60.1	52.4	55.9	34.3	32	46.5	50.4	35.5	51.8	32.1	48.1	40.1	58.9	61.5	61.7	4.4e-16	1.22e-14
Ctse	0	0	0	0	0	0	0	0	0	6.7	0.96	2.7	3.4	2.1	1.7	14.7	17.2	14.2	13.3	10.1	17.6	22.3	26.5	22.2	37.6	29.7	31.9	16.7	11.7	20.7	22.4	0	19.1	70.2	59.2	36.6	36.4	27.4	30.6	43	36.4	35.3	38.8	51	48.8	3.19e-09	1.78e-08
Ctsf	0	0	0	0	0	0	0	0	0	0	0	0	0	0	0	0	0	0	0	0	0	0	0	0	0	0	0	0	0	0	0.04	0	0.28	0.16	0.08	0.17	0	0	0	0	0	0	0	0	0	0.0976413	0.12789
Ctsh	0	0	0	0	0	0	0	0	0	0	0	0	0.26	0	0.18	0	0	0	0	0.99	2.1	1.4	1	1.7	2.1	2.3	2.8	2.3	0.75	2.1	3.2	2.7	3.7	1.1	1.7	1.6	0	2.2	2.1	1.3	0	0.31	0.8	1.9	1.4	9.48e-06	2.78e-05
Ctsl	0.12	0.13	0.18	0.34	0	0.36	0	0.17	0.24	0.54	0.21	0.36	1.1	0.28	0.24	1.7	0	0.74	0.97	1.5	1.6	1.1	1.7	1	2.9	2.6	2.9	3	3.6	2	3	2.6	4	1.9	0.64	2.2	1.8	0.76	1.4	0.14	0.56	1.2	0.13	0.47	0.91	2.77e-07	1.06e-06
Ctsz	4.9	2.6	3.4	5.8	5.2	5.7	7.9	6.4	6.4	2.8	4.8	6.2	4.1	5.3	4.1	8.8	8.6	4.8	2.9	5.9	6.8	4.6	3.8	4.8	7.9	8	7.1	6.2	2.7	4	3.2	5	5.8	4.5	2.7	5.4	3.7	5.5	5.3	0.9	0.85	2.3	1.9	2.2	2.3	0.00158266	0.00314159
Cttn	14.9	10.2	12.3	19.3	21.2	17.8	19.1	24.5	16.1	14.3	9.2	12.2	14.6	15.7	10.8	14	19.8	19.4	15.2	16.3	15.1	19.3	13.9	23.1	12.6	9.1	10.3	17.3	13.8	13.8	11.9	10.4	20.8	20.6	17.1	19.7	14.5	13.6	13.2	10.4	10	10.8	11.4	8	13.6	0.0248867	0.038155
Cttnbp2nl	0.74	0.71	0.53	0.72	1.2	1.7	0.72	2	1.1	0.47	0.21	0.3	0.47	0.52	0.58	0.21	0.56	0.6	1.2	0.41	0.29	0.07	0.35	0.3	0.29	0.26	0.4	0.18	0.08	0.22	0.17	0	0.26	0.05	0	0.26	0.07	0.83	0	0.03	0.03	0	0.15	0.06	0.09	6.69e-05	0.000169607
Ctu1	0	0.07	0.09	0	0	0	0	0	0	0	0	0	0	1.1	0.13	0	0	0	0	0	0	0	0	0	0	0	0	0	0	0	0	0	0	0	0	0	0.1	0.19	0.13	0	0	0	0	0	0	0.263929	0.29871
Ctu2	0.23	0.34	0.25	0.23	0.13	0.22	0.24	0.56	0.31	0	0.06	0.39	0	0.21	0.09	0.44	0.41	0.31	0	0.38	0.22	0.05	0.18	0.13	0.22	0.26	0.1	0.27	0.12	0.18	0.27	0	0.36	0.12	0.61	0.05	0.07	0.32	0.09	0	0.26	0.02	0.27	0.12	0.24	0.492852	0.51611
Cuedc2	0.07	0.12	0.71	0.63	0	0.65	0.63	1.3	1.6	0.53	0	0.22	0.38	0	0.71	0	0	0	1	0.44	0.31	0	0	0	0	0	0	0	0	0	0	0	0	0	0	0	0	0	0	0	0	0	0.21	0.22	0.16	0.000708476	0.00150184
Cul1	4.4	5.1	3.2	3.6	3.9	4.7	3.4	4.7	4.9	2.9	1.7	1.7	2.3	4	3	3.3	2.6	1.9	2.1	1.8	2.7	1.7	2.3	2.4	2.1	1.6	2.4	3.3	1.3	2.9	1.9	1.3	3.5	1.9	1.4	1.7	2	1.4	1.8	0.8	1.7	1.6	0.88	2.5	2	1.23e-06	4.22e-06
Cul2	2.7	2.6	3	2	2.2	3.1	1.8	3	3.4	2.5	1.3	1.2	2.2	2.1	2.1	4.9	2.3	2.8	2	1.5	1.6	1.2	2.4	2.1	2.1	1.6	2.1	1.2	0.31	1.1	1.3	0	0.92	0.49	0.86	1.1	5.4	0.79	1.2	0.51	0.83	0.48	0.5	0.65	0.79	0.0372602	0.0545858
Cul3	3.3	4.1	3.7	3.1	3.8	2.7	3.7	3.3	4.1	2.3	1.7	1.8	2.2	1.8	2.5	3.4	1.8	1.5	1.5	1.7	1.6	1.6	2.2	2.5	1.4	2	2.1	2.8	2.6	2.1	1.9	1.9	2.5	1.8	1.4	2.1	1.7	2.7	1.3	0.83	0.87	1.2	1.1	1.6	1.6	5.17e-06	1.59e-05
Cul4a	2	2.3	1.7	2.8	2.7	2.5	3	2.8	2.7	2.8	1	1.5	1.6	1.5	1.8	2.3	2.4	1.3	2.2	1.6	1.3	1	1.8	1.1	0.67	1.8	1.4	2.3	0.62	0.96	0.99	0.44	2.6	1.5	1.3	2.2	2.5	1.2	1.1	0.22	0.36	0.51	0.92	0.57	0.29	7.03e-05	0.000177156
Cul4b	4.1	3.4	4.2	2.2	2.7	3.8	2.7	2.9	3.3	1.7	1.5	1.1	2.3	2	1.6	1.1	1.2	1.5	0.72	0.91	0.76	0.67	1.1	1.5	1.6	1.5	1.6	1.1	0.78	1.3	0.33	0.38	1.7	0.51	0.55	0.43	0.78	0.43	0.44	0.35	0.14	0.19	0.14	0.36	2	1.65e-09	9.66e-09
Cul5	1.9	2.4	2.2	1.7	1.6	1.7	1.6	1.8	1.6	2.1	0.94	1.7	1.8	1.6	1.3	0.93	0.85	0.73	1.5	0.83	0.79	1.3	2.6	1.7	1.5	1.6	1.6	1.5	1.8	0.72	0.76	3	1	1.2	1.3	1.5	1.2	0.7	1.2	0.7	0.45	1.1	0.69	0.67	0.65	0.00021232	0.000493998
Cul7	1.4	0.89	1.4	1.2	1.8	1.5	1.2	1.3	1.6	1.2	0.86	1.3	1.3	0.91	1.7	0.8	0.45	0.41	0.25	0.46	0.18	0.18	0.22	0.34	0.16	0.14	0.22	0.13	0.12	0.06	0.04	0	0.22	0.05	0.05	0.08	0	0	0	0	0	0	0	0	0	3.28e-20	2.8e-18
Cuta	2	0.85	1.8	1.7	2.2	1.8	1.1	2	3.2	2.3	0	2.8	6.4	3.5	2.4	0	0	0	2.2	0.75	0	0	0	0	3.6	3.8	4.4	0	0	0	0	0	0	8.9	7.2	2.3	0.53	8.2	0.94	2.2	1.1	0.3	5.1	4.2	4.9	0.272149	0.306972
Cutc	0	0	0	0	0	0	0	0.12	0.09	0	0	0	0	0	0	0	0	0	0	0	0	0.07	0.35	0	0.77	0.65	0.81	0	0.03	0.27	0.86	0.38	0.96	0.98	0.98	0.14	0.16	0	0.15	0	0	0	0.3	0.48	0.35	0.00496332	0.00895825
Cux1	0.97	0.71	0.69	0.96	1.2	1.2	1	1	0.77	0.71	0.41	0.74	1	0.62	0.57	1.2	0.79	0.11	0.85	0.31	0.8	0.11	0.41	0.28	0.4	0.47	0.56	0.28	0.46	0.27	0.18	0.13	0.28	0.03	0.16	0.22	0.08	0.12	0.05	0	0	0	0.08	0.11	0.27	1.46e-08	7.15e-08
Cwc15	6.7	3	8.8	6.1	8.7	3.8	2	9.6	7	4	4.3	3.1	2.5	6.8	4.1	0	0	0	0.77	1.6	1.4	1.3	3	3.8	0.48	0.19	0	0	0	0	0	0	0	6	1.2	0.97	0	0	0	0	0	0	0.5	0.62	0.57	1.66e-09	9.7e-09
Cwc22	0.62	0.32	0.47	0.55	0.7	0.68	0.79	0.54	0.59	0.45	0.33	0.08	0.47	0.3	0.28	0.58	0.38	0	0.27	0.25	0.18	0.26	0.17	0.22	0.54	0.47	0.2	0.22	0.06	0.28	0.09	0	0.44	0.24	0.11	0.08	0	0	0	0	0	0	0.009	0	0.08	5.96e-08	2.58e-07
Cwc25	0	0	0	0	0	0	0	4.9	0.81	0	0	0	0	0	0	0	0	0	0	0	0	0	0	0	0	0	0	0	0	0	0	0	0	0	0	0	0	0	0	0	0	0	0	0	0	0.269517	0.304317
Cwc27	0.61	0.62	2.3	0.84	0.59	1.7	0.56	1.5	0.69	0.55	0	0.2	0.75	0.31	0.42	0	0	0	0.24	0.3	0.76	0.03	0.37	0.25	0.15	0.18	0.37	0.31	0.71	0.13	0.09	0	0.53	0.12	0.09	0.23	0.02	0	0.1	0	0	0	0	0	0	2.61e-05	7.1e-05
Cwf19l1	0.66	0.6	0.75	0.53	1	1.2	0.68	0.84	0.69	0.3	0.53	0.24	0.71	0.76	0.71	0.55	0.42	0.93	0.5	0.24	0.48	0.23	0.21	0.14	0.97	0.73	0.71	0.27	0.04	0.92	0.34	0.32	0.67	0.18	0.11	0.67	0.68	0	0.25	0.1	0	0.08	0.2	0.23	0.22	0.000261995	0.000600835
Cwf19l2	0.02	0	0.05	0.03	0	0.05	0	0	0	0	0	0	0	0	0	0	0	0	0	0	0	0	0	0	0.02	0	0.02	0	0	0	0	0	0	0	0	0	0	0	0	0	0	0	0	0	0	0.0636911	0.0873406
Cwh43	0	0	0	0	0	0	0	0	0	0	0	0	0	0	0	0	0	0	0	0	0	0	0	0	0	0	0	0.14	0	0.52	1.4	0.31	0.9	2.5	1.7	0.92	2.3	1.3	2.4	2.2	2.2	1.5	2.8	2.6	3.2	3.78e-12	3.97e-11
Cxadr	4.7	4.7	4.3	3.4	2.8	3.3	2.3	3.6	4.4	3.5	1.5	3.8	3.5	4.3	3.5	2.7	3.5	3.5	1.5	2.4	7.6	2.4	1.6	4.9	1.4	2.8	1.2	1.5	4.1	1.5	2.3	1.1	2.2	2.4	1.3	2	3.4	1.2	2.8	1.9	1.8	1.4	1.5	0.87	2.1	0.00565091	0.0100761
Cxcr4	0	0	0	0	0	0	0.06	0	0.26	0	0	0	0	0	0	0	0	0	0	0	0	0	0	0	0	0	0	0	0	0	0	0	0	0	0	0	0	0	0	0	0	0	0	0	0	0.238225	0.273284
Cxxc1	0.62	0.77	0.83	0.63	0.84	0.6	0.31	0.5	0.94	0.22	0.68	0.85	0.71	0.36	0.47	0.35	0.24	0.21	0.08	0.11	0.19	0.44	0.55	0.48	0.04	0.17	0.29	0.12	0.03	0.03	0	0	0	0	0	0	0	0	0	0	0	0	0	0	0	2.25e-11	1.98e-10
Cyb5	54.8	20.6	21	29.1	25.4	25.3	26.9	28.6	29.9	52.3	35	37.1	39.6	28.8	27.7	36.3	59.4	50.6	31.4	58.1	48.7	49.1	39.1	63.2	69.4	63.7	68.5	77.8	58.5	60.2	64.7	65.6	80.3	57.1	51.7	55	57.6	58.1	57.1	57.8	59.5	55	73.5	72.9	77.6	5.9e-09	3.14e-08
Cyb5b	12	14.7	12.3	11.2	9.6	10.1	14.8	14.5	11.6	30.4	13.8	19	29.7	18.3	21.6	33.1	24.1	27.4	11.8	26.9	17.8	18.4	25.1	20.9	25.8	19.2	24	18.9	19.2	16.2	16.1	18.4	16.2	22.6	21.5	11.1	21.9	23.1	19.6	24.3	30.8	40.8	35.1	33.5	33.8	5.29e-05	0.000136192
Cyb5r1	0	0.18	0.58	0.82	0.65	0	0.46	0.27	0.5	0.76	0.57	0.78	0.24	0	0.41	1.1	0.98	0.92	0.53	0.61	1.5	0.05	1.2	0	0.25	0.26	0.74	1	0.9	0.47	1.3	0	0.39	0	0.43	1.4	0.92	1	1.2	0.13	0.61	1.5	1.3	0.79	0.69	0.0236645	0.0364925
Cyb5r3	20.4	20	22.9	27.1	26.9	25.5	30.2	28.9	35.2	42.6	44.6	50	40.6	30.8	43.8	46.9	42.4	50.8	34.2	35.1	35.2	30	37.7	37.6	36.5	28.8	34.9	47.4	35.8	40.3	39.6	24.7	31	47	42.3	43.7	25.7	28.6	26.3	32.8	34.3	39.1	20.5	29.4	29.4	0.0131016	0.0216797
Cyb5r4	0.06	0	0.02	0.003	0	0.02	0.24	0.03	0.05	0	0	0	0	0	0	0	0	0	0	0	0	0	0	0	0	0	0	0.12	0	0.05	0	0	0	0	0	0	0	0	0	0	0	0	0	0	0	0.200341	0.235561
Cybb	0	0	0	0	0	0	0	0	0	0	0	0	0	0	0	0	0	0	0	0	0	0	0	0	0	0	0	0	0	0	0	0	0	0.006	0	0.2	0.22	0	0.25	0	0	0	0	0	0	0.0740735	0.0999888
Cyc1	14.6	9.2	5.6	16.4	12.5	10.3	10.1	15.3	12.8	11.2	10.9	15.9	12.8	10.8	13.3	15.6	17.8	14.6	19.8	20.8	22	11.5	19.4	14	28.2	27.7	30.4	18.3	8.3	21.5	27.8	8.9	28.2	23.7	28.4	26.5	47.7	50.7	53.2	57.3	61.8	47.8	52.6	56.3	59.6	2.53e-21	2.99e-19
Cycs	113	59.2	108	108	109	89.4	102	127	108	111	54.6	72.2	77.7	91.8	123	98.7	122	114	140	99.9	137	125	151	126	151	146	157	123	127	168	235	138	224	177	198	235	454	418	408	459	471	394	321	344	394	3.28e-22	4.54e-20
Cyfip1	2.4	3.5	2.4	2.7	3.2	2.8	3	4.2	3.4	4.5	2.5	2.6	4.6	5.4	3.4	4.4	4.8	4.5	3.6	7.2	3.2	2.9	4.8	3.9	3.2	2.9	3.6	2.6	13.6	3.3	4.9	3.2	4.2	3.6	4	4.9	4.5	3.7	3.5	3.5	14.7	3.4	2.3	3.1	3.9	0.299287	0.333855
Cyfip2	0.19	0.29	0.74	0.21	0.47	0.24	0.28	1	0.32	0.26	0.23	0.23	0.29	0.57	0.19	0.35	0.4	0.26	0	0	0	0.18	0.46	0.21	0.28	0.32	0.39	0.39	1.4	0.33	0.33	0.44	0.33	0.25	0.22	0.18	0	0	0	0.17	0.11	0.22	0.18	0.2	0.26	0.0620096	0.0852785
Cygb	0	0	0	0.04	0.36	0	0.81	1.2	1.3	5.3	1.2	1.9	3	2.6	2.7	5.1	2.4	1.3	1.2	2.2	4.1	3	3.6	2.5	2.8	2.4	3.3	3.5	3.3	3.9	6.9	0	7.2	11.8	12	8.7	5.4	8.4	7.2	1.5	5.2	6.2	2.8	4.2	4.7	0.00115538	0.00235742
Cyhr1	0.5	0.45	0.41	0.27	0.53	0.78	0.51	0.41	0.51	0.71	0	0.12	0.34	0.32	0.36	0	0	0	0	0	0	0	0	0	0	0	0	0.22	0.27	0	0	0	0	0	0	0	0	0	0	0	0	0	0	0	0	7.76e-12	7.59e-11
Cym	0	0.49	0.67	2.5	2.6	1.2	3.7	3	4.9	153	67.2	42.5	67	47	46.4	530	365	904	1130	1220	1212	1558	1512	1372	1476	1537	1889	1647	1705	1599	1868	826	1512	1523	1592	1777	139	198	256	0	0	0	0	0	0	7.45e-18	3.27e-16
Cyp20a1	0.45	0.37	0.84	1.7	0.8	0.61	3.2	1.6	1.9	1	1.1	1.9	0.61	2.2	1.4	2.1	1.8	1.6	1.9	1.3	0.86	0.59	0.76	1.1	1.5	0.88	0.89	1.2	2.4	1.5	0.76	0.67	0.53	0.33	0.39	1.4	1.4	0.7	0.97	0.36	0.63	0.91	0.61	0.47	1	0.135493	0.169019
Cyp2b10	0	0	0	0	0	0	0	0	0	0	0	0	0	0	0	0	0	0	0	0	0	0	0	0	0.27	0.13	0.25	0	0	0	0.05	0	0.15	0	0	0	0	0	0	0	0	0	0	0	0	0.079103	0.106032
Cyp2c55	0	0	0	0	0	0	0	0	0	0	0	0	0	0	0	0	0	0	0	0	0	0.42	0.18	0.46	1.4	0.31	0.84	0.03	0	0.35	0.38	0.28	0.73	0.82	0.63	0.39	0	0	0	0.6	0	0.41	0.82	0.84	1.2	0.003165	0.00592559
Cyp2c65	0	0	0	0	0	0	0	0	0	0	0	0	0	0	0	0.75	0.85	0.68	0.86	1.1	1.2	3.1	3.6	3.4	8.6	5.7	7.6	6.8	5.1	8.2	8.6	5.2	9.1	9.7	9.8	7.8	5.3	4.2	4.9	13.4	11.7	6.8	17.2	18.3	20.6	1.68e-08	8.12e-08
Cyp2d22	0	0	0	0	0	0	0	0	0	0	0	0	0	0.02	0.07	0	0	0	0	0	0	0	0.09	0.05	0.1	0.24	0.36	0.23	0.54	0.07	0.22	0.21	0.36	0.03	0.11	0.21	0.28	0	0.04	0.15	0.11	0.22	0.01	0.06	0.15	0.00535316	0.00958749
Cyp2e1	0	0	0	0	0.09	0.09	0	0	0	0	0	0	0	0	0	0	0	0	0	0	0	0	0	0	0	0	0	0	0	0	0	0	0	0	0	0	0	0	0	0	0	0	0	0	0	0.128682	0.163034
Cyp2f2	0	0	0	0	0	0	0	0	0	3	2.7	1.7	0.72	0.35	0.93	4.3	4	2.8	5.5	4.5	4.6	5.2	9.2	6	2.9	3.2	2.9	4.1	3.3	3.2	3.1	1.9	3.6	5.6	5.4	4	2.7	1.8	1.9	0.44	0.74	1.5	0.52	0.8	1.3	2.17e-10	1.53e-09
Cyp2j6	0	0	0	0	0	0	0	0	0	0	0	0	0	0	0	0	0	0	0	0	0	0	0	0	0.12	0.16	0.08	0	0	0	0	0	0	0	0	0	0	0	0	0	0	0	0.07	0.07	0.21	0.119258	0.153095
Cyp2s1	0.1	0.15	0.2	0.45	0.59	0.36	0.79	0.43	1.2	1.9	1.7	1.5	0.82	0.64	0.57	14.6	12.3	11	6.7	5.5	7.7	11	13.4	12.4	19.5	15.9	18	13.4	11.5	13.1	12.2	18.2	13.6	19.2	21.6	14.6	19.3	12.5	14.6	22.5	16.8	20.7	22.7	20.2	27.2	1.89e-16	5.78e-15
Cyp2w1	0	0	0	0	0	0	0	0	0	0	0	0	0	0	0	0	0	0	0	0.29	0.1	0.13	0.31	0.11	0	0	0	0	0	0	0	0	0	0	0	0	0	0	0	0	0	0	0	0	0	0.0816713	0.109189
Cyp39a1	0	0	0	0	0	0	0	0	0	0	0	0	0	0.007	0.03	0	0	0	0	0	0	0	0	0	0.19	0.25	0.24	0.77	0.3	0	0.02	0.34	0.3	0	0.36	0.54	0.2	0.03	0.33	0	0	0	0	0.23	0.28	0.0233155	0.0359904
Cyp3a13	0	0	0	0	0	0	0	0	0	0	0	0	0	0	0	0	0	0	0.2	0.48	0.34	0.42	1.1	1.3	1.3	0.95	0.95	0.3	0.18	0.52	0.69	0	1.7	2.4	0.99	0.59	0.59	0.41	0.6	1.1	0.93	0.6	1.5	1.7	1.7	1.77e-05	4.98e-05
Cyp4f13	0	0	0	0	0	0	0	0	0	0	0	0	0	0	0	0	0	0	0	0	0	0	0.03	0.03	0	0	0	0	0	0	0	0	0	0	0	0	0	0	0	0	0	0	0	0	0	0.317575	0.35199
Cyp4f16	0.02	0	0.05	0	0	0	0.87	0.04	0	0.09	0	0.06	0.07	0.11	0.04	0	0	0	0	0	0	0	0.78	0.56	0.06	0.63	0.14	0	0	0	0	0	0	0.36	0	0.11	0.16	0.09	0	0.36	0.21	0.21	0.14	0.14	0.16	0.711608	0.724728
Cyp4f39	0	0	0	0	0	0	0	0	0	0	0	0	0	0	0	1.4	0.99	0.02	0.67	0.59	0.81	0.48	1.1	0.87	0.11	0.65	0.43	0.62	0.08	0	0	0	0	0.61	0.59	0	0	0	0	0	0	0	0	0.09	0.22	1.98e-05	5.51e-05
Cyp51	5.2	4.5	3.8	5.3	4.7	5	5.2	4.7	5.4	7.1	4.3	5.2	3.7	4.8	5.6	6.2	7	7.4	6	7.3	6.9	3.4	4.2	5.2	3.3	4.4	6	4	2.3	4.1	3.4	1.1	5.9	2.5	0.78	4.6	3.6	1	3.8	1.4	1.6	1.1	0.91	1.1	1.6	2.18e-05	6.04e-05
CYTB	0	0	0	0	0	0	0	0	0	0	0	0	0	0	0	0	0	0	0	0	0	0	0	0	4.5	5	0	0	0	0	0	0	0	0	0	0	0	0	0	0	0	0	8.6	0	8.7	0.0671848	0.0916895
Cyth1	0	0	0	0.44	0.19	0.24	0.14	0	0.1	0	0	0	0	0	0	0	0	0	0	0.02	0.25	0	0	0	0.26	0.12	0.27	0.22	0	0.06	0	0.28	0.27	0	0.14	0.14	0	0	0	0	0	0	0	0	0	0.0946295	0.124369
Cyth2	0.77	0.44	0.26	0	0.52	0.61	0.32	0.47	0.2	0	0.33	0.25	0.49	0.42	0.41	0	0	0	0	0	0	0	0	0	0	0	0	0	0	0	0	0	0	0	0	0	0	0	0	0	0	0	0	0	0	2.33e-11	2.05e-10
Cyth3	0	0.47	0.42	0	0.37	0.27	0.14	0.57	0	0.73	0.25	0.14	0.48	0.08	0.29	0	0	0	0.56	0.07	0	0.11	0.48	0.91	0.14	0.08	0	0.24	0	0.4	0	0	0	0.65	0.69	0.55	0.32	0.32	0	0	0	0	0	0.11	0.03	0.17872	0.21384
D10Bwg1379e	0	0	0	0	0	0	0	0.01	0.02	0	0	0	0	0.009	0.009	0	0	0	0	0.02	0.007	0.004	0.009	0.005	0.02	0.005	0.02	0	0	0	0	0	0	0.02	0.02	0.1	0.14	0.15	0.03	0.29	0.04	0.18	0.07	0.17	0.18	1.38e-10	1.02e-09
D10Wsu52e	29.2	26.3	27.3	30.4	27	27	25.6	32.2	26.9	38.6	18	22.8	35.5	32.2	28.9	20.4	18.9	22.3	19.9	22.8	19.9	17.1	20.8	22.5	15.6	19.8	20	23.4	24.2	17.2	18.9	16.5	19.7	18.6	20.3	24.6	17.6	15.9	19.3	12.8	15.5	15.7	13	11.9	15.5	2.85e-11	2.47e-10
D14Abb1e	0.06	0.07	0.1	0.14	0.03	0.03	0.1	0.07	0.05	0.009	0	0.08	0	0.07	0.1	0	0	0	0	0.007	0.04	0.02	0.01	0.04	0	0	0	0	0	0	0	0	0	0	0	0	0	0	0	0	0	0	0	0	0	5.76e-08	2.5e-07
D15Ertd621e	0.38	0.17	0.3	0.34	0.42	0.66	0.48	0.79	0.6	0.48	0.37	0.33	0.94	0.4	0.48	0.4	0.24	0.83	0.13	0.28	0.3	0.24	0.31	0.3	0.63	0.52	0.48	0.33	0	0.15	0.23	0	0.35	0.48	0.36	0.34	0.24	0.17	0.27	0.2	0.16	0.15	0.24	0.37	0.44	0.0107181	0.0180588
D17H6S53E	0	0	0	0.16	0.14	0.11	0	0.3	0.36	0	0	0	0	0.18	0.29	0	0	0	0	0	0	0.23	0	0.45	0.16	0.36	0	0	0	0	0	0	0	0	0	0	0.26	0.35	0.3	0.55	0.45	0	0.35	0.45	0	0.000478751	0.00104934
D17Wsu104e	5.8	0.76	2.9	4.4	1.9	4.2	2.8	3.6	3.3	5.8	4.7	5.7	5.3	1.6	2.9	8.5	0	6.7	5.4	8.7	8.2	2.5	2.4	6	4	6.2	5.8	14.9	3.6	5.9	6.8	0	11.9	7	3.9	6.8	6.1	7.6	6	2.6	5.2	4.3	6	6.3	5.9	0.0482267	0.068368
D17Wsu92e	0	0	0	0	0	0	0	0.03	0.08	0	0	0	0	0	0	0	0	0	0	0	0	0	0	0	0	0	0	0	0	0	0	0	0	0	0	0	0	0	0	0	0	0	0	0	0	0.18807	0.223356
D19Bwg1357e	1.4	0.95	1.6	0.86	0.6	1.1	0.49	0.5	1.3	0.15	0.1	1.1	0.05	0.89	1.1	0	0	0	0.09	0.28	0.16	0.13	0.36	0.1	0.34	0.04	0.23	0.02	0.04	0.02	0.04	0	0.28	0	0	0	1.4	0.03	0	0.06	0.03	0.09	0.05	0	0.09	1.28e-06	4.37e-06
D230025D16Rik	0	0	0	0.13	0.11	0	0	0	0	0	0	0	0	0	0	0.26	0.23	0	0	0	0	0	0	0	0.11	0	0.2	0	0	0	0	0	0	0	0	0	0	0	0	0	0	0	0.15	0.12	0.22	0.441283	0.466305
D2Wsu81e	0	0.3	0.17	0	0	0	0.46	0	0.4	0	0	0	0	0.24	0.17	0.15	0	1.2	0.12	0.58	0.29	0	0	0	0	0	0	0	0	0	0	0	0	0	0	0	0	0	0	0	0	0	0	0	0	0.388434	0.415608
D6Wsu163e	0	0	0	0	0	0	0	0	0	0	0	0	0	0	0	0	0	0	0	0	0	0	0	0	0.06	0.13	0.05	0	0	0	0	0	0	0	0	0	0	0	0	0	0	0	0	0	0	0.231252	0.26628
D8Ertd82e	0	0	0	0.02	0	0.008	0	0	0	0	0	0	0	0	0	0	0	0	0	0	0	0	0	0	0	0	0	0	0	0	0	0	0	0	0	0	0	0	0	0	0	0	0	0	0	0.181592	0.216602
Daam1	0.04	0.04	0	0.06	0.24	0.16	0.16	0.23	0.33	0.34	0.16	0	0.06	0.02	0.14	0.31	0.44	0.23	0.3	0.53	0.4	0.22	0.92	0.2	0.9	0.4	0.5	0.17	0.46	0.24	0.22	0.44	0.51	0.22	0.12	0.43	0.6	0.1	0.25	0.05	0.07	0.12	0.05	0.03	0.06	0.000147938	0.000352317
Daam2	0	0	0	0.01	0.01	0.007	0.04	0.01	0	0	0	0	0	0	0	0	0	0	0	0.01	0.14	0	0.05	0.01	0.01	0.04	0.1	0	0	0	0.08	0	0.03	0	0	0	0	0	0	0	0	0	0	0	0	0.0741243	0.100022
Dab2	2.5	1.5	1.5	1.9	2	2	2.3	1.2	2.1	1.7	1.5	1.6	0.02	0.92	1.5	2.8	1.7	1.2	1.1	2.2	1.5	1	1.9	1.6	1.5	1.6	2.1	3	6.5	3	1.7	3.4	2.6	1.4	1.4	1.7	0.7	0.94	1.1	0	0.06	0.36	0.36	0.26	0.5	0.000223387	0.000517396
Dab2ip	0.05	0.09	0.16	0.08	0.03	0.11	0.24	0.28	0.29	0.3	0.07	0.72	0.13	1.2	0.23	0.27	0	0.09	0.01	0.27	0.03	0.11	0.18	0.16	0.13	0.09	0.15	0.08	0.004	0.22	0.16	0	0.71	0.04	0.13	0.05	0	0	0	0	0	0	0.02	0.04	0.06	0.0209141	0.0326777
Dach1	0	0	0	0.37	0.3	0	0.23	0.37	0.38	0	0	0	0	0	0	0	0	0	0	0	0	0	0	0	0	0	0	0	0	0	0	0	0	0	0	0	0	0	0	0	0	0	0	0	0	0.002996	0.00563807
Dad1	32.3	26.9	24.3	29.8	40.1	36.3	43.4	38.9	45.4	46	29.3	33.3	38	37	35.9	51.4	53.8	52.9	48.9	31.7	24.9	31.8	23.5	35.4	46	46	44.3	33.8	25.1	39.3	39.2	49.9	37.9	27.6	29	46.9	41.7	36.6	49	30	34.2	26.5	33.3	32.6	39.8	0.457106	0.481735
Dag1	1.5	0.32	1.2	0.53	1.9	0.6	0.63	1.4	1.7	0.99	0.41	0.53	0.7	0.69	0.61	1.7	2.1	0.92	1	1.1	1	2.4	1.8	4.3	1.9	1.4	1.8	5.2	2	1.6	1.5	1.5	2.4	1.7	2.5	3.8	2.4	1.5	1.5	1.7	1.9	1.8	2.4	2.3	2.9	0.000434907	0.000959821
Dak	5.9	1.3	1.4	0.73	1.2	1.1	0.75	1.8	1.5	1.2	0.54	0.82	0.79	1.1	0.89	1.3	1.1	0.95	0.6	0.56	0.52	0.43	0.78	0.18	0.72	0.53	0.75	0	0.13	0.31	0.59	0	0.52	0	0.5	0.6	0.48	0	0.28	0.08	0.1	0.25	0.13	0.26	0.47	0.00115355	0.00235508
Dap3	2.4	2.5	2.4	2.3	1.9	2	2.1	3.9	3.3	2.5	1.5	1.6	2	2.5	2.6	4	4.9	3.1	1.9	2.8	2.2	2	3.1	2.6	2.4	2.9	2.5	2.1	0.59	2.1	0.89	1.2	1.9	1.3	1.4	0.95	3.3	3	3	1.6	1.7	1.8	1.6	1.6	1.8	0.824605	0.832066
Dapk3	0.53	0.59	0.68	0.71	0.68	0.81	0.36	1.1	0.89	0.81	0.71	1.4	0.25	0.88	1.2	1.1	0.63	0.27	0.55	2.7	2.2	1.7	1.7	0.67	0.62	0.95	1.2	1.9	1.3	1	0.64	0	1.4	1.5	1.3	1.4	1.7	1.5	1.2	0.5	1	0.96	0.73	1.8	1	0.0640632	0.0877725
Dapl1	0	0	0	0	0	0	0	0	0	0	0	0	0	0	0	0	0	0	0	0	0	1.2	4.3	2.5	0	0	0	5.9	4	0.81	0.38	0	1.1	1.8	1.3	1.8	0	0	0	0	0	0	0	0	0	0.00564845	0.010074
Dapp1	0	0	0	0	0	0	0	0	0	0	0	0	0	0	0	0	0	0	0	0	0	0	0.16	0.1	0	0	0	0	0	0	0	0	0	0	0	0	0	0	0	0	0	0	0	0	0	0.337936	0.369717
Dars	107	49.4	47.3	123	95.9	73.1	92.2	144	86.5	50.7	35.5	37.7	43.9	51.5	41	56.4	50.7	51.7	67.7	50.5	47.8	34.6	24.8	131	103	38.4	34.7	60.2	23.8	25.9	47.5	52.2	34.4	29.3	31.4	30	78.1	43.9	37.2	58.9	43.7	21.1	21.8	37.1	54.1	0.0269351	0.0408975
Dars2	0.18	0.21	0.4	0.09	0.18	0.13	0.29	0.17	0.3	0.02	0.06	0.81	0.06	0.23	0.1	0.28	0.43	0	0	0.16	0.11	0.06	0.08	0.07	0.12	0.09	0.16	0.03	0.2	0	0.04	0	0.05	0.08	0.03	0.03	0.22	0.1	0.18	0.07	0.16	0	0.08	0.22	0.24	0.0490143	0.0694212
Daxx	0.39	0.28	0.23	0.11	0	0.43	0	0.07	0.5	0	0	0	0	0.53	0.37	0	0	0	0	0	0	0	0	0	0	0	0	0	0	0	0	0	0	0	0	0	0	0	0	0	0	0	0	0	0	3.1e-05	8.33e-05
Dazap1	24.3	14.1	21.1	23.6	22.1	17.2	13.9	24.5	23.5	29.7	18.1	8.3	26.3	12.5	14.2	9.6	14.7	13.4	12.9	14.3	22.6	7.3	19	12.7	14.5	17.4	16.7	20.6	22.2	14.2	14.7	23.2	12.5	5	16.5	9	4.9	16.7	12.4	6.8	9.6	4.5	9.7	6.6	4.9	4e-05	0.000105277
Dbi	76.5	47.2	50.3	49.8	49.4	61.3	54.1	49	43.4	90.2	29.8	43.7	83	54	52.5	84.1	136	104	75.9	124	162	115	147	119	133	142	166	162	240	143	153	226	184	125	126	88.2	80.7	81.8	136	122	112	77.3	114	148	148	6.99e-09	3.65e-08
Dbn1	29.5	17.9	23.6	22.9	25.6	27.3	24	26.1	30.7	11	13.4	16.2	18.4	12.2	13.5	13.4	9.8	10.5	7.6	8.5	7.4	4.8	7	4.9	9.1	7.4	9	8.7	6.2	7.2	5.2	2	4.8	4.4	3.8	6.6	4.6	5.3	5.7	4	3.3	2.8	4.7	4.2	6.4	4.68e-13	5.86e-12
Dbnl	5	5.1	5.3	5.2	6.2	5	5.8	5.9	5.1	4.9	4.9	4.7	6.5	5.5	4.7	8.5	9.3	6.4	8.1	12.1	9.6	5.9	5.5	4.2	4.4	5.3	6.6	9.1	8.6	10.5	8.5	17.1	6.5	8.5	6.4	9.3	5.9	8	6.9	3.6	4.5	6.1	5.1	5.1	4	0.000432162	0.000954036
Dbr1	1	0.58	0.7	0.78	1.3	1.1	0.75	1.2	0.53	0.87	0.43	0.4	0.59	0.54	0.52	0.31	0	0.69	0.43	0.12	0.4	0.07	0.39	0.56	0.16	0.38	0.31	0.4	0	0.31	0	0	0	0.6	0.38	0.42	0.28	0	0.16	0	0	0	0.09	0.05	0.29	1.35e-08	6.63e-08
Dbt	4.5	2.2	1.9	2.3	2.7	2.1	4.5	6.3	5.5	2.9	1.8	2.6	2.2	3.6	3.2	7.2	5.2	2.3	2.1	3.3	2.9	3.7	3.8	2.7	5.9	5.3	5	4.4	8.7	4.9	3.9	6.7	7.3	7.6	8.1	8.4	26	27.8	27.5	27.1	31.7	31	27.1	25.6	30.9	5.69e-31	7.28e-28
Dcaf11	0.07	0.14	0.03	0.03	0.13	0.09	0.14	0.05	0.03	0.03	0	0.3	0	0.07	0.03	0.2	0	0.08	0.04	0.12	0.04	0.04	0.25	0	0.04	0	0.05	0	0	0	0	0	0	0	0	0	0.11	0.08	0.07	0	0.09	0.08	0	0.15	0.17	0.205221	0.240787
Dcaf13	0.5	1.5	0.68	0.14	0.64	1.1	0.75	0.31	0.42	0.13	0.27	0.37	0.42	1.1	0.87	1.1	0.8	0.18	0.08	0.06	0.28	0	0	0	0.02	0.04	0	0	0	0	0	0	0	0.04	0	0.12	0	0	0	0	0	0	0	0	0	8.2e-06	2.43e-05
Dcaf5	0.08	1.2	0.07	0.03	0.13	0.05	0.12	0.05	0.06	0.12	0.02	0.07	0.07	0.07	0.05	0.04	0.04	0	0	0.03	0.02	0.33	0	0.03	0	0	0	0	0	0	0.01	0	0.06	0	0	0	0	0	0	0	0	0	0	0	0	0.0805456	0.107878
Dcaf7	5.4	3.4	2.9	3.9	4.8	4.6	4.2	4.7	4.6	3	1.3	1.3	2.2	1.4	1.5	3.9	3.6	3.8	2	1.2	0.89	0.45	0.91	1.4	0.82	0.89	0.93	1.8	0.98	1.6	1.2	0	1.8	0.79	0.72	0.27	0.4	0	0.45	0.17	0.1	0.18	0.13	0.35	0.79	3.02e-07	1.15e-06
Dcaf8	3.4	3.4	3.8	3.3	4.1	3.2	1.7	2.5	3	2	1.9	2.1	1.9	2.6	1.7	1.6	1.2	2	0.63	1.7	1.1	0.76	1.6	1.6	0.85	2.5	0.95	1.1	0	0.66	0.6	0	1.6	0.62	1.2	1.3	0.35	0.59	0.98	0.26	0.16	0.37	0.1	0.11	0.22	4.27e-11	3.53e-10
Dcakd	27.9	17.1	15.5	18.4	16.9	22.1	18.2	17.6	15.4	15.8	7.2	9	13.1	6.7	9.3	10	13.6	11.5	6.4	4.6	6.6	5.6	2.9	3.3	5	7.2	4.5	3.9	4.4	6.7	3.7	4.3	3.9	3.4	1.1	4.6	1.3	1.2	1.9	0.46	0.36	0	2.5	0.92	1.2	3.7e-11	3.12e-10
Dchs1	0.04	0.27	0.14	0.1	0.77	0.21	0.16	0.45	0.11	0.01	0.0009	0	0.01	0.05	0.007	0.01	0.02	0	0.04	0.03	0.008	0	0.006	0.006	0.005	0.02	0.02	0.02	0	0.06	0	0	0	0.006	0	0.01	0	0	0	0	0	0	0	0	0	0.00202844	0.00394388
Dck	1	0.79	1.2	0.49	0	0.1	0.15	0.84	0.87	0.26	0.34	9.3	0.33	0	0.4	0	0	0	0	0.36	0.27	0	0	0	0	0	0	0	0	0	0	0	0	0	0	0	0	0	0	0	0	0	0	0	0	0.0553684	0.0772381
Dclk1	0.23	0.19	1.4	0.28	0.44	0.16	0.55	0.82	0.13	0.08	0.21	0.5	0.27	3.1	0.3	5.5	0.42	0	3.4	0.77	0.26	0.6	0.9	0.85	0.48	3.1	0.52	0.72	0.31	0.67	0.51	0.33	0.85	0.38	1.4	0.83	1.5	0.15	0.82	0.04	0.37	0.24	0.23	0.17	0.21	0.183563	0.218579
Dclk2	0.02	0.02	0.05	0.02	0	0.11	0	0.02	0.04	0	0	0	0	0	0	0	0	0	0	0	0	0	0.02	0.02	0	0	0	0	0	0	0	0	0	0	0	0	0	0	0	0	0	0	0	0	0	0.0134685	0.0221579
Dcn	1.9	3.1	3.4	12.4	18.1	8.8	18.6	20.2	20.2	35.3	28.9	31.7	22.7	23.7	25.7	51	54.1	52.4	37.7	32.7	30.2	29.4	44.8	31.6	46.4	52.8	42.6	45	33.2	53.8	76.4	27.6	81.3	54.6	69.1	112	102	94.2	85.8	112	120	121	95.9	101	104	7.17e-15	1.41e-13
Dcp1a	1.4	1.9	1.4	1.4	1.8	2.4	1.8	2.1	2.1	4.8	0.54	0.56	0.5	1.1	1.4	1.4	1.1	1.2	0.47	0.65	0.56	0.57	0.47	0.45	0.51	0.69	0.55	0.71	0.44	0.27	0.19	0	0.73	0.29	1.3	1.2	0.11	0.16	0.09	0.03	0	0.13	0.06	0.13	0.28	1.8e-06	5.99e-06
Dcp1b	0.07	0	0.07	0	0	0	0.06	0	0.08	0	0	0	0	0	0	0	0	0	0	0	0	0	0	0	0	0	0	0	0	0	0	0	0	0	0	0	0	0	0	0	0	0	0	0	0	0.0110863	0.0186341
Dcp2	0.3	0.42	0.33	0.05	0.02	0.24	0	0.13	0.01	0	0	0	0	0	0	0	0	0	0	0	0	0	0	0	0	0	0	0	0	0	0	0	0	0	0	0	0	0	0	0	0	0	0	0	0	0.00249686	0.00476533
Dcpp1	0	0	0	0	0	0	0	0	0	0	0	0	0	0	0	1.8	1.4	1.1	2.4	0	4.2	0	0	0	0	0	0	0	0	0	0	0	0	0	0	0	0	0	0	0	0	0	0	0	0	0.0844017	0.112409
Dcps	12.3	9.4	10.7	12.1	15.4	15.5	12.6	13.5	15.3	12	7.8	8.7	13.4	11.2	11	5.8	3.2	6.8	7.7	10.2	10	7	11	9.5	6.7	7.6	9.7	6	10	6.9	7.1	12	6.1	5.8	12.9	8.2	4.7	4.8	5.2	1.4	2.6	3.7	3.3	4	4.3	1.45e-10	1.07e-09
Dctd	2.8	4.9	4.4	1	2	1.7	0.55	0.83	0.65	2.4	0	0.79	2.2	4.9	4.3	0	0	0	0	0	0	0	0	0	0	0	0	0	0	0	0	0	0	0	0	0	0	0	0	0	0	0	0	0	0	4.1e-08	1.83e-07
Dctn1	5.3	5.9	5	4.6	5.9	5.5	4.6	5.5	6.3	6.9	4.2	5	5.9	6	4.7	8.7	7.3	7.8	5.4	5.8	5.8	4.8	5.7	6	5	5.5	5.5	5.6	4.4	5.4	4.8	4.4	6.3	5.9	4.9	5.6	5.3	4.6	4.3	3.1	4.6	5	4	4.3	5.1	0.00429355	0.00782851
Dctn2	15.6	19.1	17.9	18.9	20.3	21.5	21.2	21.7	22	28.2	13.3	20.4	25.5	20.8	15.2	34.6	30.7	24.6	18.4	18.9	21.8	16.7	19.9	21.2	21.6	28.9	29.5	28.2	23.7	20.7	15.6	21.9	21.8	21.3	23	26.6	16.2	14.6	18.2	12.7	17.7	13.9	16.3	16.9	21.5	0.000577502	0.00124868
Dctn3	7.8	10	11.7	4.9	8.4	6.7	7.5	6.7	6.2	9.4	1	11.1	3.5	12.5	9.1	5.5	6.7	10.1	7.2	8.6	10.9	6.8	7.3	8.1	10.6	5.6	6.3	5.4	2.8	4.4	7.5	2.8	4.6	10.7	9.5	9.4	4.1	4.1	3.5	3.5	4.6	4.4	3.5	2.5	3.6	0.00110749	0.00226814
Dctn4	1.6	1.9	0.95	1.6	2.7	2.7	2.6	3.3	2.9	0.91	1.2	2.8	0.8	1.4	1.1	3.3	3.1	2	1.1	1.1	1.1	1.6	1.2	1.6	1.8	1.7	2.6	1.7	0.95	1.9	2.9	0.27	2.4	0.63	0.58	2.1	1.7	1.3	2.1	3.3	0.62	1.2	1.4	1.8	2	0.755345	0.766121
Dctn5	3.9	4	4.2	4.6	5.8	4.9	5.5	3.9	0	5.4	2.9	3.9	3.4	4.3	3.2	0	0	0	2.9	2.4	3.3	2.4	4.2	2.1	4.1	2.4	2.3	2.1	6.3	2.2	0	13.4	3.7	2.8	3.6	0	0	0	0	1.8	2.8	2.1	3.5	2.8	3.3	0.0775286	0.10414
Dctn6	2.5	1.3	2.6	1.7	3.9	4.2	3.6	3.3	3.9	2.1	0.66	1.6	1.1	2.9	0.69	6.2	3.4	4	3.7	1.5	2.5	1.5	3.2	2.1	3.9	2.9	3.5	3.7	1.7	2.6	3.9	0	4.8	3.1	1.8	3	3.8	2.1	3.6	1.1	2.1	1.5	1.8	2.1	2.9	0.241639	0.27654
Dctpp1	4.9	1.8	0.93	2.6	4.3	4.3	2.3	3.3	1.9	0.26	1.7	1.1	2.1	0	4.2	0	0	0	0.24	0.42	1.8	0.28	0.13	0.27	1.2	0.48	1.3	0.86	1.1	0	0	0	0	0	0	0	0	0	0	0	0	0	0.12	0	0.17	9.8e-08	4.08e-07
Dcun1d1	4.4	3.6	2.2	2	2.6	3.4	2.4	2.4	3.5	2.9	2.6	1.5	2.9	3.1	2.6	2.1	1.6	0.29	3	1.5	1.7	2.8	2.8	1.3	2.3	2.3	2.6	2.8	1.9	1.6	1.8	2.8	2	2.4	2.2	2.7	2.5	1.2	1.6	1.7	2.9	1.8	1.7	1.4	2	0.00206188	0.00400381
Dcun1d5	0.28	0.46	1	0.6	2.1	0.87	0.5	0.71	0.25	0	0	0	0.46	0.68	0.68	0	0	0	0	0	0	0	0	0	0.22	0.16	0.28	0	0	0	0	0	0	0	0	0	0	0	0	0	0	0	0	0	0	6.74e-06	2.03e-05
Dcx	0.24	0.9	1.4	0.67	0.52	0.13	0.96	1	0.87	0.49	0.27	0.5	1	1.2	0.54	0.21	0	0.16	0	0.61	0.16	0.33	0.16	0.17	0.03	0.07	0.007	0	0	0	0	0	0	0	0	0	0	0	0	0	0	0	0	0	0	4.37e-10	2.86e-09
Dcxr	0	0	0	0	0	0	0	0.65	0.29	0	0.18	0.55	0	0	0	2.4	2.9	1.2	1.4	0.78	3	0.89	1.1	1.7	1.6	3.3	3.1	0.41	0.6	1.2	1.3	0.33	2.7	1.8	0.63	2.5	3.1	0.7	2.4	3.6	3.2	1.5	2.9	2.1	3.8	8.11e-09	4.18e-08
Dda1	0	0	0	0.95	0.75	0	0	0	0	0	0	0	0	0	0	0	0	0	0	0	0	0	0	0	1.2	0	1.3	0	0	0	0	0	0	0	0	0	0	0	0	0	0	0	0	0	0	0.608407	0.625851
Ddah1	1.8	0.45	0.75	2.2	2.3	2.3	2.4	4.2	3.3	1.3	1.3	3.3	0.71	0.99	2.8	3.9	3.2	1.4	2.3	3.9	2.7	4.3	2.5	4.3	4.8	5.7	5.1	3	3.4	4.5	4	0.45	1.9	0.29	2.5	3.3	0	0	0	0	0	0	0	0	0	1.3e-07	5.32e-07
Ddah2	25.4	22.4	30.7	25.7	29.7	34.5	22.4	19	27.7	24.5	19.5	15	32.3	23.3	22.8	23.2	20.7	15	11.4	15.3	14.2	15.5	20	18	16.5	16.9	13.5	12.3	16.5	16	14.7	14.4	12.6	8.4	10.6	13.6	4	7.6	3.7	1.7	3.2	2.8	2	2.7	3.5	1.81e-15	4.15e-14
Ddb1	15.6	16.1	14.8	16.3	15.8	14.5	13	15.3	15	12.9	10.3	11.3	15.2	14.6	11.7	8.3	9.4	8.4	8.2	7.6	7.1	7	8.2	9.2	7.8	8.8	8	6.4	5.7	6.3	5.4	3.2	8.6	8	5.1	8	4.8	4.8	4.7	2.5	2.6	3.4	3	2.4	3.5	1.25e-19	9.26e-18
Ddc	1	0.55	0.45	0.58	1.5	1.1	0.78	1.7	1.1	0	0	0	0.45	2.7	0.48	0.86	0.91	0.96	1.4	0.49	0.99	0.54	0.72	1.4	0.62	0.64	1.4	0.79	0.34	1.2	1.4	0.51	1.3	1.7	0.96	1.9	0.52	0.36	0.76	0	0.42	0.36	0.25	0.48	0.48	0.0232272	0.0358685
Ddhd2	0.04	0	0.15	0	0	0	0.07	0.04	0.05	0	0	0	0	0	0	0	0	0	0	0	0	0	0	0	0	0	0	0	0	0	0	0	0	0	0	0	0.11	0.05	0.06	0	0	0	0	0	0	0.0386834	0.0564124
Ddi2	3.5	1.8	2.3	2.1	2.2	3.1	2.3	2	2.5	3.2	2.3	2.1	4.1	1.9	2.1	3.5	2.6	1.9	1.2	2.9	3.8	4.2	2.2	1.8	2.4	1.8	1.5	1.6	2.2	1.9	2.3	0.17	2.4	3.4	2.3	3.1	1.1	1.3	1.5	1.1	1.4	1.2	1.5	0.53	2.1	0.00154106	0.00306774
Ddost	18.1	18.4	14.8	20.5	18.9	18.4	24.5	22.8	27.7	32.6	22.8	21.9	29.3	25.2	27.3	33.9	29.8	33.1	26.9	24	27.1	20.9	18.8	24.9	24.6	26.9	27.1	26.5	28.7	25.8	32	16.6	24.8	21.5	25	26.2	31.3	20.1	24.3	23.5	26.6	24.8	23	25.8	26.2	0.117853	0.151477
Ddr1	0	0	0	0	0	0	0	0	0	0	0	0	0	0	0	0	0	0	0	0	0	0	0	0	0	0.04	0.03	0	0	0	0	0	0	0	0	0	0	0	0	0	0	0	0.01	0	0.03	0.38856	0.415684
Ddr2	0	0	0	0.03	0.36	0.29	0.12	0.09	0.12	0.08	0	0.18	0	0.11	0.12	0	0	0	0	0.1	0.04	0.009	0.04	0.07	0	0	0	0.24	0	0.21	0	0	0	0	0.07	0.17	0.13	0	0.1	0	0	0	0	0	0	0.0746629	0.100678
Ddrgk1	0	0	0	0	0	0	0	0	0	0.83	0.59	0	0.78	0	0.59	0	0	0	0.52	0.91	1.2	0.48	1.2	0.75	0	0	0	0	0	0	0	0	0	0.16	0	0.22	0	0	0	0.58	0	0.29	0.32	0	0.62	0.818908	0.826768
Ddt	27.4	11	9.2	13	11.1	12.9	10.4	11.6	9.1	9.5	5.7	6	10.5	8.7	7.2	6.3	3.8	5.9	6.8	4.3	7.8	9.2	11.6	11.3	13.1	12.2	14.4	7.2	8	10.5	8.2	17.9	12	24.7	16.6	10.7	19.2	15.1	18.3	30.3	29	22.2	33.3	31.1	20.5	1.5e-07	6.05e-07
Ddx1	20.9	20.8	25.4	17.6	20.4	20.4	19.3	20.5	23.3	23.1	14.3	13.4	21.3	21.9	18.4	19.6	17.2	15.4	14.1	14	13.9	12.2	18.2	15.1	18.2	14.9	15.7	15.7	12.9	14.5	16.4	13.2	11	15.6	16.3	16.3	12.3	12	13.1	11.2	12.4	11.3	15.8	16.4	11.2	2.09e-08	9.89e-08
Ddx10	0.05	0.07	0.1	0	0.07	0.07	0.02	0	0.27	0	0	0	0.02	0	0.07	0	0	0	0	0	0	0	0	0	0	0	0	0	0	0	0	0	0	0	0	0	0	0	0	0	0	0	0	0	0	0.00179762	0.00352544
Ddx17	72.3	76.7	81.5	86.5	87.5	95.1	91.9	88.8	92	76.5	69.5	83.5	82.2	75.4	68.3	68	77.1	59.4	55.4	44.5	47.6	32.5	39.6	41.7	32.7	34.9	36.5	36.5	37.6	33.9	24.6	19.5	27.1	24.6	23.8	39.9	16.7	24.1	17.5	8.3	11.3	11.9	11	8.9	10.4	1.97e-17	7.76e-16
Ddx18	2.7	3.3	4	1.4	1.4	2.2	1.5	2.3	1	0.43	1.7	4.6	0	2	1.9	0.74	0.51	0	0.18	0.31	0.34	0.09	0.19	0.43	0.34	1.8	0.39	0.28	0	0.1	0.14	0	0.24	0.11	0.16	0.04	0.17	0.89	0.07	0	0	0	0	0.07	0.16	4.21e-08	1.88e-07
Ddx19a	9.5	8.2	9.2	7.2	9.4	13.2	10.5	5.2	8.3	8.1	5.1	4.7	9.1	7.1	6.7	0	4.1	6.9	0	5	5.2	5	4	5.6	3.3	4.2	3.1	3.2	2.7	3.3	2	2.4	4	2.1	3.1	0	0	0	0	0	1.7	1.8	1.6	1.1	1.5	6.73e-12	6.65e-11
Ddx19b	0	0	0	1.4	1.7	0.8	0	4.5	1.3	0	0.14	2.6	0	0	0	6.7	1.6	0	5.7	0.79	0.09	0	0	0	0	0	0	1.1	0	0.55	0	0	0	1.6	1.4	3.6	0	0	0	0	0	0	0	0.53	0.57	0.28609	0.320952
Ddx20	1	0.77	1.1	0.89	0.96	0.72	0.53	1	0.66	0.17	0.36	0.23	0.51	0.24	0.38	0.24	0.37	0.12	0.15	0.15	0.34	0.16	0.18	0.14	0.26	0.07	0	0.1	0.1	0.06	0	0	0	0.02	0.03	0.09	0.11	0.1	0.1	0	0	0	0.003	0.02	0.03	4.57e-10	2.99e-09
Ddx21	6.6	12.7	13	6.3	5.9	5.6	5.5	6.8	6.6	3.8	11.7	8.9	3.6	10.4	10.1	4.4	2.9	4	2.5	4.1	5.3	3.9	7.2	3.3	4.2	3.5	3.4	1.6	1.8	1.6	1.2	2.1	4.1	0.86	1.2	2.3	2.4	2.7	2.3	1.5	1.2	1.1	1.2	1.4	1.8	4.72e-09	2.55e-08
Ddx23	5.1	4.3	4.7	5.5	4.9	5.5	5.1	4.7	4.4	3.5	3.3	4.3	4	3.5	2.9	2.3	1.7	1.5	0.98	2.1	2.1	2.5	2.9	1.8	2	2.3	1.7	1.9	1.1	1.6	1.2	0.4	1.7	0.92	1.6	0.65	0.58	0.32	1.2	0.16	0.4	0.25	0.34	0.5	0.53	2.79e-18	1.41e-16
Ddx24	0.53	0.22	0.1	0.09	0.07	0.2	0.15	0.1	0.07	0	0.11	0.26	0	0.13	0.14	0	0	0	0	0	0	0	0	0	0	0.02	0.05	0	0	0	0	0	0	0	0	0	0	0	0	0	0	0	0.01	0	0.02	2.46e-06	7.97e-06
Ddx25	0	0	0	0	0.1	0.06	0	0	0	0	0	0	0	0	0	0	0	0	0	0	0	0	0	0	0	0	0	0	0	0	0	0	0	0	0	0	0	0	0	0	0	0	0	0	0	0.146813	0.180936
Ddx27	1.9	0.9	1.5	1.7	2.1	1.6	1.9	1.5	1.3	1.1	0.62	1	1.6	1.4	0.81	0.84	1.5	0.42	0.25	0.33	0.33	0.21	0.23	0.23	0.44	0.35	0.36	0.4	0.28	0.16	0.19	0	0.38	0.18	0.12	0.14	0	0.09	0.29	0	0	0	0.18	0.02	0.31	9.38e-13	1.11e-11
Ddx31	0.12	0.1	0.1	0	0	0	0.07	0	0.03	0	0	0	0	0	0	0	0	0	0	0	0	0	0	0	0	0	0	0	0	0	0	0	0	0	0	0	0	0	0	0	0	0	0	0	0	0.00601878	0.0106726
Ddx39	19.2	18.4	22.7	6.8	24.3	21	17.2	18.5	20.1	12.7	15.5	17	17.8	18.1	14.7	20.6	19.4	17.8	15.9	11.7	11.1	12.5	11.3	11.8	8.9	9.8	9.3	6.2	10.2	8.7	8.7	5.9	8.5	4.3	6.4	9.5	8.6	5.2	9	6.2	6.5	5	6.1	5.3	6.2	6.52e-08	2.79e-07
Ddx39b	116	121	125	108	105	106	105	113	127	119	105	102	128	106	109	104	78.2	93.2	85.6	83.5	75.9	60.4	84	65.3	64.2	64.1	58.9	61.8	50.2	70.7	58.1	47.4	56.8	60.6	55.5	57.3	37.5	45.5	38.7	27.8	26.5	24	22.6	28.4	26.1	2.73e-19	1.84e-17
Ddx3x	39.6	35.2	38.7	32.2	34.7	40.1	41.5	44.2	38.4	32.1	28.5	27	27.1	33.9	30.9	31.3	29.7	32.3	26.7	30.7	25.1	24.2	30.1	24	25.9	22	26.1	21.1	28.1	28.2	19.5	17.5	30.3	22.5	18.5	24.7	27.6	25	25.4	17.1	18.2	16.1	19.9	19.6	23.1	1.53e-08	7.49e-08
Ddx3y	9	14.7	17	13.9	14.2	14.9	15.3	12.1	16.7	17.3	9.8	14.6	19.4	13.3	13.4	6.3	14.4	10.4	10.8	6.4	9.5	9.6	11.1	15.5	11.7	10.6	10.7	12.7	14.8	8.5	9.6	13.5	9.8	9.1	12.2	9.3	7.6	9.4	10.1	5.7	6.1	7.5	6.9	8.7	7	1.79e-07	7.13e-07
Ddx41	0.74	0.38	1	0.9	0.78	0.93	0.71	1.2	0.96	0.37	0.17	0.38	0.47	0.67	0.6	0.44	0.36	0.39	0.22	0.29	0.12	0.15	0.4	0.38	0.38	0.28	0.74	0.07	0.03	0.1	0	0	0	0	0	0	0	0	0	0	0	0	0	0	0	2.1e-09	1.2e-08
Ddx42	4.3	3.7	5.2	5.3	4.3	5.1	4.7	3.9	4.8	4.4	3.1	3.3	3.7	3.3	3	4.3	2.8	3.5	2.6	2.3	2.3	1.7	2.8	2.2	2.5	1.2	2.3	1.1	3.9	0.95	0.87	1.1	1.6	1.2	1.4	0.9	0.66	0.75	1.1	0.28	0.44	0.63	0.28	0.57	0.86	2.28e-12	2.51e-11
Ddx46	7.9	7.3	6.6	5.7	8.4	7.5	5.4	6.9	7.2	4.8	2.8	5.9	7.5	7.1	4.7	6.9	5.1	3.1	2.8	3.4	3.2	4	4.1	4.9	2.9	3.3	4.1	5.1	2.3	2.3	2.1	2	2.8	2.8	2.9	1.9	1.6	0.74	1.1	1.4	0.72	2.2	1.5	1.6	1.9	9.51e-12	9.1e-11
Ddx47	2.2	2.8	2.5	1.3	1.1	1.1	1.8	1.5	5.2	1.1	0.69	0.92	0.5	0.95	2.5	0.98	0.85	0.76	0.43	0.65	0.37	0	0.27	0.04	0.17	0.15	0.12	0	0	0	0.11	0	0.15	0.11	0.16	0.19	0.22	0	0.18	0	0.1	0.18	0	0	0	1.77e-07	7.05e-07
Ddx49	0.07	0.26	0.23	0.12	0.41	0.11	0.1	0.33	0	0.12	0.25	0.26	0.09	0.25	0.07	0.27	0.31	0.2	0	0.09	0.02	0	0	0	0	0	0	0	0	0	0	0	0	0	0	0	0	0	0	0	0	0	0	0	0	3.22e-05	8.63e-05
Ddx5	86.2	89.7	86.8	73.5	73.3	81.7	77.5	80.7	79.1	92.4	67.5	77.1	98.8	81.1	72.2	63.3	66.6	64.3	55.7	47.7	52.2	45.1	56.1	58.7	54.3	59.5	53.2	43.2	42.6	39.9	35.9	45.8	36	40.5	38.8	42.9	33.8	28	34.5	23.9	23.6	21.5	20.5	23.7	24.2	1.36e-18	7.74e-17
Ddx50	3.1	2.5	5.6	2.8	2.8	3.5	2.3	2.9	3.7	0.49	1.3	2.1	0.17	1.6	1.5	1.2	1.3	1.4	1.2	0.58	0.28	0.18	0.27	0.03	0.32	0.11	0.45	0.58	0.05	0.42	0.13	0	0.14	0.2	0.08	0.37	0.42	0.45	0.26	0.02	0.07	0.13	0.04	0	0.23	7.41e-09	3.85e-08
Ddx51	0.67	0.26	0.25	0.14	0.32	0.5	0.13	0.65	0.27	0	0.1	0.06	0.14	0.17	0.15	0	0	0	0.05	0.07	0.04	0.05	0.04	0.04	0.05	0.15	0.19	0	0	0	0	0	0	0	0	0	0	0	0	0	0	0	0	0	0	2.33e-06	7.59e-06
Ddx52	0.19	0.35	0.23	0.05	0.05	0.11	0.009	0.05	0.04	0	0	0	0	0	0	0	0	0	0	0	0	0	0	0	0	0	0	0	0	0	0	0	0	0	0	0	0	0	0	0	0	0	0	0	0	0.00237301	0.0045459
Ddx54	0.16	0.46	0.27	0.17	0.17	0.04	0.21	0.22	0	0	0.09	0.13	0	0.1	0.1	0	0	0	0	0.004	0.02	0	0	0	0	0	0	0	0	0	0	0	0	0	0	0	0	0	0	0	0	0	0	0	0	8.06e-07	2.84e-06
Ddx55	0.14	0.01	0	0.03	0.09	0.04	0	0.08	0.07	0	0.03	0.04	0	0	0	0	0	0	0	0	0	0	0	0	0.02	0	0.04	0	0	0	0	0	0	0	0	0	0	0	0	0	0	0	0	0	0	0.000731271	0.00154547
Ddx56	1.3	1.6	1.1	1.1	1.2	1.5	0.89	1.4	0.84	0.67	0.78	0.84	0.08	0.85	0.79	0.58	0.72	0.96	0.4	0.19	0.25	0.1	0.62	0.14	0.2	0.23	0.23	0.35	0.31	0	0	0	0	0.19	0	0.48	0.08	0	0.1	0.04	0.09	0.12	0.03	0.02	0.1	3.09e-10	2.1e-09
Ddx58	0	0	0	0.11	0.05	0.07	0.12	0.09	0.09	0.11	0.12	0.19	0.07	0.23	0.41	0.23	0.48	0	0.11	0.22	0.21	2.7	0.45	0.32	0.39	0.17	0.11	0.4	0.1	0.41	0.28	0	0.22	0.48	0.55	0.57	0.62	0.38	0.61	0.71	0.47	0.35	0.24	0.2	0.56	0.0554158	0.0772761
Ddx59	0	0	0	0	0	0	0.07	0.1	0.11	0	0	0	0	0	0	0	0	0	0	0	0	0	0	0	0	0	0	0	0	0	0	0	0	0	0	0	0	0	0	0	0	0	0	0	0	0.0442716	0.0634293
Ddx6	16.4	12.5	14.4	13.6	14.5	13.7	16.3	14.8	17.9	12.4	10.8	12.2	11.6	13.2	10.9	11.1	12.6	10.5	9.3	8.5	8.2	7.4	10.4	20.9	7.6	7.7	8.4	7	5.8	7.6	6.5	4.4	8.4	4.2	5.5	7.5	6	4.5	6.2	4	5.1	3.9	3.7	4.4	5.2	3.41e-09	1.89e-08
Ddx60	0	0	0	0	0	0	0	0	0	0	0	0	0	0	0	0	0	0	0	0	0	0	0	0	0	0	0	0	0	0	0	0	0	0	0	0	0	0	0	0	0	0	0	0.002	0.02	0.0877613	0.116358
Decr1	8.3	5.9	7	6.2	5.9	5.6	8.3	10.5	8.2	7.9	6.4	7.4	7.7	7.6	7.3	10	14.1	6.8	8.9	7.8	7.2	7.9	9.4	7.9	14.5	12.8	15.1	15.7	22.9	20.4	23.1	25.8	25.1	18.1	22.3	24.2	30.5	30.6	27.8	26.6	28.7	26.7	27.8	30.9	34.1	7.16e-13	8.65e-12
Decr2	0	0	0	0	0	0	0	0.28	0.26	0	0	0	0	0.12	0.14	1.4	0.63	0.32	0.67	0.65	0.52	0.3	0.59	0.68	0.77	1.3	1.8	9.7	0.89	0.87	1.2	0	0.66	0.34	0.23	0.88	0	0.24	0.42	0.35	0.25	0	0.11	0.39	0.68	0.0533766	0.0748129
Degs1	0	0.7	0.77	0	0	0	1.1	1.1	0	0	0	0	0	0.8	0.88	2.6	4.1	3.2	3.7	3.7	4.1	1.9	2.2	2.3	2.6	4.7	3.1	2.9	7.2	0	1.6	0	4.2	1.7	1.7	2.6	0	1.4	2.3	0.79	0	1.4	4.9	0	1	6.1e-06	1.85e-05
Degs2	0	0	0	0	0	0	0	0	0	0	0	0	0	0	0	0	0	0	0	0	0	0	0	0	0.25	0	0.2	0	0	0	0	0	0	0	0	0	0	0	0	0	0	0	0	0.09	0.41	0.232358	0.267353
Dek	27.2	19.1	20.4	17.3	23.2	26	26.5	21.4	25.3	10.8	8.8	17.3	10.8	26	11.3	14.9	11.6	7.6	19.8	9.8	9.1	16.9	20.6	6.8	5.4	5.1	2	8.5	8.5	8	3.8	5.8	7.7	11.6	13.3	7.2	4.3	4.7	5.2	0.76	3.7	3	3	1.9	3.2	5.93e-09	3.15e-08
Dennd1a	0	0	0	0.13	0.09	0.05	0.05	0.32	0.03	0	0	0	0	0	0	0	0	0	0	0	0	0	0	0	0	0	0	0	0	0	0	0	0	0	0	0	0	0	0	0	0	0	0	0	0	0.024578	0.037742
Dennd2a	0	0	0	0	0.01	0.03	0	0	0	0	0	0	0	0	0	0	0	0	0	0	0	0	0	0	0	0	0	0	0	0	0	0	0	0	0	0	0	0	0	0	0	0	0	0	0	0.200199	0.235431
Dennd2d	0	0	0	0	0	0	0	0	0	0	0	0	0	0	0	0	0	0	0	0	0	0	0	0	0	0	0	0	0	0	0	0	0	0	0	0	0	0	0	0	0	0	0.04	0	0.27	0.0715123	0.0969405
Dennd4c	0.15	0.23	0.35	0.34	0.25	0.13	0.3	0.24	0.26	0.6	0.04	0.14	0.17	0.36	0.17	0.42	0.36	0.39	0.16	0.33	0.36	0.18	0.43	0.24	0.25	0.18	0.25	0.4	0.46	0.46	0.19	0	0.53	0.29	0.25	0.42	0.24	0.16	0.22	0.28	0.86	0.27	0.14	0.23	0.35	0.44415	0.469141
Dennd5a	0	0	0	0	0.02	0.01	0	0	0	0	0	0	0	0	0	0	0	0	0	0	0	0	0	0	0	0	0	0	0	0	0	0	0	0	0	0	0	0	0	0	0	0	0	0	0	0.160857	0.195328
Dennd6a	0	0.18	0.16	0	0	0	0.06	0.11	0.04	0.1	0	0.07	0	0.08	0.11	0	0	0	0	0	0	0.05	0	0.06	0	0	0	0	0	0	0	0	0	0	0	0	0	0	0	0	0	0	0	0	0	9.61e-05	0.000237128
Denr	2.4	4	3.7	4.5	4.9	4.4	6.1	3.7	2.7	6.8	2.6	4.9	6.8	3	5.7	1.4	1.3	2.9	2.4	5.5	5.2	4.3	6.7	7.5	2.7	2.6	4.6	2.5	1.7	3.4	2.6	4.8	2.9	4.8	7	2.1	1.3	0.48	2	1.3	0.57	1.6	2.5	2.3	2.4	0.000430875	0.000951469
Deptor	0	0	0	0	0	0	0	0	0	0.28	0	0.11	0	0.41	0.22	0.76	1.2	0.47	0.18	0.33	0.6	0.83	1.2	0.95	1.1	1.3	1.6	1.1	1.8	0.5	0.87	2.3	3	2.5	2	1.3	1.6	1.5	0.68	0.82	2	0.92	1.9	2.8	1.9	1.4e-07	5.68e-07
Dera	1.2	1.8	1.5	1.3	1.5	1.2	0.48	1.1	1.1	1.4	1.1	1.1	1.7	1.6	1.5	2.3	1.4	1.3	0.46	1.3	1.2	1.2	1.7	1.2	0.86	0.7	0.8	0.3	0	0.17	0.58	0	0.7	0.98	1	0.7	1.3	1.1	1.3	0.91	0.92	0.77	0.68	0.69	1.1	0.0299064	0.0448128
Derl1	0.85	0.82	0.75	0	0	0	0	1.5	3	0.86	0.4	0.96	0.38	2.9	0	0	9.8	3	4.5	3.4	2.7	0.55	1.3	0.62	2	2	1.8	1	2.3	3.1	0.98	0	1.5	0	0.43	5	3.4	1.6	0	0	0	0	0.91	1.9	1.5	0.0544616	0.0761253
Des	3	3.2	2.5	2.8	36.3	3.4	17.2	10	13.9	43.4	24.9	41.9	32	23.1	15.8	146	183	186	138	152	149	164	185	190	243	263	226	436	472	501	454	402	346	501	515	542	594	582	600	707	736	972	719	682	566	4.73e-16	1.28e-14
Dffa	0.75	0.43	3.2	0.19	1.1	1.9	1.8	2	0.33	0.37	0.13	0.63	6.1	0.64	0.67	0.82	3.4	0.37	0	0.49	0.37	0	0	0	0.81	0.73	0.84	0	0	0	0	0	0	0.91	0.06	0.28	0	0	0	0	0	0	0.34	0	0.08	0.00907655	0.0155169
Dfna5	0.12	0.02	0.07	0.04	0.08	0	0	0	0	0	0	0	0	0	0	0	0	0	0	0	0	0	0	0	0	0	0	0	0	0	0	0	0	0	0	0	0	0	0	0	0	0	0	0	0	0.0115287	0.0193269
Dgat1	0	0	0	0	0	0	0	0	0	0	0	0	0	0	0	0	0	0	0	0	0	0	0	0	0.08	0.007	0.02	0	0	0	0	0	0	0	0	0	0.11	0.13	0.07	0.4	0.71	0.19	0.75	0.13	0.31	3.83e-08	1.72e-07
Dgcr14	0.06	0.13	0.24	1.1	0.09	0.22	0.16	0.59	0.44	0	0	0	0	0.23	0.01	0.04	0.12	0	0	0	0	0	0	0	0	0	0	0	0	0	0	0	0	0	0	0	0	0	0	0	0	0	0	0	0	0.00163606	0.00323337
Dgcr8	0.23	0.45	0.21	0.08	0.17	0.19	0.06	0.07	0.17	0	0	0	0	0	0	0	0	0	0	0	0	0	0	0	0	0	0	0	0	0	0	0	0	0	0	0	0	0	0	0	0	0	0	0	0	0.000172435	0.000406495
Dgka	0	0	0	0	0	0	0	0	0	0	0	0	0	0	0	0	0	0	0	0.02	0.04	0	0	0	0	0.04	0.03	0	0	0	0	0	0	0	0	0	0	0	0	0	0	0	0	0	0	0.0994985	0.130122
Dgkz	0.06	0	0.04	0.03	0.02	0.05	0.4	0.11	0.12	0	0	0	0	0	0	0.2	0.09	0.22	0	0.12	0.13	0	0	0	0.17	0.07	0.11	0.24	0.24	0.11	0.04	0	0.25	0	0.09	0.18	0.03	0.01	0.04	0	0	0	0.06	0.1	0.08	0.0763217	0.102681
Dguok	0	0.82	0.57	0	0	0	1.4	0.96	0.93	0.45	0.58	0.77	0	1.5	0.44	0	0	0	0.73	0	1.5	0	0	0	0	0	0	0	0	0	0.9	0	1.7	0	0	0	1.2	0.63	0.82	0	0	0	1.6	11.3	0.54	0.0679246	0.0925674
Dhcr24	0.64	0.86	0.73	1	0.49	0.8	1	0.98	1.1	0.82	0.68	1.6	0.27	0.95	0.93	2.5	1.5	4.4	1.6	2.5	1.9	1	1.1	1.5	0.97	1.2	1.2	0.48	1.5	0.96	0.76	0	0.61	0	0.4	0.43	0.92	0	0.87	0.12	0.62	0.41	1.2	1.5	0.93	0.125129	0.159512
Dhcr7	3.1	0.96	1.3	2	0.95	0.89	1.4	2.5	2.4	1.2	1.8	1.9	0.64	2	1.1	4.9	2.3	1.7	1.5	1.6	1.3	1.4	1.3	2	0.94	2.5	2.1	1.9	0	0.84	1.9	0	1.6	0.51	0.75	4.2	1.8	0	3.7	2.4	1.5	2	0.45	0.61	1.8	0.966936	0.967944
Dhdh	0.81	0.04	0	0	0	0	0	0	0	0	0	0	0	0	0	0	0	0	0	0	0	0	0	0	0	0	0	0	0	0	0	0	0	0	0	0	0	0	0	0.21	0.36	0.47	0.19	0.26	0.1	0.0118643	0.019829
Dhfr	20.7	16.1	14.5	18.1	17	18.9	13.8	18.9	15.9	7.2	10.4	10.7	8.5	13.2	12.4	9.1	9.5	7.2	7.8	6.5	6	5.7	8.1	6.6	2	3.3	3.4	3.7	4.2	4	2.3	2	5.9	2	1.6	3.8	2.5	1.7	2.5	1.6	2.3	2.6	0.34	0	2.2	7.77e-14	1.2e-12
Dhodh	0.12	0.02	0.08	0	0.22	0.03	18.3	0.23	0.21	0.36	0.14	0.65	0.36	24.1	0.44	0.72	0.61	0.07	0.21	0.42	0.6	18.5	0.4	0.49	20.1	0.37	0.49	0	0.09	0.37	0	0	0	0.07	27.6	0.1	0.16	0.07	0.07	0.26	0.48	0.34	0	0.2	0.07	0.50242	0.525126
Dhps	0	0.09	0.06	0	0	0	0	0.15	0.14	0	0	0	0	0.07	0.05	0.09	0.2	0	0	0	0	0.07	0.06	0	0	0	0	0	0	0	0	0	0	0	0	0	0	0	0	0	0	0	0	0.06	0.12	0.546397	0.56677
Dhrs1	2.7	5.4	5.2	2.7	5.1	4.7	4.5	5.7	3.8	4.5	3.9	3.1	1.9	4.4	3.2	6.7	4.8	5	6.4	5.8	3.3	4.1	6.9	17.1	7.1	6.9	7.6	7.9	6.3	8.8	3.9	5.2	5.5	8	5.9	10.7	7.7	6.1	7.8	9.3	9.5	8.1	5.4	6.8	5.3	0.000590839	0.00127393
Dhrs11	0	0	0	0	0	0	0	0	0	0	0	0	0	0	0	0	0	0	0	0	0	0	0	0	0	0	0	0	0	0	0	0	0	0	0	0	2.4	1.7	3.3	1.5	0.68	0.21	1.1	2	1.1	3.84e-12	4.03e-11
Dhrs13	0.79	1.1	0.31	0.78	0.65	0.5	0.78	0.82	0.93	0.17	0.56	0.65	0	0.18	0.35	1.3	1.1	0.52	0.27	0.42	0.37	0.21	0.26	0.16	0.35	0.44	0.22	0.57	0	0.24	0	0	0	0	0.07	0.33	0	0	0	0	0	0	0	0	0	0.000207699	0.000485305
Dhrs3	0	0	0	0	0	0	0	0	0	0	0	0	0	0	0	0	0	0	0	0	0	0	0	0	0	0.08	0.09	0.37	0	0.3	0	0.73	0.45	0	0	0	0	0	0	0	0	0	0.38	0.46	0.82	0.0731667	0.0989561
Dhrs4	18.9	10.3	12.8	14.4	18.8	6.3	14.7	21.3	18.8	8.8	6.6	9.5	12.8	18.1	13.3	22.1	13.6	8.9	7.4	8.2	10	3.8	9	7.1	10.1	7.8	7.3	5.6	4	8.3	5.1	0	6.2	7.5	8	14.4	13.2	12.2	12.7	7.4	9.2	6.4	4.1	2.8	4.2	0.00166131	0.00327674
Dhrs7	0	0	0	0	0	0	0	0	0	0.82	0.98	0.53	0	2.1	1.6	0	0.75	0.52	0	1.3	1.3	2	1.7	0.65	2.5	1.1	2.4	1.5	2.9	2.5	2.8	2.1	3.2	2.9	0.26	2.5	0.4	1.9	0	0.78	0.6	0.54	1.7	0.6	1.3	0.000304453	0.000689352
Dhrs7b	0.81	0.45	0.28	0.95	0.75	0.92	0.49	0.84	0.86	0.56	0.38	0.76	0.42	0.79	1.4	2.1	2.5	1.3	0.79	1.2	0.77	0.57	0.87	0.54	1.1	1.2	1.6	1.3	1.7	1.1	0.92	3.2	2	0.34	3.3	1.2	1.1	0.8	1.3	1.1	1.3	0.96	1.1	1.6	2.4	0.00570158	0.0101594
Dhrs9	0	0	0	0	0	0	0	0	0	0	0	0	0	0	0	0	0	0	0.78	0.58	0	0	0	0	0.84	0.73	1.2	0	0	0	0	0	0	0	0	0	0	0	0	0	0	0	0	0	0	0.0493028	0.0697911
Dhrsx	0	0	0	0	0	0	0	0	0	0	0	0	0	0	0	0	0	0	0	0	0	0	0	0	0.06	0.03	0.09	0	0	0	0	0	0	0	0	0	0	0	0	0	0	0	0	0	0	0.221491	0.256928
Dhx15	28.8	35.7	37.7	23.6	30.9	32.7	33.3	34.9	30.7	26.6	18.1	20.8	27.8	31.5	27.4	16.8	14.4	57.7	29.3	34.1	30	18	18.6	17.1	19.7	47.4	16.2	11.3	13.1	13.8	12.1	10.7	34.9	37.7	33.9	10.4	8.1	18.2	8.1	44.6	5.8	6	40.9	42.4	5.5	0.173864	0.208876
Dhx16	0.39	0.29	0.33	0.39	0.7	0.4	0.67	0.29	0.32	0.12	0.03	0.11	0.28	0.19	0.2	0.55	0.58	0	0.32	0.15	0.04	0.03	0.17	0.16	0.14	0.07	0.24	0.47	0.35	0.08	0.08	0	0.21	0.06	0.03	0.18	0.22	0.08	0.06	0	0.06	0.04	0.06	0.07	0.09	0.00414275	0.00757334
Dhx29	0.94	0.9	0.93	0.43	0.45	0.68	0.7	0.54	0.94	0.96	0.43	0.73	0.69	0.87	0.48	0.65	0.55	0.36	0.21	0.69	0.47	0.19	0.56	0.35	0.31	0.33	0.25	0.37	0.37	0.25	0.23	0.14	0.24	0.14	0.27	0.34	0.47	0.31	0.72	0.06	0.22	0.2	0.32	0.21	0.3	3.26e-07	1.23e-06
Dhx30	1.2	1.3	1.3	0.59	1.2	1.3	0.56	0.99	0.96	1.7	0.75	0.44	1.6	1.6	1.5	1.1	0.15	0.07	0.17	0.82	0.69	1.3	1.8	1.1	1.5	1.7	1.9	0.23	0.2	0.38	0.14	0.11	0.56	1.3	2	0.83	5.5	7.5	6	0	0.16	0.05	6.1	0.05	6.7	0.000258177	0.000593142
Dhx32	0	0	0	0	0	0	0	0	0	0	0	0	0	0	0	0.12	0.09	0	0.2	0.07	0	0.24	0.29	0.32	0.28	0.1	0.09	0.13	0.04	0.12	0.15	0	0.14	0.65	0.28	0.28	0.34	0.12	0.21	0.22	0.39	0.29	7.5	0.25	0.39	0.05062	0.0714186
Dhx33	0	0.15	0.11	0.12	0	0.14	0.04	0.07	0	0	0	0	0	0	0	0	0	0	0	0	0	0	0	0	0	0	0	0	0	0	0	0	0	0	0	0	0	0	0	0	0	0	0	0	0	0.00150603	0.00300345
Dhx35	0.6	0.02	0.06	0.1	0.73	0	0.03	0.18	0.12	0	0	0	0	0	0	0	0	0	0	0	0	0	0	0	0.11	0	0.06	0	0	0	0	0	0	0	0	0	0	0	0	0	0	0	0	0	0	0.0284385	0.0428895
Dhx36	1.8	1.4	2	1.2	2	2.2	1.4	10.4	10.2	4.3	0.56	0.66	4	0.68	1.1	0.65	0.58	0.24	0.39	0.33	0.36	0.07	0.15	0.22	0.21	0.15	0.27	0.08	0	0.04	0.18	0.09	0.34	0	0.27	0.24	0.16	0.19	0.16	0.01	0.004	0.004	0	0.03	0.08	0.000135014	0.000323948
Dhx37	0.19	0.19	0.16	0.03	0.12	0.09	0.09	0.17	0.17	0.05	0.18	0	0.08	0.17	0.05	0	0	0	0	0	0	0	0	0	0	0	0	0	0	0	0	0	0	0	0	0	0	0	0	0	0	0	0	0	0	1.13e-11	1.07e-10
Dhx38	0.83	0.73	0.82	0.6	0.7	0.82	0.85	0.57	1.2	0.26	0.28	0.42	0.42	0.51	0.37	0.1	0.15	0.03	0.19	0.37	0.23	0.09	2.2	0.59	0.17	0.2	0.31	0.33	0	0.1	0.16	0.17	0.14	0.06	0.16	0.1	0.08	0	0.04	0.009	0.02	0.03	0	0	0	0.000543327	0.0011801
Dhx40	0	0	0	0	0	0	0.38	1	0.78	0	0	0	0	0	0	0	0	0	0	0	0	0	0	0	0	0	0	0	0	0	0	0	0	0	0	0	0	0	0	0	0	0	0	0	0	0.0594915	0.0821687
Dhx57	0.17	0.42	0.29	0.08	0.28	0.35	0.13	0.2	0.27	0.11	0.09	0.13	0.05	0.24	0.11	0.3	0.18	0.09	0.09	0.03	0.05	0.05	0.08	0.05	0.05	0.07	0.05	0.09	0.09	0.06	0.07	0.03	0.17	0.04	0.007	0.04	0.09	0.03	0.02	0	0	0	0.005	0.02	0.03	7.45e-06	2.23e-05
Dhx8	0.74	0.3	0.23	0.18	0.41	0.56	0.5	0.33	0.86	0.12	0.12	0.4	0.17	0.11	0.14	0.13	0.07	0.18	0.05	0.09	0.14	0.04	0.07	0.08	0.35	0.12	0.11	0.05	0.62	0.09	0.12	0	0.06	0.03	0.03	0.04	0.05	0.14	0.04	0	0	0	0.004	0	0.04	5.59e-05	0.000143397
Dhx9	37.3	31.7	31.2	35.3	36.2	38.2	37.6	39.6	39.9	26.7	20.9	25.6	27.3	26	28	29.7	32.5	24.4	22	19.4	18.1	16.2	15.3	20	19.4	20.2	18.9	14	14.7	15	13.7	11.2	15	10.8	9.6	14.8	10.9	11.3	10.5	5.5	7.7	7.7	6.7	7.1	8	4.67e-13	5.86e-12
Diablo	0.93	2.1	0.66	1.6	0.66	0.68	1.5	2.5	0.3	2.2	0.13	1.9	1.7	0.05	0.4	0	0	0	0.23	0.18	1.1	0	0	0	0.79	1.1	1.4	0	0	0	0.29	0	1.2	1.8	0	0.75	1.1	0	0.85	1.3	0.45	0.83	0.66	0.39	0.96	0.00636309	0.0112416
Diap1	0.59	0.56	1.1	0.56	0.82	0.51	0.84	0.89	1	1.6	0.57	1	1.3	1.2	1.3	1.6	1.7	0.84	1.3	1.5	1.5	2.3	1.9	2.3	1.5	2	1.1	1	0.62	1.2	1.4	1.3	1.6	2.2	1.7	2.3	1.6	1.4	1.7	0.79	0.8	1	0.88	1.4	1.7	0.000225711	0.000522464
Diap2	0.03	0.02	0.007	0.02	0.04	0.02	0.08	0.02	0.06	0.06	0	0.1	0.32	0.13	0.17	0.3	0.3	0.12	0.17	0.32	0.25	0.07	0.44	0.25	0.38	0.3	0.49	0.2	0.13	0.54	0.49	0	0.65	0.32	0.7	0.31	0.37	0.14	0.3	0.27	0.47	0.56	0.32	0.28	0.53	7.58e-06	2.26e-05
Diap3	0	0	0	0	0	0	0	0.03	0.08	0	0	0	0	0.05	0.05	0	0	0	0	0	0	0	0	0	0	0	0	0	0	0	0	0	0	0	0	0	0	0	0	0	0	0	0	0	0	0.0184509	0.0293001
Dicer1	0.31	0.31	0.53	0.3	0.2	0.38	0.25	0.31	0.24	0.27	0.07	0.13	0.24	0.14	0.16	0.16	0.11	0	0.007	0.05	0.03	0.06	0.13	0.04	0.03	0.02	0	0	0	0	0	0	0	0.01	0	0.02	0	0	0	0	0	0	0	0	0	3.99e-12	4.17e-11
Dido1	0.57	0.63	0.6	0.47	0.63	0.71	0.59	0.57	0.56	0.42	0.23	0.62	0.42	0.64	0.59	0.43	0.31	0.8	0.18	0.13	0.18	0.28	0.08	0.34	0.1	0.12	0.1	0.14	0.18	0.19	0	0	0	0.03	0.01	0.03	0	0	0	0	0	0	0	0.05	0.07	3.01e-11	2.6e-10
Diexf	0.31	0.15	0.2	0	0.16	0.11	0.08	0.11	0.17	0.44	0.09	0.14	0.13	0.11	0.1	0	0	0	0	0.02	0.03	0.04	0.05	0.19	0	0	0	0	0	0	0	0	0	0	0	0	0	0	0	0	0	0	0	0	0	1.93e-07	7.65e-07
Dimt1	0.37	0.81	1.4	0.46	0.39	0	0.88	1.2	0.59	0.93	1.3	0.86	1.2	0.56	0.96	0.91	0.55	0.4	0.1	0.23	0.13	0.64	1.2	0.33	0.77	0.67	0.9	0	0	0	0.39	0	0.58	0	0	0	0	0	0	0	0	0	0	0	0	7.92e-06	2.36e-05
Dip2a	0.02	0.009	0.009	0.03	0.06	0.05	0.07	0.02	0.04	0.01	0	0.04	0	0.03	0.06	0.07	0.08	0.05	0.02	0.1	0.02	0.002	0.11	0.35	0.04	0.1	0.04	0.05	0	0.08	0	0	0	0.04	0.04	0.06	0.17	0.1	0.07	0.04	0.03	0.09	0.04	0.07	0.09	0.118429	0.152107
Dip2b	0.55	0.46	0.56	0.19	0.34	0.54	0.69	0.34	0.31	0.25	0.13	0.28	0.18	0.57	1.1	1.9	1.5	1.8	0.47	0.8	0.42	0.75	0.53	0.34	0.84	0.29	0.78	0.36	0.28	0.27	0.08	0	0.83	0.07	0.21	0.13	0.13	0.04	0.91	0	0.03	0.03	0.97	0.2	1.3	0.419113	0.445083
Dip2c	0	0	0	0	0.04	0.009	0.02	0.03	0.56	0.03	0	0.02	0	0.004	0.03	0	0	0	0	0.02	0.008	0.04	0.07	0.02	0.09	0.05	0.1	1.4	0.07	0.52	0.27	0	0.02	0.2	1.2	0.14	0.06	1.7	0.05	0.12	0.65	0.08	0.02	0.04	0.1	0.225198	0.260561
Dis3	2.7	3.6	3.3	2.6	2.2	2.9	2.3	2.2	2	1.6	1.4	2.2	2.1	2.2	1.9	2.1	1.6	1.1	1.5	1.2	1.2	2.2	1.7	2.5	0.71	0.97	0.89	0.71	1	0.41	0.77	0.29	1.2	0.32	0.32	0.93	0.56	0.46	0.4	0.08	0.24	0.14	0.12	0.11	0.42	8.2e-11	6.36e-10
Dis3l	0.09	0.05	0.14	0	0.02	0.05	0.04	0.06	0.06	0	0	0	0.01	0.07	0.04	0	0	0	0	0	0	0	0.03	0.03	0	0	0	0	0	0	0	0	0	0	0	0	0	0	0	0	0	0	0	0	0	1.9e-05	5.31e-05
Dis3l2	0.82	0.97	0.88	0.36	1	0.78	2	1	0.56	0.44	0.42	0.39	0.23	0.61	0.59	0.37	0.32	0.15	0.13	0.37	0.41	0.37	0.47	0.49	0.25	0.39	0.31	0.25	0.36	0.31	0.16	0.36	0.3	0.23	0.36	0.14	0.08	0.22	0.12	0.08	0.05	0	0.09	0.07	0.1	7.04e-07	2.51e-06
Dkc1	7.1	6.9	6.5	4.8	5.5	6.5	5.6	7	5.8	4.1	6.4	5.5	4.3	5.1	5.5	5.5	7.1	4.8	3.3	3.2	3.8	3.7	4	3.5	3.4	4	3.6	4.3	3.5	4	4	1.7	4.6	1.8	3.1	4.6	3.7	2.8	3	1.5	2	2.7	1.6	1.6	2.9	2.87e-09	1.62e-08
Dlat	5.8	5.7	5.5	5.4	7.7	8.2	5.1	10.4	9.9	9.5	6	7.5	7.7	7.6	8	14.6	10.4	15.1	8.7	5.7	9.1	10.6	9.5	11.6	15.4	13.6	16.7	18.2	16.5	14.9	14.9	10.1	19.3	16.2	19.7	20.4	32.9	34.9	31.8	39.8	41.7	40.7	29.6	37.2	40.3	3.31e-22	4.54e-20
Dld	17.8	15.8	15.5	19.9	20.7	21.1	22.1	17.7	21	26.3	14.9	16.8	24.9	22.1	18.9	30.5	30.8	23	26.1	29	28.1	26.3	28.4	27.7	27.4	27.6	29.2	33.4	34	33.5	32.7	28.1	32.3	36.7	46.1	42.4	69.1	64.9	74.4	63.8	63.3	62.8	69.2	73.7	77.4	1.43e-25	5.23e-23
Dlg1	1.2	5	2.7	1.4	1.2	1.3	0.99	1.7	2	1.4	1.3	1.7	1.5	1.2	2.1	2.8	3.2	1.4	1.9	2	1.9	1.1	2.2	1	2.3	1.4	2.3	1.9	1.6	1.2	1.3	1.7	3.1	3	2.2	2.6	1.9	2.3	1.6	1.2	1.1	1.4	0.92	1.2	1.9	0.252964	0.287571
Dlg2	0	0	0	0	0	0	0	0	0	0	0	0	0	0	0	0	0	0	0	0	0	0	0	0	0.09	0	0.05	0.32	0.26	0.17	0.06	0.26	0.09	0.16	0.07	0.31	0.06	0	0.01	0.13	0.02	0.27	0.17	0.14	0.49	0.0052299	0.00939303
Dlg3	0.64	0.49	0.67	0.18	0.71	0.57	0.48	0.31	0.5	0.22	0	0.64	0.36	0	0.28	0	0	0	0.58	0.2	0.29	0.15	0.26	0.32	0.36	0.34	0.41	0	0	0	0	0	0	0	0	0	0.08	0.19	0	0.05	0	0.14	0.15	0.07	0.4	0.00029125	0.000661604
Dlg4	0	0	0	0	0	0	0.02	0.02	0.01	0	0	0	0	0	0	0	0	0	0	0	0	0	0	0	0.005	0.006	0	0	0	0	0	0	0	0	0	0	0	0	0	0	0	0	0	0	0	0.104003	0.135598
Dlg5	0	0	0	0	0	0	0	0.04	0.02	0	0	0	0	0	0	0	0	0	0	0	0	0	0	0	0	0	0	0	0	0	0	0	0	0	0	0	0	0	0	0	0	0	0	0	0	0.160857	0.195328
Dlgap4	0.77	0.95	0.68	1.1	0.98	0.66	1.1	0.63	0.22	0.86	0.02	0.39	1.1	0.38	0.44	0.59	0.51	0.51	0.64	1.1	0.15	1.6	0.57	1.8	0.73	0.47	0.35	0.35	0.46	0.5	0.29	0	0.26	0.51	0.1	0.55	0	0	0	0	0.24	0.27	0.15	0.17	0.27	0.0023131	0.00444556
Dlgap5	0	45	0.16	0	0	0	0	0	0	0	0	0	0	0	0	0	0	0	0	0	0	0	0	0	0	0	0	0	0	0	0	0	0	0	0	0	0	0	0	0	0	0	0	0	0	0.37374	0.402239
Dlk1	1.3	2.6	1.6	1.4	4.5	4	7.2	6.1	6.4	5.3	3	2.6	3.4	5.3	3.6	2.5	1.9	0.33	3.4	0.39	0	2.1	1.5	0.35	0	0	0	0.38	0	0.37	0	0	0	0	0	0	0	0	0	0	0	0	0	0	0	6.22e-10	3.96e-09
Dlst	7	5.4	7.4	8.5	9.1	7.2	6.7	11.2	11.1	12.4	9	5.8	12	7.5	8.9	9.5	9.7	10.3	10.9	8.5	11.2	8.6	9.4	11.7	17.5	15.9	15	8.6	8.2	10.3	12.2	5.6	14.2	14.5	21.1	18.7	32.6	31.8	32.9	35.6	32.2	33.8	32.6	30.4	35.3	5.28e-22	6.99e-20
Dmap1	0.25	0.45	0.82	0.34	0.62	0.73	1.6	0.44	0.39	0.009	0.26	0.71	0	0.1	0.53	0	0	0	0	0.08	0.04	0	0	0	0	0	0	0	0	0	0	0	0	0	0	0	0	0	0	0	0	0	0	0	0	3.7e-07	1.39e-06
Dmbt1	0	0	0	0	0	0	0	0	0	0.05	0.23	0	0.05	0.46	0.02	1.4	1.2	1.9	1.2	1.3	3.5	7.3	5.6	6	5.5	3.2	6.2	0.12	0.05	0.1	0.09	1.2	0.74	1.2	0.93	0.06	0.13	0.12	0.16	0.16	0.14	0.36	0.27	0.7	0.3	0.000279342	0.000636201
Dmd	0	0.03	0.01	0	0.03	0.02	0.07	0.02	0.03	0.06	0.02	0.03	0.04	0.08	0.07	0.08	0.06	0	0.07	0.1	0.12	0.07	0.51	0.12	0.27	0.52	0.6	0.72	0.81	1.1	1	0.25	0.76	0.58	0.69	1.3	1.3	0.94	1.1	1.1	1.4	3.2	1.5	1.6	1.6	1.72e-10	1.24e-09
Dmkn	0	0	0	0	0	0	0	0	0	0	0	0	0	0	0	25.1	25.8	30.1	34.4	23.3	21.9	28.4	42.1	33.5	32.6	51.1	41.1	44.1	39.2	38	31.1	69.6	57.3	39.3	44.7	47.1	32.7	26.2	30.3	22	26	42.3	20	20.8	19.8	2.4e-15	5.3e-14
Dmpk	0	0	0	0	0	0	0	0	0	0	0	0	0	0	0	0	0	0	0	0	0	0.09	0.09	0.02	0	0.13	0.05	0	0	0	0	0	0	0.8	0.73	0.55	0.5	0.29	0.09	0.31	0.55	0.84	0.23	0.24	0.83	5.57e-05	0.000142941
Dmwd	0	0	0	0.007	0.02	0.08	0	0	0	0	0	0	0	0	0	0	0	0	0	0	0	0	0	0	0	0	0	0	0	0	0	0	0	0	0	0	0	0	0	0	0	0	0	0	0	0.185201	0.220223
Dmxl1	0	0	0	0.007	0	0.01	0	0.005	0.12	0.008	0.02	0.01	0	0.001	0.002	0.05	0	0.005	0	0	0	0.008	0.02	0.02	0.02	0.44	0.01	0.09	0	0.03	0.01	0	0.03	0.01	0.03	0.04	0.03	0.04	0.03	0	0.02	0.006	0.005	0.02	0.03	0.495592	0.518555
Dmxl2	0	0	0	0	0	0	0	0	0	0	0	0	0	0	0	0	0	0	0	0	0	0	0	0	0	0	0	0	0	0	0	0	0	0.01	0.004	0.003	0	0	0	0	0	0	0	0	0	0.26137	0.296119
Dna2	0.2	0.17	0.11	0.21	0	0.004	0	0	0	0	0.07	0.1	0	0.01	0.004	0	0	0	0	0	0	0	0	0	0	0	0	0	0	0	0	0	0	0	0	0	0.03	0.03	0	0	0	0	0	0	0	0.00162678	0.00321835
Dnaja1	16	15.9	14.7	13.5	15.4	15.3	14.6	16.7	15.1	15	11.1	12.9	13	15.5	13.4	13	16.1	17	9.4	10.2	9.4	4.6	4.6	4.9	5.9	4.9	6.5	6.1	7.2	4.8	5.1	3.9	5.8	4.4	4.8	6.1	4.9	8.1	6.8	5.8	6.5	5.9	5.8	5.1	7.4	7.38e-10	4.65e-09
Dnaja2	20.1	13.8	17.5	13.3	13.7	14.2	15.2	19.5	16.2	8.3	10.4	15.2	6.9	14.2	12.2	18.5	16.7	13.8	17	12.2	13.6	11.3	10.2	10.4	9.8	9.3	10.3	6.9	8.9	7.6	5.6	7.6	8.3	8.7	9.3	10.7	8.4	8.3	10.5	8.4	7	6.9	7.6	6.4	8	0.000181827	0.000427716
Dnaja3	0.89	0.72	0.67	0.99	0.86	1.5	1.4	1.1	1.1	2.1	0.78	0.92	1.6	1.4	1.3	2	1.9	1.7	0.52	1.4	2.1	0.84	1.3	0.96	1.7	1.5	1.5	1.3	0.74	0.8	1.2	0.64	1.4	1.2	1.3	0.96	2.3	1.3	1.9	0.88	1.1	2	1.6	1.9	3.3	0.009618	0.0163415
Dnaja4	0	0	0	0	0	0	0	0	0	0	0	0	0	0	0	0	0	0	0	0	0	0	0	0	0	0	0	0	0	0	0	0	0	0	0	0	0.29	0	0.89	0.37	0.52	0.65	0.52	0.36	0.57	1.36e-13	2e-12
Dnajb1	4.4	3	3.1	4.4	3.9	4.7	5.1	4.7	4.5	7.5	3.3	2	6.6	5.3	5.4	6.5	5.7	6.6	3.3	4.3	5	3.3	1.5	2.2	3.4	4.5	3	3.1	3	3.1	2.4	4.6	3.2	1.8	0.99	1.3	1.3	0.67	0.79	1.1	1.8	2.6	1.8	1.3	1.7	2.41e-05	6.61e-05
Dnajb11	4.5	5	4.6	2.6	5.4	5.4	5.5	4.2	6.7	7.5	4	5.5	6	5.6	6.5	11.3	7.9	7.7	4.5	11.8	8.8	6.3	5.6	7.5	6	6.9	9.9	9.3	6.2	9.6	7.4	3.9	8.6	6	4.7	6.7	6.2	4.6	5.8	3	3.6	7.2	7.3	9.4	9.5	0.00615239	0.0109019
Dnajb12	0	0	0	0	0	0	0	0	0	0	0	0	0	0	0	0.26	0.45	0	0	0.17	0.07	0	0	0	0.34	0.47	0.28	0.73	0	0.22	0	0	0	0	0	0	1.1	0	0.35	0	0	0	0.16	0	0.44	0.0386806	0.0564124
Dnajb2	0.06	0.12	0.21	0.08	0.18	0	0.13	0.16	0.14	0	0	0	0	0	0	0	0	0	0	0	0	0	0	0	0	1.3	1.1	0	0	0	0	0	0	0	0	0	0	0	0	0.58	1.4	0	0	0.24	0.82	0.156972	0.191671
Dnajb4	0.62	0.84	1.1	0.82	1.3	0.57	0.68	1.7	0.79	1.3	0.89	1.7	0.89	2.1	1.3	2	1.4	1.3	2.4	3.1	2.5	1.6	3.8	1.7	3.8	3.6	4	3.9	6.6	5.9	4	7.1	4.6	5	8.9	5.1	4.9	8.5	3.9	5.1	3.6	6.6	5.6	6.1	9.1	3.61e-08	1.63e-07
Dnajb5	0	0	0	0	0	0	0	0	0	0	0	0	0	0	0	0	0	0	0	0	0	0	0	0	0.19	1	0.22	0.99	2.3	0.55	0	1.2	1.1	0.52	0.61	0.89	2	2	1.6	13.9	1.4	1.4	0.88	0.94	2.8	0.00108928	0.002234
Dnajb6	2.7	1.5	1.7	1.7	1.5	0.67	1.3	2	1.5	0.85	0.48	0.85	0	0.52	0.48	3.8	0	2.5	0.76	0.83	1.9	1.3	0.31	1.1	1.8	2.4	1.9	1.7	0.92	1.8	0.69	0.87	1.5	0.72	0	0.3	0	0	0	0.72	0	0.52	1.8	1.9	1.8	0.281961	0.316691
Dnajc1	0.28	0.13	0	0	0	0	0.06	0.12	0.33	0.25	0.3	0.03	0	0.22	0.3	0.42	0.26	0	0	0.27	0.26	0	0.05	0.2	0.47	0.59	0.48	0.52	0	0.43	0.29	0.14	0.6	0	0	0	0.7	0.9	0	0.27	0.67	0.64	0.2	0.24	0.56	0.0027865	0.00526835
Dnajc10	1.9	2.2	1.8	1.9	1.6	2.6	2.7	2.4	5.9	1.9	1	0.95	1.4	1.9	2.5	2.6	2.6	4.6	2.7	1.4	1.6	2	2.2	1.9	1.4	2.9	2.5	1.9	0.8	1.5	1.1	0.43	1.3	1.8	1.8	1.2	1.9	1.1	1.1	0.79	1	1.3	0.95	1.3	0.85	0.0346885	0.0512288
Dnajc11	1.1	1	1	0.71	0.33	1	0.88	0.93	1.1	1.5	0.73	0.66	0.94	0.71	0.91	2	1.2	1.1	0.76	1.1	0.83	0.79	1.6	1.2	1.1	0.75	1.1	1.3	1.9	3.1	2.2	0.55	2	1.4	2	1.8	1.9	1.3	1.6	1.2	1.8	1.6	1.5	1	2.6	0.00215479	0.00416843
Dnajc13	1	1.1	1.1	0.84	1.1	1.2	0.85	1.5	1.3	1.4	0.7	0.88	1	1.1	1.2	1.3	1	0.77	0.62	1.1	0.95	0.65	0.92	0.67	0.93	0.86	1.1	0.89	0.26	0.52	0.61	0.25	1	0.92	0.92	1.4	0.75	0.36	0.56	0.15	0.28	0.43	0.22	0.49	0.64	1.53e-06	5.14e-06
Dnajc16	0.04	0.02	0.2	0.04	0.04	0.05	0.05	0.04	0.2	0	0	0	0	0	0	0	0	0	0	0	0	0	0	0	0.04	0.11	0.04	0	0	0	0	0	0	0	0	0	0	0	0	0	0	0	0	0	0	0.0179681	0.0286222
Dnajc17	0.65	0.72	0.7	0.5	0.48	0.67	0.11	0.37	0.27	0.22	0	0.45	0.72	0	0.23	0	0	0	0	0	0	0	0	0	0	0	0	0	0	0	0	0	0	0	0	0	0	0	0	0	0	0	0	0	0	5.14e-10	3.32e-09
Dnajc2	1.4	6.6	4	4.4	4.6	1.4	3.7	3.2	1.8	1.1	2	1.7	0.71	1.4	3.1	0.79	1.2	2.5	0.69	0.98	2.3	1.9	1.3	1.6	0.93	0.41	0.95	0.57	0.49	0.73	0.39	0	0.66	0.81	0.99	0.77	0.29	0.44	0.06	0.29	0.21	0.12	0.09	0.1	0.25	1.05e-06	3.65e-06
Dnajc21	0	0	0	0	0	0	0	0	0	0	0.07	0.04	0	0.03	0.04	0	0	0	0	0	0	0	0	0	0	0	0	0	0	0	0	0	0	0	0	0	0	0	0	0	0	0	0	0	0	0.0180943	0.0287993
Dnajc24	0.9	1.1	0.95	0	0.74	1.1	0.98	1	0	0	0	0	0.89	1.5	1.1	0	0	0	0	0	0	0	0	0	0	0	0	0	0.24	0.2	0	0	0	0	0	0	0	0	0	0	0	0	0	0	0	1.26e-07	5.13e-07
Dnajc3	1.4	2.8	4.1	1	0.53	1.4	4.5	4.5	2	3.3	1.3	2.1	7.9	2.7	1.7	8	10	0.88	2.5	8.3	7.9	3.6	8.3	4.2	6.8	6.4	8.9	7	6.8	3.1	5.3	6.7	5.8	4.9	5.2	7.8	5	3.9	6.5	4.5	5.6	11.6	7.2	8	7.7	3.53e-05	9.4e-05
Dnajc5	1.1	0.99	1	4.4	1.5	3.2	1.9	2.1	2	0.62	1.3	2.6	0	0	0	0	0	0	0	2.2	2.4	0.85	1.8	1.3	2.8	2.9	3.9	3.9	1.5	3.3	0.19	0	1.1	0	4.7	3.1	0	1.2	4.7	0	0	0	0.25	0.81	0.92	0.353244	0.383568
Dnajc7	6	3.7	4.8	4.4	5.8	5.8	3.5	5.3	3.2	4	2.7	1.6	4.2	3.2	2.9	1.7	2	1.8	2.1	1.7	1.2	2	1.3	1.2	0.79	1.1	1.6	0.77	0.41	1.3	0.74	0.96	0.56	0.72	1.1	1.9	0.64	1.5	1.4	0.42	0.89	0.41	0.6	0.6	0.53	3.01e-13	4.02e-12
Dnajc8	15.7	12.2	11.6	16.8	17.5	21.4	8.9	12.7	13.9	8.7	10.4	14.6	7	7.3	6.9	2.6	2.3	4.2	6.2	7.5	7	1.9	8.1	5.2	2.7	2.4	4.1	2	2.1	2	4.1	5	2.3	3.8	1.1	14.8	2.6	2.8	2.7	1.1	0.57	0.97	1.2	2.4	0.6	4.72e-10	3.08e-09
Dnajc9	10.3	9.4	11.1	6.4	8.9	8.7	6.3	10.8	10.6	7	6.2	8.2	8.5	7.6	7.2	3.5	3	3.2	1.9	3.7	2.1	2	2.2	3	1.9	2	1	1.4	0.99	1.7	1.1	0	0.37	0.45	0	0.3	0.39	0	0.31	0	0	0	0.25	0.25	0.11	6.62e-21	7.06e-19
Dnase1l2	0	0	0	0	0	0	0	0	0	0	0	0	0	0	0	1.8	1.4	1.4	2.1	1.1	1.7	1.9	3.9	2.3	1.6	1.6	2.5	0.31	0	0.18	0.49	0	1.8	0.43	0.67	0.31	0	0	0	0	0	0	0	0	0	5.64e-07	2.06e-06
Dnm1	0.92	1.8	2	1.2	1.3	1.2	0.65	1.5	2.2	2.4	1.5	0.91	1.4	1.4	1.3	0.91	0.63	0.87	0.77	1.4	1.3	1.1	1.8	1.6	0.42	0.55	1.1	0.69	0.31	1.2	0.92	0.73	1.5	1.6	1.7	1.7	1.1	0.95	1.2	0.56	0.72	0.74	0.62	0.84	0.83	0.00478029	0.00865638
Dnm1l	5.3	7.5	6.3	6.3	8.1	7.2	6.4	5.6	6.9	7.3	5.5	5.3	7.5	7.4	6.5	5.8	4.8	6.1	6.7	5.4	5.2	4.8	6.6	6	5.3	5.7	5.4	6	4.8	4.6	4.3	2.1	5.5	4.7	5.5	7.5	7.3	6.6	6.2	4.5	4.7	4.9	4.9	5.4	8.2	0.00581742	0.0103442
Dnm2	3.8	3.2	3.8	4.2	5.9	4.9	12.3	4.9	4.3	6.2	2.9	3.7	4.3	5	5.1	8.8	6.6	5.7	5.7	7.2	6.9	6.8	7.7	9.4	7	8.4	7.1	8.6	7.5	8.1	6.9	6	9.3	8.5	7.6	8	6.7	7.4	7.6	6.7	8.6	6.3	6.9	7.3	7.1	3.58e-05	9.54e-05
Dnm3	0.34	0.49	1.1	1.3	1.7	1.2	0.59	0.57	0.48	1.6	1.1	1.4	0.42	0.66	1.2	1.5	1.4	0.7	1.5	1.3	1.4	1.6	1.9	2.4	0.7	1	0.67	1.9	1.2	1.1	1.3	1.8	2.7	2.3	1.8	2.1	1	1.5	2.2	1.3	2.2	1.8	1	0.9	0.71	0.00657948	0.0115865
Dnmbp	0	0	0	0	0	0	0.008	0.15	0.08	0	0	0	0	0	0	0	0	0	0	0	0	0	0	0	0	0	0	0	0	0	0	0	0	0	0	0	0	0	0	0	0	0	0	0	0	0.13526	0.168811
Dnmt1	8.3	8.7	8.6	5.4	6.1	6.4	6.5	7.2	7	2.7	3.5	4.4	4.5	5.2	5	2	2.1	1.6	1.1	1.5	1.5	0.71	0.72	0.4	0.64	0.32	0.41	0.62	0.41	0.48	0.19	0.46	0.37	0.21	0.17	0.27	0.2	0.12	0.09	0.05	0.09	0.07	0.07	0.04	0.11	8.52e-18	3.65e-16
Dnmt3a	13.9	16.4	18.5	13.4	13.9	13.5	14.6	15.1	13.8	9.7	6.1	8.8	11.4	9.1	10.1	4.3	5.1	4.4	2.5	3.4	2.5	2.1	3.9	2.4	2.2	2.3	1.8	2.1	2.1	1.6	1.3	1.3	1.4	0.86	0.64	1.6	0.46	0.25	0.18	0	0	0	0	0	0	2.18e-19	1.54e-17
Dnmt3b	0.03	0	0.05	0.03	0.03	0.02	0	0	0	0	0	0	0	0	0	0	0	0	0	0	0	0	0	0	0	0	0	0	0	0	0	0	0	0	0	0	0	0	0	0	0	0	0	0	0	0.00458999	0.00832945
Dnpep	15.8	15.1	10.8	9.5	10.8	17.2	10.2	10.2	9.2	12.9	12	10.8	12.1	13.4	13.6	15.5	12.4	14.9	13.1	16.6	12.5	8	18.2	10	13.9	12.3	13.4	11.4	15.9	14.8	10.1	12.4	14.2	9.6	12.5	15.8	12.9	12.2	12.5	11.7	10.6	12.3	12.5	20.4	17.1	0.406734	0.433315
Dnph1	4.9	3.4	3.9	4.2	3.1	7.1	3.3	4.9	4.1	2	1.9	3.5	1.8	3.7	3.7	1.7	1.2	1.7	3.4	2.6	2.2	1.9	1.4	2.3	0.24	0.57	0.83	0.57	0.92	1.2	1.2	1.4	1.7	0.5	0.73	0.7	0.6	0.11	0.66	0.51	0.64	0.84	0.39	1.1	0.38	3.84e-10	2.54e-09
Dnttip1	0.48	0.21	0.57	0.13	0	0.63	1.5	0.83	0.95	0.05	0	0.21	0.24	0	0.45	0	0	0	0	0.61	0.09	0.07	0.62	0	0.39	0.36	0.13	0.25	0	0.29	0	0	0	0	0	0	0	0	0	0	0	0	0	0	0	0.00212703	0.00411903
Dnttip2	2.9	1.2	2.6	0.67	0.75	2.9	0.98	1.6	1.2	1.1	0.22	0.6	0.81	0.42	0.55	0.53	0.58	0.34	1.1	0.2	0.41	0.04	0.46	0.17	0.21	0.24	0.11	0.22	0.07	0.34	0.11	0.38	0.64	0.22	0.21	0.12	0	0	0	0	0	0	0	0	0	1.51e-06	5.08e-06
Dock1	1.7	2.1	4.1	1.4	2.6	1	4	3.1	4.2	2	0.66	5.2	2.9	4.4	2.9	0.77	0.76	0.45	0.36	0.68	2.7	0.98	5.9	0.81	0.63	4.2	4.9	3	1.6	0.43	2.7	3	3.5	1.2	4.5	4.4	4.1	0.15	0.28	0.15	0.18	0.22	0.3	0.18	0.44	0.00716388	0.0125409
Dock10	0	0	0	0	0	0	0	0.0008	0.03	0	0	0	0	0.02	0.001	0	0	0	0	0	0	0	0	0	0	0	0	0	0	0	0	0	0	0	0	0	0	0	0	0	0	0	0	0	0	0.120049	0.154008
Dock11	0.24	0.18	0.29	0.17	0.18	0.16	0.48	0.48	0.37	0.36	0.19	0.29	0.42	0.38	0.34	0.39	0.33	0.35	0.24	0.34	0.34	0.17	0.28	0.29	1.9	2	0.2	0.1	0.02	0.08	0.08	0.07	0.2	0.05	0.08	0.07	0.03	0	0.01	0	0.01	0.009	0	0	0	0.0702833	0.0953925
Dock4	0.009	0	0.002	0	0	0	0	0.03	0.009	0	0	0	0.0009	0	0.01	0	0	0	0	0	0	0	0	0	0	0	0	0	0	0	0	0	0	0	0	0	0	0	0	0	0	0	0	0	0	0.0313494	0.0467471
Dock5	0	0	0	0	0	0	0	0.02	0.001	0	0	0	0	0	0	0	0	0	0	0	0	0	0	0	0.03	0.03	0.03	0.02	0	0.008	0.03	0.009	0.11	0.04	0	0.03	0	0	0	0	0.02	0.01	0.05	0.04	0.1	0.0552239	0.0770786
Dock6	0.18	0.26	0.27	0.18	0.28	0.33	4.1	0.23	0.32	0.17	0.08	0.25	0.15	0.13	0.29	0.33	0.27	0.14	0.12	0.18	0.21	0.05	0.18	0.19	0.17	0.19	0.21	0.16	0.02	0.12	0.12	0.04	0.2	0.07	0.03	0.2	0.05	0	0.03	0	0.04	0.02	0.01	0.01	0.03	0.127754	0.162588
Dock7	1.6	1.5	1.7	0.95	1.4	1.5	1.5	2.1	1.2	1.5	0.43	0.87	1.7	0.85	1.1	0.8	0.66	0.44	0.49	0.8	0.74	0.64	0.53	0.69	0.68	0.8	0.68	0.53	0.27	0.48	0.63	0.3	0.68	0.33	0.64	0.69	1.3	0.69	0.8	0.21	0.36	0.57	0.32	0.28	0.55	1.17e-08	5.84e-08
Dock8	0	0	0	0	0	0	0.002	0	0.001	0	0	0	0	0	0	0	0	0	0	0	0	0	0	0	0	0.003	0.002	0	0	0	0	0	0	0.23	0	0.01	0	0	0	0	0	0	0	0	0	0.540309	0.560986
Dock9	0.17	0.23	0.42	0.34	0.63	0.62	0.18	0.66	0.35	0.3	0.11	0.19	0.15	0.2	0.38	0.29	0.23	0.09	0.21	0.16	0.2	0.14	0.25	0.13	0.58	1.7	0.12	0.33	0.09	0.41	0.05	0.05	0.17	0.04	0.02	0.1	0.04	0.04	0	0.02	0.02	0.04	0.01	0.02	0.04	0.0328909	0.048837
Dohh	0.3	0.08	0.39	0	0.23	0.18	0.06	0.44	0	0	0.03	0.78	0.67	0.99	0	0	0	0	0.05	0.67	0.63	0.62	1.3	0.4	0.74	0.46	0.6	0.26	0.31	0.24	0.31	0.75	0.57	0.66	0.65	0	0	0.14	0.2	0	0	0	0	0.14	0.13	0.0105169	0.0177509
Dok1	0	0	0	0	0	0	0.02	0.54	0	0	0	0	0	0	0	0	0	0	0	0	0	0	0	0	0	0	0	0	0	0	0	0	0	0	0	0	0	0	0	0	0	0	0	0	0	0.348946	0.379921
Dolpp1	0	0	0	0	0	0	0	0	0	0	0	0	0.27	0	0.29	0	0	0	0	0	0	0.26	0.53	0.19	0	0	0	0	0	0	0	0	0	0	0	0	0	0	0	0	0	0	0	0	0	0.544777	0.565166
Dopey1	0	0	0	0	0	0	0	0	0	0	0	0	0	0.01	0.008	0.03	0.03	0	0	0.009	0.002	0	0.01	0.007	0	0	0	0	0	0	0	0	0	0	0	0	0	0	0	0	0	0	0.002	0	0.006	0.299779	0.33421
Dopey2	0.08	0.02	0.04	0.06	0.09	0.08	0.18	0.05	0.13	0.23	0.03	0.06	0.03	0.1	0.1	0.47	0.34	0.07	0.13	0.21	0.15	0.18	0.24	0.34	0.4	0.43	0.37	0.16	0.1	0.26	0.21	0.14	0.47	0.16	0.24	0.22	0.35	0.14	0.16	0.57	0.44	0.37	0.57	0.66	0.74	2.76e-07	1.06e-06
Dpagt1	0	0	0	0	0	0	0	0	0	0	0	0	0	0	0	0	0	0	0	0	0	0	0	0	0	0	0	0	0	0	0	0	0	0	0	0	0.23	0	0.06	0	0	0	0	0	0	0.0454935	0.0649376
Dpcd	1.2	0.79	0.43	0.35	0.53	0.97	0.79	1.2	0.85	0	0	0	0.35	0.52	0.46	0	0	0	0	0	0	0	0	0	0	0	0	0	0	0	0	0	0	0	0	0	0	0	0	0	0	0	0	0	0	9e-09	4.6e-08
Dpcr1	0	0	0	0	0	0	0	0	0	0	0	0	0	0	0	0	0	0	0	0	0	0.75	1.4	1.3	2.7	0.91	1.7	0	0	0	0	0	0	1.6	2	0	1.6	0.8	1.3	4	2.9	0.19	6.7	6.9	8.2	9.1e-07	3.17e-06
Dpep1	0	0	0	0	0	0	0	0	0	0	0	0	0	0	0	0.15	0.13	0	0	0	0	0	0.19	0.11	1.2	1.5	0.94	0.59	0.62	0.38	0.74	0.73	1.6	0.12	0	0.47	0.79	0.41	0.47	0.81	0.28	0.74	0.23	0.39	0.19	0.00121653	0.00247123
Dpf2	8.7	7.4	5.8	5.9	7.4	8.2	8.2	9.2	7.2	6.8	3.2	4.4	3.6	3.8	3.8	10.1	2.9	2.2	9.2	2.8	2.2	3.6	1.6	1.8	2.1	2.1	6.5	2.8	2.1	1.5	5.7	1.4	4.2	1.7	1.6	2.1	1.3	0.92	1.3	0.32	0.36	0.02	0.14	0.46	2.1	8.36e-07	2.93e-06
Dph1	0.3	0.21	0.11	0.19	0.21	0.22	0.1	0.19	0.19	0.04	0.07	0.13	0	0.09	0.08	0.38	0.28	0	0.06	0	0.03	0	0	0	0.22	0.13	0.17	0	0	0	0	0	0	0	0.03	0.07	0	0	0	0	0	0	0.06	0.07	0.1	0.00804807	0.0139205
Dph2	0.25	0.09	0	0	0.14	0.66	0	0	0	0	0	0	0.12	0.16	0	0.29	0.5	0.23	0.15	0.17	0.14	0	0	0	0.21	0.18	0.24	0	0	0	0	0	0	0	0	0	0	0	0	0	0	0	0	0	0	0.177952	0.213121
Dph5	0.26	0.22	0.4	0.11	0.14	0.5	0.51	0.09	0.13	0.21	0	0.13	0	0.15	0.09	0	0	0	0	0.48	0.39	0	0	0	0.46	0.35	0.16	0.57	0	0.45	0	0	0	0	0	0	0	0	0	0	0	0	0	0	0	0.033101	0.0491205
Dph6	0	0.007	0.1	0.01	0.03	3.6	0	0	0	0	0	0	0	0	0	0	0	0	0	0.27	0.08	0.2	0.3	0.28	0.14	0.14	0.34	0	0	0	0	0	0	0	0	0	0	0	0	0	0	0	0	0	0	0.502876	0.52546
Dph7	0.07	0.15	0.28	0	0	0	0	0	0	0	0	0	0	0	0	0	0	0	0	0	0	0	0	0	0.07	0.06	0	0	0	0	0	0	0	0	0	0	0	0	0	0	0	0	0	0	0	0.165768	0.200594
Dpm1	2.3	3.2	2.3	3	3	2.5	12.7	2.6	3.3	4.2	2.3	3.5	3.7	3.2	2.6	5.2	5.9	5.8	15.1	2.7	3.5	3	3.5	5	4.2	3.9	4.1	4.8	2.8	5.7	4.2	1.9	6.2	3.3	3.7	4.1	3.5	2.9	4.2	2.2	2.1	2.5	2.3	11.1	2.9	0.440956	0.466023
Dpm3	0	0	0	0	0	0	8	7.9	6.8	0	1.1	4.8	0	4	4.9	5.2	0	5.3	0	0	0	3.8	4.5	3.3	3.9	3.5	4	0	0	0	0	0	0	0	0	0	4.8	0	6.1	0	0	0	2.9	2.5	2.4	0.580097	0.599429
Dpp3	14.1	10.5	11.6	11.8	12.1	13	11.9	11.9	11.9	15.9	7.6	6.4	14.2	11.4	11	15.8	14.9	14.4	13.4	13.9	14.9	12.9	16.2	16	12.5	13.3	14.7	11.6	6.9	10.8	10	7	12.4	10.3	10.1	8.3	10.6	5.6	8.3	5.3	6.1	5.8	6.5	5.6	7.9	6.25e-06	1.89e-05
Dpp4	0.34	0.01	0.05	0	0.07	0.06	0.04	0.07	0	0.04	0.05	0.05	0.11	0.46	0.03	0.13	0.04	0.04	0.02	0.04	0.02	0	0	0	0.03	0.04	0.1	0.11	0.06	0.07	0.02	0	0.08	0.12	0	0.13	0.11	0	0.02	0	0	0	0.05	0.24	0.22	0.406061	0.432659
Dpp7	0.11	0	0.009	0	0	0	0	0.13	0.17	0.12	0.08	0	0.11	0	0.12	0	0	0	0	0	0	0.62	0.28	1.5	0.12	0	0.29	0	0	0	0	0	0	0.45	0.43	0.14	0	0	0	0.14	0.11	0	0	0	0	0.190683	0.22618
Dpp8	0.26	0.02	0.59	0	0	0	0.09	0.17	0.23	0.07	0.13	0.13	0.15	0.22	0.07	0	0	0	0	0	0	0.16	0.23	0.05	0.29	0.14	0.2	0	0	0	0.02	0	0.06	0.22	0.09	0.04	0	0	0	0.13	0.13	0.11	0	0	0	0.0752796	0.101421
Dpp9	0.52	0.27	0.97	0.17	0.34	0.63	0.3	0.39	0.79	0.5	0.1	0.19	0.27	0.59	0.42	0.58	0.31	0.14	0.05	0.44	0.28	0.3	0.18	0.21	0.53	0.3	0.35	0.28	0.13	0.26	0.2	0	0.23	0.26	0.02	1.1	0.37	0.12	0.02	0.03	0	0.02	0.1	0.07	0.09	0.00301188	0.00566378
Dpt	0	0	0	0	0	0	0	0	0	16	12.2	1.8	9	4.1	3.5	17.9	12.8	11.3	15.1	14.4	14.4	17.8	18.7	9.5	15.8	21.4	15	18.9	8	16	18.5	10.8	20.7	44.6	39.2	38.5	36.1	45.5	26.8	34.2	35.8	38.3	24.3	28.3	27.2	1.19e-10	8.99e-10
Dpy19l1	0.16	0.46	0.06	0.27	0.18	0.29	0.52	0.24	0.5	0.18	0	0.16	0	0.14	0.16	0.26	0.29	0	0	0.06	0.03	0	0	0	0.06	0.08	0.02	0.15	0	0.06	0	0	0	0	0	0	0	0	0	0	0	0	0	0	0	1.37e-05	3.94e-05
Dpy30	14.7	6.4	19.4	17.7	17.9	18.3	25.1	17.5	19.3	15.4	10.5	13.8	24.8	16.5	24.4	21.6	21.7	15.5	18.2	122	7.6	15.7	4.5	2.2	3.7	11	2.1	13.9	5.1	15.2	2.7	11.1	4.2	10.2	10.8	7.5	4.8	8.2	8.1	11	8.8	9.6	0	2.9	4.7	0.318608	0.35285
Dpyd	0	0	0	0.02	0.2	0.04	0.18	0.09	0.18	0.14	0.03	0.2	0.02	0.1	0.13	0	0	0	0.05	0.08	0.12	0.02	0.06	0.03	0.05	0.03	0	0.09	0	0.02	0.11	0	0.07	0.04	0.05	0.13	0	0	0	0	0	0	0	0	0	0.0011813	0.00240711
Dpysl2	76	76.1	71.4	75.8	74.5	80.9	66.9	71.9	75	84.2	58.7	59.6	88	79.3	60.7	64.5	84.6	49.7	56.9	62	62.9	40.7	51.8	38.1	49	48.3	41.6	53.9	98.2	48.2	120	98.9	43	38.5	43.7	62.3	40.7	46.8	39.4	36.4	37.5	44.5	35.5	44.7	43.1	0.000142488	0.000340393
Dpysl3	38.4	37.4	35.5	29.7	35.5	42.9	45.1	36.3	42.4	39.4	30.2	24.9	43.3	40.2	34.9	35.2	32.2	35.8	25.4	30.9	27.1	26.2	34.4	31.5	31.2	34.1	33.8	41.9	50.3	39.1	27.9	36.1	31.2	24.4	24.4	36.4	14.7	18.5	14.3	14.9	16.8	18.1	15.3	15.8	16	4.01e-11	3.34e-10
Dpysl4	3.7	4	4.3	3.4	4.4	4	2.3	2.3	3.6	2.2	1.2	1.1	2.6	2.8	1.9	0.87	0.43	0	0.13	0.3	0.63	0.27	0.51	0.35	0.47	0.59	0.62	0.66	0.85	0.59	0.41	0.32	0.26	0.2	0.19	0.78	0	0	0	0	0	0	0	0	0	2.8e-15	6.11e-14
Dpysl5	5.8	5.8	5.5	3.2	4	3.1	4.7	4.3	4	2.2	2	1.8	0.94	3.6	2.7	1.5	0.5	0.3	0.65	0.49	0.79	2.2	2.2	1.8	1.2	1.4	1.1	1.2	1.5	1.4	1.6	0.96	0.99	2	2	1.4	0.58	0.51	0.25	0.11	0.85	0.37	0.09	0.07	0.13	2.21e-10	1.55e-09
Dr1	3.1	1.6	1.8	3.3	5.2	5.1	2	4.9	5.3	2	1.2	1.5	2.5	7.3	2.5	0	2.5	0.2	1.3	1.3	5.4	3	3	2.8	1.8	1.6	1.6	2.9	2.7	1.9	2.6	5.8	1.2	1.1	1	1.8	0	1.2	1.1	0	0.81	0.76	0.6	0	0.24	0.000268449	0.000614169
Drap1	4.4	2.8	1.1	16.2	18.7	25.1	16.4	5.1	6.5	12.7	2.1	3.8	4	2.9	14.9	23.6	5.9	5	4.8	2.7	2.1	0.99	2.8	10	2.6	2.4	10.8	1.5	1	2.4	4.4	0	2.7	3.3	4.7	4.1	2.2	4.5	2.8	1.3	1.6	1.7	0	0	0	0.00730841	0.0127764
Drg1	7.6	9.1	7.2	6.9	7.1	8.3	7	6.2	6.6	5.5	2.5	3.5	4	5.5	5.3	8.3	8.2	6.8	3.9	5.1	5.2	2.6	4.3	3.7	3.8	3.1	4.2	3.6	4.7	3.4	3.4	2.6	2.5	1.9	1.4	2.5	1.9	1.8	1.9	2	2.3	2.2	2.9	2.8	3.4	8.91e-06	2.63e-05
Drg2	5.9	7.3	5	5.5	6.6	6.1	4.9	8.1	7.5	5.9	2.5	3.7	6.6	4.3	3.9	3.5	3.4	3.4	2.1	3.7	4.1	2.9	3.3	1.7	3.3	2.9	3.3	2.9	1.8	2.4	3.2	0.72	2.8	1.7	1.4	3.8	2.6	0.91	1.7	0.81	1.3	0.91	0.86	1.7	1.3	1.86e-11	1.68e-10
Dsc1	0	0	0	0	0	0	0	0	0	0	0	0	0	0	0	0.67	0.42	0.25	0.39	0.37	0.66	0.89	2.2	1.3	1.8	3	1.6	4.1	2.6	3.9	1.8	1.8	4.3	3.3	3.2	4.9	2.9	1.5	1.9	1.3	1.6	2.3	1.4	1.8	3.3	1.33e-06	4.53e-06
Dsc2	0	0	0	0	0	0	0.16	0.04	0.17	2.8	2.4	1.7	1	0.82	1.6	11.6	13.4	10.1	9	11.5	12.2	5.6	8.2	7.3	2.6	2.8	3.3	2.5	1.8	3.1	2.5	1.6	2.4	2.1	2.1	1.2	0.73	0.88	0.6	0.64	0.26	0.71	1.7	1.7	1.9	1.6e-05	4.56e-05
Dsc3	0	0	0	0	0	0	0	0	0	0	0	0	0	0	0	1.4	0.82	0.62	0.87	0.66	0.9	0.75	1.9	0.82	0.99	1.5	1.1	1.5	1.4	1.6	0.84	0.99	2.7	1.4	1.2	0.66	0.66	0.72	0.47	0.17	1.1	0.74	0.48	0.87	0.74	3.33e-11	2.84e-10
Dscc1	0.12	0.28	0.25	0.27	0.1	0.02	0.07	0.07	0	0.19	0.17	0	0.22	0.23	0	0	0	0	0	0	0	0	0	0	0	0	0	0	0	0	0	0	0	0	0	0	0	0	0	0	0	0	0	0	0	8.77e-08	3.69e-07
Dscr3	0.32	0.47	0.62	0.14	0.32	1	0	0.26	0.96	0.4	0.16	0.11	1	0.38	0.35	0.58	1.1	0	0	0	0	0.13	0	3.5	0.76	0.74	0.61	1.1	1.1	0.57	0.61	1.5	1.3	0.41	0.31	0.39	0.1	0.9	1.1	0.09	0.14	0.39	0.34	0.79	0.69	0.396881	0.423759
Dsg1a	0	0	0	0	0	0	0	0	0	0	0	0	0	0	0	0	0	0	0	0.1	0.04	0.04	0	0.18	0	0	0	2.1	0.55	1.2	0	0	0	0	0	0	0	0	0	0	0	0	0	0	0	0.183556	0.218579
Dsg1b	0	0	0	0	0	0	0	0	0	0	0	0	0	0	0	6	4.7	3.7	2.6	3	2.3	2.1	6.1	3.5	1.6	2.9	1.9	2.2	3.1	2.1	2.1	2.1	4.4	2.7	2.8	2.6	2.3	1.2	2.2	1.8	2.6	2.6	1.5	1.5	3.1	8.94e-12	8.67e-11
Dsg2	0	0	0	0.25	2.6	0.1	0.42	0.3	0.49	0.8	0.61	1	0.41	0.54	0.62	1.2	0.94	0.8	0.71	0.61	0.68	0.58	0.84	0.9	1.6	1	1.3	1.3	1.3	1.1	1.4	0.5	1.8	1.5	1.4	1.2	1.2	0.37	0.72	1.9	2.6	1.1	4.2	2.3	3.2	0.00012056	0.000291362
Dsg3	0	0	0	0	0	0	0	0	0	5.1	1.5	1.3	0.83	0.87	1.4	10.6	10.9	12.3	8.4	8.9	8.4	5.4	11.9	8.5	3.3	5.1	3.8	2.6	4.3	2.7	2.2	3.4	4.3	2.8	2.9	1.9	1.1	1.1	1.3	0.4	0.63	0.47	0.78	0.87	1.2	1.81e-07	7.19e-07
Dsn1	0.48	0.13	0	0	1.1	0.8	0	0	0	0.05	0	0.21	0	0	0	0	0	0	0	0	0	0	0	0	0	0	0	0	0	0	0	0	0	0	0	0	0	0	0	0	0	0	0	0	0	0.0186094	0.0295274
Dsp	0.04	0.12	0.32	0.59	0.43	0.09	1.2	0.86	1.3	20	12.3	7.2	6.2	7.2	7.2	40	39.1	54.2	43.2	30.3	32.3	58.5	45.1	69.2	16	23	17.8	22	19.5	20.4	21.1	23.5	25.5	27.9	29.6	24.3	19.8	19.3	18.3	15.7	16.9	17.4	18.6	14.7	15.2	4.94e-09	2.66e-08
Dst	0.001	0.01	0.006	0.03	0.02	0.01	0.03	0.02	0.06	0.08	0.03	0.06	0.03	0.04	0.05	0.25	0.13	0.9	0.11	0.47	0.19	0.15	1.3	0.38	0.27	0.31	0.86	0.56	0.15	0.15	0.19	0.06	0.42	0.19	0.22	0.3	0.13	0.24	0.14	0.03	0.09	0.09	0.03	0.07	0.39	0.000251575	0.000578888
Dstn	74.9	89.2	80.3	138	153	130	181	155	177	239	158	151	199	176	160	371	281	443	307	354	331	270	350	265	352	342	381	375	551	486	581	675	500	413	466	587	600	561	540	678	699	690	604	717	619	5.62e-16	1.49e-14
Dstyk	0	0.19	0.03	0	0.008	0.03	0	0.01	0.05	0.01	0	0.02	0	0	0	0	0	0	0	0	0	0	0	0	0	0	0	0	0	0	0	0	0	0.04	0	0.04	0.04	0	0.03	0	0	0	0	0	0	0.163207	0.197775
Dtd1	0.93	0.13	1.6	0	1.1	0.88	0.79	0.51	0.79	1.1	1.4	1.2	0.9	1.2	0	0	0	0	0.99	0	0.53	1.5	2.2	1.5	0	0	0	0	0	0	0	0	0	0.37	1.2	1.5	0	0	0	1.2	2	1.1	0	0	0	0.218047	0.253546
Dtd2	1	0.73	1.1	0.22	0.5	0.73	1.2	1.5	0.85	0.87	0.32	1.2	0.35	0.76	1.2	0	0	0	0.55	0.77	23.9	0.57	1	0.95	1.7	1.6	1.1	0	0	0	0.48	0	0.91	0.9	0.74	1.4	0.89	0.49	29.1	0.37	0.4	0.5	0.14	0.67	0.72	0.465117	0.489134
Dtl	0.4	0.02	0	0	0	0	0.01	0.01	0	0.1	0	0.005	0	0	0	0	0	0	0	0	0	0	0	0	0	0	0	0	0	0	0	0	0	0	0	0	0	0	0	0	0	0	0	0	0	0.171696	0.206692
Dtna	0.07	0.01	0	0	0	0	0	0	0	0	0	0	0	0.01	0.07	0.09	0	0.08	0	0	0	0.07	0.09	11.4	0.22	0.64	13.9	0.09	6.1	1.3	0.72	0	0.32	1.2	1.8	0.9	3.3	0.84	1.6	1.6	1.1	3.1	3.1	4.6	1.2	0.0789193	0.105805
Dtnb	0	0.06	0.06	0	0.03	0.03	0.69	0	0.03	0	0	0	0.03	0.02	0.17	0	0	0	0	0.04	0.02	0.06	0.13	8.3	0	0	0	0	0	0	0	0	0	0.05	0	0.04	0	0	0	0	0	0	0	0	0	0.618717	0.63586
Dtx3l	0	0	0	0	0	0	0	0	0	0	0	0	0.03	0	0.02	0	0	0	0	0	0	0	0.02	0.03	0.18	0.04	0.09	0.12	0.09	0.1	0.06	0	0.14	0	0.12	0.22	0.1	0.07	0.08	0	0	0	0.06	0.2	0.22	0.00571758	0.0101823
Dtymk	11.5	9.2	9.6	12.5	11.3	10	9.9	13.3	12.3	11	9	10.9	12.9	7.6	7.9	11.9	11.6	7.7	6.8	3.9	4.4	3	2.9	3.1	7.8	7.5	4.5	2.5	0	5.1	4.7	0	5.4	4.3	2.1	4.4	2.6	1.9	5.7	2.3	0.7	3.3	0.89	1	0.93	3.61e-10	2.41e-09
Duox1	0	0	0	0	0	0	0	0	0	0	0	0	0	0	0	0	0	0	0	0.23	0.18	0	0	0	0.04	0.05	0.03	0	0	0	0	0	0	0	0	0	0	0	0	0	0	0	0	0	0	0.155289	0.189918
Duox2	0	0	0	0	0	0	0	0	0	0	0	0	0	0	0	0.09	0.08	0	0.04	1.8	1.5	2.6	1.9	3	0.46	0.38	0.47	0.18	0	0.1	0.2	0.11	0.09	0.05	3.8	0	0	0	0	0.05	0.05	0.01	0.12	0.12	0.23	0.00826116	0.014257
Dus2l	0	0	0	0	0.03	0.02	0	0	0	0	0	0	0	0	0	0	0	0	0	0	0	0	0	0	0	0	0	0	0	0	0	0	0	0	0	0	0	0	0	0	0	0	0	0	0	0.140289	0.174154
Dus3l	0.41	0.91	0.76	0.46	1.4	1.7	0.57	0.52	0.91	0.29	0.63	0.45	0.72	0.86	0.73	0.97	1.5	0.25	0.31	0.67	0.83	0.59	0.62	0.59	0.93	0.52	0.67	0.95	0.31	1	1.3	0.43	1.5	0.56	0.34	0.94	0.67	0.55	0.46	0.14	0.25	0.22	0.1	0.26	0.44	0.0108767	0.0183058
Dusp12	0.34	0.72	0.76	0	0.62	0.42	0.56	0.42	0	0	0	0	0.22	0.16	0	0.18	0	0.25	0	0.11	0.17	0	0	0	0.07	0	0.03	0	0	0	0	0	0	0	0	0	0	0	0	0	0	0	0	0	0	0.000149788	0.00035617
Dusp14	0	0	0	0	0	0	0	0	0	0	0	0	0	0	0	2.4	1.9	2	0.87	1.5	2.9	0	0	0	0	1.3	1.3	0	0	0	0	0	0	0	0	0	0	0	0	0	0	0	0	0	0	0.00617831	0.0109428
Dusp16	0	0	0	0	0	0	0	0	0	0	0	0	0	0	0	0	0	0	0	0	0	0	0	0	0	0.03	0.02	0	0	0	0	0	0	0	0	0	0	0	0	0	0	0	0	0	0	0.332962	0.365159
Dusp22	0	0	0	0	0	0	0	0	0	0	0	0	0	0	0	0	0	0	0	0	0	0.3	0.63	0	0	0	0	0	0	0	0	0	0	0	0	0	0	0	0	0	0	0	0	0	0	0.364135	0.393336
Dusp23	0	0	0	0	0	0	0	0	0	0	0.67	0.57	0	0	0	0	0	0	0	0	0	0	0	0	0	0	0	0	0	0	0	0	0	1	0	0.43	1.3	0	0.2	0	0	0	0.26	0.2	3.2	0.0404057	0.0586235
Dusp3	0.8	0.41	0.9	1.1	2.5	0.96	1.5	1	0.82	2.4	1.9	1.8	2.1	1.4	0.79	5.4	5.1	1.6	1.7	3.5	2.7	2.4	5	3	4.7	4.7	5.4	9.4	6.7	5.8	6.7	7.2	12.6	12.6	10.6	13.6	15.3	10.7	13.9	10.6	17.5	23.8	15.2	16	16.3	4.53e-13	5.73e-12
Dusp9	0.83	1.2	2.7	0.94	1.1	1.1	0.24	0.71	0.56	1.8	0.21	0.39	0.85	0.45	0.3	0	0	0	0	0	0	0	2.1	2.2	0	0	0	0	0	0	0	0	0	0	0	0	0	0	0	0	0	0	0	0	0	0.000789424	0.00165652
Dut	24.9	22.1	20.9	19.8	15.4	21.5	13.1	14	14.7	7	6.4	8.3	8.8	11.2	9.6	8.8	6.1	5.8	3.9	4.6	4.9	0.24	0.6	0.7	2	2	1.6	1.8	1.5	1.1	0.88	0	0.97	0.57	0.09	1.8	0.24	0	0.15	0.25	0	0.11	0.34	0.14	0.89	1.62e-12	1.83e-11
Dvl2	1	0.58	0.81	0.93	0.85	1.7	0.87	0.66	0.51	0.08	0.21	0.29	0.11	0.22	0.38	0.43	0.19	0	0.07	0.16	0.1	0	0	0	0.24	0.13	0.25	0.32	0	0.15	0.17	0	0.17	0	0	0	0	0	0	0	0	0	0	0	0	4.74e-07	1.75e-06
Dvl3	0.24	0	0.99	0	0.64	0.07	0.04	0.02	0.07	0	0	0	1.5	0	0.41	0	0	0	0	0	0	0.86	0.01	0	0	0	0	0.19	0	0.13	0	0	0	0	0	0	0	0	0	0	0	0	0	0	0	0.0538141	0.0753858
Dym	0	0.28	0.18	0.34	0.06	0.21	0.03	0.15	0.27	0	0	0	0.02	0.24	0.23	0	0	0	0	0	0	0.09	0.02	0.05	0.14	0.1	0.07	0	0	0	0	0	0	0	0	0	0.05	0.1	0.09	0.07	0	0.18	0.17	0.13	0.13	0.000564529	0.00122166
Dync1h1	10.8	11.6	11.3	10.7	11.4	11.8	12.8	13.1	13.5	14.5	9.4	10.5	12.9	13.1	11.4	16	16.1	14.6	13	12	12.2	10.5	12.4	12.9	11.2	12.4	12.6	13.4	13.6	11.7	12.5	11.2	12.8	12	13.3	14.4	12.2	9.6	11.3	9.8	9.9	10.7	7.8	8.5	9.4	1.78e-05	5e-05
Dync1i2	3.6	3.4	3.4	3.7	4.7	5.9	3.9	5.7	9.2	5.2	4.7	3.3	3.9	5.5	2.9	7.4	4.8	3.2	5.9	7.4	12.9	4.3	4.2	5.2	4.5	4.3	4.5	3.3	2	5.4	3.9	2.9	5.9	5.3	5.7	9.1	5.5	2.5	2.9	1.4	2	4.6	4.3	5.3	4.5	0.114444	0.147532
Dync1li1	6.8	7.3	8.7	7.6	7.8	9.4	6.4	9.2	8.7	8.3	4	5.6	6.9	8.2	6.3	10.3	7.1	7.7	7.2	4.4	6.7	5	7	5.9	6.9	6	7.2	6.2	6.7	6.8	5.3	4.4	6.3	5.8	5.7	7.9	7.7	6.4	7.8	2.9	5.7	4.9	5.8	5.5	6.8	0.039983	0.058076
Dync1li2	2.3	2.7	3	1.7	2.5	2.2	2.1	2.8	3.4	2.6	0.68	2.3	1.6	2.6	1.9	5.2	4.7	4.5	2.6	3.3	2.4	2.5	2.6	3.1	2.4	2.9	2.9	5.4	6.1	4.3	2	2.6	1.7	2.1	2.8	4.1	2.1	2.3	2.7	0.87	1.9	2.6	2.3	1.5	2.8	0.00175294	0.00344486
Dync2h1	0.04	0.05	0.04	0.1	0.05	0.05	0.04	0.1	0.09	0.09	0.08	0.02	0.05	0.02	0.01	0	0	0	0	0.003	0.006	0.01	0	0.02	0.008	0.01	0.009	0.002	0	0.007	0.004	0	0.003	0	0	0	0	0	0	0	0	0	0	0	0	3.46e-11	2.94e-10
Dync2li1	0.08	0.07	0.13	0	0.09	0.16	0.15	0.36	0.38	0.06	0	0.04	0	0	0	0	0	0	0	0	0	0	0	0	0	0	0	0	0	0	0	0	0	0	0	0	0	0	0	0	0	0	0	0	0	0.000230822	0.000533811
Dynll1	64.7	28.1	24.9	56.7	33.9	60	54.2	41.5	28.2	16.4	18.2	17.4	16.7	14.1	17.2	61.3	40.1	65.1	41.2	86.2	72.1	31.9	5.4	30.5	19.7	25.3	24.6	27.8	34.8	45	40	49	28.6	18.8	16.8	32.5	23	20.1	19.5	5.9	7.1	6.5	25.1	19.8	17.9	0.0117166	0.0195948
Dynll2	25.6	10.6	21.8	12.5	13.4	14.1	32	12.7	34.9	6.9	6.3	7.1	5.3	30	29	16.9	10.8	14.6	24.3	18.9	18.2	5.3	16.5	7.5	22.5	24	17.3	11	16.2	16.9	11.5	12.2	12.2	9.8	18.8	22.5	25.5	32.2	24.6	31.8	28	17.9	32.6	17.9	31.5	0.00180729	0.00354111
[truncated: 5,683 more rows]

## Sheet: Phase1-3
Supplementary Data 2. One-way ANOVA analyses of quantified proteins
Sheet2: A list of 4,300 proteins differentially expressed in three phases (FDR < 0.01).
GeneSymbol	E12.5	E13.5	E14.5	E15.5	E16.5	E17.5	E18.5	D1	D3	D5	W1	W2	W3	W6	W8	groups
0610009D07Rik	18.2333	23.3	25.3333	17.3	15.2	18.2667	12.4	8.43333	8.1	8.93333	5.03333	7	4.73333	3.2	5.83333	1
0610010K14Rik	3.9	6.23333	4.5	2.76667	2.93333	2.43333	1.12667	1.89667	1.73333	0.71	0.79	0.936667	0	0	0	1
1110004F10Rik	6.03333	5.66667	5.1	3.96667	4.66667	2.66667	5.36667	2.63333	2.26667	5.26667	4.8	1.53333	1.02	0	1.36667	1
1110037F02Rik	0.226667	0.253333	0.383333	0.14	0.183333	0.0666667	0.0666667	0.0733333	0.116667	0.0433333	0.025	0.0433333	0.0233333	0.00633333	0.013	1
1110038F14Rik	0.816667	0.616667	0	0	0	0	0	0	0	0	0	0	0	0	0	1
1200014J11Rik	1.09667	1.28	2.12667	1.11	1.28333	0.403333	0.38	0.263333	0.39	0.423333	0.403333	0	0	0	0.0566667	1
1700009N14Rik	0	215.667	189.667	0	0	0	0	0	0	0	0	0	0	0	0	1
1700037H04Rik	2.33333	1.73333	2.03333	0.866667	1.7	1.38	0.986667	1.13333	0.813333	0.416667	0	0.63	0	0	0.29	1
1700052N19Rik	0.173333	0.163333	0.0966667	0	0.05	0	0	0.0466667	0.0496667	0	0	0	0	0	0	1
1810009A15Rik	5.36667	4.76667	2.68	3.1	0.93	2	2.8	1.3	0	0	0	0	0	0	0	1
1810030O07Rik	0.45	0.89	0.2	0	0	0	0.04	0	0	0	0	0	0	0	0	1
2210016L21Rik	0.503333	0	0.876667	0.536667	0.67	0	0.353333	0	0	0	0	0	0	0	0	1
2210018M11Rik	0.136667	0.196667	0.0666667	0	0.0466667	0	0	0	0	0	0	0	0	0	0	1
2310003H01Rik	0.009	0.0233333	0.0266667	0	0	0	0	0	0	0	0	0	0	0	0	1
2310033P09Rik	0.893333	1.67	0.816667	0.27	0.316667	0	0	0	0	0	0	0	0	0	0	1
2410002F23Rik	2.08333	0.943333	0.633333	0	0.66	0	0	0.376667	0.22	0	0	0	0	0	0	1
2410016O06Rik	0.643333	0.876667	0.656667	0.256667	0.4	0.2	0.163333	0.203333	0.24	0.0533333	0.05	0	0	0	0.0533333	1
2410127L17Rik	1.06667	1.23333	0.406667	0.37	0.79	0.606667	0	0.306667	0	0	0	0	0	0	0.143333	1
2510003E04Rik	0.273333	0.333333	0.42	0.15	0.356667	0.0633333	0.0966667	0.04	0.0933333	0.32	0	0	0	0	0.02	1
2610301G19Rik	7.56667	7.56667	6.86667	4.76667	5.53333	5.66667	3	3.23333	2.46667	2.96667	2.26667	2.66667	1.07	0.563333	0.873333	1
2700029M09Rik	2.03333	2	1.73333	1.28667	1.46667	0.906667	0.456667	0.486667	0.323333	0.21	0	0	0.166667	0	0	1
2700060E02Rik	17.6	22.7	22.8667	16.9333	18.1	10.3	11.9333	12.0667	12	11.6667	8.86667	12.2	13.0667	9.06667	9.66667	1
2700094K13Rik	14.1333	13.4667	16.2333	12.4333	10.9	6.93333	3.2	4.5	5.56667	1.33333	1.3	1.39333	0.78	0	0.686667	1
2700097O09Rik	0.423333	0.383333	0.19	0.11	0.143333	0	0	0	0	0	0	0	0	0	0	1
2810004N23Rik	0.17	0.206667	0.153333	0	0	0	0	0	0	0	0	0	0	0	0	1
2810417H13Rik	1.7	1.36667	1.05333	0.843333	0.45	0	0.206667	0	0	0	0	0	0	0	0	1
Aaas	1.86667	1.53333	1.73333	1.16	0.936667	0.866667	0.556667	0.703333	0.416667	0.17	0.593333	0.87	0.736667	0.223333	0.226667	1
Aamp	5.86667	3.43333	2.93333	2.8	3.73333	0.94	1.33333	0.9	1.23333	1.66333	0.82	0.443333	0	0	0.133333	1
Aar2	0.446667	0.28	0.19	0	0.16	0	0	0.0333333	0.0833333	0	0	0	0	0	0	1
Aars	11.5	10.9667	11.9333	9.53333	8.6	12.1667	8.1	7.73333	9.7	8.86667	7.6	7.46667	5.6	4.43333	4.83333	1
Aars2	0.343333	0.496667	0.39	0.146667	0.1	0.126667	0.08	0.0966667	0.0666667	0	0	0.04	0.0566667	0	0.183333	1
Aarsd1	5.23333	4.93333	4.4	3.56667	3.6	2.56667	3.13333	4.06667	1.83333	1.46333	2.2	3.86667	2.73333	1.93333	2.33333	1
Aasdhppt	0.313333	0.656667	0.206667	0	0.186667	0.14	0.276667	0	0.106667	0	0	0	0	0	0	1
Aatf	0.48	0.703333	0.823333	0.463333	0.676667	0.116667	0.136667	0.13	0.0866667	0	0	0.08	0	0	0	1
Abce1	12.3333	14	13.6	9.43333	11.5333	10.4667	10	6.26667	6.96667	6.9	6.2	6.36667	6.26667	5.8	5.3	1
Abcf1	5.26667	3.86667	5.33333	2.86667	3.46667	2.83333	3	2.23333	4.4	2.1	1.53333	1.66667	3.16667	1.56667	2.5	1
Abcf2	5.03333	3.9	4.43333	4	3.56667	4.16667	2.73333	1.96667	1.26667	2.56667	1.86667	1.83333	1.5	1.26667	2.8	1
Abcf3	1.02333	0.603333	0.71	0.503333	1.02	0.506667	0.44	0.61	0.653333	0.5	0.37	0.343333	0.256667	0.2	0.343333	1
Abi2	0.286667	0.18	0.4	0.213333	0.163333	0	0	0.091	0	0	0	0	0	0	0	1
Abl1	0.0533333	0.04	0.15	0.05	0.0333333	0	0	0	0	0	0	0	0	0	0	1
Abr	0.876667	1.83333	0.906667	0.463333	0.606667	1.02	0.5	0.98	0.82	0.66	0.456667	0.443333	0.196667	0.13	0.55	1
Abt1	0.25	0.226667	0.936667	0.0733333	0.18	0	0	0	0	0	0	0	0	0	0	1
Acaca	1.9	1.53333	1.56667	1.46667	1.76667	2.03333	1.2	1.25667	1.04	0.546667	0.7	0.43	0.57	0.643333	0.856667	1
Acat2	32.6333	28	25.0667	19.7333	16.3	32.5667	26.4333	20.0333	16.1667	13.1333	10.7667	10.6333	7.3	3.36667	6.6	1
Acbd6	0.7	0.596667	0.56	0.306667	0.233333	0	0	0.453333	0.37	0	0	0	0	0	0	1
Acin1	11	9.8	11.1667	6.6	8.03333	8.36667	6.2	5.56667	5.23333	4.33333	4.16667	4.3	1.43333	1.06667	1.46667	1
Acsl3	1.3	1.14333	1.8	0.923333	0.94	0.49	0.5	0.56	1.76667	1.76667	1.63333	0.903333	0.102	0.326667	0.413333	1
Actl6a	14.1	17.3667	15.1667	11.6	14.0333	13.7	10.1333	8.06667	6.36667	7.36667	5.4	4.66667	2.43333	2.13333	2.96667	1
Actr1a	8.1	8.23333	8.86667	7.43333	12.0667	9.66667	11.8667	10.5667	9.76667	11.3	6.26667	10.1667	7.8	4.96667	6.53333	1
Actr5	0.0733333	0.14	0.12	0	0.0266667	0	0	0.05	0.06	0	0	0	0	0	0	1
Adat1	0.0633333	0.0466667	0.0466667	0	0	0	0	0	0	0	0	0	0	0	0	1
Add3	3.43333	3.66667	4.6	4.56667	5.46667	5.66667	4.93333	5.86667	3.8	4.96667	4.4	5.36667	2.76667	2.47333	2.33333	1
Adh5	28.4333	20.4667	22.7667	22.8667	26.9333	20.0333	19.3333	17.5667	14.5333	18.6333	16.0667	22.7667	23.5333	19.2	18.2333	1
Adi1	4.53333	3.46667	2.6	5.13333	5.4	3.86667	2.86667	2.96667	2.9	2	3.36667	3.9	1.96667	1.76667	2.03333	1
Adnp	5.5	4.26667	4.6	2.33333	2.43333	2.46667	1.26667	1.19333	0.71	0.72	0.463333	0.686667	0.106667	0	0.05	1
Ado	4.53333	3.06667	3.56667	1.09	2.46667	1.16333	1.56667	2.03333	1.18333	0.823333	0	1.45	1.73333	1.03333	1.1	1
Adpgk	2.4	2.76667	3.7	2.53333	3.06667	3.73333	1.93333	2	2.06667	1.9	1.33333	1.3	1.96667	2.13333	1.8	1
Adprh	13.4333	12.4667	11.4667	8.66667	10.4667	5.93333	5.53333	6.26667	4.8	3.4	2.56667	5	1.66667	1.46667	1.05667	1
Adss	12.9	13.5	10.4	9.96667	11.9333	10.9333	10.8333	7.16667	6.5	7.2	5.06667	6.2	8.16667	5.9	5.36667	1
Aebp2	0.0566667	0.116667	0.08	0	0	0	0	0	0	0	0	0	0	0	0	1
Aff4	0.0233333	0.0533333	0.0123333	0	0	0	0	0	0	0	0	0	0	0	0	1
Afp	85	172.333	163	261.667	263.333	269	216.667	160.667	54.4333	78.1333	35.6667	6.06667	0	0	0	1
Agap1	0.116667	0.41	0.216667	0.05	0.12	0.133333	0.08	0	0.04	0.0626667	0	0.0733333	0.03	0	0.0766667	1
Agap3	0.383333	0.406667	0.356667	0	0.19	0.24	0.206667	0.0733333	0.113333	0.106667	0	0.0366667	0	0.116667	0	1
Agfg1	1.83333	2.5	2.8	1.63333	1.46667	2.56667	1.20333	1.9	0.833333	1.14667	0.773333	1.53333	1.16333	0.696667	0.58	1
Ago2	2.1	2.36667	2.26667	1.22333	1.93333	2.3	1.73333	1.76667	1.7	1.76667	1.83333	1.7	1.3	1.13667	1.07667	1
Agpat6	0.133333	0.136667	0.376667	0	0	0	0	0	0	0	0	0	0	0	0	1
Agps	2.1	1.54333	1.63333	1.66667	1.46667	1.13333	1.05	0.493333	0.713333	1.35667	0.91	0.736667	0.433333	0.74	1.22333	1
Agrn	1.26	1.26667	1.66667	1.83333	1.6	2	1.6	1.53333	1.63333	1.86667	1.66667	0.933333	0.973333	0.613333	0.666667	1
Ahctf1	0.516667	0.41	0.973333	0.31	0.363333	0.29	0.0866667	0.123333	0.816667	0.166667	0.0733333	0.08	0.0166667	0	0.00733333	1
Ahcy	79.2	56.6333	62.9667	47.9667	53.5333	49.9667	33.2	37.5667	32.9667	27.2667	29.8667	36.9667	30.4667	32.1	33.9333	1
Ahdc1	0.203333	0.14	0.19	0.0666667	0.0933333	0.03	0	0	0.004	0	0	0	0	0	0	1
Ahsa1	23.4667	29.0333	25.6333	12.6333	20.7667	10.1667	8.86667	9.06667	11.3667	4.13333	3.19333	5.83333	6.5	4.8	11.3	1
Ahsa2	1.68333	1.40333	0.893333	0	0.263333	0	0	0	0	0	0	0	0	0	0	1
Ahsp	1.03333	0	0.923333	0	1.23333	0	0	0.37	0	0	0	0	0	0	0	1
AI597468	10.7333	13.2333	14.6	9.46667	8.76667	14.7667	13.0667	2.13	1.75	7.23333	5.06667	4.96667	8.46667	1.39	1.78333	1
AI597479	0.516667	0.406667	0.4	0	0.306667	0	0	0	0	0	0	0	0	0	0	1
Aif1l	2.3	1.14	0.5	0	0.156667	0	0	0	0	0	0	0	0	0	0	1
Aimp1	13.2333	14.2667	13.5333	10.4	12	17.8	16.2	13.1667	12.7667	14.3333	9.8	12.4	9.36667	8.3	9.1	1
Aimp2	4.8	5.46667	4.56667	2.86667	5.2	2.73333	4.6	3.5	2.46667	2.83333	2.36667	3.93333	3	2.06667	1.92	1
Aip	4.83333	5.86667	5.9	4.26667	4.7	5.86667	4.03333	3.53333	3.46667	3.36667	3.1	4.76667	2.5	2.13333	1.63333	1
Ak5	0.34	0.283333	0.183333	0	0	0	0	0	0	0	0	0	0	0	0	1
Akap12	5.2	7.43333	9.1	9.66667	9	11.2333	12.6667	8.53333	11.5	11.6333	10.5667	7.8	3.8	1.36333	1.3	1
Akap8	1.8	1.7	2.4	1.43333	1.5	0.613333	0.846667	0.836667	0.643333	0.24	0.473333	0.416667	0.223333	0	0.136667	1
Akt1	5.06667	5.03333	4.5	3.96667	4.53333	3.76667	2.23333	3.2	8.9	2.1	2.36667	1.83333	0.943333	0.456667	0.516667	1
Akt1s1	1.66667	1.25	1.13667	0.613333	1.73333	0.64	1.15667	1.01667	0.736667	0.696667	0.856667	0.693333	0	0.47	0.976667	1
Akt2	1	1.15	1.03333	0.746667	1.33333	0.473333	0.383333	0.786667	0.643333	0.416667	0.723333	0.813333	0.616667	0.786667	0.36	1
Akt3	0.766667	0.666667	0.54	0.106667	0.39	0.113333	0.103333	0.1	0.07	0	0	0.183333	0.0833333	0.0866667	0	1
Alcam	6.33333	8.1	10.4	7.46667	9.73333	10.4333	8.43333	6.7	6.36667	5.3	4.86667	3.86667	1.86667	1.56	3.03333	1
Aldh1a2	8.53333	5.5	4	3.16667	3.13333	6.96667	7.76667	4.86667	5.86667	5.83333	7.46667	5.03333	2.63333	2.66667	1.07	1
Alg2	5.56667	5.53333	6.33333	3.5	4.9	3.16667	2.6	2.6	2.26667	1.4	2.63333	2.36667	1.5	0.68	0.533333	1
Alkbh5	0.443333	0.403333	0.98	0.18	0.28	0	0	0.136667	0	0	0	0	0	0	0	1
Alpl	0.33	0.483333	0.7	0.106667	0.196667	0	0	0	0	0	0	0	0	0	0	1
Alyref	38.5	31.8	32.4333	19.0333	31.7	24.2	16.9333	17.7667	19.0667	21.0667	19.5667	11.5333	13.7667	9.46667	11.6333	1
Ammecr1l	0.22	0.386667	0.14	0.0333333	0	0	0	0	0	0	0	0	0	0	0	1
Ampd2	1.31667	1.29333	1.40667	0.483333	0.543333	0.833333	0.473333	0.283333	0.52	0.386667	0.363333	0.54	0.383333	0.116667	0.146667	1
Anapc1	1.83333	2.06667	1.93333	1.12667	1.46667	0.936667	0.743333	0.693333	0.386667	0.223333	0.233333	0.333333	0.14	0.03	0.0243333	1
Anapc2	3.76667	3.1	3.23333	1.83333	2.83333	1.76667	1.30333	1.26667	0.99	0.84	0.656667	0.373333	0.223333	0.193333	0.15	1
Anapc4	2.36667	2.26667	2.1	1.86667	1.4	1.18333	0.71	1.08667	0.423333	0.5	0.3	0.21	0.213333	0	0.116667	1
Anapc5	3	2.93333	2.36667	2.23	1.8	1.25667	0.793333	0.323333	0.576667	0.453333	0.253333	0.163333	0.0966667	0.0733333	0.11	1
Anapc7	0.683333	0.67	0.46	0	0.426667	0	0.05	0.159667	0.0933333	0	0	0	0	0	0	1
Angel2	0.06	0.075	0.0496667	0	0.0333333	0	0	0	0	0	0	0	0	0	0.0466667	1
Ankhd1	0.346667	0.4	0.306667	0.326667	0.283333	0.376667	0.333333	0.183333	0.33	0.103333	0.236667	0.14	0.09	0.1	0.126667	1
Ankle2	0.22	0.526667	0.206667	0.183333	0.16	0.08	0.0866667	0.0366667	0.103333	0.08	0	0.08	0.02	0	0	1
Ankmy2	1.43333	1.6	1.86667	1.44667	1.12667	1.00667	0.843333	1.02	0.896667	0.796667	1	1.3	0.87	0.676667	0.386667	1
Ankrd10	0.113333	0.436667	0.45	0	0	0	0	0	0	0	0	0.0466667	0	0	0	1
Ankrd17	0.903333	0.72	0.713333	0.453333	0.536667	0.256667	0.27	0.16	0.236667	0.1	0.0433333	0.236667	0.0866667	0.03	0.04	1
Ankrd28	0.37	0.456667	0.41	0.07	0.11	0.216667	0.106667	0.17	0.0866667	0.0533333	0.106667	0.116667	0.0866667	0.04	0.08	1
Ankrd52	0.103333	0.14	0.126667	0.15	0.12	0.153333	0.04	0	0.024	0	0	0	0	0	0.00966667	1
Ankzf1	0.136667	0.09	0.123333	0.0333333	0.0733333	0	0.0433333	0	0.0533333	0	0	0	0	0	0	1
Anln	0.306667	0.62	0.466667	0.533333	0.423333	0.626667	0.13	0.13	0.0933333	0	0	0	0	0	0	1
Anp32a	100.133	116.667	109.333	100.567	96.2	123.233	46.6667	139.167	54.8333	50.5333	47.3667	64.2	26.7	19.2333	23.0667	1
Anp32b	98.1667	109.267	86.5333	94.2333	110.233	90.8	51.6333	69.0667	66.8333	60.8	57.2	51.2667	19.1667	25.6333	27.5667	1
Anp32e	55.0333	40.2333	46.2333	34.7667	51.6333	40.7	26.9	27.4	29.1667	30.9667	45.0333	15.9667	7.96667	4.8	7.63333	1
Antxr2	0.05	0.08	0.16	0.16	0.136667	0	0.15	0.0833333	0.123333	0	0	0.0733333	0	0	0	1
Anxa6	73.4667	123	147.333	181.667	169.667	168.667	166.333	135	163.667	169.667	162.333	131.667	117	83.7667	70.9667	1
Ap1m1	4.76667	4.2	4.86667	2.23333	3.23333	3.7	1.86667	1.26667	2.06667	2.5	1.97333	1.52667	2.16667	0.603333	1.15667	1
Ap2a2	7.93333	7.7	9.93333	7.53333	9	12.7667	9	7.5	8.1	8.73333	7.36667	8.3	7.06667	6.03333	5.1	1
Ap2b1	13.9333	13.9667	17.4333	17.2	17.5667	17.9333	15.4	12.6667	11.5667	13.1	10.5333	11.4333	9.83333	7.8	7.3	1
Apex1	32	29.9667	29.8333	19.1667	27.1667	16.4	14.0667	12.7667	11.1333	11.5667	11.1667	10.2	7.5	4.6	5.83333	1
Api5	15.4667	17.3333	17.1333	15.4667	15.6667	10.2	9.63333	10.7	8.9	8.23333	8.46667	6.96667	5.03333	2.63333	3.46667	1
Apob	0.27	0.546667	0.45	0.716667	0.29	0.05	0.04	0.00346667	0.03	0.00966667	0	0	0	0	0	1
Appbp2	0.0396667	0.05	0.0666667	0	0	0	0	0	0	0	0	0	0	0	0	1
Aprt	18.2667	13.3667	18.2333	12.6667	21.2333	18.6	14.2667	14.3333	12.3667	7.16667	4.33333	8.76667	5.8	3.63333	5.06667	1
Aqr	1.33333	1.16667	1.33333	0.683333	0.94	0.803333	0.5	0.24	0.346667	0.326667	0.426667	0.153333	0.16	0	0.0733333	1
Arap1	1.16667	1.73333	1.93333	2.3	3.8	1.6	2.13333	3.3	1.02333	1.04333	1.18333	1.18	0.39	0.05	0.0566667	1
Arfgap1	2.1	3	2.36667	1.86667	2.43333	1.30667	2.5	0.86	1.43333	2.8	2.22333	1.63333	1.19333	0.6	1.08333	1
Arfgap2	3.2	3.26667	2.93333	2.33333	3.06667	2.33333	2.36667	2.03333	1.25333	1.96667	2.23333	1.46667	1.5	0.576667	1.16333	1
Arglu1	6.7	11.6667	14.1333	0	0	0	6.96667	0	2.06667	0	0	0	0	0	0	1
Arhgap17	1.22	0.92	1.01	0.58	1.00667	0.786667	0.45	0.643333	0.803333	0.653333	0.596667	0.613333	0.39	0.316667	0.256667	1
Arhgap18	0.45	0.726667	0.96	0.886667	0.71	0.216667	0.27	0.33	0.206667	0.253333	0.28	0.19	0.55	0.476667	0.58	1
Arhgap28	0.663333	0.406667	0.21	0.276667	0.216667	0	0	0.0333333	0	0	0	0	0	0	0	1
Arhgap5	0.33	0.58	0.58	0.373333	0.29	0.44	0.283333	0.253333	0.203333	0.293333	0.203333	0.206667	0.25	0.0866667	0.176667	1
Arhgef1	1.9	1.7	1.43333	1.36667	1.76667	1.7	1.63333	0.956667	1.43333	0.973333	1.09	0.87	0.853333	0.446667	0.62	1
Arhgef10	0.0966667	0.16	0.12	0.0666667	0.0766667	0.03	0.029	0.02	0.07	0.0233333	0.06	0	0.01	0	0	1
Arhgef2	3.43333	2.66667	2.53333	1.63333	2.1	1.24667	0.813333	0.603333	0.91	0.466667	0.593333	0.58	0.323333	0.196667	0.4	1
Arhgef40	0.176667	0.36	0.676667	0.456667	0.266667	0.0266667	0.15	0.336667	0.196667	0.0256667	0.0566667	0	0.0166667	0	0.16	1
Arhgef7	1.6	2.2	2.16667	1.28	1.1	0.96	1.02333	0.653333	1.33333	0.856667	0.72	1.02333	0.74	0.24	0.636667	1
Arid1a	3.26667	2.5	3.06667	1.56667	1.73333	0.963333	1.39333	0.49	0.773333	0.713333	0.316667	0.47	0.126667	0.0833333	0.383333	1
Arid1b	0.57	0.53	0.8	0.416667	0.373333	0.33	0.293333	0.146667	0.17	0.523333	0.146667	0.303333	0.0133333	0	0.0633333	1
Arid2	0.62	0.946667	0.51	0.24	0.186667	0.123333	0.2	0.0556667	0.373333	0.0966667	0	0	0	0	0	1
Arid4a	0.0333333	0.0933333	0.08	0	0.0266667	0	0	0	0.0333333	0	0	0	0	0	0	1
Arid4b	0.0766667	0.116667	0.0466667	0	0	0	0	0	0	0	0	0	0	0	0	1
Arih1	4.26667	3.5	3.03333	2.43333	2.46667	3.33333	1.86667	2.36667	2	2.06667	1.10333	1.53333	1.35	0.943333	1.4	1
Arih2	0.346667	0.383333	0.593333	0.126667	0.123333	0	0.136667	0.103333	0.08	0.07	0.07	0	0	0.03	0.02	1
Arl14ep	0.27	0.456667	0.0666667	0	0	0	0	0	0	0	0	0	0	0	0	1
Arl2	3.63333	4.7	4.46667	3.6	4.5	4.2	4.3	2.4	2.66667	2.66667	2.03333	4.13333	1.53	1.10333	1.09667	1
Arl2bp	1.21667	1.81333	1.63333	3	1.51667	0	0.586667	2.06667	1.5	0.336667	0	0	0	0	0.176667	1
Arl3	20.1	18.6333	16.5667	11.6667	12.8667	10.5667	9.66667	5.93333	6.96667	6.4	6.96667	6.46667	8.93333	4.5	6.3	1
Arl6	1.03667	1.1	1.16333	0.27	0.343333	0.126667	0.55	0	0.44	0.13	0.0933333	0.293333	0.246667	0.133333	0.22	1
Arl6ip4	0	0.436667	0.383333	0	0	0	0	0	0	0	0	0	0	0	0	1
Armc10	5.2	5.36667	5.53333	2.56667	3.73333	4.03333	2.23333	1.43333	1.83333	1.76667	1.01667	1.53667	1.03333	0.87	0.626667	1
Armc8	0.743333	0.51	0.55	0.626667	0.643333	0.23	0.46	0.256667	0.273333	0.156667	0.156667	0.33	0.209	0.0266667	0.136667	1
Armc9	0.113333	0.183333	0.136667	0	0.0966667	0	0	0	0	0	0	0	0	0	0	1
Armcx2	0.21	0.343333	0.336667	0.12	0.12	0	0	0.07	0	0.0966667	0.0933333	0	0	0	0	1
Armcx3	0.293333	0.266667	0.293333	0.146667	0.243333	0	0	0.103333	0.213333	0	0	0	0	0	0	1
Arnt	0.0396667	0.156667	0.0666667	0.1	0.126667	0	0	0	0	0	0	0	0	0	0	1
Arpp19	8.2	11.4667	8.63333	8.3	7.6	11.4667	10.0333	5.3	4.1	7.2	6.03333	3.86667	2.46667	0	3.43333	1
Arvcf	0.54	0.61	0.646667	0.173333	0.323333	0.12	0.0933333	0.0933333	0.306667	0.156667	0.123333	0.65	0.0733333	0.03	0.05	1
Asf1a	5.03333	5.86667	4.54	4.2	1.76667	2.33333	2.06333	1.47667	1.1	0.95	0	0	0	0	0	1
Ash2l	2.26667	2.23333	2.16667	2.1	1.9	1.28	0.553333	1.02	0.606667	0.303333	0.31	0.463333	0	0.05	0.476667	1
Asna1	10.5667	9.83333	12.8	10.6333	10.9667	9.66667	8.4	7.66667	7.23333	7.03333	7.03333	7.16667	6.26667	6.3	4.73333	1
Asph	39.8667	36.3333	55.2	65.3667	62.8333	56.3667	54.4667	34.1	34.7	29.3	29.4333	25.8333	20.5333	11.1333	10.6333	1
Asun	0.756667	0.726667	0.633333	0.463333	0.456667	0.283333	0.0933333	0.276667	0.253333	0.0933333	0.0766667	0.176667	0	0.0266667	0.0466667	1
Atad2	0.553333	0.323333	0.476667	0.156667	0.21	0.07	0	0	0	0	0	0	0	0	0	1
Atad2b	0.66	0.403333	0.376667	0.206667	0.27	0.0966667	0.113333	0.106667	0.103333	0.0666667	0.0256667	0.0426667	0	0	0.004	1
Atat1	0.616667	0.153333	0.32	0	0	0	0	0	0	0	0	0	0	0	0	1
Atf1	1.45667	2.04	0.766667	0	1.15333	0	0.576667	0.376667	0	0	0	0	0	0	0	1
Atf7	0.213333	0.27	0.35	0.556667	0.26	0.29	0	0.09	0.0433333	0	0	0	0	0	0	1
Atf7ip	0.53	0.533333	0.573333	0.12	0.213333	0	0.0533333	0.0333333	0	0	0	0	0	0	0	1
Atg2b	0.016	0.04	0.0366667	0	0.01	0	0	0	0.00933333	0	0	0	0	0	0	1
Atg4b	1.5	1.93333	2.66667	1.15333	1.56667	0.673333	1.23	0.703333	0.61	1.29667	0.653333	0.33	0.216667	0.51	0.84	1
Atic	34.4333	35.9333	34.6333	35.6667	44.2333	31.0667	30.4333	24.2667	23.5667	18.7667	20.3	20.3667	16.8333	11.3667	14.5667	1
Atm	0.14	0.08	0.0866667	0.0156667	0.103333	0	0	0	0.00533333	0	0	0	0	0	0.00333333	1
Atp2b1	1.64333	2.06667	2.96667	2.1	2.8	1.7	2.4	1.72667	3.36667	2.33333	2.93333	2	1.18667	1.26667	1.08667	1
Atp2b2	0.243333	0.203333	0.35	0.193333	0.166667	0	0.0566667	0.153333	0.14	0.113333	0.15	0.0966667	0.146667	0	0.143333	1
Atpaf1	0.296667	0.183333	0.193333	0.236667	0.09	0	0	0.193333	0.07	0	0	0	0	0	0.26	1
Atr	0.0433333	0.0433333	0.0116667	0	0.00466667	0	0	0	0	0	0	0	0	0	0	1
Atrx	1.4	1.16667	1.46667	0.983333	0.966667	0.296667	0.676667	0.503333	0.32	0.306667	0.283333	0.29	0.07	0.0266667	0.0266667	1
Atxn10	15.9333	15.3	15.0333	10.7333	12.0333	5.46667	5.33333	5.46667	4.36667	4.66667	2.93333	3.3	2.16667	1.13333	1.36	1
Atxn2	1.35667	1.06333	0.946667	0.56	0.703333	0.4	0.423333	0.21	0.266667	0.0866667	0.343333	0.323333	0.453333	0.183333	0.15	1
Atxn2l	3.76667	4.03333	4.5	2.73333	4.7	3.76667	1.86667	2.23333	1.46667	2.29	2.63333	1.25333	0.623333	0.486667	0.743333	1
Atxn7l3b	5.96667	6.43333	5.93333	4	6.3	0	4.46667	3.03333	3.43333	3.43333	2.66667	2.93333	1.46333	0	0.716667	1
AU022252	2.03333	1.7	1.96667	0.493333	1.03333	0	0.506667	0	0.193333	0	0	0.12	0	0	0.293333	1
Aurka	0.11	0.0866667	0.146667	0	0	0	0	0	0	0	0	0	0	0	0	1
Aurkb	1.2	1.56667	0.71	0.643333	0.47	0.19	0.166667	0	0	0	0	0	0	0	0	1
AW551984	0.873333	0.726667	0.593333	0.79	0.933333	1.15	0.61	1.22667	0.793333	0.96	0.49	1.29	0	0	0.253333	1
Azi1	1.03333	0.716667	0.613333	0.196667	0.31	0.136667	0	0.0733333	0.0533333	0	0	0.0166667	0	0	0	1
B3galtl	0.72	0.82	1.09	0.543333	0.836667	0.47	0.63	0.47	0.523333	0.313333	0.516667	0.836667	0.243333	0	0	1
Bag1	2.7	4.66667	3.56667	3.06667	2.08667	6.03333	3.33333	4.2	3.63333	4.7	3.5	3.96667	2.6	0.93	1.43333	1
Bag4	0.373333	0.46	0.34	0.17	0.2	0	0.12	0.11	0.166667	0	0	0.0833333	0	0	0.14	1
Bag5	0.83	1.4	1.19667	1.3	0.85	0.843333	0.73	1.04667	1.21667	1.18	0.793333	0.89	0.563333	0.326667	0.69	1
Bag6	4.6	4.93333	4.73333	3.33333	4.06667	5.2	3.06667	2.36667	2.93333	2.16667	2.7	1.76667	1.44	0.86	1.26667	1
Banf1	39.6	47.9667	56.9	33.4667	31.9333	46.5333	14.8333	17.0667	35.5333	19.9667	22.1667	51.3333	13.4	2.96667	9.46667	1
Barx1	0.753333	1.00333	0.663333	0	0.19	0	0	0	0	0.136667	0	0	0	0	0	1
Basp1	12.5667	22.5333	22.2	10.8333	8.2	14.6333	18.5333	7.46667	9.16667	4.06667	6.8	5.26667	5.76667	3.2	1.19333	1
Bax	8.36667	10.5667	8.93333	6.83333	6.46667	7.43333	9.3	4.06667	5.16667	6.5	6.3	3.66667	2.93333	2.36667	3.6	1
Baz1a	0.263333	0.28	0.0933333	0.0966667	0.17	0.0233333	0.02	0.0433333	0.012	0	0	0	0	0	0	1
Baz1b	3.83333	2.43333	1.7	2.23	1.59333	0.356667	0.34	0.21	0.766667	0.273333	0.293333	0.246667	0.04	0.0433333	0.0533333	1
Baz2a	0.0233333	0.0266667	0.0126667	0	0.0233333	0	0	0.01	0.0266667	0	0	0	0	0	0	1
Baz2b	0.0433333	0.03	0.0166667	0	0	0	0	0	0	0	0	0	0	0	0	1
BC005624	0.596667	0.8	0.443333	0.213333	0.603333	0.403333	0.346667	0.116667	0.09	0	0	0	0	0	0	1
BC017643	1.35333	2.1	2.26667	2.13333	1.53333	1.16	1.36667	1.06667	1.13667	0.32	0	0.73	1.13333	1.10667	0.433333	1
BC018507	0.0533333	0.0226667	0.0726667	0	0	0	0	0	0	0	0	0	0	0	0	1
BC026590	1.54	1.96	1.09	0.78	0.926667	1.6	1.16333	0.593333	0.88	1.14	0.72	0	0	0	0.203333	1
BC027231	0.0933333	0.0566667	0.03	0	0	0	0	0	0	0	0	0	0	0	0	1
Bcam	1.73333	3.56667	4.6	3.96667	3.03333	5.33333	4.03333	3.1	4.13333	3.9	3.3	2.53333	1.66667	1.31	1.36667	1
Bcas2	13.5	9.6	10.6667	6.66667	7.1	6.1	10.4	8.96667	4.7	3.33333	3.33333	4.06667	1.9	0.776667	1.05333	1
Bccip	2.16667	1.8	1.73667	1.02667	1.53333	1.19333	0.95	0.626667	0.843333	0.506667	0.526667	0.983333	0.57	0.266667	0.563333	1
Bcl2l13	1.93333	1.53333	2.03333	1.6	1.73333	2.06667	1.76667	1.63333	1.43333	0.933333	1.31	0.9	0.89	0.79	1.23333	1
Bcl7a	4.03333	3	0	0	0	0	0	0	0	0	0	0	0	0	0	1
Bcl9	0.3	0.313333	0.226667	0.0566667	0.123333	0	0	0	0	0	0	0	0	0	0	1
Bcl9l	0.0566667	0.0566667	0.11	0	0.08	0	0	0	0	0	0	0	0	0	0	1
Bclaf1	7.3	7.86667	5.33333	3.63333	4	3.63333	3.8	2.63333	3.2	2.4	2.13333	1.7	0.91	0.29	1.53	1
Bcr	0.3	0.123333	0.126667	0.103333	0.183333	0	0.0433333	0	0.0266667	0	0.006	0.0266667	0.0366667	0	0.0333333	1
Bend3	0.05	0.04	0.0466667	0	0	0	0	0	0	0	0	0	0	0	0	1
Bid	1.16	2.53333	3.6	1.5	2.1	2.06667	1.67	0.796667	1.67667	1.84333	0	2.25667	0	0	0	1
Birc5	0.22	0	0.1	0	0.173333	0	0	0	0	0	0	0	0	0	0	1
Birc6	0.413333	0.41	0.426667	0.266667	0.51	0.396667	0.206667	0.19	0.2	0.223333	0.146667	0.186667	0.186667	0.15	0.206667	1
Blmh	21.0333	23.7	21.9667	12.2	14.3667	31.7	29.0333	25.3667	27.8	32.6333	29.3333	20.3333	13.1333	8.66667	8.8	1
Bloc1s1	0.633333	0.796667	0.446667	0.603333	0.346667	0	0	0.333333	0.663333	0	0	0.32	0.326667	0.12	0.27	1
Bloc1s2	0	1.06667	1.96667	0	0	0	0	0	0	0	0	0	0	0	0	1
Bms1	1.95	0.73	0.563333	0.173333	0.23	0.0966667	0.09	0	0.0633333	0	0	0.0233333	0	0	0	1
Bod1l	0.22	0.16	0.17	0.0486667	0.123333	0	0	0.0523333	0.0133333	0	0	0.01	0	0	0.00466667	1
Bola2	10.1667	9.6	9.63333	6.76667	12.1333	8.53333	3.56667	9.23333	3.53333	5.86667	2.03333	6.7	0	6.53333	4.96667	1
Bop1	2.06667	1.73333	1.83333	1.3	1.46667	0.626667	0.683333	0.596667	0.81	0.393333	0.353333	0.306667	0.123333	0.186667	0.06	1
Bptf	0.173333	0.12	0.176667	0.07	0.0633333	0.04	0.0366667	0.0266667	0.0233333	0.0366667	0.0133333	0	0	0	0	1
Braf	0.08	0.136667	0.0533333	0	0.143333	0.04	0.03	0	0.0133333	0	0	0.0433333	0.0233333	0	0	1
Brat1	0.146667	0.13	0.24	0.0666667	0.08	0	0.0816667	0.0466667	0.0266667	0.04	0	0.0366667	0	0	0	1
Brcc3	1.8	2.16667	1.8	0.98	1.5	2.16667	1.29667	1.43333	1.17333	0.906667	0.666667	1.23333	0.953333	0.766667	0.453333	1
Brd1	0.15	0.146667	0.13	0.14	0	0	0.0363333	0.03	0.04	0	0	0	0	0	0	1
Brd2	1.2	1.53333	1.33333	2.79	1.46667	0.71	0.216667	1.58667	0.153333	0	0	0.24	0.203333	0	0.12	1
Brd3	4.2	4.53333	4.33333	2.5	2.26667	1.86667	1.21333	0.79	0.606667	0.65	0.586667	0.48	0.14	0	0.163333	1
Brd4	3	3.76667	4	1.93333	1.06333	1.12667	1.49667	0.513333	0.693333	0.56	0.27	0.516667	0.736667	0	0.0733333	1
Brd7	0.926667	0.713333	0.736667	0.32	0.17	0	0.12	0	0.12	0	0	0	0	0	0	1
Brd8	0.25	0.196667	0.176667	0.116667	0.0666667	0	0	0	0	0	0	0	0	0	0	1
Brd9	0.11	0.203333	0.173333	0.15	0.13	0	0	0	0	0	0	0	0	0	0	1
Bre	0.883333	1.20667	0.6	0.483333	0.503333	0	0.333333	0.163333	0.35	0.293333	0	0	0.263333	0	0.11	1
Brf1	0.14	0.126667	0.02	0.0466667	0	0	0	0	0	0	0	0	0	0	0	1
Bri3bp	2.86667	2.93333	4.7	2.8	1.97667	1.23333	1.5	2.13333	1.47667	0	0.966667	1.26667	2	1.26667	0.433333	1
Brix1	1.66667	0.886667	1.16667	0.79	0.816667	0	0.243333	0.0966667	0.22	0	0.203333	0.113333	0	0	0	1
Brms1l	0.483333	0.56	0.66	0.173333	0.483333	0	0.183333	0	0.123333	0	0	0	0	0	0	1
Brpf1	0.03	0.012	0.03	0	0.0166667	0	0	0	0	0	0	0	0	0	0	1
Brpf3	0.0733333	0	0.0333333	0	0	0	0	0	0	0	0	0	0	0	0	1
Btaf1	0.4	0.306667	0.37	0.24	0.186667	0.0866667	0.16	0.0966667	0.09	0.0566667	0	0.0466667	0.0433333	0.00533333	0.0166667	1
Btf3	41.1333	37.1	31.7	35.4333	37.9667	40.8667	39.7667	9.96667	20.0333	18.3333	13.6333	15.0333	12.3333	6.36667	4.23333	1
Btf3l4	28.0667	30.7333	33.8333	21.7333	24.2333	12.6	16.5667	14.4667	16.8	17.8667	15.9667	14	11.6667	9.26667	6.86667	1
Bub1b	0.133333	0.123333	0.156667	0.0133333	0.08	0	0	0	0	0	0	0	0	0	0	1
Bub3	26.5667	24.9667	25.7667	20.6667	23.9667	19.9667	13.2333	15.4333	12.0667	12.9	8.16667	10.9333	5.83333	3.5	2.93333	1
Bud13	0.146667	0.113333	0.2	0	0.13	0	0	0	0.0266667	0	0	0	0	0	0	1
Bud31	3.7	4.03333	5.4	1.19	1.43333	4.1	5.1	0	2.13333	7.46667	3.83333	0	0	0	0	1
Bysl	1.73333	1.26667	1.31	0.663333	0.963333	0.963333	0.933333	0.436667	0.756667	0.18	0.263333	0.41	0.323333	0.123333	0.173333	1
Bzw1	18.5	20.7667	18.0667	11.9333	15.0333	9.86667	12.7667	7.8	9.73333	4.23333	5.86667	8.46667	6.33333	3.76667	3.2	1
Bzw2	11.4333	8.96667	8.6	8.06667	7.46667	4.6	4.8	5.46667	3	3.13333	2.36667	2.53333	1.9	0.65	0.98	1
C030046E11Rik	0.00766667	0.0266667	0	0	0.0233333	0	0	0	0	0	0	0	0	0	0	1
C330007P06Rik	0.573333	1.14667	0.583333	1.38	0.503333	0	0	0	0	0	0	0	0	0	0	1
C330027C09Rik	0.4	0.39	0.24	0.0666667	0.22	0	0.0233333	0	0	0	0	0	0	0	0	1
Caap1	0.216667	0	0.146667	0	0.32	0	0	0	0	0	0	0	0	0	0	1
Cactin	0.233333	0.41	0.223333	0.196667	0.18	0	0	0.02	0.0633333	0	0	0	0	0	0	1
Cacybp	33.5667	31.1	30.5667	21.9667	25.3667	20.5333	22.2	12.5667	10.1667	8.43333	4.66667	7.23333	8.66667	7.23333	8.4	1
Cad	9.4	9.03333	8.86667	5.63333	7.13333	7.4	4.5	2.76667	2.5	2.1	1.86667	1.73333	1.86667	1.13333	1.26333	1
Cadm1	0.966667	1.96667	0.966667	0.37	0.573333	0.29	0.296667	0	0.293333	1.04	0.62	0	0	0	0	1
Calr	134.333	139.667	156	154.667	171.667	186.333	224.667	174.333	177.667	160.667	162.667	186	189.667	130	116.667	1
Calu	35.5	49.8667	71.6667	61.8	58.5667	44.9333	69.3333	46.6333	57.5	70.8667	65.2667	43	45.5333	26.6	28	1
Camsap1	0.206667	0.0766667	0.106667	0.0466667	0.05	0.0866667	0.0366667	0	0	0	0	0	0	0	0	1
Cand1	21.4	23.3667	24.1667	19.1	21.5333	18.7333	12.8667	13.5667	11.1333	10.7333	11.3667	12.3667	8.3	7.93333	6	1
Cand2	5.56667	4.73333	4.9	1.93333	2.26667	1.13	0.756667	0.33	0.413333	0.516667	0.206667	0.156667	0.02	0	0	1
Canx	29.7	35.6667	39.2667	37.7	43.9333	42.9	45	28.6333	33.9	43.0667	40.9	27.9667	27.5667	23.5667	23.1667	1
Capn6	1.54667	2.13333	1.26667	2.1	1.2	0.723333	1.93333	2.13333	0.986667	1.47333	1.73333	2.1	0	0	0	1
Caprin1	21	20.4333	21.4	14.3333	15.2	10.7	10.6	7.1	7.43333	7.73333	5.06667	4.73333	4.93333	3.1	4	1
Capza1	22.7333	27.9333	26.5	32.3333	29	31.5667	33.3667	28.0333	30.2	33.9333	31	26.7667	24.7	20	26.5333	1
Carm1	10.5333	8.56667	9.23333	6.4	7.53333	3.86667	3.53333	3.5	1.4	0.876667	0.796667	1.66667	0.826667	0.33	0.453333	1
Casc4	0.213333	0.916667	1.09	0.933333	0.183333	0	0	0	0	0.266667	0	0	0	0	0	1
Cask	1.46667	2.7	3.33333	1.96667	2.16667	3.73333	2.56667	2.3	1.9	2.03333	1.83333	2.06667	1.38	0.68	1.6	1
Casp2	0.58	0.67	0.54	0.383333	0.44	0.553333	0.133333	0.103333	0.16	0.12	0	0.0933333	0	0	0	1
Casp3	17.9	15.8	15.4667	9.03333	12.2333	7.3	7.6	6.83333	6.3	8.1	6.4	7.3	8.96667	6.4	7.46667	1
Casp9	0.0633333	0.17	0.0866667	0	0	0	0	0.03	0	0	0	0	0	0	0	1
Cat	23.3667	17	16.7	12.7667	16.9667	13.4667	10.6667	8.83333	15.2333	14.0667	11	12.9333	10.6667	9.23333	9.6	1
Cbfb	9.13333	6.8	7.26667	6	8.9	1.96667	3.16667	2.4	2.3	1.63333	1.4	1.26667	0.516667	0.65	1.4	1
Cbl	0.643333	0.373333	0.346667	0.23	0.18	0.34	0.146667	0.143333	0.13	0.123333	0	0	0.11	0	0.263333	1
Cbx1	45.7333	64.0333	53.9	36.6333	40.9333	32.5667	35.6667	23.5	22.6333	18.5333	23.0333	16.1667	8.73333	6.8	7.66667	1
Cbx3	71.5667	0	80.1667	69	60.8	19.1333	60.8333	32	31.4333	35.8333	38.4333	15.4667	14.8333	0	10.9333	1
Cbx5	76.6	89.3	90.5667	58.2667	52.4333	37	29.0667	22.1	22.2333	16.6	11.4667	9.36667	5.6	5.13333	3.33333	1
Ccar1	5.6	6.06667	7.76667	4.2	4.43333	3.86667	2.66667	3.5	2.9	2.5	1.9	2.26667	1.6	0.92	1.01	1
Ccdc101	0.313333	0.13	0.623333	0.35	0.433333	0	0.203333	0.503333	0.186667	0.13	0	0	0	0	0	1
[truncated: 4,015 more rows]
