# Supplementary material for: A time-resolved multi-omic atlas of the developing mouse stomach
Source: Nat Commun. 2018 Nov 21;9:4910. doi: 10.1038/s41467-018-07463-9 (PMC6249217; doi:10.1038/s41467-018-07463-9)
Supplement: Supplementary file 6 — Supplementary Data 3 [file 41467_2018_7463_MOESM6_ESM.xlsx]

## Sheet: RNA_Seq
Supplementary Data 3. Transcriptome data analysis
Sheet1: A list of 16,839 genes (FPKM>=1) and their relative abundances measured by RNA-Seq.
Phases (RNA)	1	1	1	1	1	1	2	2	2	2	2	2	3	3	3
GeneSymbol	E12.5_R	E13.5_R	E14.5_R	E15.5_R	E16.5_R	E17.5_R	E18.5_R	D1_R	D3_R	D5_R	W1_R	W2_R	W3_R	W6_R	W8_R	Pvalue	FDR
0610005C13Rik	0.331423	0.345856	0.168826	0.46728	0.553182	0.439778	1.54789	3.2545	3.19534	2.31534	3.8311	2.98044	1.71431	2.04417	2.44774	1.73756e-05	9.7951e-05
0610007N19Rik	16.9741	17.4395	17.1335	17.7376	14.2333	16.2149	16.2861	17.0767	16.0448	18.1785	17.9751	17.2853	13.6839	9.85827	12.7357	0.000324175	0.000773856
0610007P14Rik	48.7902	48.8843	50.7211	54.0559	60.5712	60.7109	50.2889	43.9486	43.0449	36.1997	37.9006	37.192	44.3313	28.008	28.1819	0.00133075	0.00249859
0610009B22Rik	33.0759	32.9792	31.4228	35.4178	38.2252	33.9085	36.0988	29.3019	32.4618	29.3	35.9307	42.931	31.8695	35.4908	27.181	0.589506	0.60547
0610009D07Rik	61.2458	63.2882	58.6991	68.36	77.8	69.9802	67.1539	56.5971	40.7984	38.1872	38.9656	39.559	42.7263	32.1327	25.4945	0.000959988	0.0018993
0610009L18Rik	7.24187	9.39061	5.57022	5.37555	5.26605	4.94333	7.35979	9.85734	10.9686	10.4489	11.6506	12.8065	7.92631	5.93214	7.82634	0.0029005	0.00489689
0610009O20Rik	25.7293	27.3897	25.5573	21.8683	21.1066	18.5808	17.2999	18.3927	18.0013	20.9353	18.0017	17.5428	13.3012	11.707	15.2141	0.000278185	0.000686541
0610010B08Rik	2.83817	2.45738	2.81198	2.30642	2.66239	3.48821	2.96217	2.25492	2.59028	2.45102	2.00357	2.23353	1.62004	1.27882	1.72518	0.00144762	0.00268878
0610010F05Rik	6.25825	5.48651	6.00973	5.60338	4.89257	4.74366	5.68416	3.4686	4.50982	3.68594	2.99094	3.98922	3.19917	1.7502	2.72983	0.0005889	0.00126276
0610010K14Rik	50.6461	52.5102	52.7239	54.8804	47.3493	46.8505	36.2405	36.7838	32.6492	34.2973	31.7104	27.5963	22.2914	15.4644	12.6044	4.76891e-08	8.47954e-06
0610011F06Rik	31.248	36.3582	34.3557	34.6601	40.6243	45.5947	40.8507	43.994	50.5623	42.7796	62.1574	61.8524	56.6209	84.3689	71.0078	0.000753974	0.00155286
0610012G03Rik	45.0352	53.3295	44.0338	43.5113	47.4922	55.9862	48.6412	54.7792	45.5199	44.6548	52.7308	52.2172	61.4463	60.1409	52.9238	0.0302913	0.0396452
0610030E20Rik	11.4121	11.7556	10.6652	10.0888	11.712	10.7659	11.5337	9.34797	10.1659	10.8824	8.3774	10.4686	6.54513	4.26628	7.90255	0.000194975	0.00051941
0610031J06Rik	39.3853	43.7034	44.6872	39.6606	43.5744	45.8897	43.0711	46.9288	46.4918	43.8996	52.7308	57.4701	62.3314	65.3344	57.9961	0.000150798	0.000428573
0610037L13Rik	65.6111	67.9172	71.0401	81.1601	72.5373	76.7567	62.9174	61.6728	58.1114	57.7476	53.9393	50.5934	45.1618	37.2681	33.503	4.27879e-06	4.54291e-05
0610038B21Rik	4.32463	4.61769	3.92905	3.83672	4.02042	2.60171	3.07765	2.67602	2.89177	3.40097	1.54864	1.66983	1.88104	1.22682	1.3518	0.000819122	0.00166123
0610040B10Rik	1.08584	2.12993	3.4021	3.05695	2.83661	1.59431	1.8213	2.80497	3.74081	2.74898	2.10554	1.86216	1.74503	0.228025	1.58351	0.100432	0.118231
0610040J01Rik	8.01828	11.5048	14.8401	19.0499	28.5939	28.0159	35.3358	27.2828	32.0215	30.9362	42.3452	50.8941	50.0725	57.8518	53.3343	0.000132788	0.000389413
1010001N08Rik	6.43202	6.41688	9.62367	9.69433	15.5813	13.2765	18.4657	21.4788	26.2755	22.2024	28.4201	44.53	27.1244	29.777	51.1597	0.00187152	0.00335297
1100001G20Rik	0.274551	0.239266	0	0.618813	0.410053	0	0	0.567186	1.08094	8.08685	3.99225	34.4341	19.405	15.4477	0.228568	0.214531	0.238575
1110001A16Rik	27.4409	24.3014	27.442	29.2483	23.2767	26.5734	28.7956	30.1598	19.0505	19.827	21.9532	23.2656	23.3102	20.5283	14.3479	0.0689146	0.0837268
1110001J03Rik	99.6071	116.04	99.355	139.477	128.109	151.852	133.872	130.838	130.463	119.541	165.157	192.856	195.55	192.987	146.062	0.0278557	0.0366942
1110002L01Rik	8.8465	8.01938	7.09747	6.24902	4.37603	3.80212	3.73748	3.21203	3.39373	3.54734	3.14907	3.33671	1.87641	1.54092	2.15709	0.000632315	0.00134083
1110004E09Rik	19.5028	20.2795	19.9294	22.9465	25.4002	27.0271	19.6752	22.4091	17.667	20.7223	21.2784	21.8891	23.6716	25.1241	22.248	0.192244	0.215554
1110004F10Rik	137.682	122.868	116.169	120.055	102.985	89.9938	80.5062	74.8234	67.426	67.7036	62.0712	60.252	47.1858	32.8981	34.6768	2.78407e-06	3.73088e-05
1110006O24Rik	3.01587	3.27295	3.16163	2.52135	2.44676	2.0495	2.42878	3.7783	3.25114	2.01493	2.11984	3.52913	1.24574	1.04619	1.24725	0.00358203	0.00587721
1110007C09Rik	17.2431	25.1023	26.3489	31.2117	31.3762	25.3587	29.4754	42.1101	45.5564	42.2069	45.5227	59.3585	69.9187	67.3584	51.9365	0.00010006	0.000315941
1110008F13Rik	57.6476	58.9117	62.2189	65.6448	72.8114	81.733	69.8129	60.4887	57.5988	44.876	61.3026	52.9916	70.7174	60.1694	45.594	0.290774	0.315995
1110008J03Rik	8.13549	8.4483	7.81477	6.56542	9.03899	7.83718	9.37137	9.19976	9.98249	7.44551	9.23749	10.8832	10.8577	9.33132	8.40699	0.0633867	0.0775986
1110008L16Rik	6.82994	6.9946	7.64919	7.68622	8.17667	7.82315	8.83133	8.42324	7.89325	7.40469	7.53853	8.88963	8.61721	8.58831	8.30952	0.0487948	0.0611305
1110008P14Rik	26.5102	28.5839	25.162	29.5186	34.2365	48.7019	52.4757	70.7817	58.8119	49.8882	63.8462	70.3338	84.972	96.2969	64.9058	4.34485e-05	0.000174863
1110012L19Rik	20.1161	20.0682	19.0235	20.6363	20.8024	21.1612	21.2406	22.8289	16.2645	12.6929	14.6387	16.1248	15.1959	11.4975	10.4003	0.00564622	0.00875477
1110018N20Rik	1.04894	0.847469	1.22422	1.37629	1.19182	0.735972	1.98492	1.86032	2.03381	2.16816	1.39175	1.39933	0.55425	0.312192	0.424969	3.15619e-05	0.000143086
1110019D14Rik	1.07433	0.894065	0.979887	1.81648	0.929945	1.21862	1.59157	1.75216	2.11829	1.57397	1.31669	2.8395	2.60131	2.04214	2.55097	0.00404987	0.00655514
1110020A21Rik	1.04231	0.416425	1.39943	0.68697	1.27482	1.28837	0.903015	0.851506	1.66797	1.19934	1.0251	1.3422	0.266867	0.620079	1.28537	0.302824	0.328179
1110032A03Rik	11.296	13.8581	12.0832	13.3357	16.4693	17.6422	16.7111	18.8075	18.1626	15.1686	22.3851	26.6416	21.9121	28.4373	23.8333	0.00260061	0.00445517
1110032F04Rik	1.63521	1.67049	1.37776	0.705813	0.580683	0.0924761	0.275034	0.152276	0.302292	0.381497	0.16046	0.262309	0.0455671	0.0175769	0.0184731	0.00831421	0.0123357
1110034G24Rik	7.84586	6.46844	6.96708	6.56384	3.91573	5.02897	6.20109	5.91532	4.71829	4.24239	5.5	6.65779	3.8799	3.50205	3.48832	0.0218193	0.0294563
1110037F02Rik	20.2976	18.2916	17.87	16.6523	13.557	11.4201	11.3404	8.14613	9.28035	8.30672	7.96726	7.99048	5.43133	3.5985	5.27428	2.38909e-05	0.000118358
1110038B12Rik	60.8831	51.5405	54.8644	48.8005	40.2112	41.7202	27.6943	32.6534	21.051	21.7526	17.9362	18.3335	13.58	8.72271	10.2494	2.6628e-06	3.66359e-05
1110038F14Rik	57.5776	55.2623	47.9944	48.3407	41.4999	44.1135	29.3667	34.6675	26.9466	32.1873	29.1263	24.2129	17.9182	13.6502	16.712	9.92526e-07	2.41705e-05
1110046J04Rik	1.01842	1.81406	3.10619	2.27756	0.533949	1.37718	2.59346	1.36772	1.27753	1.80743	2.08261	1.27732	1.02008	0.632553	0.899002	0.197492	0.221159
1110051M20Rik	30.8941	28.1897	28.3709	26.4521	23.2487	21.3615	18.8631	19.1783	17.3737	18.9665	17.6279	19.0737	12.9462	9.39377	11.7304	4.82913e-06	4.86932e-05
1110054M08Rik	3.62001	4.73525	4.37744	5.91478	4.51201	6.89004	4.1468	6.80056	6.89839	6.66	7.63585	8.48486	7.01564	7.08446	9.98071	0.0234455	0.0314306
1110057K04Rik	16.5254	17.372	17.3202	16.631	15.9908	14.0749	20.0245	16.4399	18.028	13.7932	18.9722	15.9722	14.2025	12.6974	14.3856	0.0425761	0.0539457
1110058L19Rik	27.0282	27.7747	27.9464	34.6069	26.8592	29.4265	26.8392	25.8272	19.7736	17.5315	23.1745	29.525	23.3126	17.396	14.1572	0.00754403	0.0113181
1110059E24Rik	28.8028	24.7497	24.5535	23.856	22.3407	21.5119	20.7057	14.9013	18.4088	11.908	14.1585	15.213	12.2487	9.91602	8.58287	2.14551e-05	0.000111096
1110059G10Rik	4.83989	4.26693	4.5793	5.31176	3.81288	3.90816	4.58833	3.85338	3.97414	3.80526	4.2709	3.97942	2.23125	2.74533	2.70913	0.000162398	0.000453426
1110065P20Rik	66.3386	71.8014	62.1301	62.7167	60.1792	51.4373	54.8323	66.1786	53.1004	56.6415	65.2363	49.5339	42.6657	33.5382	26.1218	0.000313131	0.00075308
1190002F15Rik	47.2005	42.6874	46.0925	56.7648	42.8519	45.1616	43.4441	25.2782	31.2877	23.1851	24.5539	11.944	14.2327	7.25449	6.62266	4.76215e-05	0.000186705
1190002N15Rik	19.4831	17.7897	16.4642	16.5508	18.4999	15.0403	16.205	10.0149	13.2788	13.3635	10.3369	12.0813	5.52537	3.88523	3.73039	1.6614e-06	2.98255e-05
1190005I06Rik	4.34746	5.21752	4.79308	2.49368	3.3587	7.29826	8.04253	11.5104	11.2599	20.8559	14.8263	13.7466	7.00836	3.19219	2.49211	0.000671787	0.00141033
1190007I07Rik	20.9424	15.1379	17.4221	12.5552	13.43	15.0605	11.7083	9.94554	14.0958	11.0856	14.0011	16.6594	10.8755	10.3471	10.2378	0.0314017	0.0409363
1200014J11Rik	5.5076	5.30307	4.64792	4.36229	4.4327	3.96147	3.51304	2.80756	3.22037	3.04265	2.83296	2.53512	1.74945	1.22009	1.36805	9.57484e-07	2.38037e-05
1300002E11Rik	9.07468	11.4504	12.497	16.9578	12.9582	14.9405	13.4471	14.4786	18.1629	14.3631	11.5424	16.7766	13.7684	16.1198	10.8725	0.486822	0.509526
1300017J02Rik	0.211717	0.190035	0.165735	0	0.100669	0.080105	0.158427	1.97711	0.315344	0.0329413	0.173493	0	0.391698	0.0303352	0	0.514685	0.533176
1500004A13Rik	2.96472	3.02446	2.47486	2.09844	2.53141	1.85751	1.63076	1.5065	1.59087	2.36102	1.50792	1.2832	0.548727	0.265979	1.06258	0.00013063	0.000384493
1500009C09Rik	0.0742282	0	0.0862166	0.0390159	0.104774	0.294754	0.748266	1.06072	9.44664	5.7986	8.58032	8.62222	5.76056	2.29161	0.998464	0.0130931	0.0185428
1500009L16Rik	11.3662	12.8631	12.2847	12.0586	8.95493	9.72126	4.76393	4.93685	4.06942	4.88739	3.33603	2.40211	2.68655	2.0559	1.3494	1.54105e-07	1.15332e-05
1500011B03Rik	13.1537	18.6383	18.8533	18.5152	15.4797	17.7258	16.1605	30.9047	23.6055	17.4306	16.9113	22.7395	11.2522	8.00333	12.2756	0.00901404	0.013245
1500011K16Rik	16.492	19.7263	21.5477	28.0802	36.3744	40.9807	41.7261	42.5275	32.9382	33.9008	35.749	42.8604	45.2776	36.3435	29.4778	0.0635378	0.077744
1500012F01Rik	91.1733	107.4	100.849	101.454	82.0819	89.2355	69.8597	95.4323	45.942	46.7626	48.7094	53.9283	26.6961	21.9009	17.1249	2.87988e-05	0.0001342
1500015A07Rik	2.98542	1.96234	2.23157	2.66726	3.0287	3.28117	2.78384	3.26811	2.91419	3.91506	2.72535	3.15064	1.21726	1.19361	2.9031	0.0227371	0.0305782
1500015O10Rik	0	0.610688	0.880643	2.42763	4.80749	5.29347	8.35137	10.532	11.0932	8.56109	7.59157	2.09904	1.6801	0.390266	0.404913	0.00191432	0.00341909
1500017E21Rik	0.986166	1.41718	1.5358	1.79514	1.6527	1.9406	0.950982	0.461838	0.933415	1.03077	0.696773	0.895634	0.329807	0.474925	0.517055	9.72136e-05	0.000309682
1600002H07Rik	11.2934	9.34667	9.99391	7.80145	6.75903	6.46271	4.85071	4.20032	4.29008	4.52899	2.9858	4.44392	2.21315	1.27553	1.91785	1.73325e-05	9.78747e-05
1600002K03Rik	11.9253	10.3657	12.208	7.5656	13.3788	22.6182	16.1121	13.702	11.9944	15.0617	15.0086	18.402	13.2105	15.5992	18.055	0.530224	0.548261
1600010M07Rik	0.270521	0.119873	0.468134	0	0.590283	0.467503	0.302975	0.568037	0.133286	0.250904	1.05618	0.399468	0.296034	0	0.117771	0.282324	0.307328
1600012H06Rik	12.3585	12.237	12.6592	13.024	13.0844	14.1692	15.9115	14.6509	16.4291	15.7413	13.4536	15.3515	14.0577	12.0396	14.3838	0.00393489	0.00638832
1600014C10Rik	3.97657	4.56545	4.67169	4.54973	4.24504	4.91638	4.87062	5.4242	4.32237	5.30885	4.45625	5.39104	4.1412	3.41799	3.28693	0.00270502	0.00461218
1600016N20Rik	2.84451	1.85164	1.46445	1.18739	2.76594	3.98277	1.99057	2.76043	2.91197	3.42608	1.50096	1.84772	0.916052	0.637106	2.96925	0.410824	0.435771
1600020E01Rik	18.085	16.5198	21.9276	12.8374	15.1226	16.4992	11.0135	14.1679	12.8044	9.86299	11.7347	14.2583	6.68666	4.79625	6.90288	0.000107393	0.000332669
1700001G17Rik	1.898	1.62591	1.58262	1.85813	1.19991	0.519822	1.27622	0.642149	0.972837	1.20087	0.891695	1.04784	0.838714	0.454583	0.875936	0.0417628	0.053015
1700001L05Rik	1.46597	2.27393	3.07471	3.15977	2.78896	2.60318	1.38538	1.06211	1.20995	1.4074	1.08355	1.35811	0.459908	0.510507	1.11353	9.24264e-05	0.000298957
1700001O22Rik	2.13266	1.71048	2.54805	1.95765	2.17524	2.76082	1.32169	1.92865	1.50068	2.99959	2.29813	3.23365	1.26779	1.5198	2.00164	0.295826	0.321071
1700003E16Rik	0.715288	0.499286	0.55397	0.55543	0.866584	0.929789	1.00993	1.18332	1.20148	1.60645	1.45539	1.46429	0.708013	0.77411	1.55317	0.00511234	0.00802747
1700003F12Rik	0.302663	0.409118	0.233296	0.415196	0.582835	1.50272	0.226067	0.85082	0.696015	0.187481	0.197264	0.596394	0.33303	0	0.17764	0.323656	0.349116
1700007K13Rik	0.703448	1.72382	1.22108	1.97219	1.26656	1.00538	1.87207	1.39254	0.693344	1.5535	0.602114	0	0.290862	0.150257	0.233211	0.0456765	0.0574977
1700007L15Rik	2.65591	2.36384	1.70639	1.79175	2.27195	0.563299	1.10212	1.03726	1.74509	2.2854	1.92357	1.64769	2.49044	1.59528	1.12672	0.769745	0.779232
1700008J07Rik	3.4473	3.89873	2.865	2.60375	2.82106	1.82657	2.54431	2.13594	2.02209	2.38206	2.11945	2.1322	1.11846	1.05054	2.0301	0.00517913	0.00811948
1700008O03Rik	2.09198	2.44418	2.62561	2.56153	1.51878	1.41954	1.17286	0.912782	1.29102	1.52272	1.09755	0.722781	0.675438	0.287816	0.479344	0.000179663	0.000489398
1700009P17Rik	0.699127	1.65006	1.53255	2.26901	1.92147	2.63227	2.45517	3.07483	1.35001	1.71019	2.37818	2.87836	3.0064	2.06969	2.91453	0.165899	0.187968
1700011H14Rik	6.10004	3.40307	3.31523	1.44154	1.15544	1.13351	0.470578	0.0556363	0.206921	0.14666	0	0	0.0474297	0.0449856	0.0938576	0.00639377	0.0097797
1700012D01Rik	1.76497	1.66677	1.65718	1.54219	1.43672	2.65824	2.22442	0.929254	1.84815	1.33186	1.40136	1.19527	0.484784	1.1286	0.871394	0.0287981	0.0378321
1700012D14Rik	0.652036	1.04074	0.45149	0.705571	1.70559	0.900762	0.292121	0.821955	0.257015	0.846881	0.25463	0.256787	0	0.443882	0.113722	0.0291459	0.0382592
1700016K19Rik	1.29972	2.40242	3.36393	3.26566	6.01089	6.6678	8.61597	5.50721	3.22809	2.63742	5.52089	8.82346	11.15	19.2658	12.8466	0.000512837	0.00112634
1700017B05Rik	13.7985	13.4057	12.2726	12.5179	11.1249	9.84632	6.62169	7.90098	8.56789	11.2789	9.16716	7.32387	4.90926	2.76615	2.71814	1.20224e-05	7.95459e-05
1700017L05Rik	0	0	0	0	0	0	0	0	0	0	0	1.88657	0	0	0	0.506631	0.525318
1700018A04Rik	1.47874	0.281793	0.122097	0.567134	0.610818	0.60557	0.47334	0.556419	0.312297	0.686861	0.309721	0	0.232269	0.0900948	0.185697	0.214266	0.238311
1700018L02Rik	1.97594	3.19257	3.52236	2.54265	5.3702	4.65394	7.8335	7.82163	7.17402	7.14035	6.42339	7.89214	7.64747	5.00127	6.64667	0.00012605	0.000374413
1700019D03Rik	1.59542	2.61521	1.91521	2.91487	2.70187	3.06843	5.62819	3.31933	4.31604	4.28557	4.99127	3.18501	4.05477	3.37166	3.73548	0.00324303	0.00539832
1700019G17Rik	2.41072	1.89961	2.04503	1.5163	1.34352	1.2525	1.4437	1.30808	1.83417	2.17618	2.39031	2.7161	1.8393	1.50733	2.6425	0.686464	0.69862
1700020I14Rik	17.1038	15.4776	15.0604	17.6787	15.7231	15.277	19.0394	10.4999	14.4793	8.99487	12.0202	12.7069	13.5823	10.3539	11.1162	0.0492653	0.0616557
1700020L24Rik	3.12926	2.53203	1.56538	4.23187	7.01139	7.21312	5.8185	9.7807	14.0495	11.1763	11.8953	11.625	10.1298	10.3993	8.15037	0.00152977	0.00282175
1700021F05Rik	22.9281	22.9838	23.9749	29.4705	24.4598	32.5085	25.4921	27.5941	23.8671	23.0809	23.1896	27.2351	31.4501	35.7093	27.456	0.0474158	0.0595048
1700021K19Rik	9.71144	10.1613	10.4588	10.2996	10.0406	8.24521	8.26247	8.51555	8.95971	9.85855	8.63769	8.76441	6.18329	5.19983	6.69007	2.4606e-05	0.000120483
1700023F06Rik	1.36822	0.725619	1.55767	1.49832	0.289723	1.61264	1.42011	2.257	0.749334	1.88855	2.08559	0.449891	0.618308	0.521408	0.498802	0.127226	0.146888
1700024F13Rik	1.1744	0.104296	0.406954	0.253152	0	0	0.263113	0	0.231475	0	0	0	0	0	0	0.257892	0.282688
1700024h08rik	1.54188	1.07246	1.19185	0.785476	1.14425	0.324856	0.640099	0.4841	0.337767	0.372317	0.279714	0.168972	0.189836	0.0489356	0.0509938	0.00127183	0.00240444
1700025G04Rik	8.27607	8.77882	9.08866	9.11783	7.86877	7.23082	7.95786	6.79599	6.94757	7.40409	6.52311	6.95326	4.70192	3.7266	3.22976	2.12815e-06	3.31201e-05
1700026L06Rik	0.818015	0.518937	1.61983	0.503709	0.508031	1.20815	0.523626	0.122958	0.230331	0.325483	0.456647	0.115093	0.128257	0	0.102354	0.00702448	0.0106305
1700028J19Rik	0.615359	0.367116	0.416357	0.920727	0.659742	1.51548	0.689786	0.706885	0.556072	0.47776	0.552732	0.708177	0.966882	0.43967	0.367024	0.691718	0.703797
1700028K03Rik	1.25234	1.02018	0.931676	0.541035	0.497704	0.603999	0.337031	0.426692	0.642073	0.623425	0.426092	0.280242	0.0744939	0.0143639	0.317301	0.00377694	0.00615632
1700029I15Rik	1.39226	0.395973	0	0	0.710378	2.77345	0.51777	1.881	0.455659	1.69494	0	0	0.483253	0	1.46022	0.935837	0.938009
1700029J07Rik	1.89008	1.86508	2.19206	2.19304	0.81235	1.07894	1.05171	1.41586	1.50778	1.68538	1.25444	1.59085	0.493169	0.408822	0.766143	0.00803253	0.0119593
1700030C10Rik	1.81171	2.66936	1.76578	2.61602	1.84268	1.28316	1.05188	2.16609	2.1051	3.37925	2.37967	2.39455	2.51942	1.94519	1.6892	0.777788	0.786948
1700030K09Rik	8.97481	9.51342	7.40922	7.06921	5.87454	5.00514	4.37379	4.1534	4.89859	4.45917	5.00726	3.77318	1.99838	1.74383	2.24212	8.84624e-05	0.000289246
1700034P13Rik	3.07953	3.17388	2.9939	3.56394	2.14041	1.30995	2.58933	1.88048	2.08724	1.47142	1.47194	1.5953	1.62573	1.02439	1.93668	0.0359874	0.0463687
1700037C18Rik	2.58767	2.2364	2.65515	2.43654	2.25636	2.62536	2.44248	5.27101	3.75697	3.85705	5.48318	4.8057	3.77523	4.01319	4.3161	0.00340077	0.00562364
1700037H04Rik	44.6479	45.3592	47.9757	43.9455	41.9133	46.6313	35.0466	32.2623	28.0451	29.2932	29.8638	29.5368	25.1763	16.933	15.564	1.1269e-07	1.02466e-05
1700040L02Rik	1.12905	0.497458	0.73355	1.18062	2.45271	1.43685	3.19347	2.86851	3.28283	2.41819	3.479	5.3684	3.46568	1.97723	2.46567	0.00260221	0.00445674
1700047I17Rik2	4.73435	5.90373	6.00696	5.52361	8.13868	5.78216	7.7748	8.18696	7.42622	6.70655	7.20878	8.93575	9.05835	4.76314	5.63724	0.107717	0.12597
1700047M11Rik	0.112678	0	0.130192	0	0.163143	0.646748	1.13606	1.66064	0.222095	0.523182	0.770692	0.33296	0.371252	0	0	0.0364037	0.0468584
1700048M11Rik	1.09099	1.14878	0.499976	0.484709	0.322695	1.78179	0.488254	0.453697	1.07443	3.82737	0.636345	0	0.235679	0	0	0.361065	0.386349
1700048O20Rik	4.21257	4.66358	2.74132	3.32322	2.84886	3.41814	1.90934	2.54086	2.2975	1.67201	0.849828	1.20893	0.465513	0.205345	0.161505	3.26439e-05	0.000146155
1700049G17Rik	1.81259	1.77465	1.47518	1.70418	1.38261	1.45045	1.12284	1.08586	0.861857	1.14987	0.782308	0.953696	0.528451	0.428179	0.749003	3.76965e-06	4.30062e-05
1700052K11Rik	2.68416	2.76576	2.30096	1.38196	1.84444	1.79215	1.52951	1.66217	2.06073	1.87849	1.59751	1.32479	0.563902	0.510745	0.695581	0.000491903	0.00108774
1700052N19Rik	8.93125	8.11853	8.00359	7.33624	8.23033	8.24371	5.36713	5.56452	5.06465	4.85842	5.68157	4.95535	3.85013	3.63325	4.16067	7.07778e-09	5.63753e-06
1700055N04Rik	0	0.0405716	0.112077	0.382451	0.45282	0.814447	1.19255	1.8399	0.88099	0.432179	0.389556	0.379862	0.663476	0.309535	0.161269	0.115153	0.133959
1700056E22Rik	1.07942	1.86803	1.71977	1.00246	1.83849	1.15323	0.831719	2.14198	1.19701	2.44918	1.18902	1.7961	0.597044	0.866302	0.300196	0.0368981	0.0474295
1700061G19Rik	0.291809	0.746854	0.435437	0.555468	0.684986	1.10459	0.824433	1.80974	1.55965	3.11134	0.935592	1.46099	1.09325	0.411644	0.0791681	0.023701	0.0317376
1700066B19Rik	0.274511	0.28444	0.220852	0.582214	2.06055	1.30321	0.836348	0.743354	1.21547	0.550422	0.816799	0.5433	0.612008	0.599829	1.01118	0.990836	0.991291
1700066M21Rik	5.06797	4.75365	6.26863	3.33295	5.06587	5.90214	3.99576	1.92659	4.32377	3.67758	2.77824	3.40389	3.6331	3.49024	4.30659	0.0169725	0.023432
1700084E18Rik	2.51386	2.4328	1.90773	4.41187	1.25248	2.62719	1.56157	0	0.549824	1.2852	4.60202	3.28355	0.896714	0.703418	0.696553	0.208317	0.232247
1700086L19Rik	0.0855404	0	0	0.273889	0.123155	0.195537	0.191712	1.17442	1.26472	0.318209	1.00427	0.674504	1.03792	1.09657	1.8921	0.00106963	0.00207753
1700086O06Rik	4.48761	4.71145	3.70583	4.7988	3.61653	4.22371	4.14862	6.35829	3.69669	5.79103	6.0632	5.56655	8.47153	9.85789	12.0719	1.67858e-05	9.60884e-05
1700088E04Rik	7.14556	6.8131	7.68195	8.58516	7.02234	8.80342	6.94036	9.16509	8.61985	12.7961	8.56236	7.96921	5.98503	4.7248	6.08471	0.0184956	0.0253332
1700092M07Rik	1.62262	2.43759	2.27317	0.938358	0	2.41399	2.71779	0	1.9931	0	0.78164	0.39507	0.852073	0	0.973285	0.335264	0.360782
1700094D03Rik	2.62063	2.03963	2.63882	1.58764	1.75319	1.9623	1.68456	1.77726	1.10266	2.1968	1.62185	2.14227	0.968079	0.847172	2.55262	0.262275	0.287118
1700096K18Rik	2.47748	1.8619	1.99441	2.22915	3.19136	2.13087	1.6575	3.52158	4.72729	4.65642	3.29078	4.21876	2.48642	1.95497	2.22472	0.0219327	0.0295981
1700097N02Rik	0.163393	0.509967	0.0945792	0.870889	1.58657	1.67969	0.732397	1.03581	0.322102	1.02588	0.639525	0.241588	0.811527	0.0698434	0	0.402069	0.426968
1700101E01Rik	0.956671	1.03581	2.23387	1.50076	0.935516	0.646249	0.169324	0.213587	0.593716	1.15448	0.139249	0	0.111708	0	0.189652	0.00704784	0.010662
1700101I11Rik	0	0.390339	0.202763	0.187113	0.126178	0	0.490823	0.554971	0.0863467	0.0814611	0.0856985	0.777071	0.965993	0.523967	2.24625	0.00998086	0.0145312
1700102H20Rik	0.344323	0.595215	0.777855	0	0	1.22286	1.15426	1.7649	0.338627	0.631787	2.66135	1.00892	0.364913	0	0.841426	0.102946	0.120861
1700108N06Rik	0	0	0	1.46741	0	0	0	0	0	0	0	0	0	0	0	0.506631	0.525318
1700109K24Rik	0.68861	0.872368	0.665344	0.18216	1.06774	0.587609	0.514566	0.304023	0.169704	0.748241	0.0562139	0.0565972	0.0635833	0	0.358659	0.0309156	0.0403744
1700110K17Rik	0.107061	0	0.371237	1.38024	1.08379	0.982314	1.07948	3.27056	1.47719	2.58569	2.72056	6.74992	3.53059	2.19138	10.6296	0.0337816	0.0437542
1700113A16Rik	6.99139	7.3654	7.87255	6.29755	4.53943	8.26612	4.73107	8.44784	8.06196	10.3769	6.71693	8.9103	8.28335	7.00247	8.22175	0.512625	0.531303
1700120C14Rik	1.14356	0.656194	1.28568	3.51244	0.578032	1.81105	0.85154	1.16788	0.374702	0.698325	0.73531	2.23001	0.401784	1.2699	0.307063	0.365732	0.390995
1700120K04Rik	2.56463	2.56508	1.18028	1.12392	1.25272	1.18849	0.957015	0.893738	0.673768	1.10783	0.333191	2.52236	0	0.869567	0.588654	0.0934962	0.11063
1700123M08Rik	1.47768	0.475615	0.959347	1.06379	0.846306	1.21084	1.06002	1.25235	0.932257	0.99082	0.752664	1.57395	0.261898	0.405122	1.05492	0.12127	0.140425
1700123O20Rik	48.9722	43.561	53.4168	51.1059	47.4275	40.7924	44.9702	37.189	31.9479	26.4626	38.7805	34.3368	40.1417	31.415	25.4955	0.00399518	0.00647683
1700124L16Rik	5.5016	2.32791	1.81454	3.89244	0.848891	0	1.2256	0	0	1.0017	1.05367	0	0	0.453327	0.423038	0.0573409	0.070841
1810007D17Rik	0	0	0	0	0.287043	0.113864	0.11137	0	0.293907	0.184745	0.0971858	0.0979404	0.109401	0.339348	1.05064	0.0470584	0.0590914
1810008I18Rik	0	0.0989577	0.386006	0.239574	0.161176	0.127798	0.249485	0.586187	0.987654	0.723875	0.217616	0.548411	1.22318	0.474636	1.85633	0.00509404	0.00800547
1810009A15Rik	104.366	94.3629	82.6275	90.1734	89.3941	83.6319	70.2	56.5596	58.0809	51.6535	50.4633	50.0177	48.9816	45.0701	37.0181	1.47752e-06	2.84018e-05
1810010D01Rik	1.55527	1.95675	1.88366	1.80257	4.36295	7.17389	36.683	71.4989	74.2136	222.487	219.81	566.436	624.84	910.803	971.737	1.4982e-05	8.95567e-05
1810010H24Rik	1.32584	1.00018	1.48904	1.95425	1.32432	2.37475	2.28821	3.56744	4.13001	3.81272	2.62194	2.67229	1.77842	0.944314	1.74446	0.0010547	0.00205414
1810011H11Rik	0.391643	0.491352	0.681917	0.370915	0.171165	0.533159	0.395159	0.374297	0.67355	1.11101	0.861578	2.8983	1.26215	1.12546	1.02016	0.189466	0.212623
1810011O10Rik	16.5574	17.4923	18.3375	25.077	39.1595	34.4737	35.3311	38.9113	42.6232	45.0953	47.6877	53.9549	31.8401	21.7081	25.6333	0.00281275	0.00477074
1810013L24Rik	10.1502	9.96082	10.655	10.984	10.734	10.7509	11.8693	9.26625	9.35946	9.11714	7.56429	10.8303	9.79135	8.5108	10.8507	0.372008	0.397225
1810014B01Rik	3.21172	3.28646	3.20216	2.67829	1.98942	2.33503	2.4266	1.74321	1.85852	2.50658	1.86573	2.34258	1.55286	1.07922	1.28742	0.00114461	0.00219999
1810019D21Rik	3.17782	4.35837	5.48022	5.88706	8.1945	13.3787	8.42494	9.59814	9.58515	14.8609	10.7463	15.7807	10.8407	11.0731	35.2458	0.0595242	0.0733554
1810019J16Rik	5.73035	6.82654	8.22842	8.56237	13.0998	14.5789	12.1988	14.3132	11.5777	12.1134	13.0639	15.6161	15.7812	15.255	14.2587	0.0167409	0.0231502
1810021B22Rik	0.975913	0.433116	1.54949	1.31663	1.76966	2.94519	2.32297	4.36142	2.28413	2.03806	3.21689	3.24352	1.07022	1.45447	2.77343	0.0392334	0.0501063
1810022K09Rik	246.806	235.465	221.286	287.599	220.031	280.574	238.51	203.214	197.633	191.343	198.907	184.871	168.799	180.465	118.257	0.000944546	0.00187407
1810026B05Rik	6.45208	6.29486	5.82627	4.59976	4.66986	4.33937	5.39658	3.35942	2.7042	4.85933	3.20488	4.77934	2.41754	2.17177	2.70818	0.00275373	0.00468478
1810026J23Rik	20.6169	19.6944	17.9888	17.2098	18.4984	16.02	14.7799	15.0308	13.9742	13.685	12.8724	13.7194	11.6342	9.66588	11.0155	4.97682e-06	4.92973e-05
1810030O07Rik	17.5131	17.5318	16.6415	15.7041	14.8407	15.3117	13.9352	13.8752	14.0048	13.6345	12.243	11.9094	9.37757	7.32579	9.43528	1.55666e-06	2.89547e-05
1810032O08Rik	16.6487	17.4389	11.9586	18.4638	16.8368	16.872	12.8581	17.0203	8.84352	15.0992	9.87967	13.6563	4.8592	4.60224	4.8688	9.73709e-05	0.000310031
1810034E14Rik	0.369259	0.938481	1.10788	1.09817	1.05126	1.18531	1.65602	1.34106	1.27418	1.86552	2.26359	1.63992	1.74636	1.71827	1.52437	0.00319465	0.00533043
1810037I17Rik	76.2656	82.4971	86.137	131.955	207.178	268.419	291.068	268.184	191.03	169.771	198.794	204.22	278.537	251.215	172.585	0.0825557	0.0987467
1810041H14Rik	2.19449	2.34333	2.04609	2.64257	1.26215	2.07154	1.60661	1.26016	1.65756	0.956413	1.90123	4.01428	9.02281	6.02991	8.67282	4.41164e-06	4.62388e-05
1810041L15Rik	1.03219	1.73531	1.86202	1.71368	1.90189	0.733684	0.986215	0.9999	1.70384	2.88291	1.95139	2.57584	1.92355	1.39118	2.00272	0.601905	0.617565
1810043G02Rik	14.8875	15.9406	16.3601	12.6996	15.0306	11.4158	11.7668	11.7718	9.87524	11.1077	10.0143	10.4203	5.96458	5.77787	6.99148	9.60956e-06	6.99428e-05
1810043H04Rik	55.4575	50.7326	47.4031	58.6563	60.3947	62.664	61.8229	56.4301	52.5751	52.0916	55.7579	56.5225	73.9304	75.0959	53.1778	0.0613135	0.0753014
1810044D09Rik	3.65898	4.34544	3.45329	5.0162	6.04458	2.50981	5.05721	4.70076	4.0275	6.55833	5.23163	7.39876	3.48878	4.90567	5.66149	0.212205	0.236174
1810046K07Rik	0.0988659	0.132756	0.339958	0.46392	0.348917	0.610433	0.93314	0.621659	0.62593	0.439749	0.765826	2.05649	2.02603	1.18852	1.3191	0.0076837	0.0114918
1810055G02Rik	20.5863	19.0602	18.3366	18.511	15.2085	14.5687	13.4686	12.5926	15.0729	13.7364	10.7113	8.87185	8.70841	4.71617	4.55304	3.94665e-05	0.00016435
1810058I24Rik	66.3931	65.3703	67.3735	60.3905	54.1791	63.4761	49.81	67.6931	52.3613	55.9001	49.4344	49.1865	37.0928	28.3011	22.7572	2.90362e-05	0.000134766
1810062G17Rik	0.513292	1.17814	1.27402	0.701709	1.26361	1.25465	1.23267	2.4041	2.09609	1.63768	1.00491	2.16883	0.810411	0.878338	1.75861	0.0505027	0.0630637
1810062O18Rik	0.390218	1.04202	1.01543	0.731504	1.408	1.11715	0.327908	0.720154	0.769192	0.36266	0.286163	0.480622	0.214799	0.3331	0.34391	0.00727051	0.0109536
1810063I02Rik	2.13728	0.872306	0	0	0	0	1.41547	2.51362	4.60728	1.165	4.88248	6.1551	13.5297	20.9687	19.2243	2.57145e-07	1.4159e-05
1810064F22Rik	0.23212	0.229236	0.188798	0.364634	0.164951	0.262658	0.260268	0.592693	0.938303	1.23453	1.04763	1.53513	0.749987	0.878026	2.68276	0.0190053	0.025947
1810065E05Rik	0	0.256288	0	0.0762731	0.412113	0.245533	1.12604	0.303665	0.565939	0.0667911	0.0702576	0	0	0	0	0.257704	0.282519
2010003K11Rik	0	0.0469534	0	0.110888	0	0	0	0.333818	1.18981	0.782197	0.257088	0.672913	1.97849	1.21466	0.328509	0.0093532	0.0136979
2010005H15Rik	0	0.153054	0.623358	1.33148	1.59244	0.629166	0.388409	1.32134	0	0.167211	0	0	0	0	0	0.170192	0.192431
2010012O05Rik	7.07674	6.77435	7.56078	7.93309	8.26693	8.8499	7.29667	7.73823	6.90394	7.87225	7.40414	7.25378	6.69744	4.70044	4.97979	0.0017527	0.0031708
2010015L04Rik	1.21499	1.60732	0.916305	1.07899	0.892741	0.719269	0.530407	0.180419	0.854557	0.626211	0.490831	0.269553	0.1549	0.161785	0.146733	0.000557669	0.00120749
2010016I18Rik	0.0365862	0.0983882	0.0424755	0	0.260708	0.497857	0.164069	0.42749	1.58705	1.22807	0.86099	1.28765	0.732142	0.565428	2.03918	0.024131	0.0322493
2010107E04Rik	617.402	627.195	540.459	710.742	555.792	760.558	759.661	673.264	606.612	551.863	676.17	747.53	903.889	876.629	571.952	0.181001	0.20379
2010107G12Rik	1.0026	1.18375	1.79713	1.84252	2.85521	2.04981	0.979244	2.00057	1.2949	1.81379	1.31507	1.69842	1.12941	0.840842	1.22991	0.167036	0.189141
2010107G23Rik	6.88811	6.32813	7.23007	7.70671	6.9166	8.63736	8.28461	12.7019	8.69213	8.72016	10.8219	11.5273	9.39256	7.39246	7.80279	0.0106955	0.015466
2010109I03Rik	0.0583146	0	0.0338665	0.0917697	0.124472	1.28796	2.28838	8.27671	8.19269	6.20093	5.4054	9.15102	34.2069	12.9018	2.86406	0.0161182	0.0223681
2010111I01Rik	6.08644	7.41409	7.17954	6.65538	7.09887	7.18867	5.66711	10.1046	7.70144	10.3733	6.21579	7.51595	4.33042	3.07275	4.7592	0.00524049	0.00820193
2010204K13Rik	18.6673	17.479	18.541	22.981	21.9897	23.6937	16.3656	15.2502	21.3434	13.6461	19.1624	10.5895	8.29064	6.74461	6.38413	0.000170821	0.000470778
2010300C02Rik	2.0928	2.90377	4.04369	5.09949	8.61205	7.93878	8.06795	8.80527	10.9821	9.689	10.3126	11.3199	10.4506	10.1593	13.0761	0.00115553	0.00221717
2010315B03Rik	1.14216	1.59224	1.46043	1.7633	2.00182	1.98294	1.94017	2.0393	2.19866	2.32715	1.81324	2.74477	1.50302	1.75857	2.60024	0.10163	0.119439
2010320M18Rik	18.8667	22.4175	22.8465	25.616	23.1016	24.7773	28.7748	32.7046	22.5863	25.6112	25.1105	26.1811	22.0713	19.2226	17.4044	0.0105212	0.0152328
2200002D01Rik	12.3808	24.2058	33.8416	42.0867	87.4108	116.56	95.0103	137.649	100.658	73.9304	108.438	126.504	183.378	185.625	117.769	0.0019638	0.00349524
2200002J24Rik	0.137611	0.121923	0.317471	1.84687	3.59713	3.50989	14.9843	25.6245	23.5258	13.2565	19.7978	22.991	39.8588	47.2275	47.4271	7.18174e-09	5.63753e-06
2210008F06Rik	1.82606	2.02581	2.18947	1.20134	0.721839	0.501947	0.564601	0.0666766	0.248281	0.0586285	0.185003	0.745149	0.209122	0	0.16836	0.00266458	0.00455014
2210010C04Rik	0	0	0	0	0.0358196	0	0	0.241167	5.31529	0.0470075	0.123577	0.174062	0.280592	0.519687	0.159127	0.480399	0.503356
2210013O21Rik	42.4616	47.9359	48.031	56.2462	44.3631	45.4082	44.3232	39.8102	35.812	37.0656	33.1396	36.3903	23.9888	17.9812	15.5611	3.92326e-06	4.35887e-05
2210015D19Rik	3.72351	3.39419	3.45276	3.49783	3.24808	2.9934	2.42405	3.16024	2.57563	3.13692	2.65079	3.46739	2.57328	3.12159	2.92172	0.0453667	0.057159
2210016F16Rik	12.8309	14.1001	13.8173	14.0176	16.5645	18.1036	17.8911	17.6342	19.5229	16.0646	19.4866	16.39	18.718	16.935	14.1617	0.0542631	0.0673599
2210016L21Rik	44.8736	47.2743	48.2791	44.3737	40.0035	44.7733	37.177	40.1214	38.2444	38.4426	41.854	42.2163	34.8025	33.3849	36.0072	0.000149592	0.00042573
2210018M11Rik	10.1167	10.3596	10.3568	9.31293	7.82996	6.68684	6.48769	4.51586	5.10283	5.51918	4.713	4.15587	2.96884	2.22614	3.24785	9.3005e-06	6.88098e-05
2210019I11Rik	1.40691	2.26913	1.11977	1.18477	2.40789	2.09803	0.946347	0.768243	2.89289	1.46144	1.14286	2.7367	2.59046	1.62156	3.64545	0.256018	0.280798
2210039B01Rik	0.122348	0.109361	0.425468	0.194413	1.48966	0.766083	0.82279	1.36061	2.4121	2.22159	2.2768	2.4735	1.08386	0.890807	1.80025	0.0049058	0.00773451
2210404O07Rik	11.6465	15.3142	19.598	17.2003	36.6951	55.595	102.611	102.75	290.506	180.326	264.371	289.065	303.498	396.144	269.56	6.15497e-05	0.000222885
2210404O09Rik	2.24819	2.84283	2.6402	2.48173	1.99313	1.94246	1.92448	1.77442	1.88288	1.69162	1.48234	2.07595	1.42725	1.14292	1.5711	0.000936496	0.00186139
2210407C18Rik	4.22998	5.97	5.61097	5.56682	41.7236	120.258	386.986	641.33	1851.91	1012.51	1794.63	1454.13	2377.77	2640.77	2175.63	8.94869e-06	6.7271e-05
2210408F21Rik	0	0	0	0	0.615483	0.435923	0	1.17203	0.715392	1.64293	1.40767	6.04398	11.1249	11.1916	11.1752	3.43549e-07	1.5089e-05
2210408I21Rik	1.71008	2.00628	1.74965	2.25501	1.71762	0.834072	1.265	0.972447	1.23049	1.24841	0.606056	1.26821	0.53277	0.130246	0.404195	0.000684168	0.00143144
2210409E12Rik	0	0	0	0	0.316393	0	0	0	0	1.33048	1.6008	5.25907	10.4597	0.517923	6.79383	0.0163063	0.0226068
2210417A02Rik	0	0	0.575773	0	0	0	0.186689	0.174424	0.65716	0.463176	1.7877	1.31221	0.363142	0.989857	0.862363	0.0604993	0.0743991
2210420H20Rik	0	0	0	0.141929	0	0	0	0.413224	0.51688	1.4598	0.768105	1.42014	0.717963	2.11999	6.63097	0.0176353	0.0242715
2300002M23Rik	0.144433	0	0.130325	2.32835	68.9039	85.2278	44.7359	81.7077	14.3651	5.86574	5.90964	8.40259	1.52706	0.330327	0.0646754	0.488095	0.510753
2300005B03Rik	0	0	0.431864	0	2.66267	26.2947	41.8582	99.3859	45.1711	40.7467	18.3409	39.1962	68.8853	49.5326	0.402475	0.0233887	0.0313644
2300009A05Rik	14.8313	15.4057	17.5945	16.8838	20.3611	17.9295	14.6927	23.3366	19.3919	19.5676	24.2114	30.88	27.7457	26.1816	30.8448	0.00559071	0.00868228
2310001H17Rik	0.934634	1.10855	0.719794	0.668225	0.899783	1.1896	3.51186	2.18708	3.61194	2.41021	3.1445	5.68522	5.76542	5.76733	5.3131	1.00591e-05	7.18651e-05
2310002D06Rik	0.97855	0.688808	1.79757	0	0	0.455157	0.219026	0	0.192776	0	0	0.384687	0.21213	0	0	0.116593	0.135494
2310002J15Rik	0.367454	0.490937	0.531409	2.65228	74.5576	172.366	114.872	244.102	102.132	59.6105	45.8219	66.6296	81.251	61.9045	16.141	0.266566	0.291531
2310003H01Rik	16.5529	17.3398	18.2223	14.0564	14.6164	13.9268	10.146	11.6321	9.64177	10.159	9.55004	8.72424	6.26915	5.65961	6.58621	7.15648e-07	2.07392e-05
2310005G13Rik	0.128576	0.0353593	0.198953	0.0451494	0.122319	0.193214	3.16824	10.0929	7.13569	10.7025	4.32932	7.56703	6.13408	1.50606	0.0384447	0.00075303	0.00155148
2310007B03Rik	0.207947	0.772502	1.05647	1.80319	13.6419	22.8918	10.7602	21.1297	7.9285	7.72767	4.42144	4.92325	3.07143	1.37826	0.0802957	0.335684	0.361188
2310009A05Rik	31.6404	25.4004	26.6697	39.7019	41.767	39.7956	43.6101	30.0935	32.8136	28.8374	33.2171	37.0513	37.3941	29.2011	23.8686	0.631357	0.64558
2310009B15Rik	36.9511	46.8097	38.274	42.8306	34.6979	37.3228	31.1175	35.9385	27.3821	26.3224	26.3428	26.5808	21.0005	12.1258	13.5656	1.62479e-05	9.42469e-05
2310010G23Rik	0.757029	0.989325	0.540119	1.23268	0.66691	0.728911	0.587445	0.616977	0.918471	0.813508	0.912691	0.516899	0.451605	0.149686	0.311883	0.012417	0.0176641
2310010J17Rik	4.90698	3.50902	3.66474	5.20519	0.33885	4.38123	5.93561	4.9977	7.2325	5.98626	5.90853	9.95459	4.29252	4.41874	5.55432	0.0242877	0.0324367
2310011J03Rik	20.9022	22.2112	24.3496	22.3529	23.3447	30.4235	24.2713	31.0072	22.8819	23.1309	26.5544	32.8158	28.9843	29.1704	23.9055	0.324495	0.349841
2310014L17Rik	0.874196	0.756953	0.886897	0.71419	1.30826	3.41327	5.20439	15.2664	7.92972	5.37078	3.32286	7.45371	6.02812	2.99458	2.2299	0.0112851	0.0162217
2310015A10Rik	2.70355	2.92262	3.09593	2.70197	3.20333	1.98092	2.61521	3.61745	4.1613	4.644	3.21137	4.36081	1.4977	1.02143	2.096	0.000801073	0.00163012
2310015B20Rik	2.13555	1.62995	0.30429	1.20113	1.19458	0	0.298514	1.37986	0.788309	2.21226	1.55324	1.04659	1.14478	0.672955	1.55941	0.943864	0.94583
2310022A10Rik	15.2681	14.9756	14.6345	13.6269	10.874	11.1724	8.51315	8.52136	7.69024	7.86221	7.52606	8.00967	6.852	3.51852	5.02748	5.9909e-06	5.50042e-05
2310022B05Rik	39.2903	45.0455	41.3037	42.5704	39.3815	36.1773	35.3024	36.1888	35.713	42.1293	30.7167	21.9532	17.2822	9.1708	7.70836	1.67237e-05	9.58838e-05
2310030G06Rik	4.06901	4.63982	5.11386	4.29388	4.35993	7.37471	7.92794	10.2251	10.7923	9.25319	14.669	16.343	13.384	12.8786	15.5293	0.000187894	0.000505423
2310033P09Rik	36.3416	28.0705	28.1817	24.8173	23.9894	29.5234	20.5048	22.3286	21.6102	20.7871	19.8232	21.291	18.3641	13.903	13.5203	0.000152945	0.000432702
2310034G01Rik	1.54071	1.93765	0.838901	2.22817	2.08988	2.38439	2.03103	2.20006	1.87587	2.02225	0.797809	1.25043	0.998867	1.62571	0.960639	0.264903	0.289807
2310034P14Rik	11.7712	13.1719	12.7046	11.0465	9.64876	7.78282	10.9781	8.34131	10.7007	9.21549	11.7724	11.184	8.56528	7.4061	7.90626	0.0497317	0.0621794
2310035C23Rik	6.43362	6.74171	6.94623	7.34293	8.102	7.64715	6.85436	6.09743	5.86882	5.81682	5.37497	6.28733	5.00755	3.76045	5.92347	0.00129725	0.00244372
2310036O22Rik	271.402	266.421	239.577	237.881	220.335	256.674	183	210.591	186.743	193.87	178.101	176.969	184.237	151.562	127.152	2.5795e-05	0.000124321
2310039H08Rik	31.5405	36.8141	34.1126	39.782	46.6932	54.2477	42.4503	63.3084	53.5281	45.0205	62.6504	58.5764	52.0178	44.5457	36.5239	0.0464317	0.0583698
2310040G24Rik	1.30128	1.68625	1.93554	2.70976	3.42781	3.1552	4.23097	1.90071	2.3972	2.67856	3.66251	3.5014	5.34035	2.69216	3.11771	0.178403	0.201052
2310042D19Rik	1.08416	0.7839	1.06189	0.78591	5.52567	8.03126	5.64546	17.1706	7.90634	12.8655	4.17477	7.5328	4.30581	2.9478	3.15072	0.0287922	0.0378273
2310042E22Rik	0.463495	0.166004	0.40333	1.44196	26.5419	77.2342	151.44	148.185	89.4432	61.7456	56.6859	99.9721	154.575	129.486	80.458	0.00175014	0.00316716
2310044G17Rik	10.3255	9.82544	9.37421	8.39211	9.21793	7.76541	6.95062	7.65221	6.48257	7.66573	5.98235	7.65215	5.91381	4.96738	5.73563	7.50584e-05	0.000257258
2310045N01Rik	37.3108	33.7938	33.2468	33.9119	33.9648	36.5081	32.7625	35.4374	33.2834	32.366	32.1321	26.5698	35.6913	26.07	19.6502	0.0547297	0.067894
2310046K23Rik	0	0	0	0	0	0	0	0	0	0.192396	0.30364	2.44821	0.455525	0.0883351	0	0.426263	0.450766
2310047D07Rik	0.104688	0.777834	0.363066	1.33717	0	0	0.469153	0.136617	0.128152	0.120647	0.102329	0.825189	0.142423	0.110667	0	0.48303	0.505893
2310047M10Rik	7.32364	10.0749	9.82793	12.4675	14.2358	14.3631	13.1102	19.3964	13.9553	14.3215	15.332	16.6725	15.5117	12.1865	10.4211	0.0486782	0.0610117
2310050C09Rik	0.0590334	0	0	0.0624964	0.0845236	0.134368	1.19103	22.2016	25.7796	25.2711	9.48332	37.1259	39.6284	16.3871	0.0526812	0.024048	0.0321486
2310057M21Rik	7.18435	6.79838	6.05017	7.0531	6.38026	5.15011	5.0585	4.59755	3.56694	3.56647	2.90256	2.8763	2.73779	1.81523	1.96471	1.08726e-05	7.52085e-05
2310061I04Rik	11.2664	13.969	12.3597	12.8537	13.5116	15.6488	13.8644	14.4076	15.872	17.9445	16.9417	22.3555	24.7405	20.6219	25.5896	0.000256329	0.000644708
2310061J03Rik	2.31139	2.7343	2.2774	3.44655	2.80096	3.02011	2.24892	4.72119	2.23567	3.04859	2.86418	2.75374	2.1309	1.08516	1.40814	0.0331615	0.0429907
2310067B10Rik	16.9144	16.0411	16.2694	15.6967	17.9346	18.3267	16.1854	16.9323	18.0416	19.282	19.7636	18.5026	16.3168	13.8584	18.543	0.184147	0.207027
2310068J16Rik	1.99087	1.48397	1.73146	1.34503	1.42415	1.00639	0.867832	2.22727	1.25386	2.21502	2.81732	1.25456	0.674261	0.379177	0.444701	0.0177233	0.0243806
2310075K07Rik	4.82311	4.94845	3.7525	4.13158	2.99706	3.69434	2.09759	3.12197	2.98023	3.34969	3.24167	3.90361	4.13797	1.60158	2.04706	0.0561292	0.0694715
2410002F23Rik	64.9993	60.9752	58.1311	48.632	45.283	37.136	24.7546	30.0677	25.6483	38.2	21.4148	19.4269	10.8975	6.15437	12.8939	2.04748e-05	0.000107641
2410003L11Rik	0.273654	0	0	0	0	0.157679	0	1.14902	0	0	0	0	0.149694	0	0	0.746984	0.757424
2410004B18Rik	30.2262	30.0999	27.7332	28.9019	25.6585	31.9105	26.507	21.0193	21.3971	18.231	21.7213	21.1729	27.0012	19.4002	16.3694	0.00219855	0.00384877
2410004N09Rik	81.1557	89.5958	88.2771	93.01	87.3412	116.948	67.8012	96.9623	63.951	57.5569	59.7974	57.1924	35.2372	27.3702	21.1937	5.19418e-05	0.000197795
2410006H16Rik	196.772	209.721	236.811	264.213	210.487	236.836	190.787	283.73	131.631	135.116	145.942	136.645	85.6372	52.7133	43.8737	0.000540821	0.00117751
2410015M20Rik	108.85	125.967	116.943	135.223	130.408	153.327	163.479	174.193	141.612	133.81	165.993	197.59	215.623	202.45	163.852	0.00240129	0.00415445
2410016O06Rik	13.8142	14.1371	12.6197	12.1572	12.3343	10.4631	9.01857	10.2499	8.31084	9.03145	8.53829	8.07399	7.51896	5.41086	4.37051	8.67427e-06	6.62431e-05
2410017I17Rik	1.02514	0.5785	0.308533	0.0399397	0	0	0	0	0.0374315	0	0	0	0	0	0.0341169	0.118352	0.137358
2410018L13Rik	7.26771	7.95567	6.50759	5.02087	3.7532	3.23645	1.91206	1.05561	1.20492	1.16505	0.85294	0.327028	0.299162	0.017778	0.0929659	4.20974e-05	0.000171087
2410018M08Rik	103.391	109.05	105.976	106.916	111.711	124.1	125.488	116.642	116.818	108.858	126.193	117.312	178.16	162.465	129.689	0.000419141	0.000951714
2410022M11Rik	3.9964	4.00941	3.77184	3.08503	3.63222	2.98554	4.01406	8.41051	6.37528	6.21333	6.09819	6.54657	2.99711	2.12251	3.60311	0.00041787	0.000949597
2410076I21Rik	2.55468	2.54805	2.41844	2.09115	1.68142	2.72216	1.2027	2.34136	1.26592	2.66998	1.49153	2.79912	1.93021	1.14211	1.30627	0.121716	0.140884
2410089E03Rik	6.36112	5.17533	4.99179	4.51789	3.0937	2.41594	2.76378	2.10048	2.32979	2.70607	1.76907	1.66032	0.853344	0.553671	0.881287	0.000447529	0.00100566
2410124H12Rik	0.215587	0	0	0	0	0.247289	0.362287	0.68124	0.318707	0.200253	1.2642	0.849501	1.0663	0.827333	0.473445	0.00740499	0.0111353
2410127L17Rik	17.715	16.3272	17.6063	17.1238	16.0915	15.9678	14.4553	10.3413	10.1303	10.9023	10.294	10.0797	9.52008	8.29668	9.06368	1.19378e-06	2.59716e-05
2410131K14Rik	7.21436	7.80389	6.80818	6.33392	6.56078	4.9798	5.42239	3.38951	3.8569	3.26548	3.12505	3.91992	4.1856	2.72175	3.32309	0.000139825	0.000404535
2500002B13Rik	2.55113	3.31128	2.01979	7.31139	2.56413	3.87236	3.57045	2.83768	2.35644	2.36296	2.48718	3.60796	3.65007	2.97668	4.27029	0.582538	0.598788
2500004C02Rik	9.70183	6.44389	6.25677	5.3472	3.29674	3.9361	2.95484	2.64799	2.11288	2.80945	2.24418	1.97222	0.999333	0.671856	1.33111	0.00100901	0.00198004
2510002D24Rik	8.68187	9.34253	12.2271	8.61598	11.8442	13.378	11.5641	12.6189	12.3122	12.0315	11.7217	14.2782	10.414	8.79201	11.0686	0.0897012	0.106492
2510003E04Rik	22.527	24.6441	21.7974	19.2242	18.4488	16.5195	16.6837	15.2901	14.9422	14.4946	14.1051	14.4877	11.2655	9.1633	10.9729	4.71029e-05	0.000185189
2510009E07Rik	7.87174	8.88265	8.96362	9.28684	8.40853	6.82951	7.52935	6.36325	7.53197	9.54803	7.45361	5.61992	3.80235	2.08015	2.24864	3.51201e-05	0.000152302
2510039O18Rik	23.5497	28.3659	25.8804	27.5094	29.5976	29.7315	27.2136	29.287	29.1343	27.6996	29.543	30.2006	32.1195	26.8884	25.1796	0.572071	0.588676
2510049J12Rik	0.540565	1.12028	1.08727	1.93643	3.72136	2.96316	5.78156	4.80138	6.39559	4.75346	8.16059	8.4763	12.5831	12.9794	10.8219	8.94981e-07	2.31855e-05
2610001J05Rik	18.8199	21.8745	24.6431	28.2432	23.3314	23.8997	21.8591	20.201	15.7956	15.947	14.6887	16.4189	13.9618	10.4614	11.0792	0.000251557	0.000635746
2610002J02Rik	31.4703	33.1856	32.737	26.9529	29.4998	38.2311	24.0153	29.3625	24.911	27.5539	27.3347	26.2338	21.3534	19.2292	16.374	0.000157006	0.00044189
2610002M06Rik	4.67743	5.41063	5.84402	6.10492	4.94682	3.90289	5.58752	3.75691	4.40307	3.75061	3.87694	3.90746	2.65922	2.6043	3.17536	0.00198182	0.00351986
2610005L07Rik	18.5312	16.2936	16.0172	13.6003	14.367	8.31353	10.036	7.36519	8.51886	8.61976	5.6601	6.55725	3.0412	1.31992	4.96029	0.00010006	0.000315941
2610008E11Rik	11.0527	8.81068	9.49675	7.88972	5.78207	6.45092	6.84571	5.27143	5.81922	5.84419	3.87422	4.603	1.22438	1.51867	2.03155	0.000103958	0.000324537
2610015P09Rik	2.49056	2.61701	3.46114	2.90678	2.49736	3.55221	2.49606	2.95666	2.99547	2.8503	2.41741	3.0927	1.77493	1.32121	2.58844	0.017269	0.023814
2610018G03Rik	7.64158	7.76767	8.56954	9.37235	7.17946	6.16885	7.35496	4.02561	4.16626	5.2955	4.08504	3.80431	1.84697	1.72139	2.29937	3.20705e-05	0.000144395
2610020C07Rik	2.00046	1.70585	1.27829	1.04807	0.746608	0.905717	0.869166	0.638359	0.961497	0.956523	0.417053	0.197455	0.194965	0.0644807	0.428742	0.00515665	0.00808951
2610020H08Rik	5.48738	5.21527	4.65584	4.07476	4.01261	2.90609	2.02762	1.52453	2.121	1.85701	1.8163	1.05876	0.627159	0.296149	1.19975	7.2439e-06	6.03862e-05
2610021A01Rik	3.63538	2.91148	2.65795	3.54799	3.62972	1.3474	2.19802	1.05348	1.48741	1.64109	1.35786	1.95407	0.771314	0.710692	1.37266	0.00166194	0.00303102
2610027K06Rik	0.504712	0.391351	0.613115	0.480474	0.945514	0.986425	0.874601	1.22043	0.949987	1.13453	0.675284	0.724654	0.511226	0.0591692	0.310749	0.0076437	0.0114478
2610034B18Rik	12.7145	17.0755	18.6085	19.4568	21.1236	22.4504	23.484	19.2389	22.8362	21.932	23.2802	16.8549	16.9897	12.7082	14.3216	0.025079	0.0333706
2610035D17Rik	3.52542	4.69038	4.58043	4.89078	6.0804	4.63649	4.99107	3.81129	3.74081	3.62268	3.54583	4.4229	6.21793	5.08229	6.32559	0.00955613	0.0139647
2610036A22Rik	0.811749	0.507598	1.05192	0.992843	0.601006	0.342579	0.444445	0.521293	0.241944	0.404815	0.407214	0.502948	0.230818	0.291719	0.729461	0.0745255	0.0899337
2610042L04Rik	1.39874	1.5868	1.14479	1.02477	1.02557	1.28984	0.681354	0.520137	0.683994	0.47084	0.0899604	0.175404	0	0.0530382	0.0344899	6.99276e-06	5.90823e-05
2610044O15Rik8	5.50909	4.7168	4.36228	4.50194	4.18881	4.78785	5.72042	5.19016	3.91924	4.78781	3.53054	3.95413	2.47287	2.07045	2.73427	0.00075196	0.00154985
2610203C20Rik	53.0626	37.8429	35.4575	24.3826	17.3915	14.38	13.1329	10.4418	11.3057	16.4425	7.92273	6.92091	2.46062	0.984304	2.36456	0.0022346	0.00390216
2610203C22Rik	0.434185	1.12285	0.783543	0.458152	0.620277	0.657703	0.648952	0.204695	0.475585	0.269722	0.236394	0.142775	0.267665	0.165499	0.302425	0.0146031	0.0204594
2610301B20Rik	10.1631	10.2434	9.21531	9.28732	8.90087	7.74702	6.86756	5.68969	6.53448	6.55158	5.5798	5.22584	3.20817	1.83508	2.81043	1.72038e-07	1.19709e-05
2610306M01Rik	8.18914	7.42965	7.20854	7.30628	5.99796	6.65971	6.76321	6.06453	4.97703	6.65072	6.27173	5.76858	4.15886	3.48083	3.5137	3.61287e-05	0.000155117
2610307P16Rik	1.72419	1.71814	1.13679	0.910361	0.278437	0.623341	0.624991	0.251407	0.187458	0.381311	0.293219	0.570314	0.0941802	0.0566921	0.0954416	0.0071454	0.0107873
2610316D01Rik	8.65158	4.11922	2.92304	2.37553	1.75962	0.740009	1.21199	0.457565	0.568529	0.402574	0.0705782	0.49758	0	0	0	0.0236107	0.0316394
2610318N02Rik	31.7776	19.2663	17.6177	10.8471	9.41081	8.80789	3.86106	3.47537	2.38505	3.58812	2.01475	1.37554	1.42188	0.94057	1.09231	0.00189681	0.00339147
2610507B11Rik	37.5944	37.0991	37.8456	38.9191	41.7861	37.7817	42.2483	31.1098	38.9679	38.7017	37.5018	44.6853	43.4634	42.7623	52.416	0.0339181	0.0439175
2610507I01Rik	10.3143	9.57144	9.40772	9.3428	7.34705	7.48066	6.74662	7.30121	7.45049	8.97481	6.5198	7.19484	3.33463	2.67995	6.21965	0.000479922	0.00106559
2610524H06Rik	31.7612	31.7831	31.8749	28.9987	27.1854	23.1859	22.0134	26.2358	21.9016	17.6983	19.9804	14.5594	11.3226	5.36529	5.57483	1.0134e-05	7.20431e-05
2610528A11Rik	0.0965575	0.171914	0.670077	2.17142	16.9985	31.8399	23.6929	25.46	12.562	8.88457	4.62645	5.23294	1.06319	0.824317	0.0851262	0.254923	0.279761
2610528J11Rik	3.27938	4.56484	7.76602	11.9035	23.1258	28.0951	30.3649	33.1819	26.6527	28.2633	29.7082	31.9977	40.7485	49.1959	47.5509	7.91697e-05	0.000266382
2700029M09Rik	44.0954	43.0136	41.414	45.5891	42.4547	36.4527	33.3074	19.4921	25.649	25.7855	21.5968	21.0734	20.9088	14.9155	14.9693	1.9345e-06	3.16877e-05
2700038G22Rik	6.51937	4.7373	5.57094	3.3515	2.75011	4.74853	2.37829	1.27266	1.89965	2.54921	0.854168	1.49329	0.919292	0.672905	2.01822	0.000417401	0.00094878
2700046G09Rik	1.85633	2.06515	1.71637	1.48102	0.979405	1.75359	1.11769	1.82626	1.35565	2.56452	1.38217	1.32303	1.29987	1.00374	1.26797	0.323956	0.349372
2700049A03Rik	5.45618	4.8609	4.66258	4.32793	3.6288	2.75247	3.10768	1.78084	2.33521	2.44582	1.70455	1.58869	1.08707	0.801738	1.1637	6.90573e-05	0.000242312
2700050L05Rik	7.30778	7.29442	7.66854	6.65021	5.62237	5.12732	5.50796	3.81643	4.23543	3.91745	3.78796	4.38239	3.57143	2.51145	3.10602	8.34382e-05	0.00027636
2700054A10Rik	0.551385	0.635759	1.03589	0.725631	0.526904	0.812359	0.470458	0.498023	0.628182	0.514789	0.388305	0.390555	0.0936507	0.0515766	0.0651777	8.71072e-05	0.000285814
2700060E02Rik	116.01	108.658	114.05	107.605	100.54	104.904	85.4562	88.7436	71.9637	62.9899	69.9318	67.2284	63.184	52.0632	42.9873	2.04393e-06	3.27427e-05
2700062C07Rik	21.0448	16.7442	15.208	16.7447	13.6628	13.4809	11.9482	14.0248	12.6158	9.78681	10.9539	11.3931	9.7005	8.22042	6.15817	0.000506482	0.00111396
2700069I18Rik	2.84225	2.28664	2.86407	1.96073	0.793004	0.209788	0.616396	0.0967567	0.180734	1.10808	1.3451	0.180708	0	0.0783085	0.161916	0.0144454	0.020262
2700081O15Rik	70.5575	65.2731	61.0046	50.1008	36.2845	26.0632	24.8899	20.1218	18.1469	23.5048	15.6345	12.0237	4.53358	2.2936	3.72839	0.00013727	0.000399015
2700086A05Rik	6.81701	5.33679	4.42681	3.63508	1.67479	0.75984	1.95635	0.878213	0.983304	1.08251	0.732078	0.327775	0.366941	0.213188	0.0736103	0.00730513	0.0110011
2700089E24Rik	29.9343	34.1606	29.5673	31.0123	28.6288	26.0105	28.2029	31.3024	36.0211	33.7757	34.0364	36.204	29.5929	29.3951	33.5458	0.14659	0.167464
2700094K13Rik	279.896	252.963	233.343	226.895	182.14	170.79	116.904	100.207	88.3168	70.1163	81.2976	68.8716	49.8628	30.1522	27.9647	1.3501e-06	2.75919e-05
2700097O09Rik	9.49016	8.11599	7.87501	8.08691	8.02094	8.58319	4.83195	3.69244	3.32873	5.35128	3.30192	4.24629	4.05499	2.85484	3.48573	2.10579e-07	1.30813e-05
2700099C18Rik	11.9481	11.4527	10.4376	9.38995	9.30164	8.83458	4.77974	4.52361	5.45053	5.8073	3.62784	1.64096	1.61215	0.884183	1.21742	6.35647e-07	1.95893e-05
2810001G20Rik	20.6319	20.6074	20.1004	15.1319	15.4061	10.4523	14.8581	10.7906	11.3798	10.2576	12.54	13.4381	8.80648	5.98973	9.92036	0.0035561	0.00583979
2810002D19Rik	6.44252	6.53879	6.35224	5.43119	4.86964	5.54726	5.26469	3.00865	4.17051	3.54589	3.95736	3.56144	2.41538	2.19881	1.63861	1.44723e-05	8.79146e-05
2810004N23Rik	51.1707	50.3925	46.2602	42.3877	38.9246	37.4541	27.5427	21.7629	20.2537	19.4262	18.5616	18.7237	18.5375	15.6668	15.2667	6.19976e-07	1.94508e-05
2810006K23Rik	10.6195	9.83459	10.5772	9.05396	8.08551	7.21298	7.68869	5.77508	6.11145	5.62618	5.84599	6.69783	3.79575	3.61047	3.12931	1.44929e-05	8.79763e-05
2810008D09Rik	49.33	50.8403	54.7586	51.5659	50.7948	57.5458	29.5269	45.5056	52.3795	69.3932	39.8352	58.391	24.3289	16.3871	33.1315	0.00489627	0.00772204
2810013P06Rik	8.47609	8.18433	8.47549	7.45212	6.98159	5.8613	7.39837	7.78737	8.70049	7.85719	7.26246	9.4514	3.70356	3.59605	5.70903	0.000484417	0.00107391
2810021J22Rik	3.62598	3.35215	2.26867	2.41871	2.02694	1.71855	1.70667	1.21897	1.31929	1.64036	1.47406	1.5128	0.821082	0.615429	1.07443	0.000910376	0.00181762
2810025M15Rik	43.8664	46.3922	46.6858	45.0344	35.4659	38.6821	23.0726	24.6899	20.6927	19.7466	16.1254	13.6197	10.2849	5.06733	4.28509	7.80021e-08	9.12137e-06
2810029C07Rik	1.62397	1.35669	1.91892	1.32142	0.87634	1.20488	0.690653	1.10157	0.662519	0.626849	0.466918	0.386888	0.155857	0.0962395	0.100968	8.90845e-05	0.000290772
2810032G03Rik	2.2169	3.624	2.62779	1.83071	1.72122	1.2593	1.40463	1.07356	1.04522	1.07779	0.944615	0.285258	0.588267	0.0826657	0.172641	0.00127007	0.00240215
2810039B14Rik	2.47409	2.95674	3.13328	2.44447	1.38929	1.02035	1.55496	0.955545	1.25652	1.43297	1.35995	1.18367	0.41669	0.547104	0.505337	0.00252873	0.00434636
2810403A07Rik	33.6199	29.8177	29.612	25.3538	24.0779	24.1914	21.3914	20.2735	19.2829	27.7706	18.3715	21.5913	14.9145	7.84864	21.4586	0.0032864	0.00545864
2810403D21Rik	0.255964	0.457442	0.519148	0.271388	0.550296	0.801727	0.430329	1.42279	0.56771	0.476626	1.19067	0.567932	0.283315	0.164397	0.228053	0.0601983	0.0740939
2810405F15Rik	1.80531	1.35404	1.1121	0.619887	0.367573	0.877401	0.826102	0.430477	0.871737	0.51528	0.722519	0.218133	0.122875	0.253059	0.364299	0.0325108	0.0422415
2810408A11Rik	3.41188	3.39659	2.98887	2.11251	1.8433	2.03744	1.64013	2.455	2.19562	2.05348	2.09797	1.87579	1.11005	0.475171	0.568253	0.000769917	0.00158139
2810408I11Rik	6.66926	6.77799	6.11843	8.18563	6.58134	7.16201	5.81139	2.45366	4.06895	4.03201	3.8284	2.08578	1.74585	1.89619	0.558297	1.42361e-05	8.70766e-05
2810408M09Rik	18.3314	17.8266	18.316	14.5287	15.5348	13.9911	12.1841	12.0286	10.7841	12.9432	13.635	13.8941	12.2594	9.7845	9.52611	0.000402894	0.00092241
2810410L24Rik	7.41309	4.32417	4.95174	4.30634	4.57768	2.41628	1.87554	3.7298	2.65175	3.36491	2.28399	2.52489	1.27711	0.760674	2.45051	0.00585013	0.00903351
2810417H13Rik	125.304	120.451	98.608	104.36	79.6914	61.9867	54.9187	20.5453	35.2237	23.265	22.741	14.569	15.505	9.00053	7.55532	1.58857e-05	9.29139e-05
2810428I15Rik	91.8289	102.258	98.2159	99.3638	85.0629	107.531	89.6142	93.3844	96.3331	92.1486	101.344	100.613	107.919	94.684	74.3249	0.739825	0.750432
2810429I04Rik	3.71078	5.2537	1.53968	1.61511	1.94858	1.02819	1.3297	0.933564	0.585014	0	0.144787	0.292146	0	0	0.128691	0.00966425	0.014112
2810433D01Rik	1.6378	1.62541	2.36281	1.39957	1.13733	1.75901	1.7864	1.73813	2.70556	2.72288	2.34298	1.26648	1.37621	0.6836	0.754166	0.0191566	0.0261281
2810459M11Rik	0.524701	0.998096	1.07578	1.49928	3.13066	3.71312	5.46636	4.96139	5.99283	3.70073	6.11756	6.44194	5.74821	5.48092	4.59472	0.000167577	0.00046343
2810468N07Rik	3.79768	4.33981	3.79917	3.95575	4.61031	3.2707	2.15313	2.27011	3.05536	2.11564	2.61009	2.15335	0.969481	0.486897	0.626411	2.48381e-07	1.39265e-05
2810474O19Rik	4.30167	3.10682	3.17083	3.39317	2.55621	2.55949	2.2923	1.61716	1.95084	1.73244	1.10617	1.73719	1.29651	1.34916	1.56865	0.000215963	0.000563417
2900005J15Rik	0.320966	0.216033	0.403934	0.392574	1.21735	1.24161	0.809719	1.53601	1.31852	2.54512	0.892121	1.24078	0.208483	0.367784	2.46054	0.230223	0.254395
2900008C10Rik	1.29637	1.39341	1.45427	1.50243	0.986706	0.833917	1.30795	1.00903	1.40581	0.886092	0.974252	1.27902	0.863815	0.815723	0.581435	0.0323916	0.0421094
2900009J06Rik	5.49674	4.18353	3.82534	3.47024	2.12871	1.39791	2.13863	1.48718	0.941276	1.54271	2.08879	0.938073	0.257314	1.4092	0.201237	0.00469593	0.00745496
2900011O08Rik	1.60623	1.60936	1.72779	1.25545	1.03749	0.74238	1.26832	1.29437	1.15986	0.928813	0.947391	0.857758	0.403788	0.136148	0.224742	0.000604884	0.00129096
2900026A02Rik	7.4765	10.5891	13.7066	15.3085	16.0205	14.9023	11.4007	11.5845	10.3334	12.6672	9.21375	9.81762	7.67284	7.55034	8.80028	0.0300849	0.0394149
2900041M22Rik	0.306979	0.628447	0.20356	1.24776	1.06409	0.697027	1.22905	0.884309	0.562029	1.63495	1.54752	0.995132	1.80181	0.752534	0.589947	0.254605	0.279466
2900056M20Rik	3.40238	2.86373	3.18396	2.63669	2.13373	2.1307	1.57278	0.965165	1.43439	1.47132	1.25842	1.06457	0.674501	0.550639	0.970943	1.16635e-05	7.831e-05
2900076A07Rik	4.26356	4.37652	3.81862	4.11463	2.89231	2.93975	4.59754	3.48529	4.20247	3.59191	2.59776	4.12348	2.75297	1.58197	2.63776	0.0220936	0.0297842
2900097C17Rik	67.2483	65.8289	64.1503	65.2655	56.8229	55.2365	52.8672	50.0451	49.6533	47.2865	41.9495	42.7826	28.8502	23.0202	27.4401	3.50867e-07	1.51494e-05
3000002C10Rik	4.99369	4.09507	3.35719	3.39637	4.46564	2.80945	2.09269	3.02039	2.85253	3.08792	1.92112	1.6575	1.03602	0.360288	1.79812	0.000439889	0.000992137
3010001F23Rik	2.73095	2.35078	2.16926	1.72496	1.11262	1.31998	1.04446	0.980932	0.391133	1.29319	0.456514	0.151637	0.0876272	0.133682	0.136471	0.000484238	0.00107389
3010003L21Rik	3.8369	4.74466	3.55098	3.17864	2.80447	3.4236	2.20181	1.93868	2.29653	2.68184	2.73097	2.20811	2.02829	0.7445	1.3101	0.00021234	0.000556167
3010026O09Rik	11.5086	9.46784	7.67965	8.59976	7.87259	5.80006	5.61783	4.78205	6.73849	4.55967	4.7173	5.05602	2.72241	3.66332	4.17448	0.000489696	0.00108329
3010033K07Rik	0	0.134422	0.43613	1.12181	0.1082	0.257814	0.337614	0.159269	0.0742373	0	0	0	0	0	0	0.187017	0.210086
3110001I22Rik	3.61981	2.55217	2.36666	2.54866	2.75391	2.27106	1.73363	1.90418	1.48984	1.27805	1.3785	1.73401	1.13332	1.29767	1.54881	0.000154913	0.00043709
3110002H16Rik	7.85664	7.91314	8.05156	8.75818	10.5801	9.58806	9.35129	9.50534	8.47019	9.41251	8.27595	9.37379	8.91931	7.50261	8.6678	0.521481	0.539752
3110007F17Rik	4.04242	3.59445	2.76043	2.21401	2.03903	1.19856	1.43452	1.32334	1.24388	1.72897	1.1187	0.808023	0.555087	0.312194	0.323425	0.00168427	0.00306444
3110009E18Rik	14.8183	10.5117	12.5132	17.5102	9.33056	10.2019	7.03813	6.30686	5.11127	5.36322	5.30698	4.58331	3.25525	4.20873	2.203	6.42826e-05	0.000229674
3110021N24Rik	3.24068	2.05683	2.05941	1.82903	1.43606	1.10833	1.23398	0.454972	0.813815	0.655843	0.719667	1.05604	0.340218	0.288908	0.853684	0.00223833	0.00390785
3110040N11Rik	16.5583	15.7057	14.0473	18.7106	19.8657	23.5142	20.1527	22.2273	18.6158	14.7635	18.2911	21.3473	17.5296	13.5016	11.1975	0.095661	0.113033
3110043O21Rik	6.70532	6.63047	6.46369	5.94252	6.4976	5.27181	6.46997	4.03297	4.36787	4.09192	4.4215	5.30648	5.14532	3.96883	4.23764	0.00567006	0.00878607
3110045C21Rik	2.39405	0.632749	1.70364	1.32298	1.86791	1.42316	1.15879	0.98045	0.321822	0.65889	0.533078	0.536677	0.241267	0.279821	0.534915	0.00322762	0.00537638
3110047P20Rik	1.41205	0.443704	0.231285	0.214375	0.213463	0.193181	0.313856	0.21892	0.324013	0.153738	0.126855	0.0745293	0.130057	0.0235869	0.0560116	0.221856	0.245972
3110052M02Rik	2.21362	2.50876	2.8286	2.04291	1.81989	1.82599	1.56833	1.2687	1.48086	1.63162	1.24198	1.1835	1.28258	0.841873	1.57886	0.000947084	0.00187842
3110053B16Rik	0.654291	1.24571	0.759406	0.818038	0.933306	0.928082	0.183376	0.347324	0.685348	1.06736	0.561257	0.322786	0.272587	0.210577	0.58736	0.0238917	0.0319625
3110056K07Rik	6.59782	5.47248	4.77198	3.97587	3.98677	4.77888	6.45036	2.93681	3.79859	4.06362	3.06537	3.86003	2.84808	2.61929	3.89644	0.0901272	0.106945
3110057O12Rik	2.48919	2.20805	1.79853	2.00275	1.90217	1.95913	3.92999	1.84802	2.06488	2.57988	2.12687	2.39454	1.90272	1.53544	3.05579	0.471308	0.494601
3110062M04Rik	6.28011	5.17427	4.72632	4.10989	4.21113	4.29495	3.22755	3.2851	4.98466	4.55154	4.66203	4.16063	3.22578	3.85745	5.08088	0.310579	0.335957
3110082I17Rik	23.972	24.8133	24.2441	25.5824	23.2679	23.1453	17.8224	14.332	15.9286	15.2459	16.7895	15.6127	10.6816	8.14906	8.52642	8.28353e-10	1.54985e-06
3300002I08Rik	1.4869	1.75933	1.28754	1.73958	1.25876	0.854986	0.555166	0.998705	0.61054	0.574973	0.242014	0.488058	0.815044	0.21101	0	0.000608889	0.00129784
3300005D01Rik	0.185895	0	0.107527	0.198849	0.134023	0.468095	0.936265	2.17093	1.21802	0.344899	0.332751	1.00924	0.423804	0.396886	0	0.0218088	0.029445
3632451O06Rik	11.7463	11.5144	10.5559	9.24405	7.08711	3.80113	5.50195	4.38279	4.99033	4.06271	3.52969	2.98543	2.70166	1.29687	1.22383	0.000686875	0.00143609
3830406C13Rik	5.12631	6.65855	10.3141	8.83599	11.3226	9.35955	13.9647	8.6412	10.3313	8.96677	8.30811	10.8448	9.00511	8.48711	11.0527	0.451282	0.475332
3830408C21Rik	1.70868	1.89679	1.54737	1.09375	0.782975	0.524814	0.519532	0.585021	0.57105	0.756391	0.426111	0.514492	0.257892	0.0248836	0.495905	0.00416157	0.00671426
4632415L05Rik	5.67314	5.29849	4.96873	4.01194	4.99761	2.92674	3.74548	2.51163	2.69995	2.90047	2.37469	3.18866	1.85023	1.37379	1.94736	0.000264959	0.000660593
4632427E13Rik	1.05696	0.625778	0.406954	1.51891	2.21268	0.539677	0.657782	1.48272	1.15738	0.327091	0.114726	1.15664	0.257765	0.400242	0.617059	0.324058	0.34946
4632428C04Rik	0.284164	0.314045	0.203207	0.549179	0.931749	1.11281	1.56863	1.06994	1.6379	1.20343	1.37269	1.16517	0.608981	0.751768	1.67841	0.0120866	0.0172348
4632428N05Rik	3.46681	3.46986	3.48319	3.32626	3.49571	3.86872	3.0551	4.15594	4.81743	5.54912	5.20691	3.7595	2.96103	2.12277	2.11882	0.0028455	0.00481527
4632434I11Rik	2.83655	2.7693	2.74602	2.68451	2.20165	1.87258	1.8706	0.780328	1.4822	1.04692	0.891503	0.679122	0.567218	0.187822	0.34263	1.05135e-05	7.36123e-05
4732471J01Rik	0.632438	0.335573	0.373675	0.643089	0.638054	0.892057	0.357488	0.895451	0.450979	1.14361	0.484548	0.59034	0.257402	0.275431	1.49779	0.926023	0.928449
4732491K20Rik	0.649994	0.671639	0.547801	1.03592	0.668805	0.753058	0.838197	1.19389	1.20163	1.2741	1.03667	0.721923	0.471253	0.587124	0.764732	0.0101294	0.0147233
4833403I15Rik	0.0120409	0.0972603	0.0980101	0.14786	0.221975	0.475332	1.05722	1.88538	1.81582	1.25916	1.49557	0.832879	0.104702	0.321258	0.0925239	1.90727e-05	0.000103202
4833412C05Rik	0	0.207012	0.46972	0.612498	0.82847	1.51466	1.29744	2.57554	2.73854	2.80294	1.98431	1.59829	1.73133	1.04142	0.568349	0.0019924	0.00353494
4833420G17Rik	18.8678	19.2174	16.7869	16.0663	14.1966	10.5696	11.9942	11.5044	10.1433	12.2143	9.13309	9.42818	7.36949	4.05513	8.14043	0.000360989	0.000842391
4833422C13Rik	2.58403	2.34496	2.56148	1.52012	2.01656	1.004	1.02122	1.08453	1.06777	1.23084	0.557672	0.681241	0.246796	0.198034	0.408931	0.000296596	0.000722565
4833423E24Rik	0.0999302	0.328577	1.5472	7.62793	18.3595	27.7486	29.391	30.087	13.3987	14.5068	6.10875	9.03983	8.74424	2.37453	0.0299771	0.183156	0.206037
4833424O15Rik	0.49379	1.02691	0.971846	1.64805	2.07816	1.57986	2.26804	1.30392	2.86314	2.08189	1.60971	0.74774	0.237301	0.157332	0.138221	0.00883823	0.013015
4833438C02Rik	3.16997	3.22097	2.66395	3.67938	5.10545	5.02596	3.91361	6.22193	5.472	7.00094	6.01437	7.57749	4.20973	3.9006	5.65973	0.0159073	0.0221009
4833439L19Rik	36.621	37.086	35.4533	34.022	35.0982	38.6128	36.6549	33.3595	35.8211	38.4764	35.6253	41.4294	48.5158	55.8558	58.132	2.99227e-06	3.88189e-05
4921506M07Rik	1.13388	1.50666	2.76855	1.81032	2.67611	2.08473	2.32319	1.74384	2.12006	1.71322	1.41838	2.43054	1.12973	0.805499	1.40482	0.0618641	0.0759168
4921507P07Rik	0.860381	0.765901	0.690409	0.861487	0.896921	0.646445	1.04771	0.94826	0.967835	0.78897	0.739944	1.06022	0.584884	0.394588	0.515926	0.000794698	0.00161989
4921522P10Rik	1.29548	1.12874	1.01603	0.775196	0.854069	0.805131	0.49552	0.502953	0.653521	0.637631	0.374653	0.347059	0.190616	0.216108	0.227683	3.19512e-05	0.00014405
4921524J17Rik	11.8608	13.2021	11.8193	13.2341	12.3084	11.7724	12.1907	6.65744	9.69123	8.31672	8.17257	7.99585	5.96314	4.92569	4.28593	2.01171e-05	0.000106559
4921531C22Rik	2.50881	2.84601	2.0767	1.36129	1.92851	1.7963	2.32791	2.48342	1.39309	1.69462	1.8386	2.30533	1.60497	1.88309	2.33908	0.901904	0.905777
4922501C03Rik	4.70299	4.22582	4.13366	3.66699	3.25709	2.92044	2.89339	2.61103	2.71777	2.15197	2.33458	2.73076	1.3353	1.0943	1.75284	3.84231e-05	0.000161218
4930402H24Rik	12.0157	12.4961	14.307	12.4855	10.5519	9.67648	10.275	7.46578	10.4491	12.9484	9.5676	8.35621	6.81984	5.18851	8.19263	0.00398952	0.0064689
4930404I05Rik	0.996303	1.42402	1.69329	0.493323	0.952455	1.51361	0.595538	0.913949	0.916617	1.23664	1.23573	0.720447	0.367443	0.113732	0.236523	0.00666978	0.0101567
4930404N11Rik	1.43404	1.47068	1.65718	0.949043	2.07526	4.4304	6.67326	11.3834	11.0889	13.0112	16.6007	23.7967	17.937	15.9885	31.2734	0.000361091	0.000842513
4930412F12Rik	0.571917	0.633513	0.390647	0.4948	0.479168	0.419448	0.792074	1.17968	0.895516	0.97256	0.659846	0.630792	0.336773	0.115572	1.02927	0.0493072	0.0617036
4930413F20Rik	0.322824	0.458523	0.99082	1.26573	1.22299	2.9814	1.7241	1.87139	2.19019	2.22853	2.43696	2.52847	3.72452	2.24564	2.56061	0.0179201	0.0246191
4930413G21Rik	23.0539	22.8532	22.2166	20.4652	20.2049	15.9627	14.1353	24.9597	17.2509	18.1538	12.2792	16.3412	10.8632	6.78528	8.29123	0.00107239	0.00208184
4930414L22Rik	5.98235	6.43618	6.52078	7.1669	5.48605	4.01359	6.45314	5.72774	4.38859	6.45316	4.5889	5.17684	3.31406	2.7773	3.50133	0.00390761	0.0063477
4930415O20Rik	0.157849	0	0	0	0.692077	0.365011	0.706951	0.99169	0.466572	2.19328	1.84684	4.65909	9.29425	14.7366	9.27804	2.08107e-06	3.28881e-05
4930422G04Rik	3.39597	3.48468	3.73066	3.2036	2.51062	2.35109	1.83115	1.14754	1.91984	1.79719	0.804952	0.476903	0.378209	0.243131	0.435768	1.70612e-05	9.68785e-05
4930426L09Rik	0.619947	0.555584	0.854575	0.652291	0.662944	0.571392	0.868771	0.946382	0.458386	1.01145	0.455871	0.420555	0.129184	0.232826	0.0348076	0.00373548	0.00609749
4930427A07Rik	10.0402	9.14151	9.34235	8.31082	7.89387	6.62713	4.57437	2.28067	4.28351	3.79837	3.63356	3.0558	2.45174	1.71971	2.41431	6.30661e-07	1.95152e-05
4930429B21Rik	0.505188	1.10807	0.684626	1.17741	1.47737	1.14419	1.22725	1.28323	1.38353	1.38758	0.908522	0.692512	0.937356	0.289403	0.480727	0.0744689	0.0898719
4930429F24Rik	0.490042	1.35144	0.831446	1.38774	2.3106	2.26594	2.15529	2.1219	2.22976	2.77648	1.70018	0.781117	0.251402	0.323617	0.33875	0.0116484	0.0166877
4930430F08Rik	4.00113	3.16422	3.25795	2.65537	3.8441	3.74601	3.83075	2.26559	2.61862	2.34061	2.43377	2.33865	2.177	1.41545	2.12159	0.00440614	0.00706215
4930432K21Rik	1.00061	0.719023	0.911683	0.680806	0.512865	0.236906	0.124801	0.30116	0.202889	0.360229	0.29926	0.307626	0.0945356	0.15487	0.0603184	0.00147397	0.00273265
4930438A08Rik	0	0.0171099	0	0	0.0272167	0.0286398	0.0214027	0.263059	0.225716	0.26649	0.074464	0.188625	2.13833	0.739413	0.2228	0.0119546	0.0170639
4930444P10Rik	2.37868	0.742847	0.503561	0.910682	0.12748	0.0338215	0.167384	0.568724	0	0.382996	0.438776	0	0	0	0	0.147393	0.168303
4930447C04Rik	0.818104	1.40491	1.0045	1.25944	0.767798	0.266553	0.567764	0.135572	0.473745	0.463014	0.151339	0.15713	0.0332701	0.0134881	0.0443575	0.0017489	0.00316596
4930452B06Rik	5.54356	5.57456	6.76144	8.43105	8.10777	6.63046	6.09256	3.95769	4.27111	3.98323	4.89616	6.20807	5.75406	4.6793	5.23294	0.0196751	0.0267616
4930453N24Rik	21.5432	19.3367	19.658	23.4279	17.0018	17.8171	18.9767	18.2826	16.468	15.6009	14.8517	16.0105	15.1186	13.8633	11.2807	0.00236306	0.00409631
4930455C13Rik	2.26986	4.00063	3.50782	1.87129	2.2588	1.50787	2.36742	1.80265	0.99445	1.29154	1.17324	1.18139	0.837592	0.539993	1.29245	0.0133832	0.0189076
4930455G09Rik	2.00314	2.05902	1.92754	2.01947	6.01459	8.59061	6.17207	6.23608	5.52018	2.86956	4.16286	1.74354	3.47054	5.14707	4.71059	0.847829	0.854374
4930470H14Rik	0.96593	1.09732	1.19651	1.14956	1.05445	0.948635	0.685879	0.718598	0.730098	0.750704	0.757868	0.285977	0.35821	0.331876	0.463786	2.88839e-05	0.000134432
4930474M22Rik	1.63718	1.45074	1.25907	0.887448	1.19108	0.314427	0.763989	0.286439	0.672199	1.26531	0	0	0	0	0.118746	0.0113601	0.0163164
4930480K23Rik	0.638078	0.607484	1.10723	0.358606	0.737903	0.486727	0.299649	0.387466	0.606733	0.336618	0.101265	0.661057	0.13433	0.0345892	0.152253	0.0108071	0.0156113
4930481A15Rik	0.776847	0.758	0.813806	0.648279	1.19627	1.1268	0.899393	2.32992	1.53041	2.28158	2.33336	2.34158	1.64502	2.50897	3.60008	0.00277665	0.00471608
4930481B07Rik	1.59814	0.690109	1.15028	0.582715	0.867235	1.06552	0.494169	1.16817	0.706225	1.18064	1.02581	1.30453	0.488671	0.377857	0.68938	0.116105	0.134964
4930503L19Rik	11.8408	8.6916	8.47679	6.73899	5.10315	3.77082	4.46402	1.82473	2.986	3.59608	1.83252	1.92316	1.1127	0.308266	0.992062	0.000787976	0.00161129
4930506M07Rik	4.53685	5.96438	6.86974	7.8912	9.50278	9.27409	10.8575	10.4229	15.2245	13.51	13.5403	16.3315	13.1564	11.8533	12.0621	0.000549947	0.00119429
4930507D05Rik	0.931484	1.38626	0.911365	0.667711	0.662116	0.360664	0.632153	0.417206	0.338348	0.205834	0.288593	0.604888	0.163831	0.421415	0.464605	0.0267682	0.0353974
4930509E16Rik	0	0.0457414	0.0592871	0.26991	0.146128	0.116194	0.0572957	0.704605	0.503879	1.04767	0.550942	1.56302	0.680308	0.613549	0.503047	0.0203636	0.02762
4930513N10Rik	2.2911	2.17516	1.77527	1.46102	1.19019	0.905665	0.939897	0.53536	0.53259	0.347687	0.438713	0.312602	0.311527	0.256325	0.235821	0.000241351	0.000615493
4930520O04Rik	1.7703	1.58314	1.65534	0.966736	1.65989	1.8418	1.60024	1.32518	1.17679	2.6594	1.17434	1.13126	0.756653	0.391482	1.29641	0.0910841	0.107989
4930523C07Rik	1.26089	2.91849	2.9328	4.34061	5.92231	5.69896	6.32442	8.1768	9.7426	9.49502	7.18334	8.41198	6.94139	7.01909	6.75323	0.000687229	0.00143646
4930525D18Rik	0	0	0	0	0	0	0	0.298715	0.20874	0	0	0.278394	1.09267	0.181232	0.313782	0.0177368	0.0243932
4930526A20Rik	1.13549	1.06483	1.10384	1.18119	1.17225	0.75806	0.567642	0.537272	0.544572	0.657799	0.5339	0.590387	0.255498	0.250093	0.302535	4.03553e-07	1.6027e-05
4930526I15Rik	3.65771	3.30583	3.90501	2.8062	2.1372	3.64274	2.46337	3.13436	2.5155	3.23297	2.74848	2.16516	1.69457	2.10393	1.32237	0.00509523	0.00800659
4930535L15Rik	4.52789	3.93606	2.37098	2.78504	1.91518	1.3928	1.29231	0.17146	0.494694	0.714907	0.374075	0	0	0	0	0.000361818	0.000843974
4930539E08Rik	0.190451	0.132512	0.16602	0.159479	0.0619107	0.0967987	0.142522	0.372241	1.91763	1.4555	1.23493	2.86295	2.3485	1.47418	1.59191	0.00711399	0.0107524
4930539J05Rik	0.607175	0.889685	0.232226	0	0.895273	0.235576	0.905939	0.632423	0.996734	1.30908	0.787617	0.596602	0	0.68421	0.172446	0.0526047	0.0654798
4930556M19Rik	0.71148	0.488903	0.555153	0.950304	0.953625	0.900607	0.811114	1.71972	1.8325	1.2398	1.28267	1.37121	1.06393	0.51501	1.08082	0.0111418	0.0160397
4930562F07Rik	0.961638	0.51366	1.6684	1.2356	1.94254	2.42215	3.34014	2.23145	4.35985	3.30704	2.53893	3.69555	2.96499	2.87346	1.35664	0.0056628	0.00877562
4930563E22Rik	1.07008	0.654983	0.468744	0.656251	0.440131	0.54334	0.313026	0.214691	0.397559	0.651433	0.395761	0.260287	0.0692007	0.0533689	0.140388	0.00302937	0.005092
4930570G19Rik	0.792993	0.848234	0.328219	0.915892	0.932588	0.241173	0.472702	1.11129	0.224434	1.58106	0.519359	1.01834	0.627777	0.383284	0.215572	0.359835	0.385204
4930577N17Rik	2.94353	3.34518	4.09348	3.70427	3.16913	3.02627	3.14662	2.65479	3.23941	2.45764	2.41668	2.90477	1.10392	0.881814	1.53966	1.41974e-05	8.69784e-05
4930578G10Rik	9.34339	6.50135	15.6406	11.9676	6.76106	7.46221	7.00193	4.62584	4.10197	8.74948	3.96967	1.57629	1.49812	0.929652	1.14741	0.00328819	0.00546108
4930579G18Rik	2.29435	1.27611	1.28567	1.08243	1.18464	0.53855	0.620865	0.882091	0.545976	0.70068	0.775661	0.234191	0.219785	0.0679088	0.21316	0.00462701	0.00736499
4930579G24Rik	8.79246	9.20879	9.24688	8.26065	6.37236	6.40727	5.10016	3.83413	4.59407	4.45028	3.99959	2.02578	2.13072	0.572027	1.02529	5.36354e-06	5.12628e-05
4930579K19Rik	0.587018	1.1936	0.866463	0.676783	1.2211	1.15288	1.01691	2.37607	1.31518	1.44169	0.94116	1.31596	1.18337	0.320221	0.715667	0.0839016	0.100193
4930581F22Rik	1.26112	0.913844	0.87413	0.764377	0.503011	0.700878	0.347315	0.470841	0.479903	0.681292	0.325637	0.502317	0.0493096	0.0190226	0.479631	0.00234774	0.00407143
4930592A05Rik	0.127809	0.399725	0.666577	0.745288	1.00749	0.363923	1.36087	0.744273	0.69293	0.475983	1.31423	0.504146	0.353669	1.03978	0.398564	0.360219	0.385542
4930594M22Rik	6.94131	0	11.9922	4.16324	0	4.12522	0	0	0	3.02919	18.9933	6.37415	2.81682	0	1.98226	0.712993	0.724218
4930596I21Rik	0	0	0	0	0.36234	0	0	0	1.20056	0	0	0	0	0	0	0.645285	0.659142
4930599N23Rik	0.539239	0.549852	0.446038	0.656013	0.664255	0.439621	0.345315	1.05867	0.455589	0.501704	0.527762	0.911304	0.765784	0.395319	0.136688	0.490672	0.513195
4931406C07Rik	13.6251	12.9648	11.6037	11.3137	10.8751	8.96499	12.2872	11.789	15.369	14.7232	15.3103	16.1	13.0006	11.7292	13.7252	0.0417023	0.0529502
4931406P16Rik	13.5945	12.9182	13.0749	12.7394	10.5222	8.47506	10.0199	8.41413	9.01977	10.9208	7.60054	7.14618	4.92234	2.89179	4.77292	9.7307e-05	0.000309921
4931414P19Rik	6.10452	5.70303	6.25378	5.85018	5.50436	3.57325	4.20251	3.68263	3.67684	3.73923	4.17987	3.32948	1.91649	1.94267	2.27652	3.34405e-05	0.000147952
4931428F04Rik	16.0747	13.4452	12.104	9.76007	6.96291	5.74534	4.27065	3.16589	3.80867	5.23049	3.0465	3.34031	2.40058	2.16576	2.84927	0.000636073	0.00134761
4931440P22Rik	0.711187	0.611441	0.929281	0.404212	0.716915	0.335657	0.830602	1.07109	0.438226	0.718637	0.523184	0.555669	0.263849	0.203675	0.320401	0.0370504	0.0475944
4932416H05Rik	2.65966	2.63009	2.64442	2.4827	2.18429	2.09884	2.41966	2.33314	2.21	2.31075	2.01931	1.84957	0.839536	0.474847	0.741674	3.73798e-07	1.55034e-05
4932418E24Rik	0.360848	0.987409	1.10586	0.617119	0.744933	0.648896	0.809268	0.48901	0.582189	0.382747	0.547338	0.21051	0.091473	0.0423299	0.0742175	0.00315004	0.00526591
4932438A13Rik	1.8615	1.64651	1.87504	1.98424	1.80925	1.58285	2.05448	1.36311	1.52215	1.70222	1.32476	1.70032	1.03503	0.989821	1.48261	0.00776654	0.0116043
4932441J04Rik	0.102865	1.00656	0.47571	0.772585	0.445887	0	0.345739	0.108411	0.10138	0.191146	0.502777	0	0	0	0	0.0797772	0.0957498
4933404O12Rik	3.83986	3.81855	3.9455	3.6225	3.27468	3.51635	4.09138	2.25582	3.30805	3.60867	2.17895	1.71298	1.19593	0.691618	1.14431	0.000284695	0.000699852
4933407K13Rik	2.65391	2.52598	2.49058	1.8255	1.46603	1.25349	1.2381	0.71195	0.943799	1.30486	0.745669	1.05006	0.237307	0.156867	0.770323	0.000394997	0.000908654
4933408B17Rik	1.05972	0.587089	1.20519	0.590203	0.704905	0.229598	0.202253	0.215912	0.600214	0.441816	0.35397	0.511901	0.100495	0.0775398	0.346176	0.0225238	0.030318
4933409K07Rik	2.90981	2.72626	2.58545	2.4468	2.27635	2.34343	1.85897	1.89165	1.64845	1.47699	1.43523	1.69044	0.806303	0.774297	1.02413	2.15919e-07	1.31807e-05
4933411K20Rik	5.88811	5.13935	4.67247	5.31604	4.87592	3.81082	4.60437	3.61859	3.58954	3.44039	2.48594	3.22229	2.03182	1.35653	2.17376	7.77275e-05	0.000263086
4933412E12Rik	1.82247	1.77323	1.51091	1.75841	0.974278	0.947422	1.19185	0.806481	1.60955	1.20356	1.11977	0.899155	0.88623	0.568759	0.432775	0.0131151	0.0185678
4933416M07Rik	0.188478	0.777081	1.22529	1.54634	2.52554	2.65073	2.57789	2.56229	3.56762	2.81162	2.91987	3.57082	3.47773	3.43034	3.42137	0.00208502	0.00367564
4933421O10Rik	2.01719	2.26345	1.93146	2.02357	2.37486	2.11508	2.66121	2.58403	2.80786	3.21248	2.87308	2.49929	1.78028	1.14587	1.85133	6.95456e-05	0.000243518
4933426M11Rik	10.0579	11.4676	11.9477	11.4244	10.1512	9.77897	11.3961	10.0403	10.766	12.1264	9.27057	11.7256	9.54085	7.10352	10.0789	0.0593818	0.0731906
4933427D14Rik	9.50639	8.58999	7.49151	5.63582	6.82798	5.46449	3.68561	3.61298	3.7495	4.58074	2.95511	3.40108	2.01059	1.0659	1.7604	2.13714e-05	0.000110818
4933431E20Rik	3.89686	3.54561	3.4898	3.16293	2.24027	2.29323	3.11261	2.78162	3.41637	3.91337	3.14014	3.92951	2.83261	2.56341	5.94442	0.603934	0.619496
4933434E20Rik	27.2327	28.5854	26.2836	24.7707	27.381	26.5596	27.799	23.3604	18.3616	19.3806	21.9099	25.8437	23.4154	23.1478	26.5656	0.0602492	0.0741511
4933436C20Rik	1.83886	1.45118	3.64902	1.83832	2.35054	2.529	1.84434	2.15586	1.66966	3.33676	1.84953	1.57534	1.07392	0.788527	0.650014	0.0254316	0.0337998
4933439C10Rik	10.64	10.16	9.91625	8.58805	9.93648	7.90889	5.59199	8.23435	8.09894	13.8744	6.44613	8.3681	2.25319	0.983079	6.1599	0.00542202	0.00845539
4933439K11Rik	0.980909	1.81435	1.54228	2.15831	2.41315	3.83425	2.43425	1.77911	1.72661	2.99976	1.98928	1.79616	0.619808	0.479725	1.30833	0.0491685	0.0615437
4933440N22Rik	0.504926	0.997071	1.14391	0.634934	0.897413	0.714426	1.30213	1.26211	1.59302	1.15414	1.46133	0.996767	0.393665	0.759493	0.637857	0.00124595	0.0023624
5031425E22Rik	7.21303	7.24088	5.8051	5.92149	6.53646	4.68894	7.48366	7.16897	6.78467	8.02707	6.26438	8.83904	4.48186	4.29538	7.15512	0.041495	0.0527068
5031434O11Rik	0.626741	1.39357	0.241512	0.89706	0.15098	0.958019	1.17028	1.7611	0.926538	0.873398	1.22525	1.33781	0.229744	0.267326	0.734852	0.0255436	0.0339245
5031439G07Rik	15.9218	16.9464	16.0601	15.8323	13.8973	12.2468	12.374	12.0856	9.77508	9.93271	9.16862	8.94721	6.86304	5.58963	5.46661	5.35114e-06	5.11977e-05
5033406O09Rik	0.87231	0.999644	1.16307	1.76422	1.79414	2.01362	2.119	2.19747	3.51964	2.71176	3.10519	3.18838	1.97685	2.08129	3.21386	0.00330322	0.00548387
5033411D12Rik	1.03213	0.972548	1.18036	1.4273	0.737077	0.843221	0.997893	0.893941	1.62704	1.31528	0.811906	1.1494	0.467911	0.774465	1.24639	0.386056	0.411131
5033428I22Rik	4.10903	3.71539	2.46407	1.45863	0.939605	0.988411	0.844379	0.745027	1.27998	1.07208	1.1036	0.807595	0.428352	0.074429	0.208182	0.0162149	0.0224892
5033430I15Rik	2.67984	2.90954	2.34914	2.07874	3.01572	1.4043	2.11044	1.22574	1.57064	1.21326	1.20533	0.999729	1.12082	0.681717	0.836596	0.00120519	0.0022978
5330417C22Rik	0.726053	1.43219	2.36621	3.74994	8.12349	7.18827	19.1811	17.4968	25.7809	21.6277	30.527	24.8588	15.6164	11.4428	17.0725	6.68057e-06	5.78332e-05
5330426P16Rik	2.01387	2.18972	2.87051	2.75419	2.77966	2.55802	2.70266	1.6542	1.89522	2.24832	1.22705	1.02388	0.611211	0.498059	0.742105	0.000330902	0.000786813
5330438D12Rik	2.53884	2.65016	2.64856	1.71809	1.59416	1.83353	1.49136	1.59238	1.76211	2.0363	1.32551	1.62066	0.718057	0.553973	1.14557	0.00102857	0.0020121
5430405H02Rik	23.9913	17.8131	18.0402	13.4537	8.02374	7.01749	6.33399	5.38245	5.00318	6.04313	5.16427	4.64586	1.03559	0.948266	1.40693	0.00111895	0.00215781
5430416N02Rik	27.7457	25.4162	18.816	23.2015	17.7756	18.9258	16.0533	9.39206	8.55225	12.0766	8.60089	7.63827	5.75936	4.5873	4.24138	1.64597e-05	9.49693e-05
5430417L22Rik	6.20435	7.66652	8.02205	10.9986	11.69	12.0865	13.0757	15.3471	12.4524	21.4664	13.7966	13.9285	10.9954	7.25247	7.95141	0.00644579	0.00985032
5430427M07Rik	0	0	0.0724057	0.0662015	0.0895048	1.35151	2.38053	4.56445	2.21681	0.930639	0.550617	2.40255	0.968237	0.160507	0.0556838	0.0132449	0.0187295
5430435G22Rik	0.316147	0.575497	1.42876	3.3643	5.59837	5.31412	5.96036	7.42107	6.60809	6.55729	5.27818	5.72873	4.43463	2.58957	1.8473	0.00769334	0.0115021
5530601H04Rik	2.49487	1.9483	1.94962	2.2636	1.16029	1.20145	1.43706	0.943871	1.04847	1.14545	0.963521	0.888377	0.562879	0.480974	0.790333	0.00145056	0.00269335
5730408K05Rik	16.9022	23.3143	17.6501	12.703	13.7295	41.5943	13.1697	14.4346	13.1351	21.2328	14.7778	20.3015	21.5067	12.1027	13.5677	0.486433	0.509171
5730409E04Rik	4.96512	5.64338	5.00937	5.55659	5.16015	4.23352	3.41904	4.90751	5.63506	8.16282	5.48408	4.97327	3.68379	1.75854	1.86574	0.00779864	0.0116461
5730409K12Rik	1.14387	1.46161	1.34189	1.20367	0.952899	0.566511	0.708892	0.972977	0.791473	0.880682	0.462993	0.426025	0.257674	0.164103	0.172893	0.000855263	0.00172023
5730455P16Rik	6.98204	5.21437	5.59981	7.31976	6.0302	3.5512	5.51329	3.92129	4.30353	4.76356	4.08083	3.41345	2.43402	1.76803	2.23711	0.000923619	0.00184035
5730480H06Rik	1.38356	0.894574	0.859404	1.11498	0.916287	0.510454	0.432892	1.02587	1.11026	1.41036	0.757352	1.80995	0.357967	0.276375	0.637276	0.0722685	0.0874419
5730507C01Rik	1.4692	1.05419	0.926536	1.10721	0.944372	0.667044	0.480846	0.359366	0.364789	0.380166	0.305076	0.253987	0.143371	0.221234	0.23246	2.04092e-05	0.000107456
5730508B09Rik	6.22233	11.474	12.9302	17.0567	19.9477	23.649	25.5259	19.9065	17.1834	19.4172	15.0692	25.9564	28.6196	25.3746	25.7542	0.0220817	0.0297705
5730559C18Rik	24.591	26.2359	27.6694	25.5211	30.4872	26.6996	21.5269	25.5478	24.4693	24.3328	25.6579	29.8508	26.0819	21.6675	25.1521	0.297875	0.323066
5730596B20Rik	3.93926	2.50183	3.163	1.30464	1.13749	0.91793	1.09854	0.843926	1.13028	1.65417	0.920791	0.864354	0.360684	0.143521	0.283491	0.0167195	0.0231224
5830415F09Rik	3.87324	3.92408	5.82384	3.91448	3.63548	2.90023	3.35636	3.67168	3.12392	3.36012	3.10698	3.14606	2.10822	1.85713	2.15836	0.00354879	0.00583062
5830417I10Rik	10.9832	9.44237	9.8518	8.58913	7.27476	6.55078	5.98848	4.74191	5.15503	4.88117	4.6056	4.59718	2.81142	2.1858	3.65967	2.08537e-05	0.000108893
5830418K08Rik	5.01821	4.54235	5.18256	4.10639	3.23653	3.53087	2.89915	2.08453	2.3166	2.44063	1.57831	1.49585	1.05362	0.733147	1.13847	1.30025e-05	8.35363e-05
5830428H23Rik	7.28682	6.71645	8.61543	7.45124	6.56684	8.70091	6.09077	5.31831	7.86829	6.59742	5.62249	6.1444	3.32681	2.61926	5.24997	0.000593502	0.00127118
5830428M24Rik	0	0	0	0	0.088398	0.140649	0	0.13085	0.182704	0.0574425	0.120994	0.731436	0.273669	0.945644	1.64076	0.00617423	0.00948612
5830433I10Rik	0.727719	0.432667	0.374452	0.430862	0.930372	0.923451	0.634272	1.45247	0.71729	1.20343	0.791228	2.39112	1.24958	0.41479	1.18218	0.18875	0.211904
5830444B04Rik	0	0	0.744682	0.0976034	0	0.312224	0.123684	0.120678	0.110334	0.277384	0.121595	1.00333	0.206864	0.186082	0.327398	0.846804	0.853392
5830454E08Rik	0.793545	1.94209	0.917672	1.1694	1.57535	1.81794	1.33364	1.25504	1.36869	1.10616	1.26077	2.63885	0.873399	1.26991	0.786381	0.356115	0.381465
5930403L14Rik	3.62379	3.25891	3.34113	3.90152	4.46689	3.94322	5.40538	5.98387	5.81159	7.45264	7.7245	12.692	6.9724	6.42725	9.3642	0.00850239	0.0125733
5930412G12Rik	0.243033	0.535636	0.385105	0.740167	0.847635	1.02484	0.941389	0.79931	0.762411	1.17513	0.433574	0.392566	0.270823	0.151967	0.119741	0.0354067	0.0456518
5930430L01Rik	0.574655	0.686872	0.316203	0.424531	0.548313	0.383588	0.513667	0.624963	0.635128	1.17571	0.716593	0.692516	0.327243	0.307918	0.700025	0.0857801	0.102241
6030408B16Rik	7.19642	5.78431	5.42234	5.65288	3.51793	2.64296	1.90036	1.29999	0.739636	0.544305	0.408841	0.274237	0.185605	0.0477528	0.0501015	3.36693e-05	0.000148411
6030419C18Rik	8.453	9.28594	6.99174	6.21372	5.16632	3.6559	4.04577	4.91155	4.70187	7.5097	6.23827	4.38343	3.09143	1.23623	0.956279	0.00470861	0.00746996
6030458C11Rik	11.63	10.6079	11.5236	8.88887	9.38321	9.19402	8.31753	6.2034	6.44136	7.27523	5.97023	6.47887	4.16445	3.43234	4.63206	4.14081e-06	4.44972e-05
6230400D17Rik	1.26553	1.13168	1.46731	0.913056	0.988039	0.719954	0.70925	1.09713	0.623762	0.910784	0.676205	0.851023	0.19121	0.345038	1.12991	0.0655901	0.0800342
6230416C02Rik	1.30365	0.98023	1.28655	1.3316	1.48547	0.95888	1.5246	0.697656	0.892282	0.633066	0.624111	0.924275	0.597864	0.442021	0.911374	0.0282303	0.0371437
6330403A02Rik	0.918482	0.860718	1.02286	1.29477	1.95022	1.56348	3.40294	4.32954	7.87349	12.5357	7.57644	5.94131	4.70322	2.97514	3.98873	0.00232009	0.00403053
6330403K07Rik	45.441	41.5023	34.3488	28.5544	19.922	14.4241	12.4926	10.1601	9.13126	7.31289	7.08149	4.37732	2.11108	1.5236	1.26058	0.000273875	0.000678802
6330408A02Rik	5.9489	5.60756	4.5986	4.5974	3.11108	3.17094	2.81963	2.30217	2.28268	2.67634	2.15198	2.14947	1.71041	1.39823	1.55457	0.000269606	0.00067022
6330416G13Rik	3.74335	3.70624	4.14221	3.28171	3.86315	3.26868	2.83808	2.69279	3.74195	3.5646	3.52348	2.91704	2.32402	1.29407	1.82113	0.000156255	0.000440157
6330418K02Rik	3.18757	1.32967	2.99493	0.960944	1.15064	1.82573	2.00889	1.15525	1.07993	1.48106	0.973898	2.55181	1.9733	1.70028	2.01784	0.660301	0.673419
6330419J24Rik	3.68177	3.20169	2.88586	2.25964	1.91778	1.3364	1.24991	1.63634	1.74843	1.45026	1.39234	1.08377	0.60275	0.363199	0.504289	0.000882404	0.0017689
6430411K18Rik	1.64496	2.11884	2.19634	1.33026	1.22248	1.45848	0.80834	1.19558	0.888575	1.00804	0.419647	0.0889245	0.125087	0.0193316	0.0808036	0.000149114	0.000424889
6430548M08Rik	3.102	2.75797	2.97856	3.44197	5.27132	5.8435	7.11723	8.59863	5.89843	6.80273	5.77475	7.14445	7.54897	5.93426	6.71727	0.00125812	0.002382
6430550D23Rik	0.895255	1.15716	0.333866	0.855316	0.968311	0.405976	0.469229	0.435015	0.902668	1.13086	0.921908	1.00358	0.414776	0.332159	0.860555	0.447095	0.471254
6430573F11Rik	3.71946	3.65265	3.57101	2.83657	3.36462	3.12746	2.42064	2.59846	1.65274	2.52981	1.46993	1.72469	0.964446	0.628734	1.44169	1.23536e-05	8.08795e-05
6430710C18Rik	0.0358369	0.0321271	0.083215	0.230688	0.204263	0.446968	0.241065	0.524324	1.40223	0.874502	0.866963	0.444139	0.355264	0.159523	0.354468	0.0169264	0.0233722
6530402F18Rik	0.622036	0.517002	0.409411	0.416463	0.748863	0.55979	0.644903	0.853962	0.740609	1.27109	0.82268	0.743877	0.602624	0.377309	0.351042	0.00981406	0.0143119
6720401G13Rik	21.7686	22.4873	22.4821	17.8743	20.6663	17.0088	12.671	19.1007	17.4722	26.5481	14.0744	15.6821	3.99469	1.78091	14.2417	0.0031201	0.00522157
6720468P15Rik	2.4131	1.87345	1.26048	1.80921	1.12659	0.901152	1.18641	1.3022	2.23834	1.67861	1.46655	4.37582	4.77712	3.20649	2.72375	0.0367777	0.047282
6720489N17Rik	3.26737	3.31033	3.17212	2.14693	2.94284	1.50966	2.27865	1.39476	0.825005	1.09744	0.625617	0.865372	0.399762	0.205604	0.342166	0.000239371	0.000611929
6820431F20Rik	27.5297	23.9798	24.7559	21.6988	21.5249	16.3328	15.9143	13.4696	13.9159	15.0785	9.78455	10.4909	4.92275	2.91587	7.04535	8.10924e-06	6.39286e-05
8030462N17Rik	6.25259	5.72105	5.94981	5.51504	5.39077	4.19573	5.35894	3.56872	3.22299	4.37659	3.26242	4.29314	3.5279	1.98873	2.81354	0.000834637	0.00168741
8430408G22Rik	7.8752	7.45819	10.3933	11.6234	15.5435	16.1945	15.7881	14.5639	22.4444	19.25	16.4983	29.79	7.6985	3.20526	3.30851	0.00138537	0.00259059
8430419K02Rik	1.70854	1.3111	1.205	0.839002	0.597513	0.737285	0.722617	1.52245	1.23884	1.0021	0.468919	0.593924	0.0885723	0.158656	0.14273	0.0117566	0.0168241
8430419L09Rik	8.72826	10.5942	11.5272	11.1097	11.4716	11.0079	8.98891	8.928	7.56713	10.1487	7.95439	14.3803	12.6564	14.856	23.0671	0.0104183	0.0151001
8430426J06Rik	0	0.151407	0.294894	0.815895	1.84257	3.18429	4.69133	1.52484	1.08821	0.394705	0.581627	1.1242	0.825581	1.42603	0.404419	0.706753	0.718226
8430427H17Rik	12.3502	10.2725	9.51171	7.96919	7.51696	5.3204	6.24498	4.77068	4.89944	4.99143	4.30947	3.98083	4.11487	3.72483	3.71451	0.00115957	0.00222342
8430429K09Rik	2.91648	3.11275	2.44522	2.27099	1.54053	1.83695	2.48463	1.99936	1.91326	2.41623	1.67753	1.56823	0.468476	0.645776	1.01112	0.00120628	0.00229909
8430430B14Rik	0.142526	0.438863	0.425924	0.49001	0.867632	1.22054	1.46116	1.04014	1.44538	1.25406	1.45853	1.16576	0.794342	1.17309	1.04891	0.00360613	0.00591073
9030025P20Rik	5.431	4.51019	4.69746	3.84873	4.29012	5.23689	3.89357	3.99176	4.15839	5.54157	3.8571	3.71852	2.12204	1.76602	3.29901	0.00138135	0.00258365
9030407P20Rik	1.8583	1.46476	1.20258	0.990853	1.58632	1.32878	0.89581	2.34342	2.02578	2.10849	1.19481	1.90532	1.17076	0.837218	1.45394	0.171983	0.19439
9030616G12Rik	0	0	0	0	0	0.641456	0.305264	0.282037	4.56807	1.50782	2.38197	2.4076	3.2166	1.37572	1.13693	0.0363556	0.0468001
9030617O03Rik	0.499458	0.893782	1.29092	0.94567	1.82782	2.51186	2.84738	2.86578	3.19544	2.55896	2.85777	5.09628	5.88063	6.28572	8.6869	1.40361e-05	8.63869e-05
9030622O22Rik	2.68484	2.99016	3.54764	1.45877	4.02111	2.38009	2.88293	3.43611	4.63696	5.52693	6.15844	8.41747	4.8452	4.01353	11.9982	0.0619062	0.0759628
9030624G23Rik	3.04173	3.08001	3.02172	2.32414	1.89018	0.957241	1.12934	0.598549	1.09001	0.950782	0.903283	0.557291	0.25861	0.162347	0.287716	0.000263503	0.000658037
9030624J02Rik	19.7511	19.1368	18.7464	16.6496	15.1427	15.1137	13.315	13.226	13.9581	12.2961	11.9556	12.8291	10.5716	9.5167	9.66041	1.80744e-05	0.00010024
9130008F23Rik	0.574221	1.07568	0.899189	1.54343	3.23015	2.91064	2.82731	2.46973	2.11686	1.60721	2.93925	5.51999	5.17231	4.29191	5.83524	0.005452	0.008499
9130011E15Rik	9.58957	8.78474	9.28995	7.34632	8.7247	6.09304	6.66892	6.95807	5.26429	7.32217	5.94061	5.89314	4.61396	3.49473	4.32326	0.000298005	0.000725368
9130019O22Rik	2.40709	2.02251	2.14465	1.9327	2.19868	2.00997	1.56968	1.32382	1.03189	1.56326	1.27131	1.09788	0.890552	0.636042	0.841482	8.98707e-07	2.32463e-05
9130023H24Rik	2.3092	2.02411	2.33666	1.81632	1.92108	2.17439	1.67835	1.82179	2.22059	2.23551	1.94016	1.80138	1.0656	1.1161	1.45871	0.000324045	0.000773766
9130204L05Rik	0	0	0	0	0	0	0.235499	0.219011	0	0	0.409359	7.23611	10.6973	46.5693	38.6337	0.000200561	0.000531765
9130221H12Rik	9.52063	8.73311	9.11752	7.3241	8.60654	7.81418	7.30959	6.4531	7.56	7.84062	7.08316	7.82275	5.47718	3.91206	5.16114	3.94777e-05	0.00016435
9130230L23Rik	0.159164	0.0713112	0.230934	0.167521	0.453972	0.4966	1.24905	0.718264	1.5299	1.63217	1.24836	2.08087	3.05081	3.79108	5.18135	1.94864e-06	3.17956e-05
9130401M01Rik	34.0404	31.924	31.609	29.771	26.792	28.8756	21.6459	21.1627	19.6165	20.9103	20.6586	17.9766	17.3104	12.2487	10.3609	6.23352e-07	1.94508e-05
9130409I23Rik	0	0.0519669	0.0336386	0.0607636	0.0412092	0	0.0324707	0.153953	0.885127	3.37674	1.10789	4.48751	8.86505	5.10113	0.0522005	0.0323304	0.042046
9130409J20Rik	0.230298	0.131386	0.680662	1.00181	1.73982	3.58499	8.61991	12.4131	22.4832	17.5316	21.5943	38.1134	40.9512	33.5773	37.1018	2.41242e-05	0.000119023
9230102K24Rik	0.638248	1.02059	0.476079	0.336469	0.455652	0.310631	0.51106	0.0483741	0.179773	0	0.0446838	0.13493	0	0	0.122588	0.00740184	0.0111315
9230110C19Rik	8.11799	5.88415	6.90046	3.96233	3.20523	2.40114	3.37056	2.51877	2.40205	2.54368	1.73461	1.80556	1.07765	0.481573	0.58459	0.00319683	0.00533344
9230112J17Rik	0.0649751	0.136139	0.106263	0.119704	0.153861	0.0258666	0.462631	0.460938	0.708831	0.768017	0.722568	0.769673	0.580229	0.712152	1.03703	1.2085e-05	7.97702e-05
9330020H09Rik	0.687433	0.846074	0.642815	0.57763	0.487682	0.743072	0.502735	0.38196	0.839868	1.00441	0.616066	0.590168	0.600205	0.385727	0.581816	0.495757	0.517934
9330104G04Rik	1.2997	1.32441	0.882098	0.580374	0.584188	0.549885	0.69357	0.740851	1.02683	0.573809	0.685738	0.410826	0.23179	0.594383	0.0617446	0.0495625	0.0619862
9330133O14Rik	4.18	4.46926	3.80501	3.82976	3.91297	3.65979	3.89901	6.28071	5.32484	4.57442	4.28364	3.96217	1.54669	1.78166	2.39187	0.000197713	0.000525145
9330151L19Rik	4.47706	4.91412	3.95036	4.09949	3.59211	4.24349	2.7657	2.97788	3.12667	5.14506	3.21354	4.03076	1.22442	1.35456	4.17694	0.0379442	0.0486535
9330158H04Rik	0.666265	0.568694	0.813207	1.0968	1.04023	1.35564	2.24133	1.45427	1.83935	1.46144	1.27512	0.756431	1.13324	0.745083	0.36174	0.0328195	0.0425801
9330159F19Rik	1.13705	1.04577	1.41966	2.05907	1.91646	1.61267	1.75699	1.40279	1.50962	1.48986	0.690856	0.644056	0.554348	0.348226	0.111954	0.00480917	0.00760622
9330159M07Rik	0.653488	1.00675	0.757849	0.840896	0.554997	0.801206	0.70455	0.484844	0.866358	0.782657	0.648375	0.472196	0.257717	0.0662608	0.505102	0.00472034	0.00748525
9330162012Rik	1.69107	2.92508	3.97154	4.8422	6.33702	7.67395	5.20252	11.3172	5.81567	7.95596	5.89929	6.51918	4.85099	3.44325	4.76852	0.0929154	0.109982
9330182L06Rik	2.31485	2.29179	2.29289	2.74678	2.01088	1.42763	2.22923	1.09663	2.198	1.87358	1.32644	1.77269	1.08574	0.704467	1.47586	0.0138733	0.0195311
9430008C03Rik	10.6727	8.32853	10.1273	8.60136	8.37687	8.86716	4.12869	6.56752	5.02565	7.54312	4.37659	3.75816	1.55786	0.861494	1.87592	2.60124e-06	3.63505e-05
9430015G10Rik	20.9106	17.6781	17.8289	13.0517	12.6264	10.3869	6.62774	4.45864	6.33638	6.16433	5.28656	3.98702	1.91755	1.32699	2.37921	1.34676e-05	8.48729e-05
9430016H08Rik	24.5974	24.5874	22.3263	24.0447	18.3535	19.3121	19.4171	19.3285	19.1439	18.7226	16.19	15.3268	13.0853	11.5281	10.5267	7.52213e-05	0.000257554
9430020K01Rik	7.87851	9.8128	9.83073	10.2909	10.5291	8.62826	8.44171	5.56994	6.58627	7.94461	5.75531	6.22798	4.22053	2.41636	3.36993	1.22179e-05	8.02722e-05
9430023L20Rik	37.0767	33.5506	32.8205	33.9949	32.4269	38.5851	32.2315	31.9518	31.7232	26.0551	32.4966	33.8007	30.6652	26.4857	22.0993	0.00612707	0.00941881
9430038I01Rik	11.6185	10.8709	10.7544	13.6215	12.3006	13.6849	10.9702	9.06656	7.75701	6.82422	7.31963	8.73263	8.89832	6.59277	6.95848	0.000428603	0.000971236
9430065F17Rik	0.754785	0	0.216778	5.68285	0.55498	5.64882	4.95911	0	0	0	4.36951	0	18.6191	0	2.79011	0.257366	0.282184
9430078G10Rik	1.82668	1.98533	2.40358	1.71555	2.14943	1.18401	1.71492	1.1462	0.963357	0.925324	0.708866	1.13242	0.584594	0.268049	0.73098	0.000481035	0.00106738
9530027J09Rik	2.16668	1.85328	1.70312	2.03089	1.6616	2.19124	1.42014	1.73565	1.05162	1.7408	1.27492	1.4145	0.630324	0.77298	0.989936	7.81874e-05	0.000264119
9530034E10Rik	0.10079	0	0	0.139367	0.57764	0.903208	0.427371	1.04007	2.28695	0.935455	0.892498	0.497005	0.220785	0.423201	0	0.045622	0.0574377
9530068E07Rik	81.5373	85.7222	90.9098	87.8406	84.5913	72.2972	70.509	64.2838	71.3832	83.1595	63.7636	59.4732	46.9008	33.9419	32.1238	7.15636e-06	5.98806e-05
9530077C05Rik	2.34083	2.16592	2.26553	3.12487	1.86999	1.74899	1.48195	1.59688	1.77937	1.97145	1.81206	1.13523	0.899846	0.396814	0.555019	0.000219365	0.000570398
9530082P21Rik	0.146855	0.146612	0.208647	0.102318	0.440005	0.442646	0.603807	0.79922	1.07791	1.26414	0.624579	0.918224	0.400401	0.322851	1.26996	0.00838017	0.0124198
9630033F20Rik	3.68882	3.67388	3.87659	3.75953	5.31385	4.65653	4.4274	4.27948	5.26838	5.27468	4.91623	7.01106	8.40757	7.29929	8.65636	7.31321e-05	0.00025261
9830147E19Rik	1.14515	1.21325	1.07695	0.863594	1.07974	1.03446	0.903649	0.758688	0.807148	0.669449	0.581684	0.678435	0.494766	0.522863	0.829895	0.00045357	0.00101673
9930012K11Rik	5.11587	4.41667	3.06792	3.17235	2.27031	5.16845	5.48906	11.9657	5.12648	5.41373	3.10366	3.61061	2.6332	2.48084	1.38945	0.097141	0.114629
9930013L23Rik	0.193183	0.335324	0.312975	0.671865	0.713439	0.763095	1.16083	0.985531	0.913104	1.34167	1.13917	1.31494	0.539512	0.276228	0.238029	0.00011471	0.000348036
9930014A18Rik	2.88511	2.62051	1.94307	1.99603	2.40943	1.96337	2.52733	1.98752	2.55736	2.38555	2.38427	2.93511	2.87438	2.01524	2.85461	0.570169	0.586863
9930021J03Rik	7.17009	6.46371	6.65053	6.67311	6.85902	5.73834	6.2862	5.72807	5.12562	5.18586	3.6158	4.10628	3.31953	3.57704	3.45801	0.000141383	0.000408152
9930104L06Rik	7.24033	6.55973	6.34013	6.44385	5.65282	4.95446	4.73601	3.96218	4.53639	5.39966	3.78684	4.05643	2.95593	1.73627	2.94401	2.94803e-05	0.000136157
a	0.666531	0.493639	0.256734	1.07546	0	0.127489	0.373347	0.116963	0	0.103167	0	0	0	0	0.0974785	0.0775621	0.0932706
A030001D20Rik	3.59101	3.08759	2.78645	2.77418	1.88003	3.03336	2.38269	1.51799	2.23976	2.52827	2.51511	2.09718	1.30359	1.19553	1.74584	0.00245371	0.00423081
A130010J15Rik	3.78124	3.32671	3.94316	3.02867	3.52659	3.32934	3.35917	3.31965	3.02316	2.40907	2.4524	3.4793	2.42043	1.61453	1.88866	0.000785445	0.00160745
A130077B15Rik	1.75067	1.41405	1.33627	2.12472	1.67754	1.74586	1.21963	1.75287	1.03155	1.54671	0.925014	1.30891	0.681222	0.356307	1.31994	0.00936162	0.013709
A230020J21Rik	1.53799	1.47099	1.19055	1.36462	1.6066	1.04603	1.0729	0.581034	0.876072	1.27485	1.30715	0.674551	0.49415	0.381568	0.461236	0.000565647	0.00122209
A230045G11Rik	18.9872	23.7021	19.6865	21.3021	13.5406	14.9949	13.5063	10.204	12.5309	12.8998	9.77384	9.68328	6.65049	4.79875	9.86979	0.000221567	0.000575235
A230046K03Rik	8.08539	7.91117	7.53629	7.69324	6.87088	6.37327	7.09727	3.78415	5.21863	4.86606	3.85389	4.63039	2.59539	2.39707	3.61878	4.42598e-05	0.000177239
A230050P20Rik	3.68981	5.39312	5.27901	5.4994	5.4599	4.45446	5.33803	6.83088	7.12045	9.58864	6.25831	5.11467	2.08192	1.94186	3.63396	0.00139012	0.00259803
A230056P14Rik	0.539551	0.855212	1.34876	0.830408	0.532892	0.329712	0.465284	0.484667	0.409166	0.232129	0.203437	0.286652	0.230526	0.356183	0.48426	0.0376471	0.0482965
A230057D06Rik	1.49565	1.17135	1.01087	1.05498	0.773616	0.523444	0.426861	0.491605	0.375348	0.684938	0.21341	0.37576	0	0.0233692	0.12261	0.000238998	0.000611347
A230065H16Rik	0.580616	0.429833	0.419308	0.442515	1.13066	0.695741	0.81351	1.08638	1.89731	1.43645	1.0641	0.357629	0.132744	0.103037	0	0.0077805	0.0116231
A230070E04Rik	4.41334	2.80892	2.25125	1.28294	1.31562	0.506679	0.80241	0.634016	0.970181	0.862237	0.87747	0.824046	0.398259	0.204957	0.671674	0.0347641	0.0449024
A230072C01Rik	3.0035	2.23314	2.26808	2.24541	2.00635	2.1374	1.73075	1.18532	1.24579	2.20327	1.26591	1.72494	0.99979	0.823994	1.37426	0.000838614	0.00169443
A230083G16Rik	3.94414	3.2267	3.87779	3.15301	3.44972	3.48599	1.85794	2.08567	1.38059	4.63826	1.87766	1.91205	1.48209	0.96304	6.65174	0.392938	0.417931
A230103J11Rik	1.92634	2.5532	1.47879	1.75321	0.234737	1.11409	1.61759	0.336069	0.948969	1.48679	0.625985	0.473785	0.349926	0.408626	1.52502	0.220637	0.244847
A2m	0.278891	0.173596	0.137208	0.0895317	0.136856	0.0121136	0.372894	1.84009	0.0740338	0.0600916	0.0105305	0	0.0119752	0	0	0.466201	0.489699
A330009N23Rik	2.0029	1.78811	1.31083	2.44329	1.67863	1.40694	1.78115	1.29823	0.94633	0.84464	0.556354	0.435968	0.249453	0.231312	0.415693	0.000920853	0.00183571
A330021E22Rik	1.36334	1.35144	1.32002	1.48656	1.79794	2.63572	3.20683	4.27643	4.56623	3.81989	5.40419	6.63247	4.3809	2.73401	6.03314	0.00101988	0.00199671
A330035P11Rik	0.889085	1.14578	0.651441	0.70762	0.548961	0.415286	0.910249	0.761192	0.609803	0.757596	0.815587	0.820448	0.452502	0.332444	0.454333	0.0385881	0.049372
A330040F15Rik	0.168871	0.302063	0.652704	1.13131	1.4499	0.960509	1.2619	1.96855	1.99763	0.996169	1.76464	1.66559	0.374292	0.241198	0.100556	0.00120719	0.00230029
A330048O09Rik	0.944217	1.25772	1.09059	0.89062	0.684311	0.542425	0.396639	0.372507	0.348946	0.219144	0.576481	0.464961	0.647572	0.20111	0.103338	0.00219402	0.00384245
A330069E16Rik	1.51111	0.404544	0.875036	0.401958	1.08551	1.29324	0.169347	1.03853	0.521323	0.913926	0.591621	0.148974	0.41737	0.387787	0.46945	0.149205	0.17021
A430005L14Rik	32.4338	29.9234	27.9206	29.1208	29.2804	30.0491	24.8811	23.9374	19.6596	22.3701	25.5033	26.8622	19.7608	16.5098	14.4373	9.60901e-06	6.99428e-05
A430033K04Rik	6.16863	5.02801	4.71706	5.71155	4.66773	4.27231	4.7521	2.70047	3.32334	2.82547	2.85853	3.31153	1.46003	0.999384	1.55481	1.71579e-05	9.72415e-05
A430035B10Rik	0.735836	0.964968	0.756106	0.979582	0.684516	0.641016	0.983684	1.08331	0.948688	1.2408	0.916132	0.782114	0.819157	0.656603	0.79086	0.0444209	0.0560555
A430046D13Rik	2.8468	2.85904	2.5028	1.77231	2.27755	2.1544	1.64404	2.15174	1.74343	2.69364	2.49461	3.06405	1.10176	1.14734	1.77986	0.0206912	0.0280373
A430057M04Rik	0.46841	0.405928	0.253596	0.362738	0.21388	0.761187	0.41332	0.862916	0.365329	0.979439	0.378824	0.700328	0.89957	1.00977	1.37525	0.00542044	0.00845372
A430088P11Rik	0.10397	0.311581	0.579239	1.0248	1.42509	1.50057	1.08824	1.40314	1.24161	1.33749	0.998027	0.958172	0.696377	0.596574	0.816799	0.206636	0.230525
A430105I19Rik	0.96627	1.00966	1.50099	1.68628	3.00522	3.47176	2.91496	5.91283	4.64196	8.39897	4.68461	4.60627	4.10294	2.38371	3.22632	0.00612079	0.00941174
A4galt	1.94782	2.96877	4.66011	5.07968	8.89701	9.72206	11.7085	14.9983	15.078	20.5467	11.9755	15.1244	10.1208	6.68502	7.69527	0.000483063	0.00107171
A4gnt	0.0189709	0.136324	0.247518	0.53574	2.80171	2.72151	6.42425	7.24951	13.5981	14.1569	18.4123	55.4346	42.9601	34.0866	66.2354	0.00148784	0.00275498
A530020G20Rik	2.41089	2.6684	3.27199	2.30517	2.1533	2.8494	4.28533	3.95196	3.85127	5.41257	3.09099	4.26108	0.550412	0.78169	7.28742	0.285889	0.31091
A530054K11Rik	1.97475	1.59988	1.77644	1.60492	1.61977	1.0859	1.85862	0.927493	1.07153	1.13149	1.1535	1.19177	0.97006	0.843042	1.0264	0.0156542	0.0217924
A630001G21Rik	0.902906	0.949473	0.80193	0.519824	1.01157	0.908942	0.534106	0.801989	0.807483	1.1485	0.927325	0.990893	0.252055	0.224989	0.504409	0.0030523	0.00512249
A630007B06Rik	7.74869	7.03975	7.71346	7.97977	6.76722	6.18423	7.58117	5.09903	5.52978	5.44202	4.32333	5.80989	3.54591	2.53617	3.59024	0.000103701	0.000324
A630066F11Rik	1.05381	1.84392	1.00028	1.51618	1.43694	1.25158	1.44978	1.57519	1.74718	1.24979	1.31443	1.18135	0.53156	0.821651	0.815134	0.00574439	0.00888651
A630072M18Rik	1.91974	2.18064	2.07236	1.90622	2.00465	1.7941	1.68931	1.51726	1.79323	1.74112	1.37075	1.68698	1.25136	0.743272	0.733247	9.99879e-06	7.17077e-05
A630076J17Rik	0.354968	0.525346	0.136663	0.127562	3.43034	2.44714	9.67568	9.46016	17.3744	12.8518	26.5842	7.34142	0.129833	0	0	0.000720914	0.00149593
A630089N07Rik	1.46978	1.16002	0.883232	0.876338	1.11699	0.688434	0.681924	0.431263	0.324797	0.165496	0.149167	0.225114	0.366913	0.108905	0.708828	0.000945174	0.00187509
A730011C13Rik	6.68897	1.18014	10.3655	0.983984	0.972765	9.24396	0.651135	7.50346	8.05991	8.84569	0.576367	1.73402	4.0513	2.3605	4.94564	0.919522	0.92226
A730017C20Rik	5.92376	7.15574	6.12527	5.12814	4.28516	2.85053	2.95194	3.44017	4.03062	3.48218	2.5563	1.41718	1.17421	0.340445	0.533581	0.000386728	0.000891581
A730017L22Rik	2.59936	2.13271	2.47366	1.80654	2.26083	2.68742	1.95981	2.43196	2.20931	2.61366	1.78093	3.0746	1.24847	1.02108	1.92267	0.0147612	0.0206654
A730056A06Rik	1.78324	1.36277	1.29435	1.0289	1.09937	0.771706	0.657627	0.535796	0.334486	0.69612	0.362712	0.418856	0.140298	0.183443	0.178835	8.00666e-05	0.000268253
A730063M14Rik	24.4364	29.421	18.1596	23.6062	7.19308	23.1158	14.6728	20.4248	14.8702	9.58721	10.7069	10.2605	4.68311	6.49374	6.15326	0.00713124	0.0107773
A730090H04Rik	0	0	0.353593	0.284379	0.867479	1.22724	0.569008	1.47403	0.400287	0.788808	0.132724	0.166948	0.188162	0	0.0304442	0.309017	0.334375
A730098P11Rik	5.33784	5.18712	5.84335	5.80393	5.00215	5.17731	4.34138	3.64383	3.66032	3.50242	3.31805	3.26829	2.45841	1.67732	1.67579	8.03955e-08	9.20939e-06
A830010M20Rik	1.40506	1.47716	1.27014	1.38857	1.05194	0.920305	1.0287	0.776018	0.997775	1.10818	0.850638	1.06395	0.528585	0.451311	1.4406	0.0901123	0.106935
A830018L16Rik	6.46167	8.34132	7.70093	6.98949	4.83325	2.91134	2.09901	1.61978	1.89611	0.949404	0.949469	0.855788	0.399545	0.293723	0.168062	3.38302e-05	0.000148971
A830019P07Rik	0	0	0	0	1.10478	0	0	0	0	0	0	0	0	0	0	0.506631	0.525318
A830035O19Rik	2.90928	2.95701	2.95863	2.68268	3.77804	2.77043	3.62706	4.56359	3.20808	3.71546	2.83621	2.24847	2.60334	1.58025	2.69966	0.0924482	0.109467
A830049F12Rik	1.00053	1.47237	0.767697	1.64219	0.976607	1.54455	1.30683	2.09308	1.47861	0.926352	0.487553	0.984161	0.181571	0	1.29355	0.128439	0.148126
A830080D01Rik	5.52778	4.26982	4.48144	3.64436	3.35958	2.57337	2.86366	1.90576	2.62845	2.67665	2.34197	2.08308	0.850408	1.10164	1.8401	0.000517195	0.00113388
A830082K12Rik	2.75816	2.0601	2.18145	1.6991	1.58119	1.20644	1.55931	1.03569	0.616997	1.12458	0.659493	0.571966	0.206589	0.199258	0.355783	0.000340543	0.000804603
A930001A20Rik	0.0859505	0	0	0.0452742	0.0613264	0.292706	0.617189	0.410541	0.869502	0.344817	0.968945	1.31445	1.59851	2.19736	2.36737	3.00474e-06	3.89231e-05
A930001C03Rik	0.16494	0.195154	0.255127	0.309903	0.313922	0.187617	0.332305	0.757558	0.50042	0.622219	0.642037	1.15202	0.689429	0.188492	0.442168	0.0137601	0.0193897
A930003A15Rik	0.627168	0.1121	0.145386	1.12124	0.550706	0.624962	0.862785	0.843883	1.0528	1.80985	0.700243	0.30924	0.891407	0	0	0.146373	0.167251
A930004D18Rik	4.31049	2.8393	3.24657	3.25196	2.82277	3.2515	2.41698	1.61329	2.49035	1.99644	1.8013	1.33923	0.979081	0.659004	0.751113	1.6709e-05	9.58649e-05
A930005H10Rik	4.00664	4.4485	5.85707	7.8805	6.66098	8.28809	6.90695	9.09507	7.89691	7.20028	8.96167	8.10064	8.86595	5.82914	5.0058	0.137646	0.157922
A930006K02Rik	2.03286	2.96272	1.92423	2.07533	2.5312	1.37445	0.931821	1.36508	1.45718	1.63211	0.903718	1.36589	0.509058	0.55241	0.32629	0.000205184	0.000541043
A930007A09Rik	0.953231	0.983228	1.19006	1.05198	0.826981	0.538841	0.732384	0.920862	0.835418	0.823789	0.675646	0.522806	0.354332	0.136653	0.19162	0.000439338	0.000991159
A930012L18Rik	2.02732	1.49666	1.76288	1.10852	0.576188	0.943001	0.606182	0.838861	0.288716	0.756678	0.287327	0.33353	0.200799	0.174298	0.223784	0.00216149	0.00379218
A930012O16Rik	0.752179	0.521582	0.483715	0.445715	0.240547	0.477454	0.28096	1.14768	1.15327	0.699578	0.899492	0.7414	0.0922156	0.571495	0.369952	0.0391122	0.0499667
A930013F10Rik	2.91424	2.57778	2.07234	2.98232	1.91582	2.55877	1.5363	1.66623	1.99413	1.96852	1.47244	1.4813	0.630144	0.48618	1.39491	0.000135568	0.000395387
A930024E05Rik	1.24684	1.06662	1.07775	1.15594	0.660162	0.853874	0.617701	0.462424	0.971976	0.676176	0.483518	0.572359	0.129104	0.199312	0.52264	0.000798815	0.00162651
A930028N01Rik	0.136093	0.182327	0.551909	0.505653	0.195221	0.542877	0.838902	0.792125	0.268301	1.45683	0.399756	0.53677	0.0752685	0.116499	0.0605466	0.029588	0.0388092
A930033H14Rik	1.27576	1.19323	0.771918	1.07796	0.793883	1.06689	0.78386	0.986107	0.878766	1.02762	0.583147	0.448575	0.292336	0.105226	0.268766	0.000432518	0.000978922
A930035D04Rik	2.8889	3.22591	2.67694	2.51158	1.46923	1.78804	1.61967	1.74521	1.2317	1.62128	1.43663	1.32958	0.456975	0.402882	0.529395	0.000167299	0.000463007
A930041C12Rik	1.22335	0.616644	0	0	0	0	0	0	0	0.485203	0.170257	0	0.380102	0	0	0.62013	0.635026
AA386476	1.79205	1.71207	1.04115	1.37136	1.20811	0.7539	1.00468	1.07554	1.04198	1.45774	0.879148	0.703032	0.435174	0.395036	0.684638	0.0106339	0.0153821
AA413626	1.02583	0.886896	0.386353	0	0	0.40471	0.764207	0	1.00889	3.13744	0.330405	0	0.362522	0.571243	1.11496	0.683601	0.695917
AA414768	2.22355	2.26576	2.85579	3.57477	2.0154	2.63486	1.77527	1.32455	1.52787	2.57624	1.71804	1.76209	1.04923	0.636551	0.515362	0.000431213	0.000976361
AA415398	0.949301	1.0324	0.534619	0.844943	0.450247	0.619023	0.935346	1.2234	1.04937	1.0465	0.479695	0.73818	0.736497	0.123587	0.881521	0.268674	0.293665
AA465934	2.6482	4.88594	1.70196	2.61317	2.86736	1.34773	0.845155	1.15942	0.371894	0.346574	0.364934	0.368919	0.398927	0.630297	1.22005	0.00227897	0.00396769
AA467197	0.379692	1.12003	3.06811	10.5272	48.8758	85.4641	130.703	63.1801	95.2885	51.79	101.337	131.465	231.736	110.322	53.2623	0.017309	0.0238622
AA474331	5.51182	5.15484	5.20781	4.8134	2.78101	1.26121	1.85278	1.84191	2.17302	2.56205	2.06648	2.44429	0.404905	0.392297	1.5411	0.00352273	0.00579385
AA986860	4.55929	7.22797	11.0976	12.731	22.4899	20.8211	23.6977	25.0302	21.8769	19.9917	20.9511	24.3231	24.5832	22.6221	23.2562	0.00821332	0.0122015
AA987161	1.89421	2.17738	2.37713	2.19005	2.03029	1.47727	2.29042	1.37742	1.85578	1.44839	1.6295	2.07796	1.32779	1.39011	1.38319	0.0339105	0.043911
Aaas	33.9393	28.0377	27.4825	24.6116	23.0475	21.28	15.1798	10.5347	12.4087	14.5336	10.4083	10.4428	8.17818	5.92047	6.78455	2.47902e-06	3.54065e-05
Aacs	16.1904	17.1181	21.485	24.8309	35.1705	36.9126	35.4315	25.0284	20.7553	21.0147	22.2403	16.5939	34.1776	21.0948	23.2293	0.866791	0.872438
Aadac	0.137966	0	0.160079	0.24247	0.328344	0.261144	0.154661	3.41569	2.49352	4.1144	6.98654	20.3258	9.59743	9.31022	12.1173	0.0235707	0.0315882
Aadacl2	0	0	0	0	2.08573	2.79306	5.04325	5.19598	2.14703	3.49541	0.980238	1.23305	1.1512	0.367868	0	0.0358417	0.046195
Aaed1	23.8808	25.6245	25.6583	28.7329	26.9563	20.844	27.9269	24.9084	28.5676	23.6084	21.4156	30.4959	15.5731	12.4933	14.4613	0.000175391	0.000480387
Aagab	12.6709	14.0863	15.9451	14.8969	17.0524	16.3545	17.7299	18.2655	16.4614	18.1052	16.3991	18.127	14.6608	14.9251	16.0778	0.0118779	0.0169731
Aak1	2.17703	1.8921	2.36862	1.73846	1.4062	0.985743	1.71237	0.732326	1.17123	0.874839	0.882843	0.715551	0.640552	0.552251	1.03064	0.00762181	0.0114206
Aamdc	21.4466	22.4665	23.3644	26.4166	20.1906	25.8805	27.5494	29.6524	25.4152	21.3142	25.0306	22.4038	23.4591	18.9278	13.5395	0.0444031	0.0560371
Aamp	129.18	124.189	130.285	121.881	118.091	122.726	106.42	113.698	93.0559	91.6062	93.3973	94.3001	87.7036	74.8863	71.1446	3.85104e-06	4.33506e-05
Aar2	15.1091	14.8225	15.9813	12.0807	14.3475	14.3801	12.0935	13.3238	13.3434	9.82051	11.0806	12.0944	9.99659	8.34339	8.35354	0.000172393	0.00047418
Aard	6.02947	6.30047	4.15759	5.11046	4.24046	4.86101	6.22047	3.94156	4.4796	4.11301	5.22501	4.43999	3.25074	0.862226	0.470237	0.000745617	0.00153847
Aars	53.7698	54.8612	48.2907	45.1374	44.4121	44.0348	34.3702	36.4324	39.5665	45.6032	42.3816	48.6846	43.3491	35.244	39.0425	0.0314791	0.0410276
Aars2	9.7323	10.6836	10.239	8.53525	7.89225	6.92529	6.17023	5.03983	5.57421	6.76546	6.29052	5.34167	5.02699	5.09004	5.93878	0.000243214	0.000619027
Aarsd1	44.8539	46.7019	45.8873	37.0588	39.999	33.1856	25.4949	22.475	22.4371	24.9143	23.9709	23.1289	22.2591	19.556	17.8053	2.09371e-06	3.28881e-05
Aasdh	6.10679	4.38103	4.84187	5.24821	5.29833	5.75092	3.68465	3.63984	4.79917	4.72648	3.35962	4.039	1.45258	1.49226	3.14868	8.39473e-05	0.000277392
Aasdhppt	16.7049	15.8427	14.4382	16.4841	16.3599	13.2563	14.5262	12.3293	11.3522	10.1528	10.3216	9.58211	10.0367	6.34786	7.97796	0.000102079	0.000320436
Aass	0.687812	0.296733	0.575767	0.545889	0.351239	0.388564	0.478202	0.439558	0.339083	0.449469	0.283562	0.611178	1.55035	3.5037	4.01209	3.81733e-05	0.00016066
Aatf	23.6994	22.7814	23.9556	21.8706	20.3596	19.1051	13.9229	14.1685	12.9356	11.8034	11.4789	11.288	8.52101	7.59502	7.35843	2.39438e-08	7.75364e-06
Aatk	3.42445	4.07179	4.01443	4.06851	3.21307	2.38765	2.90237	3.28416	3.42995	4.67194	3.32221	3.6882	1.36356	0.528681	1.34842	0.000179905	0.000489804
AB124611	1.18768	1.64458	1.69717	1.81943	2.08854	2.99146	1.93457	2.89135	1.49653	1.82024	2.38932	3.78465	2.64073	2.65678	1.96325	0.423268	0.44773
Abat	12.5138	10.5522	9.37425	8.43215	6.65128	4.34911	5.04685	3.12756	4.14713	3.85647	3.47401	1.95809	1.5693	0.772435	0.935007	0.000286696	0.000703539
Abca1	2.60505	2.28552	2.8946	2.86333	2.4264	2.03703	2.45086	1.85412	1.57087	2.17225	1.81959	2.64792	0.923227	0.54556	1.01031	8.36323e-05	0.000276843
Abca12	0.00586409	0	0.0409271	0.0794215	1.36198	2.6469	3.49204	4.77637	3.07027	3.34624	1.1574	1.87621	2.16866	0.484769	0.00532539	0.0137912	0.0194286
Abca2	4.339	5.11216	4.99278	5.15204	4.93295	3.97428	4.42887	4.34186	5.17148	7.43771	5.63286	7.15655	5.47134	4.98101	8.44682	0.189299	0.21245
Abca3	6.46166	8.00078	8.72091	7.45089	9.97886	9.08416	12.0488	10.889	12.7222	12.921	13.7729	14.6578	11.5781	10.207	12.9264	0.000179214	0.00048863
Abca5	1.74004	1.24465	1.52541	1.3903	1.18939	0.961336	1.42289	1.59096	1.35217	1.3428	1.2958	1.74812	0.735773	0.546275	0.921725	0.00185741	0.00333088
Abca7	2.80414	3.29763	3.70023	4.08331	5.09565	6.13104	4.48713	5.33132	5.22181	6.18167	4.72751	5.77383	6.73242	4.34946	6.92434	0.0727138	0.0879554
Abca8a	0.141303	0.476546	0.521584	0.865657	1.50177	1.43578	3.63983	4.13243	3.57156	3.88422	3.21693	5.17659	1.795	1.4502	1.6547	2.13102e-06	3.31312e-05
Abca8b	0.429243	0.352782	0.415662	0.536419	0.68539	0.557065	2.93323	1.59984	2.19233	1.52091	1.58677	1.27583	0.53109	0.406038	0.673534	0.000159605	0.000447632
Abca9	0.535305	0.483027	0.781443	0.886852	0.839134	0.919748	1.41761	1.20174	1.61442	1.47078	1.45365	1.2007	0.812455	0.381021	0.610226	3.61875e-05	0.000155251
Abcb10	12.3119	13.4939	14.5092	13.6267	15.5826	14.1798	13.0308	11.9125	10.9291	10.2215	10.3628	10.0578	11.6739	10.0343	11.5956	0.00131079	0.00246697
Abcb11	0	0.0107506	0.0139051	0.0374462	0.101748	0.0945586	0.2414	1.33379	0.742355	0.352639	0.466063	0.302362	0.29364	0.164678	0.0759372	0.0156865	0.0218319
Abcb1a	0.431275	0.479478	0.367402	0.333045	0.490459	0.492652	0.663537	0.511217	0.866952	1.05198	0.718707	0.811932	0.4666	0.453248	0.333509	0.00120878	0.00230203
Abcb1b	0.711393	0.475797	0.518723	0.610814	0.673523	0.843117	0.677837	1.123	0.530182	0.636535	0.390984	0.656857	0.325113	1.08789	0.279337	0.849781	0.85629
Abcb4	0.350471	0.246495	0.230201	0.131766	0.151352	0.0172192	0.0420731	1.10338	0.0978408	0.0853445	0.0876307	0.0451315	0.0569285	0	0.0827714	0.625503	0.640217
Abcb6	8.29065	7.95439	7.73106	6.48217	6.91941	8.22936	8.4714	9.27817	10.1521	8.82438	8.8741	12.995	16.8824	16.6794	14.6274	3.21042e-06	4.0075e-05
Abcb7	5.10939	4.71102	5.50212	5.1122	5.44831	5.2826	5.2861	3.23608	4.63923	3.56629	4.28177	5.07916	4.50532	4.16167	5.09627	0.0782481	0.0940418
Abcb8	17.9373	18.353	18.0764	16.5366	18.7284	18.3612	18.0527	17.3466	16.3612	16.6262	17.4998	18.3013	15.5686	12.4722	16.9933	0.0114176	0.0163861
Abcb9	0.415859	0.692029	1.0206	0.997721	2.38224	2.28029	3.66152	5.23219	6.75779	7.49056	7.2866	9.28337	9.34702	11.7669	15.4769	8.72211e-06	6.63703e-05
Abcc1	5.93884	6.78921	7.62193	8.31548	10.0869	8.9002	7.62922	8.85221	8.19069	10.7695	7.43581	10.6145	8.45547	8.29132	11.121	0.385764	0.410845
Abcc10	3.95243	3.32228	3.43864	2.56264	3.53455	3.23121	3.36698	4.87252	5.12617	7.19603	4.71744	5.4655	2.67814	1.99868	6.72697	0.104274	0.122207
Abcc3	1.20474	1.46715	1.99492	2.68818	6.69719	6.26409	12.8548	15.3316	21.5955	14.2036	18.9688	43.4487	45.2829	43.894	41.7234	2.64633e-05	0.000126523
Abcc4	2.21304	2.51331	2.48946	2.87645	3.61885	2.50637	2.82396	2.46189	2.25102	2.06095	2.2167	2.79699	3.43948	2.75419	3.13078	0.101856	0.11969
Abcc5	29.7447	29.5135	28.6616	22.41	17.1857	15.3606	16.3535	14.8087	16.492	20.5288	14.4875	15.8779	8.87013	9.10296	13.9334	0.00382918	0.00623077
Abcc8	2.49752	2.34516	2.10887	1.80114	2.00103	1.77628	1.74431	1.24508	2.48943	2.03218	1.77741	1.65947	1.90111	1.03225	1.99155	0.271438	0.296474
Abcc9	12.7691	19.3217	20.7387	17.6932	12.0648	8.37984	11.1078	8.43254	9.93178	12.6167	8.52	7.32648	3.86485	2.5271	3.57217	0.00108105	0.00209456
Abcd1	10.6867	11.7302	10.8467	11.3376	10.533	10.8846	10.4286	9.08535	8.18866	8.94863	8.28492	6.69656	5.1624	2.55473	3.50717	1.17523e-06	2.57514e-05
Abcd2	1.21156	0.985009	0.729335	0.812774	0.53322	0.42481	0.683178	0.992959	0.459339	0.292796	0.258644	0.486543	0.140064	0.0848358	0.0650203	0.0091898	0.0134797
Abcd3	25.6842	29.629	31.1325	31.769	40.8148	43.5235	46.4138	58.0894	66.912	54.1257	57.1567	75.5143	82.0934	88.5171	96.2871	2.96596e-06	3.87161e-05
Abcd4	5.50825	5.12888	5.101	4.87134	5.25128	5.06129	3.86729	5.4021	5.495	7.52404	5.39513	5.42511	4.40799	4.73772	6.51514	0.768222	0.777737
Abce1	44.4815	39.2508	36.5846	39.1983	37.46	33.1265	30.968	20.0078	22.8417	22.3363	18.909	20.6369	18.0327	16.5762	17.6436	3.96033e-06	4.37585e-05
Abcf1	34.2175	30.7495	31.4565	28.8603	28.967	33.5384	24.1948	27.1973	26.2934	26.1382	28.5891	26.5835	23.7817	20.8527	19.7049	3.403e-05	0.000149343
Abcf2	50.4782	45.3219	44.2588	39.3307	36.8366	31.8082	27.0383	26.3857	24.2391	22.407	21.2474	20.6975	23.0403	16.151	16.2731	2.45881e-05	0.00012043
Abcf3	22.9417	21.4984	20.471	20.3333	21.186	18.3525	18.3249	17.049	15.4291	13.69	14.0323	14.9915	12.2073	10.2911	12.0435	6.50244e-06	5.69305e-05
Abcg1	1.13125	1.04032	1.20685	1.14402	2.3502	3.6104	2.02216	3.28158	1.34185	1.53292	1.36957	1.73855	1.1399	0.615092	1.09203	0.295568	0.320832
Abcg2	21.5379	17.7752	15.9763	18.1478	15.4268	12.0001	10.395	8.76275	8.68596	6.17112	6.13358	6.11157	2.93304	1.58718	2.11892	3.35506e-06	4.05534e-05
Abcg3	0.47801	0.736222	0.602192	0.582639	1.1962	1.33578	1.16857	0.990282	0.865385	0.577241	0.969959	0.935567	0.380786	0.13402	0.236859	0.0114077	0.016375
Abcg4	4.02213	3.79184	3.00845	2.8347	2.69328	1.71616	1.70318	1.55777	1.80259	1.99553	1.44944	0.985824	0.486449	0.229914	0.433052	9.88983e-05	0.000313684
Abcg5	0.473309	0.467404	0.439955	0.743617	0.437292	0.267809	0.451098	0.37765	0.583312	0.529942	0.4876	0.911028	0.553663	0.508603	1.08963	0.273986	0.298949
Abhd1	0.650564	0.505016	0.654302	0.822556	0.928464	0.73853	0.534825	0.644455	0.513082	1.09146	0.680224	0.855809	0.866965	0.967562	1.32269	0.0652072	0.0796247
Abhd10	17.3482	15.966	15.9188	13.9113	12.5718	9.96166	10.144	7.92598	8.83777	9.33897	8.75446	9.28662	8.767	7.8826	7.31608	0.00031599	0.000758511
Abhd11	26.9057	32.211	32.635	32.2304	34.0348	35.494	26.786	33.9802	27.3246	30.0957	26.7268	22.3627	18.6007	14.5242	16.9091	7.5637e-05	0.000258715
Abhd11os	6.88132	3.55874	1.85781	3.13321	3.28267	4.24037	2.71782	1.47565	5.78106	5.61036	2.55976	3.57961	4.82117	1.88158	1.72446	0.704663	0.716448
Abhd12	26.19	27.1258	27.1134	25.5112	34.1514	34.3376	36.7443	40.9615	37.1054	32.8463	34.3839	42.5791	49.4138	50.063	37.0887	0.000920602	0.00183543
Abhd12b	0.348539	0.103885	0.134699	0	0	0	0	0.61547	2.74864	2.92145	0.853549	4.06774	2.76739	1.29411	0	0.0639877	0.0782376
Abhd13	8.8077	9.27907	9.27017	10.3274	10.1625	8.21347	10.6174	8.47503	8.85693	8.17633	8.85322	9.82871	8.81404	6.86732	7.6514	0.0683443	0.0830999
Abhd14a	27.685	26.8538	26.7991	25.2057	20.7534	23.6782	17.0333	17.2453	17.4798	17.4021	16.6951	14.014	9.4197	8.27314	9.1813	1.31075e-07	1.06182e-05
Abhd14b	9.30275	10.5483	14.3428	15.3865	23.1828	26.5509	26.4787	37.2901	38.0878	40.3146	49.6015	56.3035	41.1149	37.5152	43.3018	0.000373665	0.000866329
Abhd16a	7.56007	8.31576	8.76491	9.18024	8.91026	7.99756	8.7545	10.0339	9.82966	10.1476	9.57096	10.8181	9.93149	7.0068	8.05262	0.0226644	0.0304951
Abhd17a	79.3537	82.2898	79.7499	72.5651	73.8931	79.1898	69.688	91.1688	81.0623	93.5371	96.9634	94.8867	124.517	131.058	103.05	0.000146286	0.000419003
Abhd17b	11.9038	10.739	9.42231	10.4664	9.57423	9.24566	9.45138	8.7193	8.31054	8.84386	8.1075	9.12342	7.04433	5.84963	6.10786	4.95594e-05	0.000191655
Abhd17c	25.0441	25.43	22.5826	24.2503	33.7259	33.6853	33.7239	29.0643	30.7405	31.1483	30.0264	37.5417	39.0325	42.7688	37.1241	0.00328368	0.00545519
Abhd2	6.77386	7.95273	8.39421	8.99392	10.2276	9.11734	17.8037	14.8996	28.1637	20.3215	24.7975	31.6849	26.4574	19.4675	28.8524	0.000192012	0.000514118
Abhd3	0.706531	0.366298	0.631446	0.448673	0.825605	0.363271	0.758322	1.0836	1.18631	1.86656	1.2298	2.92403	7.49364	7.93259	8.13398	6.37607e-10	1.52335e-06
Abhd4	20.5123	19.6266	19.9599	19.6119	22.0788	20.8254	22.7961	26.8095	23.2293	25.559	23.3071	24.9145	20.8405	17.0464	19.162	0.000197305	0.000524455
Abhd5	6.01329	7.68745	6.50975	8.44775	9.81433	12.2835	13.1203	15.8849	13.3082	13.1953	11.151	13.3315	14.7904	12.7399	10.49	0.00281316	0.00477095
Abhd6	7.04756	7.16973	5.69401	8.02422	11.6503	13.4936	13.6302	25.3816	32.4535	20.8615	26.728	16.2233	12.9434	10.719	10.3368	0.00122755	0.00233198
Abhd8	37.2823	38.069	32.9284	30.4453	24.7181	22.5713	19.8835	19.0331	18.8394	21.9035	20.7946	13.9482	10.8671	5.85948	5.70186	3.59796e-05	0.000154833
Abi1	24.6199	26.4552	26.665	29.9291	30.3302	27.3148	31.7679	26.5181	29.7641	27.7212	26.0908	31.5665	30.2431	23.6233	28.4781	0.601345	0.617066
Abi2	8.01905	6.86591	5.99698	5.69146	4.08237	3.22519	3.48335	2.30826	2.53202	2.45801	1.95496	1.61074	1.08339	0.563007	0.908916	0.000194573	0.000518878
Abi3	3.16285	2.61362	3.05312	3.24915	3.03132	5.50703	2.88066	4.23325	2.84723	4.48429	3.64273	4.19953	4.86575	4.45523	4.45459	0.175046	0.197587
Abi3bp	8.48395	11.9777	14.8599	16.4143	18.6155	16.9433	23.116	16.4834	25.4982	34.6503	24.3924	15.4502	9.66899	4.41699	3.9977	0.00173606	0.0031461
Abl1	54.5603	51.9122	45.9569	41.3799	34.4453	28.9182	27.3746	25.2416	26.185	33.3534	22.9114	19.0863	12.0474	6.85052	10.4783	8.963e-05	0.000292043
Abl2	5.98612	5.81409	5.6857	4.82515	4.31867	3.03353	3.01395	2.07925	2.40977	2.63198	1.91799	2.67971	2.09545	1.21775	1.905	0.00010417	0.000324881
Ablim1	11.3481	12.5308	13.3178	17.2962	26.2622	29.0909	27.2407	30.5252	26.5925	25.2878	22.6434	30.866	29.9786	26.6083	26.2749	0.0248184	0.03305
Ablim2	0.185975	0.280271	0.501646	0.856283	0.900753	0.807356	1.03152	1.03613	1.79057	1.84279	1.7705	1.47202	1.31641	0.697963	0.851117	0.00228088	0.0039702
Ablim3	0.760889	0.598932	0.971539	1.30372	2.17378	2.45178	2.28329	2.54006	2.30519	2.90198	1.67451	1.93855	1.41709	0.766415	0.498884	0.0139328	0.0196068
Abr	33.8176	33.9399	29.8346	28.5675	29.1394	25.0495	25.3432	22.125	22.6064	23.8592	19.4046	21.7329	15.5069	11.8316	15.2124	7.9843e-06	6.34786e-05
Abracl	104.787	98.1135	94.7016	112.812	126.109	156.475	144.605	119.643	83.997	75.5271	59.2939	69.2511	71.0604	62.8627	45.2956	0.0352892	0.0455119
Abt1	5.30022	5.68773	5.50753	5.46024	4.60466	5.33656	4.24909	4.45752	3.13557	3.88519	3.65333	3.75238	4.0913	2.94088	2.34101	0.00013455	0.000393212
Abtb1	14.2501	14.9368	13.4412	11.7379	13.8133	12.7736	15.4541	21.7823	17.9612	20.3259	18.1538	21.2377	15.417	12.8005	14.1003	0.000331393	0.000787514
Abtb2	3.18161	3.91956	3.09801	2.56163	2.65328	1.93957	2.37035	2.29902	2.24693	2.85752	2.06427	2.20662	1.37647	0.578	0.868316	0.000467859	0.00104271
Acaa1a	50.0598	56.3207	61.702	57.8553	62.5088	78.3267	74.6761	97.4115	115.395	92.3593	113.856	117.655	118.493	101.217	96.5616	0.000258899	0.000649237
Acaa1b	3.30426	2.89921	3.2871	3.64142	3.7197	4.74868	3.40454	11.4549	19.1586	23.0532	35.3961	15.7062	8.17345	5.72244	5.4069	0.0109249	0.0157639
Acaa2	77.7629	101.244	120.776	162.047	221.62	244.196	268.539	403.688	330.182	279.98	319.963	259.11	165.193	146.468	107.107	0.000635028	0.00134576
Acaca	13.6938	13.1232	13.7992	12.7781	11.8002	10.3922	9.16812	5.43047	6.49127	5.90494	5.1	4.58424	4.74478	3.18507	3.30833	1.23627e-06	2.65751e-05
Acacb	0.726454	0.658528	0.538546	0.580338	0.977276	1.11847	1.583	2.11427	3.69777	4.68197	4.15148	7.74955	10.9007	12.0278	18.1186	7.16192e-06	5.98806e-05
Acad10	1.49286	1.41108	1.42928	1.41062	1.80764	1.64604	2.56875	3.65756	3.75249	3.89799	3.55849	4.76782	3.16716	2.82588	3.07827	1.43594e-05	8.74176e-05
Acad11	4.18569	4.56045	4.18865	5.11001	7.52751	8.67243	15.1641	16.3275	23.5902	17.1816	22.5732	19.8221	17.2068	17.135	19.3998	2.61213e-06	3.64323e-05
Acad12	1.30548	0.918441	1.22942	1.25524	1.24187	1.69639	2.42467	1.70633	2.9163	1.7564	2.67668	2.79684	1.59662	2.71881	3.06618	0.00320181	0.00533973
Acad8	22.6936	19.9442	25.8418	24.2715	24.5944	23.4177	29.8912	28.1659	27.7678	27.6695	33.1109	37.586	35.7902	31.8446	36.0835	0.000417961	0.000949675
Acad9	18.234	17.084	18.0458	16.7325	19.0428	20.7566	24.2183	19.7227	16.235	17.8665	12.8957	15.2444	14.051	14.0483	16.1773	0.217715	0.241856
Acadl	26.1184	33.1428	51.2774	46.3278	64.902	64.8194	79.7085	87.8412	106.755	91.2563	103.322	110.573	88.0906	84.8715	86.3795	8.38997e-05	0.000277343
Acadm	22.8678	26.333	27.7888	33.1565	40.699	40.2587	49.441	47.7732	49.0524	47.7961	46.597	62.0505	58.4111	56.8871	57.8383	8.15292e-05	0.000271802
Acads	25.6063	28.3655	29.8784	25.754	28.6824	32.3751	33.9792	37.905	43.1844	39.2721	53.0945	45.5419	42.2423	43.6463	39.8407	0.000526167	0.00115067
Acadsb	20.4225	20.4325	19.3391	19.9434	20.5592	19.1642	27.01	18.0745	19.7278	22.9851	19.3076	32.1815	40.8447	44.4137	57.2787	1.35197e-05	8.5042e-05
Acadvl	12.7168	13.2326	14.5416	15.9724	22.1631	27.9696	31.1251	42.8576	41.1953	38.806	45.5107	48.4875	44.9333	39.821	40.4016	1.57763e-05	9.24989e-05
Acap1	1.72611	3.46624	3.91562	3.39279	2.45412	1.13384	0.765187	0.890624	0.609756	0.552561	0.648702	0.669838	0.390471	0.248258	0.247395	0.000380044	0.00087799
Acap2	11.7174	10.3808	10.0582	10.2914	11.0676	9.8394	10.4682	8.99979	8.28883	11.1187	6.70785	8.54085	5.42366	3.74628	3.80636	3.03578e-05	0.000138953
Acap3	10.0731	11.5875	11.781	11.3561	11.6198	12.1721	8.67907	11.2963	9.26036	9.79374	7.66996	7.59876	5.22957	3.19937	3.79769	2.76759e-06	3.73088e-05
Acat1	34.6229	39.8806	41.8502	50.4962	51.7708	49.4663	66.3249	51.9577	70.0885	65.6607	79.565	87.0214	88.4481	76.0624	74.1735	0.000312478	0.000752113
Acat2	82.9322	66.227	62.9821	64.1856	62.4581	60.2884	47.7508	34.0377	31.594	25.1537	24.2712	18.9879	25.9888	15.1256	14.6234	5.69616e-06	5.32289e-05
Acat3	31.3792	30.0012	26.6289	25.268	18.9745	24.9868	16.7933	20.9597	15.1192	14.7988	13.1548	13.0684	12.5393	11.1941	9.16708	6.84919e-05	0.000240679
Acbd3	19.727	19.8747	20.4828	21.5771	22.3824	19.7264	23.1296	18.3554	20.8894	19.9702	17.554	19.3598	17.9789	11.7719	13.9507	0.00237518	0.00411352
Acbd4	1.64502	2.0857	3.15479	4.26961	4.56739	6.73977	5.91396	8.99772	7.59441	8.94011	8.24835	9.56163	11.3551	9.53766	9.41396	0.000113948	0.000346598
Acbd5	6.96567	7.4918	8.05766	8.56926	10.457	9.82913	15.4604	9.06786	12.6652	12.1457	12.8938	18.8229	15.3877	16.8336	21.1032	0.000867934	0.0017428
Acbd6	62.6257	57.6907	59.2039	61.034	51.6647	58.048	41.3296	46.5836	43.3675	40.3313	43.5628	38.7982	28.1355	23.6819	19.3516	3.24973e-08	8.29053e-06
Accs	7.0579	5.28391	5.45171	4.95746	2.88647	2.82412	3.43047	4.14966	3.43265	4.21625	2.83103	1.98511	0.838983	0.309371	1.08432	0.00181437	0.00326204
Acd	30.8757	29.4802	28.4003	26.4176	24.7265	25.289	17.6507	21.1813	18.1398	21.2545	17.1567	17.0225	12.8982	9.06761	10.9981	4.61512e-07	1.68002e-05
Ace	0.410347	0.338817	0.595395	0.920229	1.74269	3.03039	2.60563	4.33742	3.69381	6.71747	4.0388	6.10033	6.10986	4.4813	9.24155	0.000707444	0.00147179
Ace2	0.67462	0.404166	0.801706	1.31555	2.87241	8.41887	11.7187	20.6001	7.00564	6.84259	3.66327	6.36358	4.04681	2.2314	0.13573	0.035454	0.0457059
Acer1	0.0218486	0.0392375	0	0	0.745053	3.08971	5.02219	11.9964	7.69028	6.82989	3.70883	8.47594	10.8349	12.1918	11.102	1.71813e-05	9.72829e-05
Acer2	11.4253	12.2016	14.1296	11.5628	14.9164	14.5061	8.40977	9.15026	7.49942	7.55485	8.29244	6.69869	7.45669	6.98654	7.63326	5.77296e-06	5.37076e-05
Acer3	7.20423	7.31498	5.36693	9.38133	12.3215	10.2836	14.7915	12.3947	11.4132	14.2974	6.27355	7.98784	14.5229	9.39688	7.50823	0.382111	0.407239
Ache	3.0874	4.53036	5.97326	7.07003	6.48194	6.68972	7.03938	7.82933	9.49847	10.3865	9.59692	9.09937	5.10537	2.51553	4.6246	0.000608699	0.00129783
Acin1	162.057	134.521	133.149	111.762	105.942	104.51	67.4768	75.5769	78.6817	89.3214	69.3183	67.3044	47.2224	32.6533	48.3864	1.80066e-05	0.000100015
Ackr3	24.705	22.6631	21.6934	22.9212	21.1801	18.5109	14.5338	16.7958	13.3928	16.0365	11.5738	13.8922	7.99983	5.11766	3.31965	3.22115e-07	1.46882e-05
Ackr4	0.051287	0.138098	0.476673	0.806257	1.38565	0.928291	1.84001	2.34571	2.52827	1.88993	1.88683	1.24025	1.59903	1.34431	1.0874	0.00100197	0.0019676
Acly	85.6492	84.6438	82.7647	79.0987	78.465	70.4126	56.6807	50.725	45.3555	51.214	42.2808	39.4906	44.2446	29.4558	36.8588	4.31807e-07	1.64193e-05
Acn9	22.3453	24.8831	14.5862	24.2679	19.288	20.6584	22.5894	6.97694	17.9076	8.49156	15.4392	16.0746	8.35226	12.1611	9.486	0.0127942	0.0181532
Acnat1	0.118537	0.544122	0.853691	1.02537	2.08021	2.60089	4.43644	3.7127	4.93869	4.45116	5.21198	7.74619	4.95268	2.4203	4.51895	0.00045908	0.00102703
Acnat2	0.059721	0.101419	0.413705	0.106949	0.289993	1.01283	2.73274	1.05761	3.63079	1.86692	4.337	0.530184	0.163537	0.0437097	0.193359	0.00569622	0.00882092
Aco1	31.5999	31.1019	31.4503	30.7582	31.6306	28.3635	30.8406	22.9097	25.8061	25.0457	27.765	25.0249	25.1614	18.7729	20.5529	0.000387575	0.000893169
Aco2	84.2696	86.6901	90.8821	92.8456	104.156	113.003	137.895	121.836	144.744	142.2	157.68	171.949	212.203	217.143	235.053	1.07486e-07	1.01096e-05
Acot1	19.7413	21.017	21.3062	18.387	22.8202	27.3401	25.0832	77.316	69.9022	80.9956	68.8798	33.4049	12.281	5.88534	1.56108	0.00068398	0.00143128
Acot11	1.34698	1.55714	1.85724	2.78043	3.32593	3.07098	4.53444	2.82917	4.46875	4.74049	4.80611	6.9709	6.11403	6.82367	9.85691	0.00031612	0.000758606
Acot13	31.2119	33.5411	27.6007	36.7434	39.3174	47.73	58.0652	48.2771	53.969	43.8427	58.0221	69.8107	83.5318	97.872	78.4668	8.61529e-06	6.60022e-05
Acot2	7.42875	7.97009	6.61531	7.27066	6.1489	5.1442	6.74031	11.3727	14.9014	16.9857	15.9073	13.7849	4.28726	3.01429	3.8267	0.000267819	0.000666441
Acot6	1.60992	1.60767	0.997887	1.4346	1.90237	1.34205	1.49851	1.48533	1.48915	1.16161	1.25134	1.19914	0.507063	0.339291	0.679524	0.000206247	0.00054359
Acot7	62.7387	61.4073	58.2686	51.6621	43.3025	39.9326	34.6761	45.2168	76.7239	57.137	71.935	54.4567	43.5474	32.6053	24.4732	0.061053	0.0750362
Acot8	11.786	11.9174	12.443	12.0561	14.4428	21.2278	20.1312	23.4554	25.9921	21.3123	27.4426	21.6913	21.6206	21.5071	21.2912	0.000469851	0.00104654
Acot9	12.1666	14.8867	12.7147	18.2796	18.4066	14.7319	17.5244	15.1389	16.5259	16.2246	13.1684	15.9134	16.0628	10.77	7.70922	0.0996316	0.117338
Acox1	15.9601	15.576	16.9868	18.7571	29.155	29.4726	47.4898	92.5501	198.315	130.666	176.469	157.342	123.287	106.678	116.817	0.000461711	0.00103194
Acox2	0.0433129	0.0715445	0.0503326	0.0625051	0	0.171507	0.321605	2.70609	2.06075	3.62031	3.25121	5.00207	5.84089	3.77016	2.07392	0.0016646	0.00303423
Acox3	6.81271	6.7339	7.40758	5.95654	6.70375	6.08324	6.24846	7.41058	8.15997	8.80635	8.85339	9.83107	7.2224	5.47791	9.58742	0.115694	0.134524
Acp1	33.6914	32.2753	28.4528	31.9907	29.0368	28.4101	27.0965	21.6949	24.6096	20.9501	19.6814	21.0337	20.5935	19.1876	18.5923	2.6861e-05	0.000127916
Acp2	14.8618	17.3432	12.6236	13.1469	12.2691	9.34146	11.5033	10.4025	11.6704	11.051	9.70983	11.6033	7.54358	5.36695	7.21887	0.00123179	0.00233952
Acp5	4.25606	5.75904	5.31966	8.05819	17.6429	24.1073	29.5166	23.6606	26.0613	23.8249	38.7117	34.1876	53.1561	50.3697	39.2464	3.39463e-05	0.000149303
Acp6	14.0363	13.6615	17.5549	19.311	20.0471	17.3294	13.5508	16.2971	15.0612	17.0882	13.6709	14.2769	10.576	7.88202	8.88624	0.000495992	0.00109506
Acpl2	9.50184	11.3924	12.4605	12.8919	14.484	11.5223	10.7154	11.5331	16.9017	15.59	14.6176	19.3224	12.5699	9.235	15.2679	0.211656	0.235625
Acpp	0.0223832	0.22136	0.286323	0.439736	0.876071	1.6572	2.5131	4.57599	2.42441	2.82528	1.26888	1.69649	1.39413	0.496301	0.608732	0.00451976	0.00722021
Acrbp	13.4662	12.9311	10.3096	8.27946	5.30467	7.77355	4.61248	4.67438	4.28577	5.9925	5.36591	5.8545	2.5758	1.64015	6.2209	0.00372168	0.00607909
Acsbg1	0.207182	0.270691	0.393838	0.960207	8.43637	14.3971	10.5485	38.293	21.8034	32.3512	15.1137	13.3312	5.1379	2.0871	0.617188	0.0042609	0.00685351
Acsf2	23.1089	21.9522	21.9418	17.8821	15.28	12.8769	11.2102	9.49843	14.1987	15.1568	14.8073	12.0404	12.0492	12.2625	12.3768	0.00779255	0.011638
Acsf3	10.1434	11.0699	9.28521	10.3383	12.1657	12.5943	12.4601	13.3409	12.4725	12.5476	15.4177	14.2746	14.8085	15.6671	18.0531	0.000378414	0.00087565
Acsl1	7.55796	6.98646	6.95638	7.412	14.7547	20.0936	22.852	31.317	29.6588	31.9654	22.7083	30.1737	24.8817	20.7269	32.7907	0.000171859	0.000472963
Acsl3	20.1594	20.0053	21.6812	17.9758	16.3288	14.4882	15.0401	12.7124	29.6919	23.2822	25.7668	22.2624	19.6116	15.5632	17.6128	0.408241	0.433114
Acsl4	3.97245	3.68338	4.19985	4.65136	5.01474	4.66042	5.12214	3.12358	3.72854	3.49142	2.88848	3.48211	3.75941	2.77791	2.66796	0.0377549	0.0484311
Acsl5	17.6757	22.1873	30.2139	31.6889	46.6244	53.1038	48.3822	46.8007	42.962	37.0034	42.4068	52.5654	58.1995	59.4439	49.1675	0.0219919	0.0296661
Acsl6	1.10479	1.88874	1.39832	1.03983	1.00627	0.646319	0.856311	0.434864	0.791744	1.02912	1.02186	1.19637	0.803926	0.607383	0.965989	0.202778	0.226536
Acsm1	0	0	0	0	0.118152	0.0922655	1.22403	2.83341	2.71418	1.96235	2.10631	1.46364	0.504044	0.139169	0.338526	7.34429e-06	6.07718e-05
Acsm3	2.0644	3.50323	4.86087	5.06856	9.62873	6.96423	11.8176	6.20413	4.79951	2.09386	1.83013	4.28103	6.84621	5.12774	4.58358	0.985506	0.986091
Acss1	6.78694	8.99638	11.8193	16.8462	24.3121	25.7178	35.9357	27.1143	35.5306	25.1573	33.7482	35.5505	35.2495	34.5679	39.0262	0.000414531	0.000943537
Acss2	5.74689	5.03075	4.80693	6.53343	9.34443	10.4588	10.5483	8.64222	9.61976	7.73023	9.92516	13.3064	17.4218	12.9802	15.9147	0.000516844	0.00113352
Acss3	1.24238	0.978581	1.06184	0.743961	0.612874	0.229602	0.161368	0.107872	0.0999897	0.212894	0.149247	0.200209	0.0282377	0.0217928	0.114388	0.000484971	0.00107494
Acta1	0.427968	1.22032	1.53552	2.25159	2.49636	5.27202	6.97877	11.3618	10.126	22.8875	8.34435	34.8963	13.6199	1.80345	0.314541	0.0281904	0.0371003
Acta2	674.258	1003.62	1153.82	1608.44	1562.16	1809.74	2070.21	2211.94	2528.03	3109.81	2038.96	1367.87	1648.86	640.246	477.237	0.00784082	0.0117039
Actb	1549.73	1517.48	1469.65	1323.18	1303.8	1471.51	1251.6	1164.75	1194.95	1477.03	1171.36	1024.57	1182.42	946.246	712.222	0.00199041	0.00353252
Actc1	2.10291	14.7695	19.8663	26.9767	25.0232	28.7365	36.2108	24.7786	12.7706	17.4848	7.25642	12.0755	4.85854	3.28437	2.41545	0.0722588	0.0874419
Actg1	1441.4	1483.62	1474.03	1497.14	1580.46	1511.46	1297.41	1220.78	1129.27	1150.9	1207.32	1142.79	1595.15	1431.9	1197.23	0.000442348	0.000996482
Actg2	224.615	481.986	642.535	1032.59	1282.35	1773.93	1901.54	2030.6	2630.27	2846.56	1896.25	806.99	2433.15	560.345	393.412	0.0619297	0.0759861
Actl6a	70.4839	66.2209	58.3099	52.3061	43.9546	42.0202	31.907	23.8389	26.7393	27.5082	26.3931	23.2671	21.7811	15.2242	17.3622	1.96754e-05	0.000105043
Actl6b	1.64776	1.83193	2.71902	3.25333	2.53647	1.30633	1.9544	1.56858	1.41768	1.73904	1.16565	1.2362	0.44642	0.436245	0.457132	0.00142892	0.00265904
Actn1	109.724	108.499	107.981	107.28	96.6014	90.3223	97.5596	71.7921	85.6565	128.645	84.5609	59.7773	60.1558	32.6425	32.3789	0.00110252	0.00213126
Actn2	0.553238	0.359146	0.203897	0.36873	0.573513	0.541667	1.38708	1.82027	0.743858	2.35417	0.983752	2.43898	1.49781	0.458109	0.709562	0.00595405	0.00917882
Actn3	0.811336	0.923214	0.984949	1.31967	1.45906	1.8754	2.34519	1.82342	1.45767	1.11062	1.16782	1.65532	0.402092	0.155076	0.179384	0.00158762	0.00291156
Actn4	132.816	148.632	159.474	180.736	201.185	183.164	164.881	169.866	160.817	180.924	151.104	150.522	170.207	148.604	130.641	0.458623	0.48228
Actr10	19.4681	19.5751	19.5496	21.3804	21.1594	18.0342	18.8405	15.0229	14.6615	14.6519	14.0166	14.0359	13.7597	10.7071	10.1568	2.76528e-05	0.000130653
Actr1a	61.6473	71.1795	68.189	69.9905	78.4089	79.2297	68.3983	72.4051	62.5783	61.6484	55.4964	58.069	55.4203	44.122	41.1921	0.000822874	0.00166723
Actr1b	69.7901	69.8072	68.4702	65.57	65.4304	59.6682	59.9059	54.9024	58.2286	61.1425	56.7562	58.2016	55.1358	46.2951	57.813	0.00065833	0.00138657
Actr2	55.4862	54.6623	51.2825	61.3611	63.3858	54.7157	65.7702	45.1672	53.7637	45.3238	44.651	50.5458	55.0425	45.5279	44.6717	0.16464	0.186616
Actr3	131.741	134.292	133.448	147.38	153.129	149.844	141.254	109.806	125.121	112.054	112.799	128.069	156.409	128.378	120.317	0.0498294	0.0622877
Actr3b	1.07356	1.3926	1.62253	1.54357	3.06118	3.02934	3.22396	2.17091	2.33788	1.9016	2.15496	1.32221	0.822279	0.582969	0.677529	0.0272159	0.0359329
Actr5	11.0564	9.93706	10.1307	7.47429	6.92053	7.19472	4.64793	6.3141	5.0102	6.31908	4.72938	4.83792	4.60359	2.80309	3.91305	0.000250927	0.000634342
Actr6	8.79796	7.704	7.80251	7.38988	6.9316	6.598	5.94003	3.61133	3.94561	4.0637	3.63055	4.00859	2.59864	2.13968	3.09879	1.72255e-06	3.03613e-05
Actr8	22.1364	19.5282	20.1568	19.5568	18.1323	14.705	15.7477	13.4016	14.0465	13.5973	12.2908	12.9218	11.6655	9.17048	9.96465	4.74915e-05	0.000186325
Acvr1	13.6197	15.4412	16.7992	15.9463	15.1936	13.4348	12.1751	10.5123	10.7283	13.958	10.7546	10.8679	6.39438	5.02407	5.84267	8.14366e-07	2.22357e-05
Acvr1b	13.6174	14.238	15.8837	17.4033	19.7559	20.5097	21.5119	18	18.3588	20.3119	16.4683	16.2864	11.2909	10.9404	15.7663	0.0217363	0.029359
Acvr1c	0.113276	0.103126	0.17698	0.193544	0.247186	0.355757	0.634024	0.486305	0.709266	0.620686	0.652849	1.09113	0.68874	0.448718	1.17703	0.00172546	0.00312992
Acvr2a	6.7349	6.19182	6.48081	6.52103	5.35027	5.07312	6.80553	5.24639	6.10515	5.52586	4.68173	5.84954	4.44487	3.41	5.14639	0.019046	0.0259962
Acvr2b	12.6191	9.51422	8.39311	5.76493	4.23356	3.56673	2.79703	2.07066	2.15047	1.82847	1.81038	1.97942	1.02183	0.743899	1.76047	0.00190818	0.00340884
Acvrl1	9.39537	11.8918	14.9188	20.0754	20.5495	20.6233	15.8795	15.4289	14.0012	16.4917	11.629	11.1031	8.17244	4.49478	5.35095	0.00516044	0.0080947
Acy1	18.7023	18.5546	16.3089	18.2047	16.8299	16.9395	13.3169	12.6859	12.6203	12.4886	16.2378	18.531	16.1394	12.4657	14.5543	0.0226879	0.0305169
Acy3	4.13292	4.82634	4.63155	4.44747	5.32613	3.90706	4.7331	7.67684	7.39458	7.22539	7.76718	9.09939	8.60681	6.94881	6.28928	0.00163888	0.00299156
Acyp1	26.1968	27.2336	21.5536	30.9909	25.0394	27.4878	24.1922	21.4203	16.4608	22.1349	18.4179	24.7477	18.7233	17.2838	15.5415	0.00226746	0.00395052
Acyp2	3.27206	6.84997	9.44898	10.9557	7.95916	7.65164	9.29435	7.37745	9.67388	11.0664	8.79045	10.0131	12.1844	12.1477	9.9283	0.0528356	0.0657428
Ada	3.78416	3.95745	3.59238	3.18197	3.23664	3.28388	2.47425	4.33788	5.32411	9.79639	2.90637	6.27164	15.3482	9.02121	0.88939	0.171391	0.193734
Adal	9.31774	7.9741	7.9449	8.14591	6.35342	6.5507	6.57469	4.42666	5.16882	5.2612	5.04168	4.31157	3.43564	2.99096	2.68747	2.3074e-05	0.000116122
Adam10	36.9108	35.5393	33.3001	34.7723	34.7715	30.4646	39.9211	28.2058	36.2319	28.6102	32.2443	38.2904	28.5403	26.0118	25.2291	0.0227524	0.0305963
Adam11	5.29604	4.45094	3.88356	3.11723	2.0588	1.37133	1.27375	1.58691	1.69404	2.48731	2.14479	3.39929	1.56646	0.748534	1.86679	0.0542861	0.0673784
Adam12	9.89713	7.96222	6.38249	4.55492	2.56513	1.18814	1.50898	1.23731	1.82977	1.46506	1.14593	0.573054	0.468509	0.104331	0.123015	0.00590492	0.00910882
Adam15	14.0294	17.5925	16.3006	18.2236	22.0134	27.8515	21.3097	25.106	24.7064	31.0264	25.0148	26.3446	26.8083	22.7145	19.5447	0.0603562	0.0742504
Adam17	15.9839	16.1018	16.2833	16.1966	16.6158	14.5438	14.5707	11.7424	12.5168	11.7339	11.1011	11.4359	9.49141	7.97109	9.37319	1.1175e-06	2.53385e-05
Adam19	24.3487	25.2	22.8322	20.9927	18.0794	14.3346	13.8298	10.4626	10.5475	15.3715	11.0097	10.6162	6.20683	2.27399	3.03444	1.46325e-05	8.8197e-05
Adam1a	2.56675	2.05826	2.45883	1.84389	1.76422	1.6161	1.25628	1.01483	1.45083	1.99778	0.992885	1.1143	0.484894	0.158226	0.832198	0.000252107	0.000636562
Adam22	4.27678	3.57617	3.13128	2.31782	1.67406	1.0271	1.55525	1.1716	1.31144	1.2892	1.06896	0.985933	0.587754	0.288907	0.56706	0.00432648	0.0069477
Adam23	1.93322	2.43511	2.31783	2.2793	1.93428	1.47317	2.35172	2.52187	2.08471	2.24743	1.72334	2.11164	0.753172	0.470623	0.520286	1.41306e-05	8.67149e-05
Adam28	2.28503	4.18969	6.69819	10.2721	16.5393	15.3169	17.2926	13.1869	16.2277	11.0586	15.6465	18.4054	14.5001	10.8615	13.7061	0.0807765	0.0968386
Adam33	0.758447	1.31899	1.6209	2.46926	3.18159	3.98064	5.08779	6.49324	8.89175	22.8566	11.1391	9.96344	8.33494	2.19415	4.16448	0.0165609	0.0229277
Adam8	2.79349	1.97469	2.14335	1.46744	1.72574	1.58688	1.67865	1.2998	1.06877	1.28974	0.761929	1.43261	0.866865	0.484612	0.507554	0.00102515	0.00200657
Adam9	10.8536	11.4188	11.2704	12.4439	14.403	13.0377	16.6864	12.7658	17.369	17.2032	16.9797	19.5235	20.6021	19.8725	23.005	4.2159e-05	0.000171188
Adamdec1	10.108	32.5675	51.7558	59.7796	49.0173	44.5467	33.2362	22.4484	30.0278	31.399	35.2427	57.4321	25.1783	14.4088	18.997	0.128333	0.148013
Adamts1	12.5387	10.6856	10.7158	10.3702	11.0612	8.7656	9.81748	6.99639	6.98823	6.78006	4.75926	4.61497	5.21835	1.32929	1.89197	7.81895e-05	0.000264119
Adamts10	33.6892	30.5353	28.0072	24.4676	22.7123	20.548	16.2835	17.8121	15.759	26.6695	18.1687	13.4169	6.52303	1.98742	4.25436	4.88193e-05	0.000189986
Adamts12	2.47899	2.61698	3.09966	3.43454	2.63397	1.88043	3.3649	1.79087	2.95729	2.34907	1.4719	1.22974	0.760498	0.214681	0.22083	0.00121139	0.00230571
Adamts14	0.883378	1.0359	1.25633	1.76005	2.22361	2.66379	2.41026	2.68701	2.87567	2.89601	1.65366	2.10934	0.946334	0.370202	0.34736	0.00188391	0.00337121
Adamts15	9.41427	9.61591	9.51878	6.67876	4.4733	2.96361	5.07858	4.14591	3.94662	3.41778	3.7196	5.20637	5.89915	6.66299	7.83696	0.0609428	0.0749062
Adamts16	0.996525	1.38693	1.60808	1.3802	1.48997	0.991262	0.886166	1.76711	2.13713	1.03948	0.49938	0.0399495	0.135607	0.0116266	0.0367192	0.0182219	0.024991
Adamts17	3.86767	4.51721	3.96783	4.47255	3.78055	2.03763	2.53992	2.56493	2.81234	3.56004	2.78997	1.87442	0.998084	0.155285	0.223192	9.91745e-05	0.000314155
Adamts19	7.16985	8.13647	8.1541	7.13561	6.37859	3.98596	5.35502	3.635	5.6011	5.01248	3.39244	1.73299	0.896384	0.222263	0.28549	0.000114749	0.00034804
Adamts2	5.69625	9.04308	11.2024	14.2647	13.8157	11.9857	15.1164	15.9609	15.439	16.0999	14.616	11.4244	10.1834	3.49969	2.36123	0.00229833	0.00399769
Adamts20	2.30281	2.54803	2.0469	1.78703	1.07394	0.650407	0.465908	0.270407	0.336417	0.536715	0.388075	0.32698	0.150556	0.0208869	0.0511079	0.00031868	0.000763446
Adamts3	1.9366	2.1914	1.95626	2.14211	1.22147	0.992964	0.897894	0.705692	0.952222	0.724909	0.6616	0.560194	0.252571	0.0945544	0.154326	5.73427e-05	0.000211512
Adamts4	1.87236	2.20637	2.95891	3.14304	4.01352	2.99309	3.23495	1.56585	2.63924	3.17213	2.57302	3.081	1.42378	0.465426	0.74115	0.00275342	0.00468474
Adamts5	0.783633	1.20384	1.7319	1.86527	2.12575	1.90465	3.05557	2.53199	3.04313	2.85986	1.68694	1.42266	1.27287	0.441209	0.328434	0.00445482	0.00712864
Adamts6	5.60998	4.28224	4.23515	4.17538	2.6271	2.25434	2.75639	2.32421	1.96302	2.8596	1.62061	1.21789	0.441308	0.293372	0.469132	0.00045509	0.00101946
Adamts7	15.3431	15.5211	13.1748	11.5127	9.58172	7.45385	5.64956	3.71176	5.40902	6.13597	5.48958	3.13794	1.66007	0.48383	0.627636	2.36511e-05	0.000117689
Adamts8	3.42535	8.18841	10.3639	13.0632	9.33991	9.48545	10.2009	8.7917	8.72007	12.7119	6.28351	2.06516	2.92916	1.11129	0.597568	0.0155115	0.0216063
Adamts9	10.2418	9.68283	9.73819	9.06208	8.89945	7.91879	7.30565	4.60383	5.64119	6.29611	4.38904	3.53949	2.39846	0.745566	0.847154	9.78688e-07	2.40235e-05
Adamtsl1	5.00015	5.2843	4.44205	4.12389	3.85552	3.66333	3.71708	2.73381	2.79905	3.90178	2.04902	1.89162	0.985641	0.662739	0.560745	2.47981e-05	0.000121036
Adamtsl2	0.825679	0.870334	0.738336	0.547545	1.30428	1.7767	1.60248	2.2339	0.751469	0.800359	0.436367	1.11301	1.78174	0.299373	0.905439	0.89244	0.896487
Adamtsl3	0.160274	0.39886	0.305358	0.650458	1.11586	1.17617	2.3231	1.99707	2.55513	2.814	1.99557	2.14587	1.02015	0.81624	0.598701	7.74915e-06	6.25841e-05
Adamtsl4	2.46164	1.33467	1.7908	2.97298	10.4062	10.9949	12.7444	12.8341	13.7027	16.2778	10.403	8.92379	7.07004	3.30913	4.04515	0.00450054	0.0071936
Adamtsl5	1.63967	3.6398	4.51826	7.66742	9.67621	12.0521	7.3782	10.0053	8.60402	13.6917	7.14868	5.91479	3.06333	1.77643	1.79275	0.0364743	0.0469386
Adap1	2.39285	4.37626	4.99533	7.42265	12.6931	12.5835	14.5371	14.3023	18.3423	20.6097	21.2254	17.3854	17.1449	13.6964	11.2978	0.00113826	0.00219027
Adap2	0.600272	0.489379	0.774107	1.08267	1.04265	1.51983	1.60031	1.87375	1.95468	3.37439	2.69222	4.90634	2.29397	1.38115	1.84914	0.0112601	0.0161921
Adar	10.1967	10.612	10.6461	9.34503	9.58266	8.53858	9.23806	9.72643	13.4421	11.49	11.2624	11.9582	11.5798	12.0679	14.2775	0.0239608	0.0320448
Adarb1	3.35609	3.11611	3.52483	3.98159	4.11966	5.28822	4.90822	6.42958	5.26124	7.83778	4.80336	3.56238	2.68432	1.62307	1.56329	0.00255814	0.00439198
Adat1	6.11249	5.20931	5.04657	3.8516	4.22404	2.92	2.25804	2.38389	2.43356	2.20326	1.80374	2.15569	1.21099	0.685135	1.18807	4.01751e-05	0.000166133
Adat2	5.47183	7.99864	6.93385	5.86823	6.07704	4.85413	5.52026	4.18634	4.27948	3.85455	4.29485	3.77254	2.78785	2.21215	2.56771	0.000135707	0.000395563
Adat3	7.05996	6.32513	6.80435	5.95589	6.1842	6.46573	4.02675	3.94477	3.50038	5.50346	4.45219	3.38107	1.78874	1.66532	2.59407	6.48549e-07	1.97485e-05
Adc	6.97445	6.25809	5.14453	5.50441	3.87111	4.3456	3.1988	4.43979	4.55391	4.40032	3.51914	3.81471	2.12493	1.015	1.40717	0.000158986	0.000446212
Adck1	8.39572	6.96203	8.48281	8.36047	7.79933	6.39234	5.94256	7.19477	6.8201	6.85415	5.96203	9.40546	7.31875	6.22922	8.74244	0.568226	0.585006
Adck2	8.67753	9.11577	8.46813	8.90318	8.91903	8.77004	7.16961	7.92688	7.65206	8.35316	7.5681	8.10945	5.21433	4.24339	4.77448	9.46925e-09	5.69474e-06
Adck3	2.61403	3.64404	3.32374	3.61057	4.98623	6.24548	8.41621	11.3959	11.8496	11.4631	13.2334	24.385	16.3209	16.8195	23.3591	0.000458664	0.00102637
Adck4	15.0167	13.4106	13.8036	13.57	13.2327	16.2869	13.4601	14.1047	15.9098	13.749	14.8373	19.0968	14.8431	14.9264	13.074	0.552286	0.569431
Adck5	15.1047	13.7001	13.3273	12.0271	13.0812	14.9205	13.6065	16.9152	17.4765	17.0133	16.7593	14.7234	8.36175	7.83035	9.76282	1.55103e-05	9.14811e-05
Adcy1	3.06487	3.74678	4.08188	4.33153	3.00593	2.382	3.07935	2.08782	2.94434	2.82956	1.92659	0.925905	0.827731	0.373223	0.494015	0.000415055	0.000944093
Adcy2	6.50591	6.15979	5.85247	4.46574	4.64944	3.20346	4.02946	3.65006	7.12819	4.69709	4.41509	4.51757	4.11703	3.05332	2.92094	0.135276	0.155394
Adcy3	7.96869	7.53915	7.15307	6.72771	5.29164	4.74007	4.53098	3.84736	3.80171	5.17679	3.23128	2.54927	1.46255	0.640976	0.808633	2.03322e-05	0.000107238
Adcy4	3.03235	3.20582	3.62793	2.9885	3.07277	3.75555	2.08332	2.95069	2.23686	5.27679	2.72824	2.03341	1.32385	0.73207	1.78558	0.0178105	0.0244866
Adcy5	7.16041	12.0707	11.5764	12.9226	11.2875	9.79907	12.0917	9.89352	12.3904	16.5836	11.4374	9.53727	7.35124	4.08928	4.81801	0.00387804	0.00630331
Adcy6	27.6717	28.0083	27.2571	24.5643	29.324	26.6495	25.3602	24.7649	32.0223	39.7036	33.1535	45.019	31.0149	26.798	53.8623	0.206015	0.229908
Adcy7	1.47281	1.95461	1.5576	2.11456	3.72108	3.70261	4.13733	5.42673	4.8204	6.28199	4.74204	5.07669	4.0412	1.56983	1.82052	0.00100183	0.00196756
Adcy8	2.38734	1.54331	0.863416	0.396856	0.574179	0.585745	0.592523	0.770883	0.400213	0.462169	0.359598	0.244355	0.313087	0.0681698	0.00753886	0.052635	0.0655127
Adcy9	1.24914	1.28411	1.70039	1.51632	1.63181	1.31684	2.20133	1.81443	1.9693	2.78176	2.18982	2.86008	1.75577	1.43012	2.29295	0.00428982	0.0068954
Adcyap1r1	5.36963	7.17626	8.56043	8.91454	6.59441	4.79333	10.7759	9.75965	9.12996	10.322	10.7131	8.26069	6.80137	7.68909	9.74645	0.011176	0.0160807
Add1	79.8608	87.192	88.5277	88.4033	77.7417	75.3744	69.0638	63.3768	61.0953	63.1398	53.098	49.1869	39.7768	26.9555	29.4395	5.93962e-07	1.90631e-05
Add2	3.9144	3.40803	3.44749	3.13799	1.96577	1.21462	1.25577	1.34113	1.07605	1.1462	0.694417	0.611903	0.434579	0.179381	0.237704	0.000311375	0.000750483
Add3	26.9995	30.6244	30.4605	35.6854	37.5661	28.3126	33.0723	24.5369	35.0332	27.3797	28.054	36.2151	24.2678	20.525	23.6424	0.0269414	0.035604
Adh1	1.23942	2.93366	5.29065	11.2898	18.1973	28.6467	45.7848	81.7859	61.0132	50.5796	60.3969	107.912	89.6013	66.9168	52.2227	0.000250714	0.000633994
Adh5	106.031	95.8579	91.107	96.9963	88.9951	76.2887	70.52	61.5004	59.0707	54.9954	61.8047	66.3029	58.5595	45.0351	42.5067	8.64863e-06	6.61673e-05
Adh6a	0	0	0.102063	0.0926883	0.188309	2.3466	7.64136	15.6351	7.97708	7.50073	3.66405	13.3633	9.18051	1.50925	0.0788761	0.00318174	0.00531258
Adh7	0.130335	0.327545	0.211989	0.655766	1.63114	0.796802	2.6598	15.9482	14.069	7.90977	11.5698	41.4118	109.679	72.5234	59.6358	9.50472e-06	6.96475e-05
Adhfe1	0.402524	0.284466	0.566117	0.690549	0.571953	0.162225	0.515038	0.64034	0.763557	0.990484	1.33027	2.83173	6.67445	6.67897	9.53413	1.96188e-07	1.26092e-05
Adi1	22.1586	22.7559	23.7062	23.0314	20.6739	21.9995	22.8511	22.2279	25.7126	26.2755	31.3303	31.8579	32.6263	38.7237	44.126	0.000145976	0.000418469
Adig	0.388009	0.229404	0.597087	2.37846	2.81868	9.5276	1.88322	2.03827	0.509811	0.599983	0.883932	1.01874	1.98335	0	0.45131	0.446035	0.470341
Adipoq	0	0.131429	0	0	0	0	0	0	0	1.45933	2.39815	2.17264	2.17213	0.923387	0.350561	0.100506	0.118309
Adipor1	48.449	52.5786	52.9087	52.5198	65.417	61.4052	61.4988	72.2515	60.2353	60.2139	58.7009	71.7629	73.8338	64.5146	63.7575	0.0321896	0.0418888
Adipor2	22.4379	21.3474	23.9702	25.0502	35.9056	40.3809	52.7099	58.4921	71.2025	52.2433	62.7162	61.2321	74.0092	80.0694	81.5799	6.26068e-07	1.94508e-05
Adk	50.6337	50.1635	46.9017	59.7023	49.7471	36.7075	44.2829	34.6239	36.5701	32.4683	29.4998	44.5437	32.1874	31.51	45.3496	0.0205721	0.0278871
Adm	0.466377	1.29132	0.590456	1.16114	1.27043	2.11742	1.56849	3.01533	2.80045	4.66331	4.90432	7.36232	10.6427	6.62159	7.76056	0.000148765	0.00042439
Adm2	0.110863	0	0.0642783	0.117238	0.237922	0.81963	0.124267	0.469993	0.109287	0.567958	0.488754	2.46033	1.22878	0.665108	0.445726	0.338207	0.363717
Adnp	62.6469	54.1853	49.4429	49.205	37.5825	30.6244	28.4417	25.5052	25.409	27.2016	21.8484	21.1088	14.0732	9.60424	15.2006	7.67601e-05	0.000261213
Adnp2	10.862	9.3883	10.2899	8.57765	8.35906	5.75198	5.92061	4.80062	5.38794	5.42965	5.08545	4.64071	3.19516	3.00554	3.63265	4.99655e-05	0.000192753
Ado	18.5996	15.9085	14.4887	13.4271	11.1092	11.1482	9.71242	8.91439	9.37572	9.22653	9.74564	9.89127	8.40605	6.33513	6.64172	0.000461767	0.00103194
Adora1	0.39339	0.34956	0.713711	1.25443	7.86838	7.71449	6.87915	7.08339	7.6594	6.07003	8.22468	7.82183	5.07241	6.8207	8.65893	0.0309795	0.0404454
Adora2a	3.15794	2.72138	2.57983	2.26706	1.82879	2.42906	1.45761	1.60103	1.62137	2.23205	2.15978	0.936575	0.787436	0.286677	0.571124	0.000138268	0.000401525
Adora2b	0.509187	0.698618	1.49589	1.91731	2.00355	1.83218	2.18283	1.46469	1.09261	1.53655	0.940116	0.916383	0.800037	0.102932	0.188895	0.0413167	0.0525319
Adpgk	18.0223	16.4957	16.2631	15.8467	15.5332	14.0854	11.4321	12.0449	12.6558	12.2293	10.1285	12.2577	7.61792	7.32201	12.4255	8.25266e-05	0.000274157
Adprh	78.0636	79.828	68.0272	64.7092	49.712	47.5324	41.9286	37.0602	37.4366	38.0847	33.8922	26.8463	25.9392	18.5525	18.2018	5.59779e-05	0.00020822
Adprhl2	48.8164	43.7034	43.2079	39.9417	36.7712	33.4806	26.284	29.8345	27.446	32.7105	29.8781	23.4056	17.6281	16.5681	14.8465	6.85046e-06	5.84964e-05
Adprm	14.4415	13.2201	13.9988	12.8403	10.8924	8.8714	9.83749	10.7259	10.5897	8.59461	7.40896	10.9595	6.42371	5.30912	5.98201	0.000474211	0.0010553
Adra1b	0.128547	0.317836	0.261668	0.621681	0.47918	0.217942	0.162164	0.513478	0.364613	0.255135	0.0946839	0.825424	1.05813	0.608603	0.480218	0.108548	0.126854
Adra1d	0.177665	0.697924	0.61935	0.488263	0.31557	1.18091	0.896452	0.472607	0.503603	1.05686	0.871627	0.350751	0.272219	0.0763758	0.140415	0.0720225	0.0871944
Adra2a	7.91328	3.34006	2.48662	1.08868	0.947982	0.770195	0.659537	0.683426	1.27842	0.998311	0.957843	1.75528	1.61099	0.989201	1.30776	0.260225	0.285096
Adrb1	0.403553	0.896442	1.06134	1.26712	1.17682	1.20132	0.762104	0.384241	0.607289	0.832443	1.08375	0.985422	0.260388	0.219156	0.287859	0.0063243	0.00968985
Adrb2	0.542675	0.402461	0.246734	0.395399	0.503049	0.667508	0.820126	0.953854	0.790928	1.05671	0.925982	1.18778	0.998876	0.567932	0.319527	0.00276318	0.00469707
Adrb3	4.69407	3.21764	2.18818	2.02284	1.45644	0.868944	0.864272	1.11815	0.860459	1.16175	1.63587	0.985008	1.13705	0.36867	0.624303	0.0328798	0.0426518
Adrbk1	29.0793	31.0654	31.378	28.9345	36.9455	41.7039	30.5617	38.4989	29.9065	32.3122	27.0193	29.9611	29.9606	24.6391	25.2386	0.137579	0.157867
Adrbk2	5.12079	5.40034	5.70055	4.81691	5.90127	4.95178	4.54321	4.10949	5.93321	6.52753	5.12532	6.02669	1.89104	0.741017	2.5166	3.43647e-05	0.000150225
Adrm1	90.6808	96.7604	90.4789	82.8421	89.1098	91.7549	74.1583	96.9267	80.5596	83.4686	78.5904	84.3597	88.0968	73.4501	63.3284	0.0439566	0.0555514
Adsl	45.176	41.6697	41.2654	41.5477	41.5672	36.6874	33.7234	25.5025	21.0104	26.8508	22.1494	22.7797	20.8057	16.4752	17.0224	1.36695e-06	2.76659e-05
Adss	39.0319	36.6005	33.6573	39.7081	40.9366	34.1799	32.6992	25.1003	23.9707	27.5368	22.5769	25.3877	24.3483	21.6124	25.0357	3.34585e-05	0.000147992
Adssl1	2.16955	1.89046	2.73564	1.95207	1.27949	0.87787	1.70272	3.26146	3.97235	3.20869	3.37425	6.14815	8.10471	7.56154	12.0587	3.53865e-05	0.000153063
Adtrp	0.0840711	0.039034	0.222493	0.340453	4.34876	8.63301	14.7546	15.4171	14.0497	23.378	7.40814	9.8549	15.465	7.71453	3.86679	0.0041319	0.00667277
Aebp1	14.4445	18.226	19.4664	23.1506	21.2824	18.023	20.4278	22.7221	29.209	32.4514	28.1747	15.9567	9.97793	8.30312	5.50729	0.000747402	0.0015414
Aebp2	26.701	25.7026	27.4211	26.1095	29.1599	26.2828	26.0119	17.6919	15.7846	20.4437	15.1419	14.5271	9.62377	5.34247	10.5	9.03053e-06	6.76399e-05
Aen	15.1063	17.1044	15.3555	14.5231	16.5489	18.1798	12.0829	13.2398	10.0395	11.7228	9.88701	10.6181	9.27119	6.75069	6.6577	3.36251e-06	4.05597e-05
Aes	260.678	279.326	283.052	267.284	273.63	323.921	283.06	300.357	307.248	321.134	338.546	307.335	407.908	471.868	406.786	6.10644e-06	5.55891e-05
AF251705	0.715239	1.1295	0.816246	1.03287	0.736877	1.31111	1.22092	3.14912	1.90325	1.96043	2.15959	3.10469	2.34106	1.25025	2.13557	0.00537484	0.0083927
Afap1	9.55541	10.0703	9.71068	8.75472	7.95385	6.54205	7.08029	5.58458	6.07248	10.0039	5.55054	4.93695	2.9417	1.35793	1.66112	0.000142222	0.000410082
Afap1l1	11.9753	12.7786	15.3928	12.5578	13.7429	11.0479	10.27	8.61436	9.74289	10.1663	8.66405	7.67383	4.20123	2.98078	4.56871	9.55298e-07	2.37962e-05
Afap1l2	10.0689	14.9015	14.9248	13.5414	11.4752	7.17318	7.95683	9.26349	8.29254	10.8375	6.51406	5.90236	2.61619	1.57278	1.19083	0.000163071	0.000454853
Aff1	2.37535	2.62413	2.78434	3.07848	3.67266	3.29837	4.2806	3.70636	4.66969	5.84161	4.80555	7.36862	6.64046	5.22865	6.8599	0.000847889	0.00170883
Aff2	4.15339	2.92693	2.3385	1.70161	0.965745	0.659709	0.579704	0.616682	0.447732	0.460113	0.240522	0.206479	0.122938	0.0154225	0.054616	0.00507695	0.00797934
Aff3	9.00666	8.98949	7.54223	7.11555	5.04428	3.89837	2.89811	2.40687	2.81602	1.91008	2.0019	1.58052	0.65211	0.318589	0.462779	3.31174e-05	0.000147143
Aff4	16.0362	15.2615	16.6298	17.7159	15.5606	10.9923	15.1591	11.4861	12.9289	12.8795	12.2771	13.7785	11.4218	8.69583	10.6425	0.00550025	0.00856708
Afg3l1	19.6233	18.8227	20.3051	19.1324	17.5059	16.5608	14.2956	14.0322	14.7038	14.4097	13.661	14.6392	15.3156	14.8237	14.9848	9.17975e-06	6.83066e-05
Afg3l2	27.131	28.2079	26.6975	27.5811	29.5975	29.3016	26.855	24.2915	24.0634	26.9033	26.777	27.1524	23.0291	20.9652	25.7737	0.00284996	0.0048222
Afm	2.01861	2.36705	3.18915	2.90647	2.71802	3.74827	4.79822	3.8354	3.55578	2.73681	3.48521	2.44398	1.70824	1.57285	1.28646	0.00523341	0.0081939
Afmid	4.44341	3.8276	5.83268	4.56529	5.47874	5.17681	4.33215	5.53632	6.46542	6.9119	6.10412	5.75759	5.9555	5.43546	9.69906	0.0762004	0.0918101
Afp	2.46695	2.05097	5.5811	1.30645	5.24378	3.41008	8.26898	185.873	22.3252	4.23959	11.3111	0.486989	0.37595	0.624918	1.19473	0.368756	0.394078
Aftph	7.63223	8.68364	9.5788	10.2934	11.4273	11.6407	12.6671	10.9867	11.2321	9.4575	10.0817	13.7205	11.1972	11.5491	11.9348	0.168092	0.190209
Aga	11.7659	14.6309	15.358	15.9445	14.3784	13.1456	19.7694	13.0753	19.6854	17.7266	18.7247	25.0886	21.8778	15.277	18.8294	0.0369027	0.0474318
Agap1	7.99499	7.37226	7.38156	6.77459	6.45842	5.72831	5.968	5.53636	5.50557	6.95341	5.46509	5.25997	4.46763	3.1713	3.34842	0.000114909	0.000348264
Agap2	3.50669	3.5956	3.47464	3.74381	2.36629	2.04505	2.16893	2.29103	2.3409	3.96689	2.3279	2.27946	1.03607	0.572029	0.696245	0.00092736	0.00184682
Agap3	41.1252	43.4345	44.6051	40.2678	41.7204	40.6895	30.6845	42.8581	31.3531	39.9526	29.8343	28.6398	22.9874	16.6897	15.9998	2.27351e-05	0.000115104
Agbl3	1.24529	1.21729	1.35237	1.03466	0.925223	0.525701	0.843286	0.670502	1.13914	1.09852	0.840638	1.10842	0.82781	0.66049	0.816378	0.26903	0.293996
Agbl5	21.5925	20.3087	18.6078	15.6195	12.2739	10.0929	7.88236	8.97271	9.10919	10.1092	8.06936	7.70631	3.79662	2.62408	5.29526	0.000181717	0.000493536
Ager	0.715463	0.930703	1.02544	0.691418	0.619803	1.00204	0.577899	0.858993	0.973417	1.04796	0.498235	0.327205	0.114911	0.0689901	0.1304	0.00153257	0.00282661
Agfg1	20.6714	21.3357	20.5599	20.5488	21.3187	18.5788	21.8512	14.8663	17.7518	14.9084	13.7987	14.5752	10.4303	7.79936	8.0056	2.1764e-05	0.000112177
Agfg2	12.0616	12.7256	12.9172	14.2946	11.3143	11.4411	9.02082	6.51571	6.24724	7.50887	7.19511	6.62381	6.23411	4.6027	7.25856	1.96519e-06	3.19729e-05
Aggf1	24.4653	22.2821	21.4361	18.8884	17.9765	16.4085	15.3752	14.6342	15.0937	13.9648	15.5065	17.9865	13.2131	10.9931	12.9118	0.000584128	0.00125445
Agk	14.5459	15.0054	13.4696	15.1677	11.2484	10.8283	10.4753	8.65264	9.7074	9.37464	8.47607	9.2734	6.15626	4.95638	5.72893	9.06827e-06	6.77885e-05
Agl	7.43478	7.24984	7.376	7.18564	7.02979	7.13895	9.04096	7.59845	6.45857	7.38536	4.86682	4.84896	4.16134	2.52268	3.60491	0.00125157	0.00237173
Agmat	0	0.148763	0.0481651	0	0.360172	0	0	1.41118	0.0822309	0.271022	0.244884	0	0.184109	0	0	0.440982	0.465391
Agmo	0.25019	0.0449137	0.319742	0.393234	0.355716	0.481418	1.99172	1.66243	4.63737	3.46837	6.25911	7.63074	6.07496	4.85063	4.95583	0.000682447	0.00142932
Ago1	18.8138	19.4334	19.2794	16.4507	14.6313	13.2909	11.8638	9.73991	9.7435	11.3932	8.82138	8.72046	5.82995	3.9611	5.60297	3.81408e-06	4.32619e-05
Ago2	9.41291	8.82897	9.32123	7.75324	6.91985	4.4288	5.11092	2.7893	3.39572	3.00039	2.61095	2.54762	2.54245	1.40942	2.19353	7.60836e-05	0.000259869
Ago3	2.01371	2.13118	1.83306	1.92739	1.94925	1.74853	1.59095	1.40768	1.35432	1.78063	1.14023	1.44653	1.1763	0.746328	1.40446	0.000357871	0.00083647
Ago4	1.37445	1.89969	1.96797	1.64355	1.53121	1.6588	2.01602	2.31713	2.35791	2.84482	2.08778	2.28726	1.22497	0.975255	1.74801	0.000666624	0.00140123
Agpat1	10.1197	10.5845	10.6497	9.42252	10.3718	12.0543	9.68377	8.60073	8.7798	9.40641	9.29088	9.68868	13.3538	12.6952	12.0683	4.66648e-05	0.000184025
Agpat2	13.7687	15.9066	20.433	18.807	29.5603	30.815	39.3	41.8441	48.1511	37.4029	48.7957	46.6266	70.8768	74.6415	55.0094	3.01983e-06	3.9056e-05
Agpat3	23.2566	23.4083	25.1405	24.4462	25.6115	27.1769	27.861	32.854	30.2307	33.6024	27.2257	38.0914	31.7898	22.5814	24.3172	0.0134451	0.0189854
Agpat4	17.7694	17.7452	19.4799	18.2862	17.3603	17.3633	12.5266	14.7025	16.697	14.6249	14.5174	15.6022	30.5182	41.3719	31.5152	6.94214e-07	2.0354e-05
Agpat5	13.6996	12.6832	12.0887	13.1687	12.2643	12.3759	10.5589	8.82894	8.17249	7.52757	6.31376	7.69919	6.79301	5.60331	5.33429	1.50855e-06	2.86074e-05
Agpat6	36.5894	34.2502	33.3102	29.1508	30.726	30.5357	22.3183	24.0336	23.2389	19.7832	17.7788	18.578	18.9006	14.6218	13.5574	2.21411e-06	3.36796e-05
Agpat9	0.705852	0.943002	0.988718	0.927324	0.847969	1.10501	1.66415	3.44884	2.89082	3.00677	2.80639	1.92967	2.48231	1.86803	2.09532	0.000127049	0.000376254
Agps	13.6887	12.505	12.358	14.2576	12.8035	10.6826	13.1774	7.96008	10.9488	9.72932	10.8575	11.0309	11.8765	11.9415	11.9562	0.0601892	0.0740902
Agr2	31.9887	51.1607	82.7522	98.6414	229.378	302.839	808.475	633.618	754.928	553.254	865.654	799.07	987.093	997.913	875.315	1.60049e-07	1.17541e-05
Agr3	0	0.137269	0.178848	0.182593	1.35503	0.522192	0.287574	0.487847	0.628565	0.477315	1.25534	1.35889	1.1323	0.491246	0	0.479918	0.502946
Agrn	79.695	79.7008	76.5704	65.1747	57.9915	45.7321	35.3308	33.7371	28.4197	39.6015	22.2056	16.1986	9.01757	6.76144	13.5169	9.58644e-06	6.9942e-05
Agrp	0.590131	0.314427	1.09058	0.434551	0	0.406813	0.414955	0.372504	0.232627	0.258213	0.46118	0.348718	0.129508	0.100555	0.310009	0.270557	0.295531
Agt	0.180285	0.808653	0.767767	2.20726	7.6122	13.7512	20.1796	27.6297	31.4308	37.3587	35.7494	34.6663	18.8938	9.13838	11.4506	1.294e-05	8.32939e-05
Agtpbp1	6.8956	7.1743	8.28835	7.58454	6.05399	6.2476	7.46331	4.70074	5.81122	5.71504	4.29066	4.63329	4.0758	3.53799	4.54834	0.00221019	0.00386635
Agtr1a	2.0843	2.52301	1.93201	2.42457	2.16359	1.51056	2.44209	2.84034	3.00165	3.08611	2.35171	1.68179	1.25239	0.603983	1.16295	0.00105617	0.00205653
Agtr1b	1.03014	1.48847	1.51793	1.76398	0.893095	0.739432	0.732466	0.908658	1.38722	1.42992	1.10924	0.967199	1.00745	0.28075	0.36276	0.0520403	0.0648201
Agtr2	2.30246	8.14804	10.3902	19.9641	27.213	20.1739	33.9977	21.4256	26.4603	12.4701	12.0691	2.43535	1.11209	0.26514	0.164003	0.0603145	0.0742044
Agtrap	4.52888	5.39169	5.40941	5.31982	6.46716	8.68821	11.2556	10.2798	12.1931	12.405	14.1939	12.2616	11.2186	12.0272	14.6949	1.26054e-05	8.18914e-05
Agxt	0	0	0	0	0	0	0	1.56052	0.0724189	0	0.144055	0	0.163327	0	0	0.44254	0.466825
Ahctf1	13.3861	11.7548	11.4947	11.7846	9.8694	7.57955	7.19243	5.6834	5.89541	5.78756	4.79619	5.52702	3.66233	2.53038	3.2072	7.43796e-06	6.12159e-05
Ahcy	99.0816	93.4724	88.5056	81.5556	68.252	58.5014	46.4621	41.6457	41.8666	34.6684	38.3078	32.852	30.2807	23.0578	24.3817	8.28383e-06	6.47127e-05
Ahcyl1	48.7394	48.4596	45.9252	49.7475	48.0207	42.3581	41.4898	31.4541	37.7015	38.3314	35.9154	41.5938	32.985	26.0658	33.1525	4.76616e-05	0.000186819
Ahcyl2	8.2658	9.28825	9.99606	11.7621	16.5344	17.1448	35.2231	20.803	27.5524	17.6218	20.5622	27.6567	33.1392	39.9705	57.2344	0.000148122	0.000423252
Ahdc1	13.0819	12.9084	12.5921	10.0101	10.2188	7.83894	8.40874	7.4409	7.3061	10.6304	7.98792	7.05415	4.87994	3.7235	5.90449	0.000578843	0.001245
Ahi1	6.17171	6.55864	6.93234	7.09608	5.40413	4.80464	5.04083	5.01486	5.07989	5.00027	3.59793	3.73278	3.12287	1.30954	1.44898	5.52361e-05	0.00020647
Ahnak	18.367	22.9025	28.6097	38.3449	54.5251	63.3863	64.9767	66.7914	55.0912	59.729	41.414	54.4535	46.1948	35.8525	33.7756	0.0559517	0.0692722
Ahnak2	0.403119	0.696763	1.09927	1.23272	1.15007	1.03564	1.1413	2.34667	1.77643	2.96053	1.88086	2.22639	1.11759	0.925459	0.738182	0.00189684	0.00339147
Ahr	3.13609	4.78705	5.98586	7.9827	8.6964	6.87726	8.58954	6.10644	7.022	7.54464	5.9717	7.10356	3.01766	2.21736	3.12376	0.00486172	0.00767762
Ahsa1	131.616	125.359	130.494	116.337	108.906	119.717	90.9011	76.1521	77.649	72.2117	76.2202	69.8823	72.4094	69.9305	59.5813	2.6554e-07	1.4159e-05
Ahsa2	35.9646	29.7821	30.5226	24.7636	23.2926	24.2672	18.912	14.6665	15.7807	17.0619	14.5644	15.8027	13.0372	12.3092	12.0681	2.38739e-05	0.000118309
Ahsg	0.151507	0.249943	0.307796	0.0591115	0.647945	1.6325	5.9746	241.593	22.5415	0.472905	8.98012	1.6921	26.2649	1.59334	3.88393	0.435525	0.459857
AI118078	1.05436	1.49021	1.93079	1.98152	1.44358	0.798385	0.47427	0.779598	0.63946	0.920691	0.471321	0.974141	0.344935	0.151827	0.332954	0.000704287	0.00146667
AI182371	0.196044	0.207867	0.189696	0.275275	0.524143	0.415288	0.336074	1.24237	0.461845	0.373359	0.556909	0.130979	0.51834	0.0287176	0.208147	0.320244	0.345724
AI314180	16.0348	15.7316	15.606	15.1064	14.803	14.2912	15.8969	11.9847	13.3321	11.6966	10.9919	14.2673	10.6656	10.5073	11.4839	0.00118885	0.00227051
AI413582	8.18302	7.92235	8.02643	7.93188	10.2499	11.3427	9.09823	12.113	10.1814	9.54897	11.2746	13.0325	12.1543	10.3444	10.4324	0.0686989	0.0835129
AI414108	1.89626	2.71991	3.35677	3.80242	4.74574	5.82939	5.19553	6.28542	5.91612	9.10524	4.94489	3.42765	2.80206	0.650063	1.01152	0.00721719	0.010882
AI429214	1.53542	2.05409	1.2647	1.05399	1.15174	1.01162	1.25202	1.03895	1.04589	0.859374	1.17754	0.799044	0.341877	0.407813	0.251681	0.000990572	0.00194817
AI450353	2.2601	1.44193	1.91214	0.765701	0.819198	1.12973	0.773021	0.813642	0.188826	1.07142	0.525823	0.604779	0.468332	0.263077	0.413009	0.0108526	0.0156676
AI462493	34.7453	40.0084	34.3074	35.8113	42.0511	45.5353	44.0481	62.6139	45.3049	43.2946	48.003	50.3393	43.3247	47.8037	43.8037	0.0256267	0.0340214
AI463170	0.864245	1.37256	3.5791	1.89481	0.760156	1.40217	0.580489	2.52933	1.36229	0.799895	3.03132	2.37988	1.31617	1.61139	3.12242	0.875045	0.880115
AI463229	0	0	0	0	0	0.085467	0.0844842	0.240173	0.33077	0.482225	0.332644	0.556822	0.796424	0.776103	1.2492	9.39112e-06	6.92066e-05
AI464131	1.74065	2.74111	3.13433	3.83554	4.73943	4.8881	6.0863	5.96413	5.43835	7.87728	6.24299	6.84472	4.22298	2.71516	4.11013	0.000715712	0.00148697
AI467606	1.08683	1.52789	1.33926	1.77234	3.46011	1.88049	2.94925	1.97646	2.76387	1.78804	2.38415	2.29211	3.75642	3.03473	1.85795	0.161925	0.1837
AI506816	3.14376	2.67117	4.33057	2.29067	0.752657	1.21017	0.565664	1.57114	0.746905	1.43892	0	0.0646421	0.271701	0	0	0.00746846	0.0112157
AI507597	0	0.070556	0.0915854	0.252754	0	0.361238	0.265919	0.501582	0.779648	1.32451	1.31592	0.233918	0.786038	0.473468	1.68307	0.0236338	0.0316629
AI597468	17.0873	17.0151	17.27	14.8781	12.3856	9.74384	9.641	7.19424	10.5066	8.61655	7.36952	7.22648	6.36597	3.77429	4.52171	9.15073e-05	0.000296725
AI597479	11.8023	10.3402	10.8114	9.25051	9.6437	7.93197	7.30643	6.15053	5.11021	5.77818	5.45062	5.67261	4.03116	3.52922	3.64704	2.4656e-06	3.53047e-05
AI661453	4.94706	7.00677	8.28943	10.1343	20.1364	24.404	21.357	29.7016	20.0878	19.2961	18.9018	25.7257	30.856	30.7728	27.1937	0.00334175	0.00553528
AI662270	0.993476	1.0384	2.21001	1.83075	1.12201	2.20792	2.55234	1.84571	1.38751	1.08043	1.29858	1.42949	1.88538	0.959175	0.743084	0.581677	0.598013
AI836003	0.687243	0.966674	1.0115	2.13498	1.10691	0.648016	0.719212	0.658074	0.700161	0.577128	0.719256	0.339188	0.331816	0.236333	0.18618	0.0168852	0.023321
AI837181	44.3214	44.1486	41.8878	40.7405	37.1552	35.5964	32.0664	48.8259	39.6224	42.4107	36.788	36.2385	26.3203	22.4528	19.0042	0.000327828	0.000780916
AI839979	0.886188	0.653022	1.02783	0.826065	0.74531	0.711124	0.642764	0.497432	0.616662	0.63134	0.51078	0.874144	0.173427	0.268146	0.279746	0.000140764	0.000406783
AI846148	32.6758	27.2173	27.3717	20.775	17.4688	15.2949	12.2482	11.6372	10.6168	12.2801	10.0297	9.6895	7.19355	5.63226	6.20183	0.000176261	0.000482298
AI987944	2.30257	2.12619	2.12822	1.84934	2.12969	2.28582	2.58415	1.92368	3.04688	2.63284	2.09471	2.98929	1.86049	1.87322	2.30068	0.0635802	0.0777789
Aida	21.6054	21.6027	21.1783	22.9582	18.0543	15.5701	15.4221	11.3872	12.4519	12.3934	10.1662	7.81394	7.4794	6.02348	4.96001	8.30929e-06	6.47332e-05
Aif1	0.83385	1.21238	1.37603	1.21964	2.00894	2.172	2.12651	2.91446	2.68065	2.45669	2.67835	1.58866	2.6376	1.01287	0.79219	0.0421403	0.0534418
Aif1l	14.6321	10.9491	8.25858	5.86537	5.29288	9.34482	8.63758	21.2696	10.6639	7.52605	5.12617	6.19824	3.2556	1.40684	0.334094	0.0541641	0.0672469
Aifm1	29.822	29.0659	26.5957	27.9095	24.9484	28.0743	29.2469	22.0245	26.7036	23.0371	28.3334	31.5607	36.8309	34.1861	37.4017	0.00103972	0.00203036
Aifm2	9.59404	8.9284	10.1457	10.1122	8.33335	5.94218	6.0935	6.37086	6.55084	6.87378	5.27569	4.70187	3.5488	2.49104	3.21449	5.06516e-05	0.000194517
Aifm3	0.826946	0.958968	0.939952	1.09521	0.96493	0.804973	0.654676	0.526452	0.501514	0.776825	0.99915	1.11088	0.418634	0.662887	1.12941	0.36295	0.388218
Aig1	9.83556	11.271	13.577	13.9297	14.6217	11.7242	17.1107	18.1214	16.9761	19.322	22.7281	28.6107	26.1658	28.327	29.2262	5.80827e-05	0.000213549
Aim1	1.75244	2.06003	3.00035	3.5421	6.07998	9.06807	8.8577	14.807	7.1286	6.67106	4.22213	6.41221	5.85837	3.72982	2.24945	0.0952557	0.112594
Aim1l	0.501513	0.719541	1.36946	3.93553	9.79353	11.049	7.43449	7.90132	5.37623	6.00216	4.43751	4.03113	3.2458	2.03897	1.4414	0.31907	0.344566
Aim2	1.0376	0.425439	0.457032	0.374483	0.634383	0.536227	0.93627	0.564712	1.24021	0.83708	0.78183	0.447961	0.246845	0.162166	0.281146	0.0185745	0.0254269
Aimp1	87.0538	84.4384	86.7926	92.8719	88.035	88.0184	81.1713	74.7027	61.1496	59.3756	68.6733	64.8885	60.103	42.4657	38.7926	1.55967e-05	9.1744e-05
Aimp2	54.6743	49.2166	49.938	51.4806	48.0895	54.5311	39.5886	40.2406	35.0888	35.1819	33.6817	32.7684	29.8898	20.6809	17.7793	4.33909e-07	1.64193e-05
Aip	28.4376	28.9313	28.0964	25.8111	23.8776	26.559	23.1859	20.7739	19.5907	23.4841	19.0666	17.5538	18.8959	16.1841	15.0112	3.74101e-05	0.000158717
Airn	15.2247	19.0844	36.7625	27.1872	20.2798	13.3899	11.0608	15.7205	15.9625	12.9855	7.91872	6.47689	1.26481	0.772214	3.2022	0.00171618	0.00311509
Ajap1	0.974935	0.351169	0.156886	0.604372	1.0297	0.667499	0.504568	0.440996	0.731892	0.787344	0.631872	0.383076	0.357534	0.0837944	0.0704692	0.059337	0.0731408
Ajuba	28.5097	28.7963	28.8764	28.8421	24.5836	23.9518	19.0705	29.9121	14.7625	20.9857	13.039	9.10863	6.75906	2.92648	2.51153	0.000109195	0.000336056
AK010878	14.1521	11.5522	10.3256	11.5332	10.0277	8.77446	8.60018	5.88297	6.57935	5.98186	6.91724	7.58938	6.49843	6.00233	6.13695	0.00020186	0.000534281
Ak1	8.471	8.21661	7.47665	8.25655	7.14408	10.0359	12.4771	13.4476	13.6003	18.4918	15.7625	23.4211	30.1479	25.3246	31.6931	2.32697e-06	3.44529e-05
AK129341	2.20409	1.93313	1.45819	1.77994	1.11442	0.833298	0.997425	0.717612	0.583437	0.705027	0.600339	0.992414	0.706323	0.660432	0.935954	0.00479177	0.00758352
Ak2	66.055	57.0435	54.842	57.807	60.6024	67.5094	49.4139	51.5361	46.4569	48.7579	51.7389	47.2709	52.4164	45.0062	43.28	0.000380103	0.00087799
Ak3	27.9355	30.1209	33.0949	36.8568	50.0108	54.4056	84.4489	73.97	77.9032	66.4653	82.0179	98.6379	109.979	111.559	105.288	9.24161e-07	2.35075e-05
Ak4	7.17004	10.2585	12.8068	12.1982	17.8648	16.3507	17.1759	12.4619	16.3649	13.931	19.8312	17.1506	13.3473	11.4009	12.785	0.142279	0.162894
Ak5	7.98743	5.89154	4.23767	2.5051	1.18899	0.941414	0.840498	0.887287	0.983928	1.18159	1.22608	0.306104	0.260087	0.104138	0.06029	0.0191656	0.0261383
Ak6	24.7058	27.594	28.6682	27.2047	23.4671	26.2779	20.5703	17.4854	18.6892	13.9844	14.8073	15.5925	21.5294	18.5495	13.092	0.000119502	0.000359339
Akap1	11.4112	14.106	14.2818	15.8777	17.5043	16.8218	17.215	16.8423	17.4585	19.9852	18.2928	20.7517	14.0052	14.3211	17.7275	0.0238337	0.0318976
Akap10	7.96082	7.25447	7.50542	6.90963	7.19764	5.76778	6.45879	4.83156	5.52432	5.83999	5.0274	6.53248	5.29937	3.76482	4.80811	0.00120625	0.00229909
Akap11	8.25187	7.62063	8.27714	8.11328	6.45442	5.49237	5.99924	3.82849	4.90398	4.48562	3.65178	5.18766	3.09746	2.73067	4.38668	0.000184187	0.000498389
Akap12	38.8905	41.28	42.0899	43.284	35.2784	25.3562	30.7499	22.1362	24.8319	32.968	19.3755	9.16573	6.02634	2.97217	3.38387	7.72152e-05	0.000261931
Akap13	10.1054	10.3734	10.5316	10.3239	9.48827	8.33604	9.7948	8.14836	9.68394	9.84781	7.31376	9.11462	6.60717	4.71097	5.85016	0.000159747	0.000447882
Akap17b	1.36826	1.34936	1.34899	1.02573	1.30524	1.43575	1.26941	1.00052	1.05436	1.27712	0.76053	0.677506	0.349702	0.298113	0.389149	4.09923e-05	0.000168375
Akap2	19.46	19.9362	19.395	21.12	16.0404	14.33	15.6913	9.80403	13.9386	16.3484	9.61801	8.16473	8.76746	7.82356	9.25285	0.00078721	0.00161008
Akap5	2.31195	2.23269	2.17455	2.29514	2.10634	1.34833	1.75859	1.51426	1.53862	1.93226	0.882915	0.508786	0.55064	0.120412	0.18683	0.000304703	0.000737047
Akap6	0.845931	0.943494	1.20463	1.18366	1.04621	1.16234	1.54837	0.902029	1.45667	1.52361	0.980726	0.738583	0.630947	0.25239	0.400711	0.00416561	0.00671949
Akap7	6.4548	7.10619	6.26818	6.65056	6.81537	5.57169	6.86117	6.40642	6.09247	5.84012	5.93597	8.76521	6.63338	6.03357	6.35346	0.850167	0.856622
Akap8	50.1798	45.1752	43.9891	37.9932	35.7238	30.6378	25.8085	22.6578	21.9624	28.2358	19.068	22.2034	12.7587	7.8434	16.0288	1.46056e-05	8.81102e-05
Akap8l	31.9146	29.8542	33.1836	25.5571	27.8911	22.5485	20.412	18.6098	20.5687	32.5789	21.3485	19.3894	10.3605	8.64118	24.8428	0.0130904	0.0185407
Akap9	5.46817	5.72459	5.94308	5.76914	5.49256	5.74081	6.54959	5.55927	7.06623	6.1153	5.12933	6.10844	4.06803	3.57113	5.85874	0.0186709	0.0255402
Akip1	14.2448	16.4179	20.1732	18.8987	22.0022	26.1047	21.9952	21.0843	20.5311	19.7166	25.1656	22.425	17.4645	14.9911	14.1233	0.0402865	0.0513422
Akirin1	22.6525	22.8936	23.4903	22.8945	27.6044	24.6893	21.1642	21.6647	21.5329	19.7573	19.4789	22.0315	27.2435	21.7317	21.081	0.0482446	0.0604863
Akirin2	68.9739	68.3492	52.9533	49.8948	39.6979	36.7382	36.3381	32.2273	30.3005	32.8139	29.318	31.3237	24.9017	20.2073	16.72	0.000630161	0.00133677
Akna	7.01118	4.82006	4.50213	3.85249	3.05118	2.55392	2.19556	1.81184	2.16906	2.17751	1.80991	1.8807	1.21754	0.796239	1.20691	0.0012525	0.00237296
Akp3	0.0334279	0	0	0.0351155	0.0476096	0.0378875	0	0	0.0659122	3.02383	0	0	0.185911	0	0	0.539099	0.556789
Akr1a1	400.456	416.268	427.261	437.998	429.99	471.787	457.166	506.397	492.578	467.559	523.393	513.745	516.371	469.206	396.184	0.0236204	0.0316498
Akr1b10	9.5225	9.07546	9.23077	10.4684	11.9755	10.4615	13.0795	9.61038	13.1149	12.1192	11.9789	10.7102	11.9098	10.9566	10.1026	0.0960013	0.113403
Akr1b3	74.6791	71.9584	61.4054	72.8844	74.2892	78.1057	83.1831	95.9367	85.8441	65.2257	88.4633	99.4878	114.776	103.136	84.2942	0.00767715	0.011483
Akr1b7	0.0481444	0	0	0	0.137556	0.054696	0	4.85165	0	0.0897245	0.0471827	0.332462	0.213699	0.123873	0	0.483086	0.50592
Akr1b8	7.92487	6.44397	5.12614	4.41784	5.78765	7.29274	8.93494	35.8592	47.055	28.4813	38.034	58.0987	120.033	100.062	68.4412	9.60611e-06	6.99428e-05
Akr1c12	20.5118	27.6869	33.8075	39.7473	54.1937	51.2794	66.2154	53.9398	60.7189	39.2447	70.3786	85.2156	80.4516	87.7633	77.9772	0.00136794	0.00256112
Akr1c13	26.8017	41.4854	50.0354	62.9909	85.1634	74.7064	82.0593	57.3079	58.2872	39.0715	64.5261	85.9482	84.3152	100.344	80.0422	0.0915778	0.108528
Akr1c14	0.563892	0.798475	0.428449	0.817297	2.80415	3.43497	9.50856	6.41583	4.98228	5.38335	8.93802	36.0955	38.3031	39.4029	55.8399	5.8174e-05	0.000213838
Akr1c19	23.9781	32.0018	32.2004	35.7823	36.6788	41.4965	46.8075	26.3591	18.3851	10.1559	15.6659	21.3606	29.6973	27.045	24.7688	0.175491	0.198062
Akr1e1	17.3654	18.5377	15.2406	18.6257	17.1644	14.8074	16.3998	12.3865	15.2648	12.6728	14.2752	13.4353	13.2635	10.4371	10.3472	0.000979586	0.00193108
Akr7a5	43.8548	45.5437	42.2315	40.0846	33.7741	41.0575	29.4071	35.9375	30.6436	34.8725	41.4869	32.1785	33.1568	32.9582	29.4877	0.00881037	0.0129797
Akt1	172.387	177.35	172.383	165.124	168.431	146.767	136.626	135.842	132.062	133.444	121.207	110.598	109.447	95.1345	93.7398	1.87807e-06	3.1219e-05
Akt1s1	83.3128	85.527	88.8386	82.3133	83.0427	81.6491	69.6103	76.9272	66.0043	64.4149	66.892	56.0822	51.9564	46.4829	46.8782	8.35907e-07	2.24138e-05
Akt2	50.8511	53.8413	51.6232	49.6697	46.6862	45.0686	39.9527	41.8462	41.304	46.758	37.5792	40.9547	44.0857	44.8813	54.6221	0.00689738	0.0104635
Akt2-ps	0.688281	1.04135	1.21053	0.89016	0.900053	1.00347	0.700699	0.703793	0.81255	1.07346	0.826563	1.09968	1.16132	0.926943	1.4744	0.110742	0.129194
Akt3	13.1436	12.761	11.766	11.3364	7.50861	5.38172	7.35428	4.45166	5.66567	6.43558	4.61434	4.41657	3.04614	1.77505	2.03169	0.000519798	0.00113896
Aktip	16.7465	18.8421	20.2721	20.3779	21.4216	20.4829	22.5005	18.789	18.3299	18.3302	18.7615	21.3164	18.8282	20.2836	20.3216	0.99199	0.992285
Alad	43.8641	49.5689	51.8717	48.8119	63.8115	84.446	51.3549	83.4331	64.9172	66.5028	68.6939	71.4555	50.9726	51.5388	44.079	0.102946	0.120861
Alas1	19.7746	21.4904	22.7042	19.1394	23.5549	26.0239	25.3394	27.2458	23.0669	26.8855	26.4998	26.3513	38.0436	37.8049	38.644	2.29488e-07	1.37522e-05
Alas2	7.20749	8.60613	10.0487	14.144	13.6976	13.4949	6.62996	7.50618	1.36791	3.9792	4.87176	0.55932	2.12834	0.995818	1.13773	0.000280595	0.000691184
Alb	1.59579	1.40827	3.76946	1.56138	5.52272	4.84802	14.5973	460.537	25.8418	3.07667	15.9157	1.81132	65.3928	0.868582	0.671673	0.478179	0.50128
Alcam	49.9533	45.9905	43.6365	45.937	41.0982	29.2124	30.7204	24.1391	29.5174	22.2038	24.2891	27.7422	14.8948	12.5959	18.9014	2.3042e-05	0.000116061
Aldh16a1	20.4998	20.9586	19.888	18.018	16.9533	20.2802	15.2353	17.3808	16.7028	18.2081	18.188	18.2206	16.6482	13.3657	15.1559	0.00330051	0.00547991
Aldh18a1	32.4953	37.1454	37.6644	37.4631	41.1181	38.5584	40.2707	37.0903	42.5125	37.4019	38.6427	29.4857	19.1784	15.8881	17.4554	4.84278e-06	4.87446e-05
Aldh1a1	8.24279	10.9999	13.8348	20.3413	31.5169	36.7543	53.0516	65.3743	52.8499	51.83	54.2926	94.8018	162.142	157.662	123.724	3.39968e-07	1.5065e-05
Aldh1a2	66.6086	54.5316	42.8742	49.8715	39.471	33.1648	32.0384	33.8457	27.8217	31.0303	24.1822	19.2154	12.4117	6.91354	7.75175	0.00010576	0.000328397
Aldh1a3	1.02496	3.25085	3.64476	4.04691	4.14904	3.84964	4.78331	4.43031	3.00201	3.5879	3.63945	5.52094	2.9091	1.25791	1.51477	0.0283917	0.0373361
Aldh1a7	15.5959	26.5751	36.2667	63.5155	134.467	156.001	144.87	123.614	74.4398	57.1661	57.1417	35.0772	28.574	13.0867	9.57644	0.179306	0.202016
Aldh1b1	7.56711	6.46029	5.85272	7.77886	5.67432	5.33195	4.19032	4.91442	5.58405	6.58414	4.46382	3.43685	3.36201	1.77601	2.89235	0.000819612	0.00166202
Aldh1l1	0.838394	1.50185	2.16798	3.51829	4.37529	6.06532	6.9256	6.56912	5.69775	5.78841	7.52669	11.9106	32.3773	29.6729	39.0351	7.39862e-09	5.63753e-06
Aldh1l2	0.743466	0.79375	0.825222	1.13861	1.29377	1.05072	1.24352	1.01346	1.28511	1.43609	0.708253	3.9554	1.88595	1.38321	3.16876	0.178211	0.200863
Aldh2	86.4555	93.1769	97.585	106.279	104.118	105.157	94.7612	99.098	89.5417	111.52	107.737	126.5	135.018	124.928	107.05	0.0416193	0.0528488
Aldh3a1	0.213042	0.190996	0.247344	0.485248	0.289139	0.480499	0.39811	1.66661	2.26915	4.36914	7.91331	89.3231	122.545	198.752	84.3008	0.000239413	0.000611942
Aldh3a2	15.4378	17.7145	19.538	21.7618	25.8828	21.8883	29.7324	38.0659	60.1311	48.8207	65.4592	61.8282	45.2553	44.3574	47.4784	0.000379085	0.000876723
Aldh3b1	0.452723	0.848376	0.876352	0.854762	1.06964	0.907191	1.2859	2.18172	1.87464	1.80167	1.50978	1.96595	1.5451	1.08905	1.38668	0.000200023	0.000530589
Aldh3b2	0.598555	3.22363	5.46189	14.3464	33.0916	47.523	36.87	64.8684	37.2089	42.5578	22.2719	20.2596	36.4667	21.0725	10.3754	0.155625	0.177114
Aldh4a1	12.3212	12.9127	15.0606	14.4103	16.1447	17.3301	15.528	14.4122	10.3378	13.7246	10.0372	11.4563	12.5525	11.3765	16.7905	0.300143	0.325379
Aldh5a1	9.23732	9.31718	8.81295	8.20374	7.42834	6.34438	6.19374	6.03591	5.62755	5.50994	4.54328	4.29182	3.60857	2.53987	3.43351	1.56305e-05	9.18363e-05
Aldh6a1	10.3253	10.1608	11.1294	12.0861	11.4292	11.3569	21.0061	22.6609	24.5509	28.1127	27.2861	52.257	52.1159	56.4936	86.8624	4.95783e-05	0.000191655
Aldh7a1	56.5838	55.6913	55.2421	48.8091	39.7693	33.8247	31.7347	24.5571	29.9474	32.0116	27.3682	23.6193	24.2527	21.9143	22.7317	0.000137454	0.000399479
Aldh9a1	23.2705	23.4877	24.8427	26.2105	27.1168	27.2399	32.2491	39.3127	48.8387	42.6229	50.6351	34.1557	27.1234	25.337	27.389	0.000285924	0.000702257
Aldoa	300.814	351.755	451.402	403.021	477.807	641.413	550.435	465.774	489.934	523.716	629.46	600.936	785.875	709.713	639.672	0.00420278	0.00677296
Aldob	0.504289	0.276526	0.520693	0.558268	0.398574	0.317262	1.25648	22.3125	2.04398	1.85553	1.04432	1.46551	3.52445	1.99815	3.30864	0.383412	0.408547
Aldoc	6.35901	7.69489	8.56838	13.0051	18.4064	20.3042	15.9743	11.1649	8.97743	10.1475	9.30408	5.93972	6.92125	2.8912	3.54912	0.0758596	0.0914257
Alg1	8.89597	9.93819	12.8318	8.97447	14.5591	13.4167	12.9909	13.7629	14.3262	15.7972	15.1844	16.7308	13.6675	12.1564	15.7069	0.0334026	0.04329
Alg10b	19.0185	15.4739	15.5242	14.4567	13.0528	7.66649	9.58405	5.45326	7.28262	5.28941	5.73587	6.05239	4.40288	2.71379	5.21876	0.000216657	0.000564839
Alg11	9.30866	8.29207	7.79201	7.81756	7.04725	5.54225	6.36406	5.48773	5.62086	4.38131	4.87708	5.42597	3.47219	2.8897	3.61212	8.79617e-05	0.000288057
Alg12	7.29885	5.90128	5.48217	6.18751	8.30635	8.84075	8.18982	8.11464	7.8083	8.42728	7.98538	8.2292	5.74495	5.82167	6.82151	0.0252053	0.0335254
Alg13	8.60683	7.66317	7.16394	6.47634	5.96938	4.65987	5.12782	2.7502	3.37945	3.82869	2.59697	2.23555	1.92963	1.48775	1.66392	5.62652e-05	0.000208873
Alg14	16.103	20.1994	17.1829	24.7741	23.3699	25.8539	29.4337	21.7266	23.1606	20.77	23.9061	24.1108	19.4073	16.6679	17.3088	0.0681065	0.0828167
Alg2	30.1277	28.3443	25.8013	23.6603	19.8601	14.7632	15.1956	13.0284	13.498	12.47	11.8902	10.7221	7.02953	4.6983	5.70296	5.27505e-05	0.00019961
Alg3	18.301	17.5913	14.7289	15.5108	18.9577	17.9801	12.9024	13.8954	14.818	16.1397	16.2359	14.2835	14.2021	14.5462	14.2786	0.0123181	0.0175367
Alg5	16.6332	18.4561	19.1709	22.1684	23.1587	27.1475	29.4222	31.1179	29.0833	24.9789	28.9616	36.1146	33.5096	29.3212	25.4048	0.00345506	0.00570166
Alg6	5.94236	6.3144	6.39923	5.40348	6.71884	5.60798	5.85462	3.42201	4.48089	4.01508	3.24485	4.59866	2.97485	1.77799	2.85161	6.66097e-05	0.000236196
Alg8	18.3649	16.6505	15.4393	13.0756	14.6622	15.5129	10.2808	7.09962	8.27041	7.73641	8.48887	7.11676	5.78978	4.84644	5.40915	2.66548e-07	1.4159e-05
Alg9	15.1329	15.7061	16.0003	15.0067	16.9148	16.013	14.6097	12.7205	13.1283	12.2968	13.5396	13.1901	12.4451	10.1571	11.6661	1.84852e-05	0.000101557
Alk	1.41462	1.3303	1.53563	1.51506	0.981003	0.77258	1.36309	1.14701	1.04772	0.953851	0.693931	0.539751	0.277516	0.138763	0.201445	0.000711414	0.00147877
Alkbh1	17.001	18.3803	15.5086	13.5233	13.4209	12.3776	9.71087	8.13362	6.50519	7.90123	6.41002	6.94278	4.31296	2.93651	3.70699	1.35263e-06	2.75919e-05
Alkbh2	12.9046	13.8889	17.2168	12.4053	12.2014	11.3215	7.86632	9.51312	6.95276	7.12565	7.48533	8.08188	6.41131	7.35518	5.30451	2.83349e-05	0.000132647
Alkbh3	14.5016	16.163	15.9852	17.0498	17.7044	19.331	15.2831	24.2583	19.0296	19.8729	16.2129	13.7854	12.3939	11.4628	12.4005	0.0247454	0.0329632
Alkbh4	11.4306	8.43279	7.53258	7.48342	6.45782	6.79369	4.56318	5.30415	4.79627	5.30121	4.35187	4.98209	4.5396	3.73818	3.52046	0.000504161	0.00110989
Alkbh5	21.7045	22.6414	23.9933	23.6845	22.7901	20.3012	20.7106	16.1638	15.7502	15.8819	17.5405	18.0416	17.364	14.5116	16.0958	8.54196e-05	0.000281268
Alkbh6	30.9901	32.4676	33.1558	31.3649	29.2137	31.3956	25.148	30.5329	24.3704	28.4993	29.7548	32.0363	28.2323	29.0214	25.433	0.0489263	0.0612771
Alkbh7	28.1931	26.8789	24.7192	25.8564	24.7573	22.4702	21.3079	22.1151	15.5477	20.4281	18.4533	24.1048	31.6101	34.6471	28.6134	0.000189212	0.000507915
Alkbh8	7.28324	6.03632	5.95173	5.364	5.16848	3.21714	4.19533	2.48061	2.40761	2.80104	1.99052	2.52803	1.39355	0.879331	1.67526	0.000134224	0.000392532
Alms1	3.34236	2.7232	2.95445	2.45781	2.10959	1.76763	1.7234	0.780091	1.29704	0.979537	0.757084	0.794393	0.458166	0.282302	0.602308	3.1812e-05	0.00014359
Alms1-ps2	1.40343	1.51315	1.47608	1.23407	1.20896	0.98107	0.537415	0.563768	0.953843	0.568463	0.384354	0.679279	0.386662	0.149462	0.272863	7.13859e-06	5.98639e-05
Alox12	1.05863	2.23919	4.62005	6.28704	5.91081	6.37556	5.27524	6.86023	2.69904	4.32984	2.3026	2.03982	1.61574	0.689626	0.648291	0.0687134	0.0835246
Alox12b	0.113549	0.16312	0.0791654	0.451811	30.6596	49.4682	29.971	48.2531	14.3747	15.2359	7.28637	9.58325	8.83118	3.24105	0.0820362	0.409221	0.434126
Alox15	0.154008	0.483939	0.447408	1.25515	1.60998	1.69259	1.48634	1.33442	0.130027	0.102649	0.161909	0.184601	0.367761	0.141873	0.0795526	0.243061	0.26765
Alox5	0.239879	0.430963	0.364597	0.289449	0.445396	0.417279	0.289672	0.72678	0.563984	0.275545	0.760558	3.5157	4.58808	2.12664	1.10137	0.0396472	0.0505926
Alox5ap	4.58534	6.17018	3.81862	7.97209	7.17293	7.53311	5.22857	9.35077	5.15397	7.25865	5.58913	17.6834	24.2439	13.1372	5.20423	0.127743	0.147394
Aloxe3	0.171142	0.168115	0.169207	0.130604	2.01701	7.74972	7.52191	19.5045	8.81561	9.45038	4.07354	5.79533	3.73948	1.09998	0.131575	0.0152864	0.0213192
Alpi	0.0684587	0.102441	0	0.430113	0.713457	0.490582	0.869955	2.06373	3.0823	9.87978	1.50013	1.17131	2.26291	1.17711	0.721258	0.136042	0.15622
Alpk1	1.59909	2.23639	2.83494	2.34602	2.507	2.41487	1.88973	1.79597	2.13592	2.55759	1.33706	2.21129	0.753829	0.578912	1.10046	0.000512079	0.00112482
Alpl	10.5957	13.5338	15.3659	8.38029	4.8867	2.69659	1.98649	1.53453	1.77189	1.05604	0.892573	0.831827	0.964228	0.381515	0.941898	0.00154089	0.00283947
Als2	6.90332	6.22974	5.41263	5.37996	4.11505	3.35039	4.07365	3.11302	4.822	3.70877	4.06399	3.29891	3.68185	2.72511	4.7785	0.0643471	0.0786542
Als2cl	1.674	2.12338	2.17864	3.40942	6.21698	6.02043	4.57893	8.09764	7.76408	13.4151	8.45104	11.5834	6.4489	5.75715	13.7397	0.0196137	0.0266962
Alyref	178.239	168.316	137.235	133.212	110.076	106.832	90.9891	65.2811	64.8789	63.4669	67.9957	57.387	47.4797	34.9604	31.1904	2.26989e-05	0.000114956
Alyref2	5.49295	6.137	7.51687	7.08142	7.04052	5.97262	6.99965	7.07277	4.67456	5.73131	7.13203	4.26107	3.64752	2.2551	2.27136	0.000595502	0.00127449
Amacr	5.64881	4.92605	6.3031	5.56822	5.11668	4.67613	5.32422	6.07716	5.22637	5.46249	6.28617	6.04094	4.42574	3.78393	3.84736	0.00131626	0.00247618
Ambp	17.1855	21.9697	19.3409	8.97853	4.26123	3.33311	3.12397	32.1002	4.96442	3.09787	3.83308	1.83278	5.15352	3.06081	2.10123	0.394826	0.4197
Ambra1	16.4886	15.8588	14.4948	13.7862	11.4868	10.7387	8.77849	10.3108	10.0442	10.8272	8.71925	9.64768	6.04062	5.29087	6.72319	5.43754e-05	0.00020379
Amd1	41.4159	38.1274	36.2568	43.1585	44.2824	46.7674	39.9847	28.2108	28.5014	25.1873	27.6304	30.4668	37.3447	28.6015	26.4491	0.00263507	0.00450567
Amd2	6.36633	5.5263	5.9985	6.17766	6.90049	7.33979	5.88862	5.09744	4.17759	4.03011	4.49044	4.81623	5.87851	4.81312	4.29139	0.00380251	0.0061919
Amdhd1	1.0123	1.26554	0.409695	0.367319	0.28745	0	0.113746	0.486511	0.15135	0.0472642	0.247812	0.200166	0.165265	0.12972	0.13618	0.134822	0.154915
Amdhd2	18.4655	16.3686	16.5758	14.7043	10.7316	12.7084	8.6249	15.8052	12.5993	12.7926	13.5304	10.9571	9.51128	6.93958	7.11655	0.00573961	0.00888076
Amer1	6.93469	6.30075	6.46532	5.92241	5.29375	5.05	4.43108	4.04051	3.2939	3.73317	2.57902	2.91211	1.75684	1.28956	1.972	2.10541e-06	3.29796e-05
Amer2	2.12208	1.69455	1.0412	1.09765	1.22581	0.841157	0.777358	0.598544	1.05156	1.10553	1.25674	0.649731	0.511806	0.299857	0.34942	0.00862244	0.0127295
Amfr	32.7529	35.4867	37.0651	34.4358	37.2866	34.0492	36.6194	35.6226	39.1072	42.2633	36.0239	39.2286	34.1774	28.2302	32.7637	0.00750162	0.0112605
Amh	0.85678	0.437812	0.403071	0.434945	0.507039	1.13187	4.78627	11.5265	9.76355	15.3904	12.7285	12.3122	11.4001	19.0538	12.8253	1.85078e-05	0.000101648
Amica1	0.0921159	0.15922	0.412495	0.838454	1.17917	0.570131	0.364615	0.392045	0.671103	0.496099	0.550553	0.904768	0.952778	0.494988	1.19988	0.336025	0.361531
Amigo1	2.77986	2.79103	3.49769	2.80206	2.97581	2.3434	3.00098	3.14591	3.504	3.21472	3.2335	3.62124	2.14455	1.59773	1.67869	7.74388e-05	0.000262373
Amigo2	2.2915	2.37743	2.26945	2.07617	2.66688	1.87286	1.86629	1.90369	1.68502	1.9209	1.44558	1.72719	1.03737	0.550283	0.868487	6.15133e-06	5.57793e-05
Amigo3	2.28299	2.0316	2.17073	2.38911	2.83032	2.53537	3.39768	4.08616	3.19218	4.82258	2.60681	2.84779	2.63713	4.06902	5.08266	0.0214255	0.0289624
Ammecr1	6.6652	6.16779	5.23606	4.82956	5.26089	4.20861	4.69685	1.89365	2.55655	2.71502	1.9739	2.74038	1.83531	0.68632	1.44392	6.6286e-05	0.000235384
Ammecr1l	19.721	20.7695	21.9286	17.8146	16.7151	14.813	14.2573	12.447	12.5655	12.6873	11.2775	11.8954	10.425	6.25505	8.70463	2.82779e-05	0.000132585
Amn1	3.51451	3.61375	4.49288	3.8143	2.93301	2.99067	2.74272	2.13756	2.34827	3.03466	2.46802	3.52044	2.71249	2.04789	1.74387	0.00697871	0.0105688
Amot	19.5999	14.6195	12.2419	8.47931	5.37611	3.03393	3.22121	2.38563	2.99804	2.70458	2.71778	2.89938	1.58587	1.45739	1.20866	0.00674092	0.010252
Amotl1	20.5212	20.9356	20.066	19.7452	16.3943	14.9699	11.5783	10.6242	10.4392	11.8301	7.81175	8.59504	5.20958	2.83853	4.43849	4.84744e-07	1.72937e-05
Amotl2	33.4603	28.7369	26.7496	24.5574	19.462	11.9567	17.7893	18.1972	17.8746	19.1502	15.3878	14.9313	12.3608	9.42808	11.4331	0.00871023	0.0128456
Ampd2	23.3575	23.0577	20.2783	18.1327	18.0785	16.1961	13.6361	15.3981	13.0192	19.1665	12.5703	11.9169	6.83659	4.29637	7.05427	3.08567e-05	0.00014066
Ampd3	0.462506	0.880736	0.834611	1.11617	1.72147	1.64549	3.30727	3.01688	3.33457	4.35712	4.91638	6.86403	4.23285	3.19556	4.3917	0.000378569	0.00087577
Amph	2.29528	1.74345	2.03358	2.05044	1.78714	1.34949	1.84528	1.52335	1.62331	1.85474	1.07988	1.41803	0.827795	0.485802	0.584059	0.000221073	0.000574128
Amt	11.4282	12.2737	15.3849	14.0222	13.0641	12.3678	10.8596	6.8692	9.72599	8.94525	11.1142	9.5132	6.8896	5.59171	7.68491	9.36927e-05	0.000302066
Amy1	0.541355	0.546106	1.2965	0.924229	0.626482	0.843724	0.758672	2.3352	1.23421	1.44848	1.55921	3.13656	4.96748	4.01098	7.06326	2.73068e-05	0.000129563
Amy2a1	0.0139509	0	0	1.34881	0	0.0949025	0.0781767	0.134645	2.77171	0.0995507	0.0273172	0.226261	0.61486	1.01814	4.6052	0.1247	0.144142
Amy2a2	0.00615091	0.00614265	0	0.896008	0.0274674	0.0423167	0.0715293	0.465526	3.3088	0.122256	0.163337	0.268687	0.780638	1.36016	4.3991	0.0868306	0.103405
Amy2a3	0.00615091	0.00614265	0	0.843928	0.0242359	0.0377346	0.0689747	0.450005	3.14256	0.112989	0.156948	0.26105	0.730467	1.31142	4.20243	0.0855231	0.10197
Amy2a4	0.00615091	0.00614265	0	0.84627	0.0242359	0.0377346	0.0689747	0.450005	3.14484	0.111015	0.156948	0.25586	0.735869	1.30801	4.19936	0.085629	0.102082
Amy2a5	0.0162251	0.0161612	0	2.38271	0.0727883	0.112024	0.18864	1.22471	8.70833	0.318503	0.418623	0.649075	2.04747	3.52808	11.3869	0.0901372	0.106949
Amz2	27.1234	26.0107	27.6941	24.8986	21.7516	19.5342	16.6388	15.5074	15.194	14.832	13.7125	14.3647	10.3993	9.00693	8.96767	9.93288e-07	2.41705e-05
Anapc1	31.8124	29.3924	29.0563	26.6929	21.7949	16.9811	15.7856	10.8646	12.2573	12.0287	9.89432	8.94211	6.05178	5.2758	6.61117	1.32916e-05	8.44625e-05
Anapc10	23.4908	23.5505	21.7532	25.9285	22.3624	18.9703	20.4155	16.5323	12.3681	13.9289	11.7922	10.6881	8.78192	7.81888	6.77046	1.85238e-05	0.000101703
Anapc11	24.8711	27.3192	27.6103	26.8403	24.3962	24.7258	19.9072	18.1311	19.3804	17.5577	17.0311	12.5814	13.6993	11.6298	9.35794	1.27927e-06	2.69025e-05
Anapc13	323.345	338.952	349.982	372.145	345.379	424.788	362.825	329.382	346.371	319.093	355.344	332.727	391.754	495.427	368.824	0.0378261	0.048515
Anapc15	38.222	37.9374	27.7959	33.1736	36.1186	39.964	22.9743	26.789	21.8875	19.7658	23.3994	22.0319	26.8953	22.5166	17.3818	0.000117636	0.000354678
Anapc16	44.2079	45.6453	45.9198	44.5108	40.5755	42.7489	37.5208	39.2062	38.466	34.2678	35.793	31.3124	32.2877	27.5532	27.6026	8.73832e-06	6.64179e-05
Anapc2	69.1285	67.7841	64.4123	63.7998	56.2462	49.9046	44.9476	42.9766	42.5376	42.555	37.5039	34.9226	27.1838	20.1838	26.5256	1.78111e-06	3.07845e-05
Anapc4	46.4897	42.1265	37.9792	38.0353	31.5321	29.57	27.4213	22.5108	21.5119	21.1515	19.7312	19.849	14.1902	9.33946	11.7205	8.68003e-06	6.62571e-05
Anapc5	175.541	186.457	194.493	175.527	158.121	151.36	121.673	114.982	121.801	126.434	104.964	85.1427	69.7236	49.0774	51.0368	4.37469e-07	1.64432e-05
Anapc7	36.5692	35.5978	35.032	31.1482	28.6247	27.4178	24.2237	23.7442	20.8495	25.1842	23.4208	21.6078	15.3713	10.9415	11.2798	1.78429e-06	3.07845e-05
Ang	4.8256	5.44914	9.25748	8.66651	14.8972	15.5185	19.1099	17.8688	20.1042	13.9609	16.7302	12.7837	34.0098	30.4193	20.9666	0.000256494	0.000645028
Angel1	4.39036	4.59801	4.90532	3.84713	3.34759	3.90394	3.65178	3.45014	2.80859	3.21251	2.89901	4.23058	2.1335	2.22234	2.97138	0.00218048	0.00382231
Angel2	19.0183	15.9416	15.4786	15.1399	13.4434	14.3684	12.1954	12.6718	13.0014	13.8844	11.8231	12.2643	7.9277	6.80602	8.12997	1.03162e-05	7.2714e-05
Angpt1	2.95034	3.45489	3.40776	3.00239	2.23523	2.01025	2.25268	1.06338	1.87034	1.46877	0.840429	0.761386	0.323138	0.199053	0.353896	6.34107e-05	0.000227234
Angpt2	1.8075	1.36659	1.15076	1.15371	1.11932	0.988782	1.47993	1.17642	1.48512	1.78105	1.42215	1.303	0.73626	0.654174	0.987305	0.00842896	0.0124833
Angptl1	5.47771	8.20251	9.21819	9.77931	7.61279	7.45076	7.27111	4.5204	5.57014	4.81277	2.94012	1.93967	0.848211	0.401175	0.775939	9.04866e-05	0.000294095
Angptl2	19.9887	21.1068	21.4468	25.8004	28.2247	22.0368	27.889	33.8152	37.3141	38.7711	40.0555	24.1955	17.8577	6.53441	7.54247	0.000163422	0.000455162
Angptl3	0	0	0.0410176	0	0	0	0.198035	4.42872	0.905547	0	0.173213	0.174308	0.314267	0.0910073	0.127087	0.321605	0.347015
Angptl4	2.46135	3.41937	3.37036	2.70322	1.31464	1.16086	1.1411	7.16771	6.78184	8.0256	8.09972	3.10602	0.281212	0.38452	0.292739	0.0049394	0.00778278
Angptl6	6.55506	5.68023	6.00368	4.28848	4.72278	5.69872	4.16442	5.49309	7.3241	7.13067	6.46332	6.0731	2.87461	2.22002	1.80069	0.000330562	0.000786316
Angptl7	0.395306	0.933576	1.74282	1.44842	1.17946	0.11985	0.442579	0.531746	0.285389	0.675465	0.852228	0.664567	0.352734	0.226512	0.107425	0.0730777	0.0883576
Ank	12.018	14.8343	13.8189	14.7527	14.2296	14.9187	15.5587	18.1556	12.9738	15.204	9.65801	11.0858	7.7319	3.45934	2.55511	0.000252433	0.000637179
Ank1	0.780943	0.458732	0.525787	0.417316	0.438728	0.240135	0.311919	0.819849	0.586088	0.91505	0.676989	1.2335	1.83353	0.661566	1.28909	0.0197339	0.026835
Ank2	6.64852	8.98303	9.64743	12.8403	11.4644	9.29316	11.465	8.54233	9.5592	7.0794	5.70944	3.90253	1.81622	0.749823	0.994877	0.000553416	0.00119982
Ank3	7.04507	7.63288	8.05957	8.45723	8.96759	8.77529	7.77221	7.27332	6.21832	7.17976	5.71887	8.18587	8.02832	8.99287	12.0889	0.0222467	0.0299738
Ankdd1b	1.31635	0.925834	1.33322	1.2626	1.69673	1.98809	2.54705	1.39258	2.87359	1.75097	2.22677	4.994	4.97392	4.12644	4.73597	0.000888319	0.00177907
Ankfy1	15.6895	15.7649	15.26	15.8348	14.6632	12.8667	14.1208	10.8232	13.1251	11.6793	11.6359	11.2892	11.3574	9.13943	9.62717	0.000174048	0.00047764
Ankhd1	13.1153	11.7451	12.8132	12.5269	11.0471	11.4999	11.2025	9.77051	9.3406	9.52309	7.43234	8.64591	5.88517	4.84236	6.0332	3.1382e-06	3.97325e-05
Ankib1	7.27727	7.37541	6.90937	7.06961	6.39916	5.31528	6.51363	4.42936	6.90526	5.87249	5.16721	5.55168	5.18876	4.53131	5.60182	0.0313539	0.0408802
Ankk1	0.0390552	0	0	0.0816951	1.30285	1.48018	0.963351	1.65793	1.0783	0.637717	0.421477	0.463751	0.17635	0.0167935	0.0176536	0.151305	0.172477
Ankle1	15.7662	13.6038	13.315	12.3379	13.8777	13.7839	6.5762	3.4036	6.73166	10.406	4.60455	2.52988	2.04695	0.832475	4.22553	7.25107e-06	6.03862e-05
Ankle2	14.1961	11.5486	12.1504	10.2352	9.00016	7.11689	7.46092	6.36398	6.56976	6.60152	5.55169	5.96213	3.97331	3.19407	3.89695	0.000146799	0.000420041
Ankmy1	4.43385	4.14642	3.13698	2.53763	1.81487	2.66476	1.25708	1.67896	1.60666	1.85634	1.31921	1.41041	0.614153	0.327801	0.23021	0.000212109	0.000555733
Ankmy2	18.4136	20.2702	22.2553	22.9676	18.9483	20.891	20.5594	17.2091	20.4707	21.2044	18.1763	18.6863	15.7757	14.4314	14.6193	0.000881555	0.00176741
Ankra2	9.79233	10.9714	12.7254	12.1091	12.3126	12.0353	11.2727	11.3959	11.6057	11.5448	9.52815	10.0623	7.52075	6.39882	7.0999	4.11159e-05	0.000168512
Ankrd10	58.2154	55.7312	52.8761	40.6945	39.9562	35.4471	23.3988	21.6965	22.1978	27.4111	20.6856	19.7896	13.264	7.92601	13.5185	8.14384e-06	6.40514e-05
Ankrd11	32.4022	30.1202	28.111	24.4287	23.3145	22.166	17.9682	19.5089	20.3809	20.5961	15.5406	15.9992	12.6497	9.4717	11.902	3.41464e-05	0.000149659
Ankrd12	3.78123	3.54203	4.36105	4.35097	5.08132	6.20452	4.87935	6.22	7.55458	7.37941	5.44042	7.31893	4.21079	4.24365	4.65633	0.00756422	0.0113443
Ankrd13a	29.0148	30.4424	27.6343	32.3094	37.4528	33.7304	35.3486	32.9984	31.751	33.1152	30.2768	30.8177	37.1663	31.2119	32.3421	0.683147	0.695496
Ankrd13b	23.3574	23.7667	20.8857	15.8364	14.7943	12.6614	9.94192	11.2715	11.0014	14.4967	11.1016	8.53224	4.54192	3.08844	5.59293	0.000187825	0.0005054
Ankrd13c	13.4372	12.3267	13.2647	13.0667	15.7436	11.5876	16.2898	13.7085	12.4855	14.6156	12.2785	13.5263	12.7671	10.6932	12.2494	0.192429	0.215748
Ankrd13d	5.92339	6.01813	6.55967	6.39193	6.09259	6.36243	4.0132	5.49616	3.18094	4.51513	3.06635	2.41329	1.43178	0.519964	0.659589	1.51341e-06	2.86074e-05
Ankrd16	18.7773	18.1334	18.2216	13.7996	15.5734	15.1427	11.7219	18.048	15.3075	20.4926	10.9002	12.5866	6.4547	3.3335	10.3265	0.00239888	0.00415071
Ankrd17	19.8117	17.9262	18.0621	18.7466	16.9205	14.6822	15.4464	12.1342	14.5086	11.8885	11.5407	12.9757	9.31588	7.11373	7.93506	6.65093e-06	5.76403e-05
Ankrd22	0.0317647	0.341879	0.885336	4.53582	8.231	12.1296	8.51165	10.1619	5.91883	5.09551	4.1123	4.26336	4.41772	3.19241	2.77429	0.474474	0.497705
Ankrd23	5.97441	6.35403	6.30594	4.55795	4.86977	4.51586	2.95113	4.18755	4.1043	7.43744	4.30891	5.51681	1.8061	1.1338	3.30199	0.00738861	0.0111146
Ankrd24	9.02002	8.02477	7.60833	6.39304	6.54686	5.96092	4.85446	5.7467	7.43157	10.997	6.61823	5.1123	2.90659	1.40255	5.43703	0.024611	0.0328075
Ankrd26	4.51962	3.41303	3.34137	3.05093	2.38006	2.16006	2.22478	1.0792	1.12218	1.5988	1.19814	1.55812	0.68474	0.332938	0.908578	0.000174322	0.000478236
Ankrd27	15.5961	15.5391	17.0598	13.1564	13.6734	13.8423	12.1761	12.5675	11.0898	12.2887	9.09538	10.9455	7.35965	6.37789	7.07399	6.55909e-06	5.71169e-05
Ankrd28	10.5928	8.83169	8.28898	8.83389	7.37216	6.84548	7.29055	5.59285	5.99364	5.31727	4.97242	5.57758	3.48945	2.90341	3.61776	3.32957e-05	0.000147583
Ankrd29	0.763307	0.953363	1.0101	1.20324	1.37183	1.42403	1.34663	1.23146	1.60353	1.39645	0.99324	1.01239	0.508998	0.353502	0.307812	0.00049779	0.00109823
Ankrd32	8.71253	6.99038	7.24546	7.21329	5.74617	4.08343	3.78723	2.50516	3.34397	2.81243	2.02544	2.51061	1.24977	0.935742	1.41401	1.95787e-05	0.000104828
Ankrd34a	1.81918	1.94363	1.75177	1.68566	1.43787	1.93528	1.00498	1.08394	1.26525	1.0482	0.739572	0.522808	0.295474	0.332765	0.184733	1.10812e-06	2.53185e-05
Ankrd35	0.303071	0.735049	0.688695	2.20623	7.2707	9.69348	6.05725	7.53379	3.7903	4.37166	2.63728	3.51796	4.5124	3.46933	3.5936	0.775631	0.784954
Ankrd37	6.29667	8.95146	10.3535	12.1243	14.0637	21.1319	16.6759	4.57329	5.78462	7.23406	7.40126	12.4252	5.94339	2.4507	4.53319	0.0852336	0.101654
Ankrd39	10.2322	10.8221	12.1867	10.3882	9.36392	7.11344	7.81213	10.6026	5.83593	10.7728	8.25515	11.8542	7.60049	3.93996	5.94352	0.0318675	0.0414921
Ankrd40	31.8983	29.8305	29.3036	28.108	27.6065	21.7593	22.7842	20.3978	23.5669	25.9163	22.3695	23.8789	23.7454	27.7261	24.6207	0.0239197	0.0319975
Ankrd42	2.09394	1.8965	1.5566	1.69126	1.50426	1.04885	1.10223	0.599807	1.28641	0.929201	1.04048	0.764436	0.55733	0.387694	0.560477	0.000255782	0.000643813
Ankrd44	4.12253	4.10734	4.02371	3.66368	3.21468	2.71647	3.84923	3.78389	3.25525	3.1434	2.82587	2.90583	2.04651	1.62621	1.67824	0.000406166	0.000928387
Ankrd45	1.04052	0.844317	0.587783	0.503867	0.286883	0.208499	0.145761	0.138437	0.185135	0.175447	0.0441267	0.147959	0.0483668	0.0257851	0.154255	0.00469154	0.0074508
Ankrd46	33.4815	34.4609	32.7912	30.9092	29.3644	24.0249	25.687	21.5025	21.2025	22.2421	19.6311	18.2381	9.31871	8.43577	10.2598	1.09009e-06	2.50422e-05
Ankrd49	12.536	11.7841	10.9112	14.1208	13.206	11.8108	11.3202	8.79597	9.53442	7.53126	8.06336	6.90915	5.43355	4.92211	5.52669	1.26859e-05	8.22558e-05
Ankrd50	15.1754	16.305	16.2879	19.0378	17.6521	13.117	15.3502	12.0511	15.2484	14.6076	13.9658	13.3826	9.71114	7.42634	8.81721	8.98003e-05	0.000292485
Ankrd52	18.3366	16.553	16.7572	14.0164	14.106	11.222	10.5572	9.16185	8.62908	10.2715	7.37269	7.64245	5.81042	3.4151	5.9576	1.82769e-05	0.000100897
Ankrd54	20.2597	19.2019	21.4107	16.7009	16.7254	16.7327	15.5455	12.9336	14.0329	15.1595	15.978	16.6557	14.1125	12.2782	14.5656	0.00227538	0.00396226
Ankrd6	4.60893	3.46698	3.29505	3.7564	3.61269	2.9926	3.09221	2.4099	2.46937	3.47485	1.8325	1.24126	0.71962	0.448312	0.546137	7.62182e-05	0.000260124
Ankrd63	0.0514148	0.0462294	0.0478318	0.0750904	0.14576	0.232236	0.345943	0.416367	0.365	1.04174	0.726857	0.67012	0.218134	0.115064	0.102571	0.00124256	0.00235705
Ankrd9	4.20825	4.83712	4.52768	5.79431	7.9174	8.96365	5.10466	9.56498	6.13177	6.8438	6.28177	8.40577	13.0469	16.11	11.8803	0.000257156	0.00064592
Anks1	6.46167	6.69727	7.33573	6.39137	7.0426	6.17926	6.0314	6.06728	5.8875	7.02512	5.50369	6.12248	4.27781	5.03359	6.32103	0.0152915	0.0213221
Anks1b	0.440807	0.530705	0.336589	0.376	0.904209	0.169764	1.00154	0.477444	0.775906	0.457617	0.378376	0.218086	0.0691369	0.0463187	0.0341902	0.0374047	0.0480184
Anks3	19.7681	19.4315	20.7342	17.8326	16.5198	13.4734	11.8611	12.6969	10.8238	15.2442	11.5085	12.3629	8.81749	5.6096	10.7563	0.000147859	0.000422859
Anks4b	0.0535853	0.072133	0.155623	0.393247	1.21943	0.758371	1.08146	2.50738	2.90568	1.79961	1.94497	1.40156	5.25074	3.10844	2.94796	0.000139004	0.000402743
Anks6	6.80626	6.95875	6.18353	6.74984	7.75805	7.4796	5.72238	10.527	8.23989	10.0788	7.74864	6.59768	3.58212	2.26859	3.02681	0.000379553	0.000877563
Ankzf1	12.8464	12.5581	13.3921	12.2952	10.3457	12.0583	9.7101	9.45884	10.9352	11.6375	10.7476	10.3966	6.13124	5.48609	13.7498	0.0635313	0.0777417
Anln	21.9068	21.0106	23.519	27.7032	22.9017	18.9779	20.5988	7.76091	14.9398	10.946	7.75887	4.75563	5.07668	2.05124	2.58795	6.99308e-05	0.000244549
Ano1	24.4178	25.4238	25.6748	22.4036	22.9576	18.6003	23.5262	25.115	30.3246	28.7533	27.2677	24.7894	14.5099	11.7523	11.6752	1.45279e-05	8.80686e-05
Ano10	15.2988	16.0409	18.2827	18.8426	20.4146	21.4136	17.1016	20.0324	21.9012	17.6753	17.7005	22.2566	18.6924	14.5421	11.7087	0.0838184	0.100108
Ano6	18.4865	18.5976	18.0824	18.2001	17.5004	15.8852	14.6011	17.3888	18.5541	19.6025	15.946	16.6545	11.8037	8.66414	11.6347	6.22375e-05	0.000224298
Ano7	0.413628	0.652918	0.72908	0.784398	2.77563	2.47911	4.64444	5.15636	9.68838	7.43006	8.44766	17.3083	18.0361	16.8053	29.8641	7.90822e-05	0.00026628
Ano8	17.5945	15.5014	13.2561	10.557	10.1353	8.75849	7.64136	9.97849	8.341	13.6961	8.36447	9.24585	5.38356	4.26827	6.97316	0.00918081	0.0134677
Ano9	1.34567	2.24017	2.28036	2.51654	6.51414	8.87513	5.37508	8.5098	7.80643	12.2106	5.61087	8.83609	5.97489	5.10534	8.32329	0.0556771	0.068983
Anp32a	202.691	176.873	186.611	167.334	151.504	162.829	119.37	101.745	97.2282	82.2264	83.728	81.9434	87.1442	75.671	64.0827	9.31654e-07	2.35414e-05
Anp32b	453.031	420.206	415.889	374.779	330.473	359.902	209.755	180.102	174.803	181.116	162.386	147.516	143.838	111.557	101.56	5.10123e-08	8.5258e-06
Anp32b-ps1	2.404	2.07653	1.59589	1.31907	1.79009	1.47807	0.825757	1.14001	0.764451	0.586812	0.474776	0.678791	0.418836	0.486477	0.484565	4.21137e-05	0.000171087
Anp32e	98.6401	83.8565	75.0986	75.8273	62.6019	52.8041	44.2504	28.222	33.7715	34.2371	25.5398	23.8526	21.1646	12.8504	16.3311	1.33984e-05	8.48177e-05
Anpep	7.42352	10.8775	14.9444	21.8968	36.535	33.8034	31.9286	37.3786	50.1263	55.142	55.8981	68.1011	52.2304	41.8004	69.5707	0.0026233	0.00448875
Antxr1	16.9372	18.808	20.0979	21.7064	21.2989	15.4971	19.7532	17.7306	19.8025	21.8097	15.8085	12.0613	6.52652	3.46917	3.68929	2.58531e-05	0.000124561
Antxr2	12.2436	13.2104	13.3838	15.2346	13.1742	11.7957	15.7975	11.0337	15.6547	15.9868	13.1363	9.95984	9.24454	5.92693	6.63662	0.00174421	0.00315849
Anxa1	54.852	101.28	149.723	338.849	1009.06	766.625	498.462	412.845	175.436	159.439	100.812	150.998	113.534	51.0604	26.8671	0.252731	0.277482
Anxa10	1.29122	5.89943	15.6944	40.8395	99.2405	102.082	179.515	172.058	196.256	137.159	228.115	431.883	493.112	511.889	391.999	2.60187e-05	0.000125039
Anxa11	9.33603	12.6695	14.9073	18.1622	27.3816	25.9093	28.9183	32.6455	36.3607	36.125	40.6882	39.7664	38.5915	29.5779	29.0656	0.000627419	0.00133162
Anxa13	0.527692	0.802638	1.89724	2.89944	4.37649	5.27953	11.4161	4.86722	13.6812	10.0286	14.8908	11.9718	6.14388	11.6712	7.12529	0.000810974	0.00164709
Anxa2	294.863	377.197	430.222	613.42	730.104	736.717	534.474	489.316	390.726	352.585	291.428	298.95	386.066	222.76	126.558	0.0506586	0.0632256
Anxa3	16.3363	18.7847	20.6524	24.57	38.0934	35.605	36.0341	37.4687	50.3184	47.1843	51.7332	79.5555	89.6922	92.7733	60.3689	0.000370896	0.000860975
Anxa4	15.5794	22.321	26.8259	38.756	58.7404	54.2162	69.3095	58.387	60.4403	55.7529	74.3135	107.136	108.102	112.649	113.896	0.000126385	0.000374999
Anxa5	86.8262	108.538	124.717	146.265	125.354	136.111	110.903	113.727	112.897	126.194	102.374	114.55	114.296	76.1012	60.8283	0.038739	0.0495425
Anxa6	260.552	293.273	288.786	278.792	216.198	221.429	182.879	154.486	163.915	171.544	133.434	81.0412	70.8897	33.8272	33.9171	3.11821e-06	3.96825e-05
Anxa7	18.6002	22.3578	27.5202	36.8012	54.1062	57.0689	54.1815	63.6387	48.2863	47.685	47.8501	69.2692	60.1302	55.5807	53.6333	0.0325291	0.042262
Anxa8	7.57511	21.648	35.4319	48.7428	62.7285	70.9918	53.693	89.07	26.7591	38.2369	13.6335	14.4329	5.98929	4.82484	0.81705	0.107902	0.126152
Anxa9	1.5043	1.34007	1.59088	0.808599	7.19471	17.4099	16.1521	39.0257	14.9055	14.5514	6.71449	11.1669	8.25758	3.76162	0.563129	0.0537397	0.0667593
Aoah	0.282344	0.343924	1.22666	0.677782	0.901205	0.990807	0.917668	0.831809	0.578685	1.02542	0.75121	0.902566	0.513285	0.364169	0.132401	0.0652065	0.0796247
Aoc2	3.42644	3.0523	2.81905	2.02259	2.54233	2.7723	1.67045	1.48217	1.74163	2.36406	1.48866	1.60017	1.04991	0.643324	2.41816	0.00394545	0.00640361
Aoc3	0.606389	2.76173	4.60346	7.36865	12.5472	16.863	24.6211	23.4395	23.8826	38.7592	22.7719	15.5778	11.724	5.83989	5.48615	0.00103295	0.00201926
Aox4	0.0243096	0.152859	0.155297	0.12696	0.0862245	1.29148	4.95231	13.6726	6.78908	8.32362	3.46358	6.58229	4.47984	1.7903	0.0110069	0.00117816	0.00225341
Ap1ar	41.0051	34.2302	36.0196	34.1544	33.7041	27.4921	28.7792	25.1032	25.3504	25.0141	21.6265	23.6803	20.0573	15.7281	20.1374	5.16022e-05	0.000196947
Ap1b1	25.2235	26.6976	26.4781	24.673	27.8514	26.5536	27.3426	29.9303	25.4572	26.8283	28.2962	26.5405	25.7701	21.2499	24.9519	0.0323021	0.042019
Ap1g1	21.3676	20.4186	19.1868	20.7956	20.7034	17.7427	17.6777	14.0016	14.4705	14.4444	13.2392	15.7555	14.5036	12.1465	14.2493	3.20486e-05	0.000144365
Ap1g2	5.53466	7.32657	8.82193	10.1349	14.9563	17.336	14.3172	15.3482	12.0448	13.792	11.5963	13.0774	11.6069	9.3446	11.8578	0.324123	0.349507
Ap1m1	46.2623	43.4061	39.4769	38.3999	29.7245	24.6097	23.1864	24.3325	23.8385	25.3339	20.8574	15.3652	11.9123	7.69441	10.3003	8.2545e-05	0.000274157
Ap1m2	11.4917	17.8484	26.089	25.6399	42.4934	54.5219	45.7228	46.4163	41.6497	35.4838	45.7493	52.5059	55.9314	47.435	47.1605	0.0385167	0.0493031
Ap1s1	91.8152	99.3469	104.113	109.975	113.584	133.658	112.33	106.392	96.5146	82.6866	94.1158	87.1054	104.02	86.0187	69.2836	0.097902	0.115462
Ap1s2	6.49741	6.34746	7.63141	9.60803	9.05113	7.86306	7.64046	6.2652	7.57752	7.32332	5.16899	5.80878	4.25797	2.51528	2.36027	0.000302205	0.000732611
Ap1s3	2.77017	2.12321	2.73549	3.3231	4.48478	5.34157	3.53664	4.23916	3.45403	4.21465	3.13771	4.58434	5.59053	3.89474	5.56129	0.108353	0.126643
Ap2a1	44.4049	47.0199	42.2585	40.2237	40.8816	36.3078	32.5579	30.5611	30.9702	33.5405	29.2711	26.8938	24.5979	18.5805	20.3454	1.85485e-06	3.12129e-05
Ap2a2	40.9215	43.1934	44.2335	40.2987	38.152	38.1744	32.1427	31.0997	28.4825	26.494	25.6842	23.2773	19.4353	16.7236	15.3328	1.66968e-07	1.19134e-05
Ap2b1	39.436	40.2118	42.852	39.4843	35.7102	33.646	34.1356	26.5609	30.9082	27.1844	28.4791	27.7868	26.0951	21.3999	24.0445	2.84966e-05	0.000133108
Ap2m1	158.99	176.387	185.052	182.453	169.09	183.215	166.599	144.457	146.271	138.428	133.645	120.898	119.55	90.8606	82.0296	1.87941e-05	0.000102316
Ap2s1	172.691	189.046	188.615	191.907	189.736	256.766	182.842	199.293	171.086	158.667	180.317	170.282	201.654	166.678	114.427	0.179933	0.202655
Ap3b1	21.5059	22.8975	24.4896	27.2085	24.4109	21.119	24.9866	20.6719	23.6755	21.1659	20.9377	20.839	18.3153	14.5112	18.4267	0.00283182	0.00479536
Ap3b2	1.8927	2.90343	3.01574	3.51228	2.34766	1.74934	1.78123	1.83412	1.96768	1.94396	1.60515	1.72644	1.17675	0.712138	1.01572	0.00122316	0.00232495
Ap3d1	37.3488	38.689	40.2664	37.1044	36.9362	33.6023	31.2786	32.5351	32.3032	35.7511	31.4508	30.828	27.7464	24.5669	32.6297	0.000647374	0.00136726
Ap3m1	22.6155	20.3701	18.532	20.8525	20.164	18.5708	22.6573	16.5167	17.1165	14.9821	13.4905	15.9964	14.274	11.5832	13.1987	0.00294781	0.00496679
Ap3m2	2.4086	3.40521	3.07546	2.8709	2.30682	2.33065	2.48766	1.6833	2.66085	2.60326	2.40843	1.97668	1.85628	1.43763	1.92173	0.0137416	0.0193653
Ap3s1	38.7646	41.4729	39.5167	42.2484	37.3839	38.5145	44.024	32.2124	34.5133	30.5806	33.4768	33.4967	45.9526	38.1049	36.008	0.088429	0.105122
Ap3s1-ps2	0.838404	0.854942	0.675522	0.654991	0.93126	1.03161	0.496033	0.790681	0.344383	0.759609	0.639113	0.941997	0.646244	1.23856	0.83471	0.225545	0.249685
Ap3s2	12.9853	11.2292	11.5201	10.8616	9.50225	9.12116	8.10392	7.93814	7.5206	6.57273	7.28772	7.32095	5.45969	4.92114	6.24324	1.46788e-05	8.83013e-05
Ap4b1	6.16174	5.28971	5.5819	6.10329	4.92675	4.08619	4.23857	4.26983	3.76156	4.45872	3.04723	3.96426	2.23737	2.05103	2.8656	7.43957e-05	0.000255464
Ap4e1	5.46888	5.05267	4.89324	5.05804	4.67936	3.84071	3.80878	3.46989	3.52544	3.45821	2.46423	2.72129	1.59829	1.28175	1.87594	3.3499e-06	4.05534e-05
Ap4m1	20.6373	17.4688	19.5203	16.2568	15.8188	13.8583	13.3578	10.5367	11.3777	13.2523	9.1101	9.25073	6.06469	5.17265	7.07958	1.54913e-05	9.1433e-05
Ap4s1	19.1401	18.7789	17.9872	18.7684	16.6572	19.7531	15.8534	16.2616	14.4613	16.6767	17.4613	15.7637	20.1457	14.229	13.6595	0.0611391	0.0751146
Ap5b1	2.38345	3.19502	4.6236	4.10335	5.09095	4.68844	3.61331	4.81582	4.46162	4.21937	4.40334	4.11664	3.293	1.96999	2.68651	0.0302432	0.0395854
Ap5m1	5.58869	5.26429	5.23691	6.42429	5.78416	4.65083	6.04829	3.61437	5.07865	4.26197	4.6098	5.78707	4.18193	3.4347	5.49079	0.183501	0.206383
Ap5s1	9.77582	10.0685	8.57357	8.39953	9.10529	10.8522	10.3969	12.4168	12.5076	12.6571	13.0128	12.4416	10.5382	10.02	11.8418	0.000933065	0.00185698
Ap5z1	4.3457	4.10586	4.64698	3.36452	4.266	4.57359	3.55472	3.82524	3.98963	5.71371	4.11432	4.80029	2.90436	2.52681	4.11661	0.0816272	0.0977402
Apaf1	9.37929	9.0382	8.53153	8.03887	6.72287	4.62755	4.97489	3.00838	3.46223	3.16417	2.44208	2.32135	1.77849	1.09757	1.46194	2.56168e-05	0.000123635
Apba1	1.3329	1.76484	1.55082	1.70086	1.55613	1.23984	1.5366	1.3212	2.1581	2.35407	1.8669	1.95864	1.0908	0.634682	0.879243	0.001694	0.00308102
Apba2	3.80797	3.95416	3.75988	3.37282	2.96752	2.27635	2.74453	2.29452	2.26375	2.60117	1.78825	1.16595	0.777339	0.434266	0.595684	5.78736e-05	0.000213013
Apba3	19.9483	21.9204	22.6713	21.2393	22.5549	22.8744	19.0083	24.3125	20.0219	23.1839	20.151	19.7295	17.8311	14.3021	17.583	0.00317016	0.00529534
Apbb1	28.2731	28.1913	25.1119	21.4229	16.4664	12.766	14.8276	15.2777	15.0691	15.6693	14.2144	11.2471	6.46721	4.52699	4.55862	0.000414677	0.000943742
Apbb1ip	1.12222	1.42961	1.43346	1.04693	1.44664	0.970547	1.09235	1.21243	1.43434	1.4933	1.42824	1.42951	1.11127	0.530537	0.563403	0.00577657	0.00893384
Apbb2	5.34167	5.0984	5.54199	5.64657	4.35603	4.46063	4.28571	4.05669	4.4059	4.91768	2.9117	3.13357	2.00389	0.945211	1.56541	2.12278e-05	0.000110258
Apbb3	10.6603	10.0457	11.1533	8.75538	9.23594	9.54076	4.80936	7.40459	7.43046	9.76901	5.23413	6.53583	2.97685	1.77232	4.68306	7.82365e-05	0.000264225
Apc	8.34262	7.8652	7.23311	7.88222	6.94385	6.04	7.13912	4.58602	5.71323	5.71089	4.59739	5.77918	4.77376	3.59689	5.66855	0.00233828	0.00405711
Apc2	3.55166	4.13957	4.57298	3.73792	2.76743	1.77998	1.93729	1.65852	1.60245	1.56573	1.36561	0.901368	0.36674	0.272536	0.409583	7.92365e-05	0.000266426
Apcdd1	6.36178	6.43522	6.9388	10.5946	11.9605	12.6572	11.5894	14.2392	11.0181	17.5859	9.28245	9.92698	4.28504	1.55642	1.80518	0.00142186	0.00264882
Apcs	0.131729	0	0	0	0	0	0.29528	15.6871	1.0388	0	0.128992	0	0.583043	0	0	0.454715	0.478529
Apeh	26.871	26.1681	28.6789	28.022	31.5934	30.5988	29.4972	26.0676	28.4101	25.6685	31.9804	31.45	31.4464	27.1782	29.5321	0.907956	0.911366
Apex1	71.1166	56.858	54.2538	51.5412	43.973	34.2259	32.4098	27.0367	22.8265	19.9363	19.9497	19.6624	14.8151	9.99196	11.5219	4.26277e-05	0.000172384
Apex2	11.5208	10.4605	10.1291	8.38477	7.22835	6.36846	5.4007	4.12793	3.68407	2.82009	4.03758	3.31342	2.90085	2.23238	1.76263	2.48529e-05	0.000121163
Aph1a	51.1033	48.2629	50.0087	45.2477	48.564	44.8123	45.2517	44.5296	39.7452	42.3064	44.535	50.1573	48.7222	35.3279	36.7601	0.056192	0.0695441
Aph1b	4.14109	3.97356	4.13866	3.77334	4.05706	4.04893	4.38099	3.06705	2.72198	2.67828	2.21399	2.02811	1.99812	1.49553	1.47439	0.000211181	0.000553819
Aph1c	1.81217	1.57754	2.18771	1.95313	1.18898	1.18066	1.27519	1.06719	1.86826	1.70759	1.28937	2.91859	2.24163	2.66355	3.20117	0.0387664	0.0495701
Api5	52.331	47.6607	43.7441	45.6835	42.1917	36.2833	36.4952	27.1165	31.7403	29.2084	28.273	27.222	24.5387	21.1644	22.4745	1.55382e-05	9.15811e-05
Apip	18.4724	18.0861	16.4631	16.385	13.6795	13.5663	10.3006	8.4061	10.4316	9.97878	8.70015	11.0556	7.61473	6.85358	5.50283	3.28814e-06	4.03212e-05
Apitd1	18.4834	18.9825	18.1115	16.3103	12.6778	13.4419	6.98475	5.31208	8.70595	5.96606	7.56567	5.19679	5.43349	2.49909	1.86767	1.50219e-06	2.86074e-05
Aplf	5.53194	6.22301	6.32215	6.43858	5.93042	4.92238	5.08457	5.0759	4.20928	3.86868	3.98221	4.1452	3.30109	2.55925	3.1471	1.86125e-05	0.000102015
Apln	5.46003	7.13046	6.89971	5.98054	5.56178	5.4859	3.49335	2.30453	3.76675	8.86135	3.2668	1.58637	3.14558	0.409048	0.296768	0.00999112	0.0145442
Aplnr	16.4483	17.654	20.5719	24.348	20.2451	21.921	14.1066	13.7185	15.4406	16.4381	12.3197	7.80851	3.21324	0.875285	1.20669	2.58473e-06	3.61798e-05
Aplp1	25.6745	28.4222	26.8379	24.0639	19.4259	14.2346	15.8522	19.6316	23.1218	23.4802	23.2289	24.7073	28.6098	34.7454	42.1637	0.00553121	0.00860654
Aplp2	77.9184	84.1062	93.8365	97.3515	106.734	102.931	99.9452	85.6477	100.458	111.334	101.859	110.016	115.658	115.286	120.308	0.0141963	0.0199492
Apmap	14.8029	16.7684	16.9033	19.2444	20.4202	19.719	20.2788	20.0443	18.4187	17.7693	16.764	23.8712	21.3686	19.9476	21.1087	0.19848	0.222177
Apoa1	14.8683	25.3967	35.2957	45.0218	72.9658	98.1255	129.032	399.379	193.437	195.311	253.543	541.252	1259.23	2269.85	2125.23	5.55189e-07	1.84603e-05
Apoa1bp	112.758	124.094	125.892	128.445	119.618	127.065	120.038	136.134	130.195	121.776	148.641	126.467	124.344	111.528	96.0091	0.0414224	0.0526385
Apoa2	2.0431	3.10883	3.57963	1.58354	3.02159	2.15663	5.40274	135.25	10.2626	2.08883	8.38408	2.37375	29.4672	4.87383	4.12309	0.486832	0.509526
Apoa4	0.168812	0.544944	0.470448	0.744879	3.17389	3.63552	5.33721	8.69974	17.9077	50.5331	22.9287	33.3681	49.9445	69.7643	59.3315	5.0196e-05	0.000193377
Apoa5	0	0	0	0	0	0.031241	0	2.55249	0.190413	0	0	0	0.491492	0.0237084	0.0248757	0.524035	0.542128
Apob	0.0391555	0.0280457	0.0523744	0.0432625	0.122547	0.0312499	0.3806	2.39849	1.57752	1.30354	1.49295	1.06553	2.43461	2.75914	0.623987	0.0019856	0.00352581
Apobec1	0.681063	1.11357	1.49781	1.68177	1.83262	1.65187	2.26435	3.54296	7.29684	3.94139	3.0789	7.09354	8.69793	8.34892	6.30661	0.000199541	0.000529395
Apobec2	0.744941	1.37797	1.61307	2.20192	2.34198	4.11973	5.066	5.37245	6.41351	6.15435	5.15874	4.26219	3.80163	2.29969	0.978002	0.000357609	0.000836244
Apobec3	2.87894	3.61248	4.858	4.38812	9.97571	8.87905	10.1105	8.13929	9.52397	8.42221	9.00334	10.7649	7.76768	5.4049	8.4691	0.0387736	0.0495717
Apobr	0.255557	0.305709	0.410647	0.360754	0.583081	0.691869	0.67468	0.875519	0.875335	1.39731	0.872428	0.63209	0.590024	0.31707	0.218207	0.00546899	0.00852172
Apoc1	3.1267	5.93819	5.49752	10.9161	16.9493	19.9581	24.2229	76.5381	32.0635	37.0546	27.6945	31.4394	46.6721	7.93907	0	0.0386813	0.0494724
Apoc2	0.205283	0.456546	0.356012	0.330366	0	0.823455	0.919969	17.525	1.82088	8.20154	1.40473	0.404498	1.4678	0.788174	1.53532	0.198156	0.221859
Apoc3	0	0	0	0.500979	0.204588	0	0	0.574889	0	5.21099	0.536271	0.541442	7.2498	0.932524	1.4163	0.12158	0.140745
Apoc4	0	0	0.215932	0.413917	0	0.218303	0.841434	23.7278	0.555422	0.173806	0.548945	0.184759	2.2436	0	0	0.485659	0.508393
Apod	0.520531	0.564474	0.205037	0.499312	0.590887	0.42083	0.255885	0.81201	0.406823	0.329431	0.173259	0.465169	1.01822	1.15973	2.05278	0.000731498	0.0015136
Apoe	113.17	156.387	163.06	149.487	155.128	176.662	178.472	519.828	320.263	336.562	356.995	427.964	327.87	267.015	216.956	0.00252387	0.00433977
Apof	0	0	0	0.0297923	0.0404118	0	0	6.28164	0.196023	0.05299	0.222893	0.364433	1.92877	0.683371	0.716878	0.437395	0.461774
Apoh	0.154553	0	0.088488	0.0813216	0.329396	0.776329	1.45087	36.8586	2.31537	0.142188	1.03737	0.451973	2.30459	0.264861	0.138111	0.440987	0.465391
Apol6	0.0460987	0.0413888	0	0.0482754	0.186295	0.0782489	0.051689	0.166663	0.345096	0.542741	0.294042	0.520286	1.28492	0.720953	0.988925	2.69776e-05	0.000128399
Apol7a	0.209935	0.607324	0.874374	1.61086	7.70701	7.45972	4.51468	3.11439	13.7573	4.48475	6.50075	6.07668	19.2848	12.6177	9.57785	0.00750034	0.0112595
Apol7c	0	0	0.15436	0.130009	0.0377493	0.0751977	0.0893734	0.056501	0.61587	0.446363	0.169467	0.314836	1.05079	0.371609	0.286524	0.0256827	0.0340851
Apol9a	0.0130238	0	0	0.0205631	0	0	0.0438232	0.422118	2.52284	0.636919	0.849528	0.96981	7.19377	9.91174	2.07012	0.000584304	0.00125453
Apol9b	0.0204345	0	0	0.0605901	0.109482	0.0871053	0	0.268042	0.523693	0.232697	0.371087	0.623319	1.195	3.69727	0.826637	0.00493986	0.00778278
Apold1	2.4269	2.06822	2.00219	1.61966	2.15522	1.57494	1.47483	1.00039	1.29677	2.1923	1.49067	2.89066	1.72914	1.22579	1.23305	0.303849	0.329206
Apom	0.28982	0.304603	0.304566	0.141457	0.114267	0.151049	0.206625	3.96963	0.363534	0.0489527	0.334786	0.0519124	0.405578	0.0224739	0	0.501752	0.52345
Apoo	27.7839	25.3649	25.7187	30.2322	27.344	26.2855	33.0592	24.2333	22.8322	23.9583	28.0761	37.0006	49.2053	58.317	49.927	5.98019e-06	5.49674e-05
Apool	31.6587	25.9716	29.592	31.3641	33.1235	31.8338	35.5736	22.4524	28.1802	19.8364	22.1403	28.5951	32.3809	24.2825	21.9858	0.236264	0.260659
Apopt1	34.9911	32.64	36.5819	40.8713	39.6847	33.6389	29.7008	33.9001	34.5093	31.3494	31.5209	36.8543	27.7645	20.3258	22.513	0.000311927	0.000751221
App	117.22	128.616	136.822	145.04	157.93	125.333	162.601	150.365	161.498	184.459	163.459	205.417	186.402	168.954	191.406	0.00224079	0.00391133
Appbp2	23.519	20.4343	18.6217	19.8271	14.804	12.6362	15.3204	11.3913	10.3156	9.20688	8.92328	10.0882	10.6753	5.63653	7.09803	0.000757993	0.00155942
Appl1	10.2965	9.90899	9.61185	10.041	9.0747	7.58351	8.32461	6.15676	6.13055	6.05626	4.73572	5.37509	3.58077	2.36927	2.8351	4.3377e-06	4.58522e-05
Appl2	20.7135	18.2363	20.0541	20.5356	24.4268	22.5273	20.9084	20.964	22.0643	26.0042	23.6692	41.0817	32.2321	26.1957	51.8837	0.0383397	0.0491105
Aprt	210.723	216.031	209.582	197.734	176.864	208	159.461	167.475	136.566	109.092	138.406	120.066	135.885	116.694	88.2833	4.06803e-05	0.000167567
Aptx	14.1142	13.4305	12.0975	13.2359	10.9223	9.95008	10.115	12.1106	10.1988	10.1913	8.69147	9.0619	6.43103	5.84904	5.21727	6.23956e-05	0.000224696
Aqp1	4.24437	5.90592	6.69485	9.03706	10.7626	11.8916	11.5157	15.4699	14.4411	14.6776	11.1382	9.59585	7.62632	5.00291	3.39235	0.00328306	0.00545471
Aqp11	1.88027	3.32768	4.10389	4.05833	5.17673	5.5408	5.119	7.88629	12.181	10.723	17.9912	9.76105	5.71612	5.26187	5.94038	0.00646618	0.0098779
Aqp3	0.757767	3.82309	15.4004	56.4529	105.703	120.312	105.048	153.579	106.583	109.632	90.206	99.9606	130.632	81.7725	67.2954	0.0566099	0.0700201
Aqp4	1.07112	1.77322	2.21445	1.69245	1.69746	1.57446	2.55248	1.98623	2.05156	2.11359	1.07862	3.52148	3.7665	3.22609	11.2376	0.0180459	0.0247778
Aqp5	0.919641	0.560559	0.72601	0.19341	0.052428	0.876027	1.27847	2.73515	0.507722	1.50914	1.58707	8.49396	16.2353	15.0652	17.4595	2.84838e-07	1.4275e-05
Aqp9	0.0992031	0.149858	0.0930917	0.0830321	0.112746	0.269276	0.244731	1.24822	1.07816	1.62978	0.370212	1.23469	0.619766	0.460912	0.0179392	0.00723919	0.0109111
Aqr	22.9408	21.1131	20.4526	19.1596	17.4626	12.6164	12.6291	9.54155	10.6096	11.6164	9.88039	9.65192	7.44336	5.79316	6.99528	2.42191e-05	0.000119282
Araf	38.5674	39.6579	42.3151	40.6189	42.6743	41.906	38.2784	41.9762	41.1435	44.624	37.825	39.1781	28.5711	20.8976	28.6825	8.58903e-06	6.5921e-05
Arap1	44.5364	47.1268	48.2183	46.5805	43.3722	36.7281	32.2552	33.8862	27.6723	27.4153	22.5579	21.2355	15.3097	9.01801	10.4174	6.65407e-07	1.99729e-05
Arap2	1.05013	1.28659	1.46486	2.51391	3.63926	3.22114	4.7514	3.37317	4.79363	3.43572	3.29839	5.29424	5.13062	5.24603	5.951	0.0007289	0.00150915
Arap3	9.53091	9.041	9.86167	8.26922	7.67883	7.37376	4.97107	4.56088	4.96683	7.09492	3.9486	3.20411	1.75558	1.04399	2.10186	2.87881e-06	3.79611e-05
Arc	0.677128	0.669093	0.570645	0.884738	1.56184	1.14829	0.759533	1.15332	0.667505	0.553027	0.714481	0.752182	1.79405	0.4951	0.765643	0.640155	0.6541
Arcn1	74.2428	79.8855	75.3935	82.4685	78.9813	66.9073	83.3194	58.9137	68.2305	63.3725	62.2438	61.7211	56.6853	49.8578	58.6726	0.00333477	0.00552581
Areg	0.0506749	0.362809	0.76414	1.97993	3.91125	3.57084	4.48754	5.74997	11.3899	5.90173	9.98103	14.6964	33.6697	17.8148	9.70396	0.00215317	0.00377877
Arel1	9.60754	9.28839	8.22733	7.24705	8.07711	6.3056	6.22815	6.07437	5.83921	6.29817	5.19239	5.57918	3.87646	3.46391	4.76336	7.62535e-05	0.000260124
Arf1	303.904	323.886	317.716	352.553	366.134	354.267	344.185	308.678	303.514	291.318	297.887	292.605	327.105	263.467	241.731	0.0269981	0.0356706
Arf2	26.7896	28.1576	26.0755	29.9309	26.3899	22.9838	25.3234	24.2359	24.8395	27.6845	20.0568	17.0643	14.8763	7.22216	7.47008	5.3051e-05	0.000200207
Arf3	51.016	53.7329	55.26	59.1093	61.9748	56.1048	56.2021	55.3126	55.2709	51.1583	52.4549	54.1405	49.6042	41.6428	42.4278	0.00107129	0.00208044
Arf4	152.83	159.104	169.474	165.545	152.32	145.598	155.096	119.366	127.353	121.349	123.22	114.283	126.621	98.1363	94.6987	0.000312742	0.000752432
Arf5	180.953	189.8	195.664	191.282	183.497	214.011	163.383	188.506	152.507	152.013	149.454	164.361	182.348	147.03	128.176	0.00644329	0.00984918
Arf6	33.9564	38.7566	39.0671	51.2186	62.79	64.4272	59.0742	56.9754	46.7916	44.9908	44.482	48.3228	55.665	40.4369	38.0087	0.7593	0.769398
Arfgap1	37.0958	41.2912	40.2697	36.7583	30.677	34.8464	24.939	33.1828	29.9166	31.0507	26.3914	23.2601	19.5059	13.7632	19.7729	4.01856e-05	0.000166133
Arfgap2	22.1682	20.9172	23.1481	21.2099	20.1526	19.3179	18.2814	17.6932	16.3541	16.6124	14.5775	15.0456	11.8589	9.3854	10.8781	6.48345e-07	1.97485e-05
Arfgap3	17.2225	21.1625	21.5322	23.8464	27.9692	25.6694	33.3527	30.4443	34.8764	28.571	31.264	34.346	28.6198	24.7807	29.3949	0.000845754	0.00170538
Arfgef1	15.1154	16.4926	16.4972	17.1174	17.4896	15.1429	18.2955	12.7868	13.6869	12.7444	12.0923	16.5992	13.685	13.7385	16.9218	0.226719	0.250769
Arfgef2	4.1634	4.87192	4.80808	5.19731	6.58053	6.08819	7.4092	6.39785	6.46857	7.39173	7.47665	8.84805	8.97593	7.93877	12.0422	0.000756705	0.00155734
Arfip1	18.7058	18.9631	22.3367	27.0315	33.4574	31.2606	30.7882	25.7591	23.9259	23.2968	19.3904	23.3235	25.0741	20.8119	19.6693	0.615447	0.630614
Arfip2	35.5615	38.2755	37.3693	33.3893	37.3553	34.1182	31.9942	34.7528	36.8674	41.5431	37.0683	36.3429	27.4497	28.5202	32.8666	0.00798203	0.0118957
Arfrp1	21.8733	22.0117	21.5606	18.0066	17.205	17.8604	13.5121	14.973	13.8953	17.2469	12.978	16.3393	11.2999	10.8248	12.4313	9.534e-05	0.00030568
Arg1	8.27538	8.92017	5.57329	7.51672	133.638	140.551	58.334	86.8411	24.5521	8.0061	17.2221	14.3666	6.37681	1.57484	0.385694	0.391861	0.416944
Arg2	0.616064	0.478362	0.71503	0.475685	0.703048	0.372857	0.644604	0.654049	0.445388	0.382854	0.805275	0.769946	1.55133	0.599219	1.43783	0.0102864	0.0149321
Arglu1	115.947	102.011	87.8286	72.025	73.0148	71.6535	50.9904	52.9262	51.0585	67.1922	45.5159	49.4749	33.7244	29.0663	33.295	0.000125942	0.000374225
Arhgap1	41.6039	45.3521	46.9668	47.5371	48.3696	49.7487	47.6269	45.8668	46.3939	44.5266	45.6729	40.5348	35.8341	28.1712	27.6782	2.05173e-05	0.000107764
Arhgap10	20.6116	21.9251	23.7888	22.0259	21.8264	21.0986	18.4474	20.2277	16.9551	17.4823	14.7622	14.1264	12.0274	10.6295	9.80327	3.16337e-06	3.99027e-05
Arhgap11a	18.2893	15.6808	15.625	14.7288	14.7589	12.7684	11.2754	6.07244	9.85498	7.5868	6.78588	6.94272	7.42878	5.47885	8.00926	1.7461e-05	9.82041e-05
Arhgap12	8.31734	8.847	7.87442	8.80184	8.35763	8.50757	11.3409	8.18914	11.4921	8.46274	9.16512	12.1714	7.88035	8.12035	10.4868	0.104188	0.122132
Arhgap15	0.554877	0.429276	0.905799	0.8921	1.02735	1.26854	0.870055	0.713129	1.28181	0.956893	0.893207	0.556585	0.649524	0.322722	0.458697	0.11514	0.133954
Arhgap17	14.012	13.9419	14.3158	11.3608	9.91501	9.51109	9.47297	8.59303	8.464	9.99494	7.6441	7.48289	6.14927	4.03553	4.65783	0.000119648	0.000359456
Arhgap18	13.1941	13.2548	13.5809	15.4763	14.8456	12.1759	16.1125	8.58399	11.5337	10.8276	10.6131	14.7452	14.2859	12.3297	13.4838	0.361461	0.386723
Arhgap19	13.0255	12.4239	11.4155	9.8893	8.44258	7.7606	5.43565	2.8822	3.53079	2.94401	2.20807	2.15917	1.75441	1.00501	1.66014	2.7262e-06	3.70812e-05
Arhgap20	1.08209	1.02575	0.901208	1.03394	1.181	0.877698	1.13739	0.771766	1.29725	1.03177	0.699065	1.04449	0.506919	0.242693	0.357673	0.000345194	0.000813195
Arhgap21	9.31205	9.56251	9.24499	9.18799	9.27496	7.97421	9.05732	7.36577	9.72358	9.85859	8.20616	9.82523	7.07304	5.48592	7.7408	0.00646337	0.0098745
Arhgap22	4.4438	4.39346	4.21968	3.146	3.5099	2.34264	3.43684	5.54786	5.28991	6.88002	5.84683	4.81792	4.77892	6.33092	6.57457	0.0130137	0.0184474
Arhgap23	16.9102	17.0386	17.54	17.0238	15.954	15.5466	13.023	16.1655	13.4266	18.9517	9.94899	9.16901	6.27735	2.98538	2.64036	5.59013e-05	0.000208073
Arhgap24	8.88548	10.4803	11.4192	14.0712	18.2894	17.7541	23.9865	19.9762	20.2883	20.8991	19.3413	18.1955	14.4847	14.8296	18.3327	0.0049755	0.00783525
Arhgap25	1.07274	1.47416	1.66714	1.44657	1.69114	2.85625	1.58947	1.7195	1.19077	2.08595	0.888245	1.01024	0.90669	0.226972	0.365187	0.0196062	0.0266894
Arhgap26	2.13532	2.37155	2.84287	2.67544	3.03441	1.91925	2.70435	2.35081	2.77403	2.59496	2.32511	2.57357	2.34366	2.38694	3.8556	0.534954	0.552745
Arhgap27	6.34908	7.83495	9.99966	10.6149	15.7404	17.5816	13.6396	14.6363	17.1507	16.8958	15.8004	21.3148	32.4887	24.1447	22.2618	0.00075215	0.00155005
Arhgap28	26.1081	18.8823	19.1247	16.6187	11.4198	7.0283	6.00082	5.33065	4.79281	5.43958	4.19865	3.5202	1.71309	0.932459	1.36329	0.000360607	0.000841615
Arhgap29	17.8164	16.2516	18.0356	18.0232	17.4857	14.4741	16.6383	12.8023	13.8058	15.9005	11.8926	13.1867	7.51537	5.94152	9.06831	1.1521e-05	7.76627e-05
Arhgap30	0.794602	0.794882	1.05412	0.747409	1.19002	1.21341	1.40563	1.29971	1.14761	1.49424	1.14263	1.32603	1.03695	0.674266	0.760916	0.00465787	0.00740501
Arhgap31	7.19545	7.31353	7.76888	7.28947	6.06719	6.34314	6.32475	4.2559	4.50492	5.56884	3.22314	2.69699	1.51501	0.873041	1.92176	1.62954e-05	9.44569e-05
Arhgap32	7.20386	7.74669	8.19147	8.36575	9.85026	8.63156	9.04234	7.16134	6.29682	7.8874	5.00942	6.60381	5.99446	4.4395	7.36307	0.0414768	0.0526917
Arhgap33	11.8642	11.32	10.3678	9.44373	7.33251	7.16797	4.77076	3.64916	4.94395	7.86643	3.1967	1.80986	1.17391	0.42893	1.46414	6.29134e-05	0.000225966
Arhgap39	13.5045	11.5715	12.2519	9.51452	8.64798	6.44371	5.41845	4.89655	5.1992	6.88356	4.80522	4.45748	1.91373	1.84473	2.4927	5.72426e-05	0.000211383
Arhgap4	2.20476	2.69692	2.48062	2.3106	2.44515	2.75685	1.30086	2.1782	2.44509	2.9099	1.99459	1.63468	1.67919	0.609076	0.983108	0.00340475	0.00562912
Arhgap40	0.0804692	0.192573	0.747837	1.26545	6.37118	5.52724	4.21046	8.75723	2.67097	3.6033	2.36819	3.52111	4.33078	1.79802	1.54821	0.418585	0.443191
Arhgap42	7.76215	6.84737	6.41457	5.96224	6.09033	5.40077	5.76302	4.46326	4.98871	4.28456	4.51261	6.10542	5.63355	5.6616	6.08929	0.0196397	0.0267264
Arhgap44	4.17338	4.48962	5.05275	5.01118	3.99445	2.75505	3.36738	3.65211	4.35839	4.51841	3.961	3.79002	2.82119	2.09543	2.66249	0.00710944	0.0107475
Arhgap5	10.4495	9.13774	8.71651	9.73346	9.09454	7.01939	11.4946	5.38896	7.70465	6.36806	5.69839	7.15276	5.96878	5.48321	6.76635	0.0597368	0.0735904
Arhgap6	3.18279	3.4923	4.1875	4.58291	4.27528	3.25452	3.85672	3.0737	3.71751	4.82491	3.31008	3.3201	2.29594	1.64391	3.19354	0.0190284	0.0259765
Arhgap8	6.16945	7.32865	8.17092	6.92854	8.93263	9.58761	9.96887	12.5012	12.1054	10.2074	11.9134	10.4746	7.52798	9.21321	8.63272	0.000773973	0.00158822
Arhgap9	1.62979	2.10377	1.81184	1.77628	1.54799	2.29698	1.57778	3.46901	2.2863	3.5959	3.01546	3.22185	1.8378	1.2085	0.78527	0.00461789	0.00735255
Arhgdia	255.149	266.164	271.83	265.573	263.253	282.977	223.608	233.568	234.031	214.72	213.711	188.661	221.807	186.425	155.127	0.000109072	0.000335892
Arhgdib	43.4781	36.9754	32.955	31.8358	30.5691	29.2169	28.823	32.5608	21.1687	17.9057	26.1188	23.6192	43.955	18.6123	14.5413	0.15473	0.176154
Arhgdig	4.93867	8.00071	9.5887	14.3898	30.2018	54.6835	79.9867	90.2887	92.7415	109.448	140.303	123.689	109.299	158.049	115.478	1.32929e-05	8.44625e-05
Arhgef1	39.9672	41.6848	39.8923	38.3839	42.7437	41.1531	33.0936	33.601	33.0189	44.9698	32.7395	34.1813	24.4977	13.944	24.3036	6.92846e-05	0.000242907
Arhgef10	14.3532	14.156	13.7842	12.088	10.5825	8.72295	7.81699	7.5608	8.40762	10.0893	6.6475	4.78026	2.84377	1.76297	2.27536	2.32127e-05	0.000116541
Arhgef10l	10.3687	10.7115	9.55485	9.9402	12.3996	11.2649	9.74946	15.1938	9.25114	10.3296	7.34644	7.11903	4.64302	2.22924	1.95243	0.00054407	0.00118324
Arhgef11	10.03	9.56794	9.85086	9.65725	8.97044	6.2347	8.34133	6.79063	8.0249	8.62003	6.66905	6.84351	5.159	4.31152	6.30646	0.00203836	0.00360206
Arhgef12	13.5152	14.1223	14.7449	16.057	15.5833	13.8788	15.0564	13.0085	12.1836	13.4924	9.4763	12.0582	8.72064	6.84538	9.10956	0.000162179	0.000453111
Arhgef15	7.37035	7.03811	6.06856	6.22615	5.3869	6.03044	4.0988	4.04022	3.31162	4.90809	2.94549	3.24817	1.48436	0.819595	2.35977	2.35522e-06	3.46371e-05
Arhgef16	8.03461	10.3608	12.5929	12.9607	19.7042	20.1762	20.3488	20.2769	25.3624	21.0359	27.1531	30.9398	33.7361	34.0605	38.0277	5.66254e-05	0.000209912
Arhgef17	21.8059	20.8796	20.5931	17.8311	15.3938	11.8419	11.3942	9.4557	10.1906	12.6893	8.60158	6.64522	3.18876	1.60571	1.97758	1.44254e-05	8.77246e-05
Arhgef18	10.2656	10.3806	9.96057	9.65613	12.0651	9.95802	11.8611	11.7045	12.6788	13.0281	14.082	14.0541	11.6761	11.5969	14.0462	0.00327469	0.0054424
Arhgef19	14.1609	20.4737	25.3172	23.1944	22.5587	22.7821	14.4558	14.5998	12.1211	15.2087	12.15	12.2239	10.5476	11.8871	17.1301	0.00107165	0.0020809
Arhgef2	32.9399	30.2483	29.9734	23.1018	20.5657	17.9964	14.8875	13.7385	15.3865	21.062	16.8154	15.8444	10.2468	7.60935	12.3114	0.000573534	0.00123564
Arhgef25	63.403	66.5228	66.7293	61.2096	51.2052	53.966	45.7041	43.5739	45.6804	63.7607	42.2575	28.8201	20.5526	8.58881	11.0099	2.51785e-05	0.000122326
Arhgef26	4.50589	5.1357	5.71849	5.46784	4.36589	3.1397	3.50813	3.32345	4.90498	4.79581	3.87433	5.2332	3.93106	1.8776	2.95023	0.0452421	0.057014
Arhgef28	2.84659	3.72619	5.50045	6.65252	7.11562	5.26713	6.59359	6.51804	7.00892	6.95132	6.63024	9.49626	6.845	6.67259	8.69993	0.0422923	0.0536144
Arhgef3	5.87412	5.99345	7.57963	8.56172	9.28462	7.84169	11.9375	9.01357	10.5452	12.2879	10.1485	10.2288	7.93607	8.41954	9.15945	0.00222103	0.00388168
Arhgef37	0.285015	0.327043	0.478156	0.297757	0.905507	1.3081	1.42695	2.56147	1.28203	1.98934	0.865072	2.33797	2.28412	1.98343	5.67708	0.00668103	0.0101692
Arhgef39	16.7767	15.4474	16.1221	14.9233	13.3632	14.4809	7.96087	6.13831	9.50639	11.5871	7.98221	6.45807	7.42795	4.5428	9.87444	3.503e-05	0.000152068
Arhgef4	3.55198	3.39847	2.89424	3.02892	3.92024	3.53651	3.669	5.48621	5.5957	7.29644	7.84278	12.6347	10.3948	6.95619	18.2384	0.0073459	0.0110573
Arhgef40	35.144	35.5754	33.336	31.1886	25.79	19.1863	17.7486	18.0075	17.9573	21.0518	16.7799	15.9101	9.69876	6.55462	8.67421	3.3244e-05	0.000147507
Arhgef5	11.6354	13.9097	14.8571	13.7731	15.4476	15.2383	14.1847	17.4146	16.1032	15.2073	13.9141	17.7964	17.0778	15.1711	15.9686	0.11293	0.1315
Arhgef6	1.09975	1.20299	1.08754	1.45078	1.71707	1.70389	2.19366	2.10939	3.30163	4.24167	3.59846	3.65977	3.15538	1.99505	3.59652	0.00144565	0.00268571
Arhgef7	22.711	22.161	21.8494	18.9214	17.4281	15.9501	13.8884	13.8173	14.7806	17.5052	12.676	11.6488	9.95741	7.37743	7.87983	4.29665e-05	0.000173504
Arhgef9	6.65899	6.63208	7.56795	7.26742	6.58751	4.49237	5.43847	4.68698	6.12893	6.56748	4.37508	5.28228	3.33443	1.76776	2.38565	0.000204765	0.000540361
Arid1a	47.1036	44.0638	40.0992	34.0784	31.9471	26.9564	23.6089	18.9582	20.4956	24.0945	18.8842	18.3788	13.5753	9.04433	14.6398	4.35448e-05	0.000175
Arid1b	21.6204	19.8084	18.5297	16.1445	14.5235	11.7072	12.6007	9.81244	11.0457	11.8055	10.1245	9.22731	6.60293	5.16448	6.60304	0.000124612	0.000370929
Arid2	14.1691	12.8007	12.6125	11.5789	9.3833	8.40148	7.14092	6.69688	6.94826	6.80298	5.2732	5.46269	3.2351	2.16365	2.87948	8.0233e-06	6.36684e-05
Arid3a	8.9565	8.90681	8.54677	6.38348	6.8338	5.61196	5.62128	6.98108	7.99107	6.28123	6.29222	4.26646	2.38336	1.98502	1.1435	0.000126098	0.00037449
Arid3b	4.20497	3.52896	2.99761	1.87263	1.89915	1.64909	1.73173	1.80333	2.30065	2.22496	1.79923	2.57675	1.56371	1.18798	1.57845	0.0778891	0.0936304
Arid4a	6.50809	6.62206	6.5474	6.8311	6.75454	7.19217	7.1369	5.70898	6.65586	7.26452	5.65996	6.51147	4.8116	2.88129	3.61179	4.47076e-05	0.000178523
Arid4b	13.3974	10.6743	9.98797	9.92055	9.0396	9.89615	9.50498	8.81593	9.02784	8.47931	6.975	8.75184	6.42959	5.191	6.62471	0.000650577	0.00137333
Arid5a	0.392849	0.583711	0.487365	0.460425	0.346816	0.661274	0.555012	0.963748	0.915784	1.19986	0.837662	1.1802	0.946703	0.464643	0.385419	0.00869706	0.0128296
Arid5b	9.04429	8.86861	8.64857	8.53555	7.52757	7.20427	7.37987	6.371	6.95579	7.24045	4.41513	6.03772	2.98618	1.83057	2.51883	3.35486e-06	4.05534e-05
Arih1	31.9115	29.2131	26.2044	25.188	21.967	18.943	21.5307	14.8136	16.4189	16.3692	15.1807	16.3771	13.3091	11.1052	11.404	0.000227469	0.000587568
Arih2	15.2579	14.6706	15.044	13.9349	12.8955	12.171	12.102	12.9746	12.0883	11.9447	10.4033	11.01	10.309	8.41154	9.31886	0.000158572	0.0004454
Arl1	97.9839	100.954	101.838	116.978	105.113	91.9247	134.176	103.343	113.85	108.825	102.761	105.21	94.8282	83.6286	88.7011	0.0217576	0.0293853
Arl10	21.2968	19.6758	16.7457	18.5863	14.1166	13.0032	13.2307	11.4709	13.6481	12.0536	11.4479	12.2083	7.1656	4.97175	5.07258	3.52177e-05	0.000152568
Arl11	0.466171	0.591696	0.584394	0.329487	0.387999	0.397925	0.48233	1.155	0.882652	0.579439	0.493822	0.766966	0.647572	0.200219	0.384127	0.0637839	0.0780054
Arl13b	7.76358	7.01361	6.88513	7.86917	5.93563	5.21299	6.32081	3.87365	4.45274	4.04006	3.10658	3.27099	2.57975	1.62807	2.34732	9.63503e-05	0.000307992
Arl14	1.92358	3.76014	8.27912	7.85764	14.1087	14.0953	11.727	12.615	19.861	14.998	25.4467	44.142	41.0457	40.4095	38.3673	0.000779187	0.00159756
Arl14ep	14.9964	14.1844	13.273	12.1071	9.07024	7.85474	8.27346	5.91541	6.7122	6.42402	5.10854	6.13086	3.23194	2.14998	3.83357	8.92116e-05	0.000291018
Arl15	8.36512	7.49069	6.64832	7.76466	5.72595	4.71105	5.09972	5.21885	5.15843	4.74006	3.89773	3.78544	2.95888	2.53889	3.17286	0.000329558	0.000784481
Arl16	10.7598	8.79899	9.15579	8.95411	7.25027	6.79175	6.93687	6.57941	6.6434	4.96862	5.22484	5.41617	3.89377	3.65249	3.25071	7.86794e-05	0.000265189
Arl2	72.3619	77.183	77.1137	76.1006	61.682	80.1475	56.1709	59.1974	58.143	52.0316	57.6517	48.561	46.4292	44.6759	31.9282	1.17409e-05	7.8579e-05
Arl2bp	59.8844	63.1288	60.7503	60.0864	64.7029	57.4503	47.0033	39.309	39.7395	41.0364	36.4013	34.6814	37.1076	29.9204	33.3637	1.02252e-07	9.97434e-06
Arl3	104.106	91.2947	94.6342	88.6349	61.2823	66.3249	55.6652	43.4317	48.2429	43.3366	42.9343	41.5744	40.3338	35.0048	31.3051	5.7602e-05	0.000212179
Arl4a	4.26064	5.75654	6.77656	6.74748	5.68278	5.82089	6.68516	7.4469	8.71794	8.32584	7.97903	7.35533	6.40392	3.89005	3.28712	0.0017496	0.00316688
Arl4c	12.7929	12.9798	14.6666	13.6088	11.8238	8.0913	6.47133	6.59613	7.30124	9.26141	5.75258	4.28593	3.33422	1.08771	1.11053	1.2885e-05	8.30984e-05
Arl4d	4.06655	6.29907	6.73501	8.07596	11.1818	13.6066	13.8189	12.9498	9.43781	17.8469	12.8727	16.0071	16.2321	6.72472	10.4713	0.0575161	0.0710523
Arl5a	25.6787	22.773	22.8416	20.1565	18.9281	17.3391	20.8261	15.1482	15.8527	13.2866	12.8633	11.8854	10.0804	7.40111	7.57313	0.000138375	0.000401636
Arl5b	9.81125	6.63563	6.73502	5.5907	4.57237	3.4654	4.12377	2.02639	1.95992	1.9882	1.64455	2.07471	2.17042	1.12396	1.53019	0.00110653	0.00213801
Arl5c	0.473786	0.522721	0.63468	0.676985	0.986842	0.661234	0.612888	1.00655	0.970114	1.59714	1.32225	1.43853	0.688816	0.406795	0.393176	0.00633402	0.00970065
Arl6	12.0867	10.9305	11.3594	13.0641	8.97147	8.78488	9.52267	6.29542	7.4406	7.12308	8.37459	7.61992	5.59958	4.31003	5.78141	0.000193819	0.000517591
Arl6ip1	150.798	138.058	141.603	137.359	119.968	119.172	108.704	72.0285	84.0669	67.4251	68.4328	62.2981	63.5377	52.8802	47.5276	4.46143e-06	4.64932e-05
Arl6ip4	66.5332	62.1697	61.305	58.0376	62.7217	67.7671	51.0315	66.0044	49.802	51.9835	49.6666	53.5119	47.6852	37.0404	36.154	0.000209447	0.0005503
Arl6ip5	40.0492	47.7073	45.7584	53.9537	58.8001	60.5759	65.2455	59.5703	64.7175	66.1539	69.4442	70.8313	61.9853	54.8499	49.7438	0.00469491	0.00745405
Arl6ip6	18.2839	17.8521	17.5181	17.2124	14.4417	10.7748	11.1911	7.78482	7.61957	8.04109	7.31988	7.46571	6.17254	3.96242	5.19129	1.44318e-05	8.77315e-05
Arl8a	32.3889	38.108	36.5027	39.2391	37.5468	32.0812	34.6523	34.6641	34.9497	38.8618	35.6057	35.504	30.7203	23.6628	28.7075	0.00178315	0.00321555
Arl8b	28.5629	27.7969	28.9493	31.7568	34.8037	36.9286	35.2729	31.2964	29.7895	29.0778	28.4499	29.3895	26.4273	22.5983	21.2124	0.00828989	0.0123022
Armc1	20.9879	18.6165	17.8031	17.7172	16.7836	15.2124	15.8038	12.0967	14.1066	11.6482	11.9602	11.9701	10.4209	8.43093	8.21203	2.59529e-05	0.00012497
Armc10	46.3566	46.1801	40.2194	38.4546	32.0357	26.5575	26.5868	21.6223	20.1528	21.2757	19.3093	19.7614	14.7217	11.8735	13.0936	4.19414e-05	0.000170674
Armc2	1.49017	2.21067	1.88586	1.6939	1.67011	1.71148	1.66367	2.15003	2.00458	2.12569	1.26726	1.63657	1.20098	0.453754	0.653872	0.00114953	0.00220794
Armc5	11.7601	13.094	13.8734	12.3759	11.8901	13.3609	10.2916	12.3009	11.0729	12.3264	11.4008	9.74125	7.9806	5.90316	7.77432	1.75711e-05	9.85283e-05
Armc6	9.21322	8.92298	8.27927	8.59629	9.30702	9.59191	7.42608	6.98577	5.81708	5.33903	5.71721	4.41982	4.27004	2.18609	3.37629	2.8048e-06	3.73488e-05
Armc7	2.89314	3.99127	3.38166	2.39785	2.75773	3.8685	3.21983	2.92963	2.63637	3.05515	3.19448	3.88001	3.04917	3.42737	2.81528	0.944276	0.946186
Armc8	7.79841	8.51277	8.21652	8.57286	8.97149	6.85198	7.9908	6.04418	6.47823	7.09872	6.48384	7.14415	5.55824	4.05629	5.19841	0.000167501	0.000463373
Armc9	7.72145	6.95314	6.92489	5.84211	5.36793	4.04671	3.63677	3.38913	2.9723	4.39127	3.88044	2.16426	1.65244	1.17794	1.65352	6.15665e-05	0.000222885
Armcx1	25.4403	20.8701	20.2838	19.8271	13.9042	12.7155	12.3944	8.29223	9.53893	9.52092	7.56577	6.22458	3.42212	2.5772	4.22345	5.70269e-05	0.000210864
Armcx2	68.2159	61.0809	54.9605	49.6236	36.2299	27.0364	26.2061	20.2221	22.9014	21.9078	17.4729	9.60715	7.03891	3.14993	3.65389	0.000116219	0.000351349
Armcx3	28.4171	27.8375	27.9981	30.1502	27.8763	23.1454	27.6553	22.0053	27.4353	23.3172	19.8052	18.3824	14.803	10.5711	13.3584	7.25181e-05	0.000250996
Armcx4	18.9578	16.135	15.4103	13.0335	9.28228	7.16817	6.39826	4.68328	5.57829	5.3314	3.06604	2.26141	1.19447	0.804736	1.18721	0.000132896	0.000389595
Armcx5	2.80227	2.83415	2.41964	2.80515	2.85153	2.05443	2.31935	3.01769	3.24267	2.69458	2.20454	3.24697	1.43651	0.976257	1.99725	0.00208751	0.0036781
Armcx6	23.6171	23.7538	25.327	17.6561	10.882	9.68953	9.29896	8.56131	8.37648	7.1677	6.23477	3.42832	1.497	1.22864	1.6828	0.000408461	0.00093262
Arnt	23.6756	22.7734	22.9154	20.8769	19.0749	15.4493	15.7982	12.9641	14.9233	15.5802	13.4162	13.5922	8.9223	5.70371	9.09891	1.27718e-05	8.25898e-05
Arnt2	12.3095	10.9848	8.85277	6.3774	3.50434	1.78315	1.72703	1.62965	2.08846	1.8257	1.59966	1.48763	0.56921	0.187305	0.75185	0.00397069	0.00644084
Arntl	4.55781	4.70653	5.39657	6.90597	6.98565	6.20089	7.00899	6.51784	7.65696	6.00239	6.10903	6.37059	8.59453	6.74173	7.53836	0.0367523	0.047253
Arntl2	2.01523	1.51067	1.68064	1.58898	2.48916	2.79585	1.73106	2.40101	2.45391	3.30033	2.15701	2.57483	1.36103	1.65099	2.60336	0.282998	0.308041
Arpc1a	96.2181	94.0479	96.6428	86.9763	91.3007	98.7572	80.6537	92.4912	72.1929	73.3479	70.3682	76.2473	79.3139	76.9652	62.4714	0.00125179	0.00237188
Arpc1b	67.6856	89.5905	97.5415	109.199	126.614	127.545	124.589	123.121	143.25	137.04	157.589	182.675	198.524	183.167	136.766	0.0040032	0.00648921
Arpc2	200.253	203.67	214.057	248.805	281.604	311.293	263.988	269.274	241.254	231.684	229.04	248.571	272.309	241.275	188.029	0.870109	0.875569
Arpc3	130.365	142.169	164.193	177.501	188.454	216.336	209.283	190.301	178.245	156.191	174.249	188.51	257.379	222.736	173.826	0.101084	0.11889
Arpc4	60.13	64.3366	64.4765	59.5679	63.0883	72.0558	55.292	59.1958	53.7806	52.6087	56.1291	52.9126	61.4996	59.28	42.9666	0.022196	0.0299126
Arpc5	81.1824	96.1538	97.1057	120.523	140.347	127.631	147.723	127.487	119.687	110.555	106.117	124.003	120.029	93.7563	83.2074	0.23599	0.260375
Arpc5l	43.8521	48.7356	51.8689	51.0876	49.8324	58.0807	52.7971	52.4309	42.841	40.426	43.5483	47.2694	50.4957	45.1792	40.7707	0.266208	0.291177
Arpp19	41.2037	36.8695	35.2097	36.3291	31.1434	33.3271	26.9127	24.838	23.3436	23.7084	21.4935	20.7945	20.9106	20.6876	15.101	4.33598e-06	4.58522e-05
Arpp21	0.457546	0.633581	0.496649	0.51964	0.79852	0.659209	0.948985	0.734748	1.40648	1.42301	0.690803	0.611801	0.307265	0.167799	0.156857	0.00323766	0.0053915
Arrb1	11.317	11.4581	11.0067	10.1522	11.0881	8.32376	10.4371	9.05166	11.3572	12.4385	11.5416	13.7916	12.538	12.3171	17.1912	0.0440802	0.0556881
Arrb2	7.68093	9.12681	8.77226	7.55639	9.61262	7.8945	6.62101	7.60632	7.15278	7.34892	6.67701	5.8341	4.76406	3.36435	4.76479	2.22534e-05	0.000113553
Arrdc1	14.9558	17.8104	22.1803	23.3698	36.5736	44.7446	32.3652	39.1682	39.2755	44.7298	39.3885	56.1743	48.1311	38.9119	53.8314	0.016592	0.022965
Arrdc2	3.04975	2.36756	3.67277	3.06477	4.05691	4.89025	5.05523	3.91047	4.12878	4.9648	5.33473	8.08617	2.87462	3.6897	8.26355	0.203703	0.227494
Arrdc3	22.7059	21.4015	14.5243	15.2967	16.8372	15.107	17.7917	11.9007	13.7349	17.4757	11.1376	13.8957	5.11788	3.98837	4.77367	0.000140759	0.000406783
Arrdc4	11.0402	11.1894	9.80769	10.9841	12.9439	14.2583	18.317	35.6054	23.6962	24.692	17.0155	20.4358	10.806	8.74707	8.7231	0.000755452	0.00155514
Arsa	6.6228	7.68998	8.38084	7.48427	7.52526	7.10306	6.78577	5.47721	6.81882	7.59115	7.66551	5.8732	4.92055	3.68115	4.77631	0.000341726	0.00080672
Arsb	8.05936	10.6785	9.68063	11.1431	11.1237	7.22614	10.1193	7.21293	10.5117	10.048	10.9264	11.1277	11.5018	7.78745	9.01594	0.874822	0.879943
Arsg	1.64159	2.12196	1.56109	2.49963	2.26477	1.66096	1.59398	3.17982	2.87382	2.5613	1.96071	2.59806	1.08361	0.727767	1.16883	0.00278773	0.00473211
Arsi	8.70013	12.9266	12.9683	13.6369	14.2839	11.1469	11.7561	7.3485	8.99343	10.6569	5.47611	2.53092	2.41969	0.669207	0.263008	0.000223196	0.000578872
Arsj	0.331211	0.744213	0.673885	1.15295	1.2333	1.01352	1.45469	0.779045	1.46954	1.36562	1.32754	1.71679	0.631366	0.32062	0.524991	0.00442419	0.00708501
Arsk	4.0852	3.59538	3.35876	3.01258	3.02508	2.57305	3.05492	2.4331	2.87872	2.49999	1.9392	2.73715	1.66033	1.39731	1.78745	0.00056256	0.0012162
Art3	0.825584	0.266604	0.526719	1.30495	1.80708	0.685356	2.76153	4.32115	6.22265	12.5728	9.21196	15.6642	14.6405	10.6699	7.8129	0.00207425	0.00365855
Art4	1.91892	2.92506	4.22626	5.25626	4.81942	4.06443	3.57772	4.58214	2.13392	2.70667	1.6639	1.27747	0.770772	0.153472	0.12092	0.00338074	0.00559327
Artn	1.09393	2.19816	3.66252	3.23865	3.26647	3.00037	2.05574	2.68706	1.64668	2.49395	1.47856	1.33068	0.862665	0.491076	0.860252	0.00623918	0.00957193
Arv1	8.08025	6.51067	5.60961	4.50648	4.92281	5.13055	3.84462	4.25875	3.52577	4.34906	3.72468	4.18888	2.11553	1.41027	2.67996	0.000286311	0.0007029
Arvcf	6.23301	6.35511	6.09097	4.80548	3.52099	2.53505	2.5778	2.56867	2.61817	2.56647	2.18387	1.81634	1.05952	0.584355	0.727199	0.00028519	0.000700864
Arx	0.0575072	0.292731	0.601591	0.0601521	0.217787	0.172941	0.279446	0.204055	0.434733	0.840906	0.301008	1.09767	0.497126	0.329746	0.599515	0.195309	0.218817
Arxes1	23.4006	19.043	17.9801	16.5456	12.3028	7.30125	6.46632	5.38824	6.2064	6.35633	3.66856	3.39007	1.13992	0.540544	0.355801	0.000114257	0.000347163
Arxes2	28.514	24.3613	22.9372	19.9586	15.4422	10.5195	9.99714	7.40902	8.19371	7.07454	6.76684	3.82598	1.91794	1.13086	0.967131	8.00067e-05	0.000268123
As3mt	8.86894	11.1385	11.0014	10.4713	8.81963	9.34766	9.85644	9.43888	9.24087	8.15675	10.1557	11.2651	10.7709	6.41101	6.2732	0.129574	0.149343
Asah1	27.8799	30.821	33.5417	40.3251	46.4485	37.3167	50.2811	32.5724	50.0457	37.2645	46.0879	45.2862	50.5012	40.4323	42.772	0.124702	0.144142
Asah2	1.89098	2.14771	1.87104	2.39454	2.40122	3.0539	5.52531	4.45724	4.83907	4.76157	3.88266	4.64185	4.98091	3.11518	4.56198	4.63567e-05	0.000183087
Asap1	18.0862	15.2536	14.2155	11.9242	9.83045	8.05963	8.25865	7.55618	7.42866	8.59376	6.37902	5.17016	3.68629	2.24278	2.82394	0.000312324	0.000751854
Asap2	10.8197	8.83749	9.59665	8.0792	8.65077	6.14523	9.11065	7.44205	9.32702	7.28361	9.15353	12.4177	10.6903	8.6919	10.0547	0.62724	0.64176
Asap3	8.39389	7.8626	9.23073	5.9941	4.49757	4.05385	3.17004	3.22573	3.98569	5.49275	3.58554	3.42002	2.60755	2.52831	4.87065	0.0117812	0.0168578
Asb1	4.03997	4.26341	4.35698	4.19716	3.16146	2.67375	3.29282	2.01654	2.45356	2.72392	2.16207	2.46061	1.79821	1.10066	1.57417	0.000215624	0.000562755
Asb11	0	0.0376439	0.0550657	0	0	0.107839	0.757146	0.455754	2.02056	0.920488	1.39741	0.800913	1.19995	2.46694	3.2027	0.000297732	0.000724987
Asb13	11.7391	10.3764	9.38832	10.8859	12.4386	11.4545	14.138	15.3499	22.0407	16.8472	19.216	23.6321	18.8085	16.1685	25.8334	0.00169647	0.0030834
Asb2	5.65945	12.2147	14.8463	17.4051	17.2331	19.7879	23.7625	20.9129	25.2195	38.2389	23.7638	18.6935	18.2664	10.632	8.68349	0.0110379	0.0159054
Asb3	8.05654	8.01068	8.0954	9.20232	7.87808	6.38267	6.89479	5.02239	5.31032	5.01501	5.66998	4.87361	4.28657	2.46552	2.85663	1.39353e-05	8.61691e-05
Asb4	9.86	6.03051	4.03858	3.10757	1.64392	1.13179	0.949055	0.71647	0.570815	0.438705	0.353665	0.447942	0.174544	0.174997	0.141636	0.0145322	0.020371
Asb6	14.782	15.6318	16.6682	13.5484	13.7461	13.6064	12.8464	13.6006	11.1951	14.3396	11.7671	12.6466	12.4754	8.30884	10.3372	0.00320526	0.00534443
Asb7	5.91247	4.38428	4.81209	4.75283	4.05125	3.30633	3.13138	2.80675	2.62965	3.0326	2.49059	2.88724	1.89056	1.32014	2.00413	5.69534e-05	0.000210693
Asb8	13.6823	14.0261	14.122	14.3777	14.4378	15.8852	14.3465	14.776	13.7434	15.1617	12.3502	13.2686	13.0238	10.8302	11.5899	0.0065816	0.0100315
Ascc1	29.2805	28.573	30.5637	28.1464	28.8574	31.1363	24.8056	27.2577	23.8664	22.9055	25.6122	22.4175	21.0029	17.6798	14.2393	7.68707e-06	6.24458e-05
Ascc2	19.4601	19.5918	20.5361	17.2682	20.2758	16.9536	16.9582	14.7679	15.5795	15.5089	13.6584	14.7454	12.8599	10.1188	11.7712	1.45752e-05	8.81102e-05
Ascc3	4.60977	4.63654	4.79156	5.29523	5.09951	4.4917	5.74014	3.54698	4.17265	3.48121	3.33109	3.88098	3.17279	2.9352	3.49267	0.00923598	0.0135404
Ascl1	17.6662	21.7565	19.3417	14.4802	10.0106	5.09862	5.26451	3.40565	2.57173	2.78778	2.32656	3.81527	0.766112	0.203849	0.385341	0.000323057	0.000772062
Ascl2	0.797684	0.452794	0.872082	2.21909	2.30154	3.03542	1.0696	2.16394	2.94284	3.17639	2.30727	3.15922	0.702919	0.512651	1.07389	0.0428123	0.0542246
Ascl3	0.107548	0.286861	0	0.231122	0.311096	0	0	0.566424	0.211988	0.799198	0	0	0.472852	1.19234	0.661367	0.0264997	0.0350671
Asf1a	22.3543	22.2252	18.4173	20.1551	17.826	15.5247	14.6097	11.5895	11.2981	9.50108	10.1353	10.9235	6.97	5.27315	5.69173	2.3323e-06	3.44529e-05
Asf1b	19.7514	23.0484	20.4621	21.3204	20.8164	18.9763	13.3578	7.08229	10.5228	9.55584	9.11036	7.10343	6.26936	4.04975	4.24133	4.74733e-08	8.47954e-06
Asgr1	0.150643	0.129692	0.0291229	0.104746	0	0	0.028094	1.90648	0.23804	0.0233515	0.0245571	0.0743321	0.348318	0.0646128	0.0223428	0.544061	0.561569
Ash1l	9.60113	8.86528	9.88689	9.35628	8.86407	6.93875	8.25288	5.38845	6.99697	7.49537	5.21381	6.95077	4.57262	2.98214	5.18053	0.000256022	0.000644095
Ash2l	46.0049	42.5934	40.7824	38.0759	34.4228	30.5866	25.5539	22.431	22.6198	23.421	22.3104	20.8446	14.2926	11.9003	12.7077	1.11998e-06	2.5343e-05
Asic1	3.62107	2.94444	2.67883	1.82424	1.58542	1.40502	1.18424	1.41469	1.3985	1.70511	1.19339	1.06424	0.346217	0.451236	0.762437	0.00240912	0.00416586
Asic2	1.13382	0.725521	0.415092	0.465682	0.534357	0.59978	0.584037	1.54877	1.89051	1.6625	1.6275	1.00684	0.75711	0.444384	0.485378	0.00618263	0.00949557
Asic4	1.34794	1.47771	2.16555	2.61302	2.0552	1.00883	1.2225	0.949413	0.840394	0.388483	0.330687	0.136978	0.0883898	0	0.0716747	0.000432611	0.000979
Asl	14.9725	12.7506	15.7181	17.5989	20.6821	20.9474	22.6784	24.6048	20.7283	20.2292	22.8524	21.2955	19.6808	15.81	18.003	0.0118202	0.0169066
Asna1	73.7489	75.1307	74.128	69.3534	61.5752	62.3541	57.4242	55.2903	47.235	50.8367	54.6491	47.536	54.8757	57.7815	49.0024	0.000189001	0.000507591
Asns	18.8513	26.2715	31.8488	42.1198	59.5832	66.7074	55.9197	62.8991	72.1136	63.643	82.2089	147.365	107.002	79.7773	93.6293	0.0196895	0.026779
Asnsd1	46.8897	41.1971	39.7705	46.0838	36.7115	34.4487	37.6553	31.4257	27.9743	23.9842	26.5631	27.0817	23.1967	25.5569	23.2767	0.000290977	0.000711555
Aspa	0.278934	0.453239	0.346866	1.34327	1.00046	0.559911	0.90533	0.861393	0.953537	0.78021	0.946919	1.14268	1.24029	0.539387	0.513492	0.392577	0.4176
Aspdh	0.26952	0.61363	0.369841	0.485352	0.797282	0.0748411	0.0740048	1.28701	0.154256	0.0627395	0.208051	0.0656547	0.042764	0	0.0602355	0.310825	0.336173
Aspg	1.27654	0.762345	0.636127	0.863558	1.32483	2.57503	3.05466	4.43911	1.03452	1.18914	0.39231	1.10974	1.28052	0.493735	0.180425	0.320774	0.346229
Asph	52.126	54.537	59.3672	65.7333	69.1686	58.2147	66.8324	42.4577	47.4778	44.0649	49.3675	52.8871	32.3324	24.1908	31.6774	0.000287239	0.000704459
Asphd1	0.551329	0.63632	1.13323	2.46679	1.90095	1.22656	0.912507	1.30783	1.00652	0.908657	0.391641	2.03263	0.24644	0.474964	0.159213	0.0877073	0.10436
Asphd2	9.91178	9.6236	8.05965	6.4323	6.22053	4.38173	3.65062	3.26909	4.4802	2.53575	2.5965	1.44771	1.43231	0.522326	0.546994	0.000103512	0.000323654
Aspm	8.74285	7.53394	7.40219	7.62511	5.84099	5.0886	5.45183	2.02144	3.66979	3.02813	2.56399	1.20972	1.15646	0.764866	1.24673	4.11905e-05	0.000168679
Aspn	3.10082	8.55737	11.1843	27.4093	42.0613	43.6456	58.4329	38.0021	58.3518	48.2656	37.3823	27.2621	21.5044	9.42813	5.84606	0.0144342	0.0202515
Asprv1	2.9009	2.76688	4.49031	15.8017	419.205	1118.52	837.969	1762.24	595.594	351.301	233.934	360.675	258.435	108.435	1.87192	0.189205	0.212359
Aspscr1	38.6885	38.7338	39.7377	35.0178	32.1165	33.7174	27.5586	37.0154	29.7209	31.0195	33.1068	34.4218	29.8272	27.5322	27.3903	0.00769097	0.0114996
Asrgl1	8.3552	8.13487	7.71178	7.09933	5.41933	6.41869	4.51265	5.13301	5.05861	5.53394	4.82622	5.99379	3.19896	2.42794	3.22987	3.16165e-05	0.000143116
Ass1	8.34548	13.1489	20.0234	50.9459	102.289	114.509	63.8838	40.471	25.8266	26.9469	23.4141	26.7397	26.7646	13.4264	13.6905	0.343825	0.36938
Aste1	3.20546	3.48115	3.4214	3.08472	2.6497	3.39651	4.69857	3.72953	3.28375	3.08738	2.85153	3.34465	2.75208	2.05003	2.45529	0.0279475	0.036795
Astn1	2.26903	2.36398	2.40937	2.23469	1.47673	0.899734	1.28374	1.2929	1.14887	0.80177	0.722565	0.578657	0.379284	0.281601	0.315468	0.00055827	0.0012084
Astn2	2.29062	3.41558	3.1863	3.63601	2.82465	1.67886	1.78464	1.56511	1.89461	1.9101	1.71955	0.600587	0.697773	0.169263	0.281795	0.00021107	0.000553819
Asun	13.4175	11.8932	12.8805	12.1034	11.0826	9.99084	8.81887	6.16067	6.70305	6.47814	6.4393	5.61373	4.94399	3.46358	4.59667	7.90192e-07	2.20664e-05
Asxl1	24.7351	18.8991	18.0485	14.4658	13.4535	11.2553	10.2458	9.21279	9.78542	11.6058	8.17801	8.42312	5.09663	4.33392	5.96089	0.000552923	0.00119906
Asxl2	5.17658	5.13534	5.15049	4.93942	5.47331	4.45899	5.31151	3.47814	4.65777	4.77789	3.52127	4.45983	2.4707	1.95224	2.98536	0.000108319	0.000334186
Asxl3	1.86278	1.56124	1.40957	1.30123	0.726589	0.550273	0.613616	0.325993	0.351615	0.273348	0.316555	0.0753935	0.0426599	0.0109577	0.026976	0.000376367	0.000871873
Atad1	28.3984	26.367	25.4829	27.9986	29.5501	25.3355	30.2632	20.5396	25.0119	21.1694	21.4105	25.4675	18.9067	14.7734	17.4681	0.000895143	0.00179124
Atad2	18.5101	16.5985	15.446	15.07	12.4865	10.2175	8.88481	3.37273	6.18356	5.35104	4.05066	3.92741	2.26961	1.4267	2.04962	5.52334e-06	5.21928e-05
Atad2b	8.81863	7.38336	6.28948	6.24869	5.83562	4.31103	4.97644	2.73091	3.31808	3.37223	2.60549	3.02165	1.95942	1.43879	1.95008	0.000127603	0.00037723
Atad3a	39.0457	38.8162	38.2687	36.9932	39.9753	47.9601	30.275	34.7045	27.1207	33.42	32.3332	34.8131	24.4383	22.7262	25.7208	4.94613e-05	0.000191422
Atad3aos	1.5198	1.54397	1.16594	2.00141	1.07109	1.49787	0.761016	1.46285	1.14223	1.0937	0.843474	0.859889	0.478283	0.287138	0.583973	0.000821154	0.00166415
Atad5	5.6518	4.56697	4.75445	4.0426	3.26519	2.68605	2.07924	0.897655	1.55556	1.55527	0.945671	0.878563	0.369153	0.238078	0.648992	1.60734e-05	9.37622e-05
Atat1	21.1899	17.5716	13.7889	9.37544	6.47405	6.16971	4.93508	5.26077	4.75175	6.87671	5.06385	3.6608	1.6134	1.61819	3.01376	0.00561521	0.0087139
Atcay	1.85631	2.31584	2.91518	1.90965	1.70964	0.986088	1.41363	1.44598	1.51612	0.969922	1.03344	0.670186	0.293697	0.15496	0.250944	0.000790787	0.00161505
Atcayos	0.753521	0.627264	1.61303	1.80753	0	2.73613	0	5.22929	2.20977	10.9096	8.59532	6.50938	3.01611	0.61489	2.21305	0.0431651	0.0546315
Ate1	9.45676	9.01017	9.29124	10.3781	9.51518	8.17929	10.2305	8.26829	9.09321	9.94303	7.67532	8.90406	6.96655	5.15611	6.69276	0.000915701	0.00182695
Atf1	26.7042	27.5736	26.0114	28.9972	30.9568	24.4377	23.1491	20.4281	19.9716	21.358	19.9002	23.0531	18.2282	12.4218	14.3958	9.27293e-06	6.87104e-05
Atf2	19.7838	17.0712	16.6674	17.9955	14.0146	11.1711	13.1353	8.52421	10.1139	9.73045	8.50147	10.3459	7.641	5.83123	7.17528	0.000181919	0.000494007
Atf3	0.911557	1.16499	2.21403	4.95332	4.24385	0.938372	2.44673	4.05347	5.58292	2.86025	8.56262	7.98819	22.6658	7.45347	7.0981	0.0171681	0.0236788
Atf4	91.7767	96.1052	101.302	109.357	111.603	118.008	103.197	107.902	95.8492	113.695	106.91	120.382	148.057	92.7271	90.0402	0.871218	0.87658
Atf5	21.5748	27.5161	28.2415	31.6948	41.1986	44.4571	38.8033	62.5395	45.0859	51.6517	40.5805	82.6165	34.894	19.7006	15.1671	0.010239	0.0148697
Atf6	5.7976	5.40012	4.97045	5.27365	5.01971	4.74274	6.31618	5.7245	6.58553	5.34857	5.36146	7.03626	6.55154	4.42678	6.73401	0.14711	0.168036
Atf6b	15.4966	15.5931	16.2706	14.4175	13.9448	13.5198	11.8972	8.93348	9.0806	9.40591	8.9886	8.90981	7.82385	6.1443	7.48011	4.68637e-07	1.69343e-05
Atf7	4.72742	5.09933	5.15528	5.01981	4.87207	3.85923	4.37995	2.89517	3.07736	4.00332	2.5257	2.86504	1.36361	1.00474	1.56826	7.35318e-06	6.07856e-05
Atf7ip	20.5382	18.922	17.2716	16.4765	13.1236	9.65972	11.3682	8.78517	9.76015	9.48323	9.21535	9.16517	5.69745	4.68809	6.72014	0.000313191	0.00075308
Atg10	4.25888	5.33737	3.49293	5.49227	3.46008	4.78834	4.88927	4.34502	5.41565	5.76419	4.96998	6.28645	5.33559	4.5637	4.28736	0.216439	0.240505
Atg12	19.4526	18.1998	19.6507	22.0518	20.0986	17.4918	24.6729	18.4043	20.0285	16.9839	17.869	18.7598	16.4051	17.1428	16.2964	0.141237	0.16181
Atg13	12.6311	12.953	12.2195	12.6025	14.851	16.2962	17.8365	21.4381	18.7729	16.9292	17.0957	20.3127	14.719	12.7759	16.2184	0.000652501	0.00137653
Atg14	7.2401	6.1998	6.65773	5.19195	4.23104	4.00701	4.07602	4.40827	3.89108	4.875	4.09202	4.64331	2.15179	2.00408	3.27774	0.00178479	0.00321668
Atg16l1	12.0827	12.083	12.9669	11.5653	11.6087	10.2995	9.56547	9.26974	8.34138	9.55028	9.24331	10.3625	7.79941	5.38422	7.30143	1.34491e-05	8.48729e-05
Atg16l2	4.38277	4.01953	4.29528	3.44364	3.30567	3.1881	3.28917	2.37391	3.61963	4.7772	3.65357	3.2319	2.17439	1.10905	3.13105	0.0238618	0.0319301
Atg2a	11.0732	11.5907	10.4932	9.33374	9.51894	10.5582	8.6526	13.714	13.4073	12.5937	12.9617	15.378	13.4546	15.8573	19.5947	0.00465466	0.00740061
Atg2b	6.21774	6.38301	5.87603	5.52282	5.85326	5.43009	4.48946	4.26197	4.43127	4.78224	3.74793	4.50428	3.06112	2.32495	3.37709	6.24599e-07	1.94508e-05
Atg3	21.1891	20.8363	19.8122	21.694	28.5004	25.9126	30.5396	25.6014	28.2287	30.8505	29.2767	31.9729	31.8929	28.9565	30.3539	0.00178465	0.00321668
Atg4a	7.71374	7.16076	7.24697	8.40274	8.15746	5.93858	8.80018	6.51093	5.61451	7.17052	7.40667	7.04858	8.13719	5.1899	6.30022	0.517782	0.53609
Atg4b	25.4367	24.9073	26.0004	20.3565	20.9883	18.6011	17.3043	15.9293	16.305	16.4249	16.8705	16.8536	15.4559	12.4834	12.7848	9.93751e-05	0.000314544
Atg4c	4.86507	3.88668	3.48702	3.45309	3.18357	3.09834	3.28955	2.34673	3.37254	3.05189	2.41704	3.76251	2.6631	2.20784	2.93005	0.0520127	0.0647935
Atg4d	10.0686	12.0505	15.8218	14.9986	16.9671	21.7855	18.5047	19.8342	16.501	17.5007	18.4867	23.7321	30.2817	31.2182	30.8096	5.01952e-05	0.000193377
Atg5	14.7262	14.4727	13.9041	15.8738	14.478	13.4512	16.014	11.168	13.0906	12.5348	12.3923	14.3402	14.814	13.5561	12.6346	0.290974	0.316192
Atg7	9.31978	9.25172	10.9219	8.7602	8.84668	9.59277	8.68035	10.0666	9.005	9.58722	8.8722	9.36275	8.57803	6.80907	6.39031	0.00409117	0.00661207
Atg9a	12.1674	12.5926	15.0527	12.8239	14.3039	15.6922	14.6728	15.0393	15.9784	15.4451	14.7506	17.0675	16.3634	12.9862	16.746	0.112858	0.131425
Atg9b	0.29428	0.185982	0.258678	0.581255	6.15737	8.90756	5.79219	16.7036	6.72048	8.7233	2.69873	4.17268	1.9857	0.970814	0.165153	0.0754645	0.0909755
Athl1	16.9729	18.3513	15.9776	16.8141	15.7987	15.3624	13.927	16.1572	15.0834	15.858	13.0966	11.2453	6.49736	4.53139	6.45433	9.07625e-07	2.33574e-05
Atic	61.9686	60.2974	65.6477	56.8672	55.0435	48.6051	35.1834	27.0248	29.0289	28.3792	26.7167	27.5528	22.419	15.6402	16.8851	4.10849e-08	8.29053e-06
Atl1	2.2406	2.19567	2.41052	2.42063	1.97194	1.29814	1.9518	1.71493	2.44646	2.10843	1.78089	1.40758	1.30074	0.286674	0.770314	0.00218434	0.00382739
Atl2	14.8168	13.8497	15.4676	18.6807	18.1815	15.0884	17.2462	11.4746	12.7263	10.9273	10.6158	13.1782	11.9574	8.17038	9.00241	0.00418534	0.00674679
Atl3	11.9881	12.7851	13.8765	18.1714	18.2768	15.9325	20.1251	16.1789	18.0474	19.9691	15.483	17.2189	11.7118	8.05951	10.0297	0.00132345	0.00248716
Atm	3.87671	3.72498	3.62788	3.32423	2.79215	2.27561	2.87122	1.84313	2.37306	2.30616	2.00279	2.48078	1.56102	1.25336	1.98537	0.00100869	0.00197964
Atmin	7.72733	7.14084	7.49919	6.54227	7.77106	6.79791	6.63063	6.43158	6.05216	6.12356	5.80589	6.09116	4.96269	3.78174	4.45934	4.70938e-06	4.78295e-05
Atn1	59.1839	58.4843	53.2941	46.7664	42.6214	35.7805	32.3953	33.5082	31.5743	42.2254	29.5725	27.5293	21.6599	16.2274	20.4614	0.000143785	0.000413669
Atoh8	6.08555	6.74362	6.38462	5.55253	5.17612	4.97595	4.13472	6.45944	5.54668	5.63619	4.10648	5.28581	3.70511	3.30646	2.8562	0.00188753	0.00337663
Atox1	246.135	280.419	298.938	415.223	370.278	447.626	319.738	411.352	329.417	302.499	326.167	322.147	339.881	382.158	233.711	0.870044	0.875555
Atp10a	3.73033	3.49782	3.09437	3.54466	3.60252	3.55491	3.51379	2.35194	3.85235	4.3374	2.59547	1.85333	2.45539	1.24005	1.42453	0.0101639	0.0147683
Atp10b	0.596058	0.543183	0.743422	1.25186	2.28815	2.2465	2.19851	2.04398	2.82912	1.85769	2.14396	1.80832	1.83931	1.35125	1.29877	0.0645415	0.0788575
Atp10d	0.817168	0.779029	0.836355	0.749701	0.891528	1.2361	1.21881	1.21934	1.09579	1.45749	1.00291	1.18615	0.529346	0.401008	0.830515	0.00112154	0.00216231
Atp11a	19.5008	18.614	19.1379	16.2697	16.2863	12.5209	12.3806	10.021	10.666	13.2768	9.03388	9.67371	4.88229	2.70553	4.23129	3.7208e-06	4.26802e-05
Atp11b	15.005	15.9614	17.6591	22.0534	29.0788	29.2071	26.8938	21.1881	20.8463	21.9844	16.1486	22.4763	19.0879	14.4737	17.7088	0.384245	0.409357
Atp11c	5.48549	4.09836	4.14964	4.23481	3.28641	2.24707	3.15876	1.97234	2.84769	2.57543	1.9115	2.72466	1.48682	1.28345	2.16204	0.00347623	0.00572761
Atp13a1	26.2224	24.3609	24.8123	21.7354	22.8523	23.1308	17.1102	18.851	20.0647	23.7101	19.2336	18.2181	14.8619	11.0827	16.2661	9.4776e-05	0.000304567
Atp13a2	26.8191	27.0251	27.338	22.8835	22.9844	22.6679	17.1204	19.9913	18.5112	20.3993	18.0667	15.4573	11.1714	8.30791	12.754	2.21675e-06	3.36893e-05
Atp13a3	12.3331	10.3674	11.1944	12.9321	13.3756	10.4006	12.0803	8.6752	10.184	9.38351	9.0462	11.9007	8.9731	7.79694	11.692	0.100415	0.11822
Atp13a4	0.251483	0.0280185	0.0435211	0.0671639	0.26833	0.536474	0.548669	0.80301	0.408358	0.549726	0.485903	0.659959	0.625074	0.630442	1.16344	0.00223877	0.00390822
Atp1a1	103.554	117.145	128.463	134.63	171.293	189.727	251.98	216.085	241.02	212.443	255.667	214.465	175.159	137.857	168.484	0.000176854	0.000483583
Atp1a2	2.14802	2.73034	3.06062	3.51585	3.91927	3.57889	4.07997	5.11963	6.59612	8.72669	7.58008	10.1357	4.31137	1.80839	1.97813	0.00175018	0.00316716
Atp1a3	1.5046	2.44092	2.55788	2.91377	3.18157	2.6945	2.70591	2.57003	4.02492	3.57768	3.15689	2.34036	1.8055	0.598451	0.629889	0.00201137	0.00356072
Atp1b1	30.6849	49.7102	64.7515	85.9596	148.808	132.89	169.321	136.256	165.132	130.406	176.394	229.7	245.657	252.09	305.733	0.000119591	0.000359456
Atp1b2	5.3169	5.2811	5.93539	4.513	6.37711	7.00287	7.04421	7.06166	8.14882	9.26993	7.28465	7.45769	3.85499	2.08292	1.90488	1.71626e-05	9.72415e-05
Atp1b3	74.3842	72.673	67.6175	75.3059	79.6444	85.7453	76.4586	72.9964	75.5347	84.9895	64.7826	73.5922	68.3651	58.4459	56.4062	0.0152437	0.0212666
Atp2a1	0.164343	0.120828	0.12156	0.124849	0.211975	0.202608	0.402187	0.525195	0.205895	0.87848	0.161351	2.22358	0.166095	0.0128362	0.108204	0.119185	0.138248
Atp2a2	68.9804	60.4705	63.086	59.6826	63.7949	59.3234	65.0497	58.9602	67.0227	67.9736	59.273	65.5187	57.789	45.1953	54.0458	0.00687934	0.0104437
Atp2a3	4.28016	5.9021	7.00441	6.90018	9.80819	10.253	13.1835	11.2778	19.7576	18.7339	22.0552	38.0116	43.1972	37.1862	43.9074	3.16931e-05	0.00014329
Atp2b1	18.6299	16.7973	16.5209	17.8007	18.1238	15.8458	15.8236	11.4534	16.2556	13.6505	12.2715	16.5303	12.3723	10.2831	10.5713	0.000544061	0.00118324
Atp2b2	0.960756	0.883382	1.02642	0.927142	0.685532	0.385527	0.526747	0.386891	0.547334	0.37218	0.307442	0.267023	0.0874474	0.0551265	0.167967	0.00020381	0.000538347
Atp2b4	12.8517	15.5789	16.8648	18.8169	20.1344	18.6014	21.7887	16.2631	23.8517	32.0815	17.6897	13.7423	11.0167	5.30568	7.49398	0.00762946	0.0114299
Atp2c1	16.7336	16.2794	18.3958	17.8408	19.5456	15.3881	17.466	12.9764	15.9666	15.4152	13.5575	17.5864	14.803	14.3084	18.41	0.225404	0.249561
Atp2c2	3.13097	3.02341	3.75814	3.58382	9.13171	8.29088	8.95503	8.08006	5.79319	5.15066	6.57015	3.36619	3.01875	2.10904	2.3434	0.0904926	0.107333
Atp4a	4.33843	4.29424	4.72141	6.54665	33.2552	83.0474	215.651	333.841	371.51	634.044	516.305	1149.09	1519.29	2212.78	3289.08	1.93301e-05	0.000104093
Atp4b	4.27749	6.54433	10.0822	19.8659	76.6454	127.845	326.671	491.526	471.897	624.449	671.451	1329.67	2202.55	2893.66	3404.48	2.38681e-07	1.38578e-05
Atp5a1	481.957	487.929	489.421	524.69	536.342	576.282	566.427	530.467	511.276	470.488	540.354	596.339	666.336	595.091	567.581	0.0260649	0.0345515
Atp5b	631.545	657.995	679.528	721.492	785.42	833.68	899.522	776.655	781.662	681.19	818.42	860.311	1136.46	1015.12	1020.01	0.000141013	0.000407249
Atp5c1	239.069	235.819	243.488	282.656	274.68	285.01	301.152	274.33	263.693	242.064	286.126	310.552	373.883	316.281	278.104	0.0346752	0.0448048
Atp5d	270.456	294.414	320.89	314.799	319.15	446.823	368.287	438.882	362.259	344.643	429.422	459.376	552.173	569.267	459.814	0.00104241	0.00203445
Atp5e	1023.05	1134.04	1006.13	1180.49	957.078	1257.72	958.62	1019.19	891.248	837.106	1114.21	1091.74	1383.04	1640.96	1008.73	0.0312399	0.0407443
Atp5f1	191.899	187.222	189.544	211.867	210.779	228.207	247.668	195.835	189.638	174.519	203.343	251.088	309.241	273.811	252.608	0.00350774	0.00577502
Atp5g1	201.223	225.114	228.726	259.178	288.236	430.086	438.626	406.581	392.879	351.98	497.224	474.572	669.239	700.765	569.047	2.50882e-05	0.000122028
Atp5g2	729.332	737.795	754.016	766.057	699.258	803.055	691.481	713.881	614.403	534.246	624.614	642.597	699.078	534.835	490.131	0.00529097	0.00827402
Atp5g3	595.484	642.182	646.692	707.586	741.523	927.606	868.14	818.129	773.412	766.987	930.33	1020.91	1352.13	1299.27	1032.07	0.000235645	0.000604329
Atp5h	522.194	509.801	526.594	590.632	601.345	678.078	694.075	640.654	599.944	561.342	700.256	797.703	1029.52	1045.21	864.585	3.7685e-05	0.000159401
Atp5j	360.017	354.202	354.241	426.27	418.645	452.231	464.603	404.627	409.168	368.074	445.321	463.756	575.17	621.263	490.189	0.000791549	0.00161602
Atp5j2	723.144	696.727	692.835	804.07	772.262	894.741	920.977	819.804	818.413	688.506	928.633	930.081	1322.76	1359.06	940.461	0.000898348	0.00179659
Atp5k	1179.41	1118.12	984.759	1200.2	1066.84	1503.95	1151.98	1425.88	1056.07	1224.27	1338.03	1546.98	2058.25	2865.19	1867.86	0.000273925	0.000678825
Atp5l	370.175	403.107	381.821	489.914	485.371	634.497	649.682	592.944	507.086	455.343	595.149	694.455	909.762	889.197	601.534	0.00356677	0.00585617
Atp5l2-ps	4.44896	7.68095	3.84507	5.03636	3.3111	5.14034	3.64888	5.68085	4.67199	4.78262	4.58446	7.00167	9.02095	9.47774	8.52093	0.00117776	0.0022529
Atp5l-ps1	0.461788	0.404583	0	0	1.02681	0.539642	0.129148	0	0	0	0	0	0	0	0	0.0365891	0.0470754
Atp5o	461.422	453.875	452.99	532.524	508.122	592.253	557.03	536.215	480.678	435.012	519.656	534.678	650.975	625.742	497.381	0.1024	0.12027
Atp5s	5.9297	6.09831	5.88481	5.51251	5.14865	5.86226	5.20821	4.39121	4.05446	5.58983	4.44598	4.88205	3.55682	3.41498	4.3609	0.000272895	0.000676871
Atp5sl	21.6444	19.9667	19.9595	17.7134	18.3021	19.7487	19.5181	17.8002	19.6837	21.3106	21.7674	20.8271	19.8173	20.8234	29.8725	0.129942	0.149736
ATP6	4377.94	3997.69	4233.83	5070.84	5563.04	6829.15	7723.27	7331.52	7682.77	8009.22	7988.52	9700.86	9336.57	18882.2	15174.8	0.000176219	0.000482261
Atp6ap1	38.3639	44.4754	50.9976	48.0725	59.886	62.4188	61.5059	56.7042	56.7238	57.9781	54.6134	64.6245	77.136	69.0379	73.8187	0.00146424	0.00271666
Atp6ap2	19.4028	22.7505	23.1469	30.2178	33.0355	34.6718	34.2093	33.3233	30.8339	32.8529	30.6524	38.1055	37.7287	34.4262	36.611	0.0264894	0.0350562
Atp6v0a1	20.9033	22.964	23.6824	21.3851	25.6688	28.0617	23.3925	35.444	29.1251	32.0475	27.7195	30.0625	29.577	27.156	27.458	0.023088	0.0309907
Atp6v0a2	17.7702	17.4134	17.5426	14.7537	16.4112	14.0704	14.0501	13.5128	12.3563	13.894	12.2294	13.9809	14.0743	9.79304	13.809	0.00476534	0.00754879
Atp6v0a4	0.268544	0.610652	1.19286	3.86781	6.8039	7.77989	7.8217	5.93367	3.48337	2.27306	2.4273	1.65347	1.21639	0.807949	0.736754	0.290559	0.315802
Atp6v0b	73.4362	79.6424	81.3394	84.5479	103.548	133.7	120.374	142.086	121.311	115.801	133.062	149.903	168.344	176.209	152.926	0.000232188	0.000597283
Atp6v0c	159.689	177.019	183.123	185.652	206.104	226.466	208.254	246.086	197.447	205.896	200.039	200.384	233.77	219.209	193.11	0.172371	0.194777
Atp6v0c-ps2	65.2793	70.8841	71.0535	75.7312	87.2166	103.419	83.0753	111.941	91.1244	91.949	90.3779	89.9931	109.907	109.147	81.8083	0.0721262	0.0873011
Atp6v0d1	44.6092	51.0685	53.4606	49.1999	52.2396	66.4788	66.0953	70.9979	61.5364	59.9326	61.4142	59.7303	60.7732	50.0845	40.5641	0.0282621	0.0371773
Atp6v0d2	0	0.0569134	0.0245501	0	0	0.023897	0.307944	0.134889	0.499888	0.335135	0.476781	0.542203	1.36561	1.39872	0.45812	0.000172479	0.000474262
Atp6v0e	72.4622	82.5868	91.5651	111.636	134.978	160.578	173.899	175.044	139.186	134.669	163.508	180.121	275.689	244.073	174.953	0.000686031	0.00143451
Atp6v0e2	11.3732	16.5655	18.452	16.5189	14.2132	11.2271	13.8478	17.4999	17.6062	19.9352	15.4531	12.3678	9.3949	4.99879	5.41585	0.00126785	0.00239854
Atp6v1a	20.9787	21.8852	22.4052	25.8756	30.5616	27.5493	31.3771	24.9005	26.5588	21.5831	23.0907	25.9001	29.8913	26.0896	25.8476	0.617656	0.632762
Atp6v1b1	0	0	0.0661041	0	0.0809704	0	0.0957112	0.39331	0.729399	1.3006	1.20021	0.954854	0.221732	0	0.0256486	0.00246999	0.00425582
Atp6v1b2	42.447	38.9584	41.9915	39.2075	42.7143	49.8342	44.5573	43.6178	33.9095	34.075	31.7658	37.9653	33.599	25.4259	23.5211	0.00315136	0.0052676
Atp6v1c1	18.8244	17.6536	17.6933	19.9812	20.3969	19.7858	22.9123	18.2972	18.133	20.0588	18.14	23.4906	28.2858	24.8193	25.7443	0.00052576	0.00115007
Atp6v1c2	0.0771654	0.226316	0.348143	0.118155	0.860228	2.01324	1.99778	7.77805	2.31641	3.11279	1.70643	4.08978	3.67247	0.97584	0.0346549	0.0383384	0.0491105
Atp6v1d	38.3885	39.909	38.8474	47.1019	59.8628	64.0577	68.4683	58.7843	49.0481	43.7965	47.3965	55.0413	63.7619	52.2017	49.1444	0.507009	0.525677
Atp6v1e1	31.5029	32.9533	35.1389	43.0032	51.4367	54.8213	63.0838	69.4623	60.273	49.0055	59.4193	67.497	77.4666	79.4816	64.2108	0.000408593	0.000932669
Atp6v1f	143.753	152.366	152.484	174.945	179.977	217.406	184.454	224.204	182.431	152.654	191.397	195.368	188.998	200.301	146.609	0.490626	0.513178
Atp6v1g1	105.347	104.409	99.9708	117.997	112.888	112.473	99.8161	109.175	85.7557	95.1885	86.396	88.4226	96.0772	74.3736	60.576	0.00307256	0.00515363
Atp6v1g2	0.781319	1.04167	1.08717	0.889591	0.949898	0.675814	0.59791	0.829746	1.1231	1.09482	1.06077	0.819584	0.382346	0.315801	0.608064	0.00484204	0.007653
Atp6v1h	27.3171	28.0339	31.1073	33.9266	37.9385	40.6506	42.187	36.5709	33.9341	32.3924	34.8161	39.3946	43.0337	42.5809	35.8518	0.105814	0.123899
Atp7a	14.3152	10.6711	9.08934	8.65346	6.78684	6.18593	7.09576	3.79775	4.77231	4.52623	3.25704	4.23454	3.277	2.40158	3.43631	0.00158749	0.00291156
Atp7b	4.16794	5.02348	5.17662	5.92373	11.6679	8.54178	8.5116	5.71599	8.42365	5.23404	6.51321	6.63522	3.32336	2.57302	5.97925	0.168362	0.190491
ATP8	62570	42261	33019.3	53663.4	70721	67544.6	69116.3	59247.9	81863.5	80595.2	75312.7	90292.2	59199.6	146938	80372.7	0.061112	0.0750869
Atp8a1	3.29946	2.82794	3.52775	3.42377	2.8941	2.55935	3.4648	2.17204	3.89458	2.91132	3.60598	5.80823	3.94619	3.22514	4.10062	0.434785	0.459192
Atp8a2	0.912018	1.5683	1.34701	1.37895	1.55736	1.89903	2.86705	2.28449	2.93165	2.53282	3.93505	4.40927	4.89034	4.54935	4.03552	3.0263e-05	0.000138633
Atp8b1	2.22872	4.04036	5.63719	7.65198	13.1027	10.8084	18.6288	11.9226	19.4498	14.8949	17.4464	24.7032	22.3087	21.1286	26.1711	0.000194652	0.000518878
Atp8b2	19.2278	18.7241	18.8046	19.2273	17.7103	13.5005	13.0625	12.6137	10.6707	13.8153	8.85651	7.62842	4.21087	1.74732	2.24025	1.88457e-06	3.12653e-05
Atp9a	22.1306	27.3956	27.4754	27.5992	29.4998	30.5356	31.0012	39.3643	46.6104	44.4973	44.7833	44.0595	38.8314	34.3492	28.48	0.000731285	0.00151353
Atp9b	18.3237	17.7304	17.3444	16.3879	16.0998	15.4132	12.0854	12.5066	12.6024	12.6392	10.5632	10.0851	8.27605	6.44789	8.93884	2.84616e-07	1.4275e-05
Atpaf1	14.0816	13.5474	14.1542	13.2592	11.4542	9.24917	8.8831	8.23413	7.99151	8.6741	7.84059	7.43591	6.70964	6.22044	6.32708	2.48126e-05	0.000121037
Atpaf2	28.6808	27.63	26.1305	28.1811	24.7503	27.0446	23.8633	23.0588	19.9636	21.4928	20.6478	19.7959	17.9683	15.7473	18.2437	2.7309e-06	3.709e-05
Atpif1	661.82	649.467	637.849	781.449	776.498	910.295	808.248	710.921	638.556	544.266	657.221	681.315	740.463	737.501	544.396	0.512882	0.531439
Atr	5.13462	4.55401	4.4638	4.51235	4.01639	3.48521	2.8936	2.45912	2.84201	2.77576	2.41998	2.95374	1.5186	1.12712	1.98622	1.8032e-06	3.0945e-05
Atraid	47.5728	60.0016	59.7839	72.0517	77.0107	87.2336	78.7696	103.251	87.7665	79.0502	82.6646	89.4577	70.6944	52.2168	49.783	0.00848569	0.0125508
Atrip	10.2347	10.8801	9.92904	8.99668	8.63972	6.96952	5.32585	6.24051	5.44753	6.14855	5.24804	4.82898	3.17136	2.41786	2.64774	1.69698e-06	3.02066e-05
Atrn	6.95822	7.63424	6.87131	6.99305	6.16647	5.12112	6.63593	5.25478	6.23692	7.04826	5.672	8.16515	5.38245	4.63805	7.859	0.698256	0.710106
Atrnl1	23.1173	21.2427	17.8911	17.7889	15.3668	11.957	15.4284	12.7317	13.7756	11.7878	11.9955	12.1617	10.2864	8.80497	10.4451	0.00315438	0.0052715
Atrx	18.0424	15.5691	15.4912	15.3576	12.9483	12.3069	12.2864	7.05545	9.10401	9.84035	6.69032	7.1902	4.50408	3.81935	6.21791	2.36658e-05	0.000117728
Atxn1	1.69131	2.13845	2.56221	2.56879	2.59325	2.70339	3.31691	2.35336	2.65539	3.41587	2.37148	2.44428	1.81292	0.978008	1.55	0.00396278	0.00642926
Atxn10	97.8663	92.7323	97.4203	85.8834	71.8681	62.6273	56.819	52.4299	51.5794	46.0594	44.5454	38.6121	33.0769	24.504	23.9256	9.82364e-06	7.1057e-05
Atxn1l	11.109	10.8828	11.0973	10.0907	8.77533	6.09594	6.66337	4.84941	5.14631	6.27222	4.6393	4.81984	3.51888	2.61695	3.693	5.26981e-05	0.000199547
Atxn2	22.5537	23.2828	21.158	16.4184	16.472	13.9987	12.2306	10.1321	10.6042	11.8258	9.9667	10.8148	9.29454	7.11312	9.13696	0.000100544	0.000316935
Atxn2l	59.4618	56.0603	52.5823	50.6872	48.8614	42.7913	33.3349	31.3257	34.1139	50.3877	32.3024	31.3385	24.3481	14.8148	33.8011	0.000382077	0.000882188
Atxn3	4.97152	4.14431	4.6157	4.95327	5.20981	5.49807	5.73419	4.67454	3.95693	5.01493	4.07984	5.75369	3.6079	2.84821	4.53773	0.0516436	0.0643549
Atxn7	4.58862	4.38371	4.99413	4.64838	4.86603	4.17536	4.54166	4.69144	4.41139	5.57184	3.86323	5.22271	3.90006	2.38501	5.29551	0.272171	0.297179
Atxn7l1	8.84681	7.32775	8.46233	7.33751	6.83135	6.64883	7.45581	5.77631	5.3719	5.21727	5.00104	4.84751	4.25865	3.53808	4.74339	0.000355164	0.000831911
Atxn7l2	12.4067	11.1445	10.8658	8.40616	7.06753	5.15796	4.12631	4.28489	4.42916	4.85774	3.41038	2.98221	1.43005	0.707825	1.18697	9.17944e-05	0.000297369
Atxn7l3	44.5485	44.7911	40.3247	37.1584	36.1496	30.0928	26.493	23.4162	21.1005	25.2621	20.2115	19.3246	14.3259	11.2868	14.3184	2.80798e-06	3.73488e-05
Atxn7l3b	93.1403	91.3708	88.5283	85.7627	73.0278	67.7621	55.7861	44.6196	47.2611	44.6277	40.7321	41.2221	33.8205	25.666	23.8687	5.78344e-07	1.89102e-05
AU019823	11.9732	11.1046	10.271	9.03022	10.1484	7.76765	7.8329	6.34115	6.46648	6.75227	6.21957	5.91645	4.06624	3.47438	3.71664	6.33042e-06	5.62669e-05
AU021063	1.04559	0.132158	1.54931	0.975469	0.65376	0.862366	1.17083	0.31312	0.441531	0.415289	1.16556	0.440978	0.163089	0.126875	0	0.0528156	0.0657229
AU021092	1.2411	1.56983	1.74069	2.4255	5.28533	8.5435	14.4573	11.4842	8.99761	8.12235	9.73158	9.39637	10.1168	5.33243	8.50564	0.00197539	0.00351178
AU022252	13.3543	12.7754	12.1459	9.44508	7.60435	6.28305	7.82779	5.27344	5.39653	4.67239	5.4362	3.96727	4.07328	3.42622	2.69469	0.000854136	0.00171858
AU040320	10.2174	11.396	11.4885	11.5673	12.2746	12.8731	14.1673	13.2793	17.4919	13.8871	16.3371	17.0199	15.7164	12.9673	17.7453	0.0031626	0.00528376
AU040972	0	0.109502	0.071003	0.19467	1.84258	1.74338	4.66852	1.68673	0.966092	0.285187	0.17998	0.0604075	0	0	0.0546225	0.368288	0.393627
AU041133	1.25727	1.09335	1.0437	1.04396	0.935369	0.835104	1.11887	0.552249	1.02316	1.09882	1.23376	0.827421	0.400434	0.446208	0.450974	0.00153418	0.00282895
Auh	16.6916	13.3356	16.3585	19.7193	20.2693	22.3474	22.398	25.3892	23.7156	23.1036	25.0877	31.9757	39.5261	42.7858	49.0956	1.59831e-06	2.91277e-05
Aup1	46.0574	43.9685	47.9446	42.7979	52.506	60.2922	48.0514	59.3518	57.0004	60.7776	58.3971	63.3528	68.3199	74.7411	76.0279	0.000236892	0.000606881
Aurka	47.1691	44.2621	44.7176	38.0174	31.783	31.0123	19.5331	11.3288	14.4363	12.8207	12.1793	7.55032	11.7428	5.65807	6.6178	1.35674e-06	2.75919e-05
Aurkaip1	56.0269	60.4683	53.8789	60.647	65.1147	69.496	65.4935	64.8609	50.0597	50.143	55.4928	66.1216	80.3042	75.5918	64.734	0.0301686	0.0395091
Aurkb	48.2361	51.5312	49.5471	47.6025	42.2926	37.7864	24.0586	12.3731	19.3845	16.581	13.7248	9.64597	8.95198	3.76404	6.65332	6.12858e-08	8.59993e-06
Auts2	13.1355	12.5435	10.5484	10.0889	9.36057	7.51296	7.56424	6.00688	6.44966	7.7824	6.29433	6.44301	2.99697	1.67121	2.04275	1.18285e-05	7.90018e-05
AV051173	0	0	0	0.283858	0.381181	0.603911	0.58748	0.688706	0.25844	0.486599	1.28017	0.258208	0.717963	1.00421	1.14327	0.0141562	0.0198979
Aven	25.4374	21.2007	19.5755	18.2974	22.6947	22.0946	21.3487	16.2151	13.2185	14.4345	17.917	17.7153	20.7857	21.5727	20.6999	0.014254	0.0200219
Avil	0.497784	0.35932	0.476563	0.554366	1.50442	2.12837	3.34554	3.60892	11.9263	9.12337	15.6058	36.142	71.9293	60.3416	55.3031	1.11266e-06	2.53319e-05
Avl9	6.46379	6.21773	6.84302	6.64264	5.66729	4.97517	6.60959	4.90216	6.03853	4.50331	4.97591	5.68338	4.69284	3.8826	4.85102	0.0208427	0.0282334
Avpi1	13.2516	17.9686	23.0693	31.23	43.6333	57.1405	42.1693	68.7195	43.7882	43.0212	44.7286	49.6488	64.902	62.8966	49.3841	0.0221871	0.0299031
Avpr1a	7.30961	7.14766	6.96521	8.983	6.02782	4.3555	5.44217	5.31221	7.74935	6.05146	6.0354	3.54974	2.84766	1.43635	2.30921	0.00151595	0.00279964
AW011738	0.946077	1.07926	1.17071	1.07667	0.56384	0.996271	0.876314	0.601839	0.492005	1.17348	0.548515	1.0162	0.314432	0.409861	0.961442	0.132095	0.15204
AW112010	0.557688	0.331114	0.860233	0.994253	2.41241	3.61625	12.2893	9.61131	60.0967	28.2544	47.3604	47.0801	55.0931	45.642	25.7604	0.00212832	0.003741
AW146154	1.81302	1.81605	1.64192	1.76323	1.78721	1.70644	1.63149	1.66943	1.65425	1.64332	1.43542	2.06192	1.01132	0.941515	1.40795	0.000614101	0.00130698
AW209491	9.26169	8.43836	7.5215	9.26669	10.6144	8.89558	8.90049	7.55069	6.82641	7.67067	7.9517	9.96035	7.12182	6.05973	6.15604	0.0126392	0.0179544
AW549542	2.10698	2.25652	1.78955	1.91489	1.56698	1.67469	1.48084	2.27288	1.92224	4.31147	1.97396	2.76215	0.314916	0.108056	0.368138	0.00213015	0.00374344
AW549877	17.7338	16.9731	18.0299	16.6713	16.7446	13.1587	14.5378	10.8735	8.98717	12.0084	8.84399	10.3333	6.54276	5.22091	9.97039	7.03939e-05	0.00024562
AW551984	15.6526	14.8251	15.2565	15.8802	12.3549	8.31421	13.4485	10.0083	9.86441	6.9011	5.77566	3.15477	1.78359	0.803477	0.88474	0.000276413	0.000683383
AW554918	4.41721	5.0222	3.96819	4.11446	2.97643	2.31557	2.46822	2.14449	2.12768	2.5422	1.85485	2.21665	0.939715	0.607908	0.881607	0.000100823	0.000317577
Axin1	29.3386	31.2458	30.1863	27.8654	25.7523	24.8226	19.9575	24.8232	21.0254	20.8842	19.7065	18.1876	16.6279	13.6305	14.0138	6.57551e-06	5.71632e-05
Axin2	6.19498	6.0589	5.84073	4.65734	4.47047	4.73745	3.7443	3.32598	3.29267	5.99898	2.46029	2.81907	1.18371	0.89735	1.64245	0.000238157	0.000609843
Axl	41.8293	42.1309	42.0872	41.7202	38.2129	32.0543	31.3002	33.0565	34.6487	37.4416	26.8094	24.5478	19.6766	9.94127	9.40657	1.51201e-05	9.01582e-05
Azgp1	0	0.0403589	0	0	0.064341	0	0.202085	5.59533	0.977433	0.210009	0.6626	0.711396	3.40237	4.29161	6.01987	0.00289378	0.00488898
Azi1	14.8613	9.28673	16.7282	10.2838	9.43023	8.22925	6.68466	5.98498	6.10512	6.54984	5.38858	4.53571	1.26879	0.87087	1.36958	0.000103368	0.000323355
Azi2	26.3907	27.6256	26.5781	28.6563	30.6175	22.0252	28.5088	18.6123	23.6165	21.0143	21.0804	23.7544	24.9605	18.1444	25.3823	0.0955573	0.112926
Azin1	31.529	27.2668	26.778	27.3224	26.9226	23.8247	26.4316	17.2918	21.7983	21.4799	20.1786	22.372	35.6924	27.5077	26.1969	0.00679952	0.0103327
B130024G19Rik	4.06613	3.07153	1.42028	1.28353	1.95827	2.21666	2.02236	1.75489	2.47159	3.13664	2.30893	2.20259	0.170109	0.84046	1.92767	0.0800885	0.0961027
B130034C11Rik	1.36843	0.928766	1.29945	0.917004	0.709894	0.894143	0.325413	0.528266	0.654091	0.579814	0.284562	0.654629	0.36852	0.177936	0.483841	0.000662627	0.00139405
B230118H07Rik	20.7885	23.8549	21.9259	28.5876	25.5057	21.0712	23.7066	21.7302	24.9294	18.8853	23.5542	24.9397	19.9458	20.9485	21.0859	0.268997	0.29398
B230206H07Rik	0.194759	0.111342	0.123479	0.148091	0.402167	0.340291	0.39707	0.584329	0.506245	0.776682	0.330147	0.873954	0.375135	0.35027	1.95395	0.0921917	0.109194
B230206L02Rik	0.0736826	0	0.0828374	0.327459	0.499625	0.263337	0.51218	0.48512	0.77725	0.910465	0.599428	1.33863	0.709184	0.52624	1.4533	0.0103928	0.0150671
B230216G23Rik	1.05475	0.834052	0.771133	0.663653	0.581993	0.332533	0.388596	0.584382	0.44066	0.311302	0.213365	0.220197	0.372926	0.0639083	0.199922	0.00584949	0.00903334
B230216N24Rik	0.881326	0.78863	1.08234	1.58816	0.96353	1.41438	1.33659	1.64906	1.78873	1.06257	0.914372	0.767077	0.632438	0.311129	0.64922	0.0325583	0.0422901
B230217C12Rik	5.63468	3.75888	4.04024	3.46245	1.83061	1.86316	0.861298	1.03203	1.46442	1.04994	1.40543	0.606351	0.681771	1.01015	0.549949	0.00133083	0.00249859
B230217O12Rik	1.14798	0.552725	0.845626	0.763489	0.517837	0.47561	0.313933	0.744301	0.717729	1.14922	0.494384	0.303983	0.311714	0.144359	0.277662	0.0763269	0.0919428
B230219D22Rik	43.4746	37.7656	36.5928	37.9635	31.7968	24.1012	27.8224	15.8404	21.5735	22.2397	16.6151	15.4025	10.4755	7.724	11.3791	4.82613e-05	0.00018838
B230312C02Rik	0.530186	1.10797	0.563967	0.512201	0.756791	0.601953	0.891531	0.562668	1.13247	1.19419	0.822844	1.08975	0.294355	0.037907	0.356578	0.00238938	0.00413683
B230398E01Rik	1.82629	1.37273	1.4606	0.931644	1.73764	1.03918	0.524186	1.6046	0.127105	0.421352	0.435802	1.62772	0	0.0574276	0.597593	0.0168259	0.0232506
B2m	91.0065	119.227	144.501	193.324	173.035	154.466	260.557	244.277	275.881	249.294	264.593	226.52	259.433	273.961	205.098	9.85804e-05	0.000312853
B330016D10Rik	2.58106	2.8566	2.73668	2.0481	2.2446	2.86476	3.25926	2.50553	2.71767	3.10944	2.97473	3.16598	1.25599	2.17544	2.66831	0.0243995	0.0325706
B3galnt1	9.75566	10.9536	10.1949	11.2555	10.6076	9.0546	9.3341	8.41736	9.09388	8.64835	7.22068	5.09107	4.56327	1.90853	1.57789	1.37093e-05	8.56069e-05
B3galnt2	18.7284	17.2248	17.8841	17.5615	15.9184	13.9861	11.729	10.117	12.2162	11.9382	9.97815	13.6949	8.60157	5.65112	8.73842	7.046e-06	5.93831e-05
B3galt1	2.09605	1.66992	1.16421	1.03911	0.520927	0.458688	0.47726	0.411191	0.631291	0.487703	0.493797	0.276962	0.464406	0.382998	0.3459	0.0230659	0.0309709
B3galt4	1.91997	1.95551	1.83142	1.51624	2.06804	2.62673	2.88012	4.9026	4.42552	2.93328	4.49896	4.51857	4.6068	4.77538	4.11718	9.10437e-05	0.000295563
B3galt5	0.396454	0.347335	0.354642	0.212083	0.446683	0.297516	1.42499	4.05125	12.7506	9.67451	14.2001	8.11084	18.795	9.52648	8.1032	0.00212164	0.00373195
B3galt6	7.16753	7.16795	6.91541	6.41768	6.07584	5.70891	4.71089	4.43928	4.04728	3.84658	4.68987	3.83097	2.61133	2.23469	2.00276	9.10401e-08	9.76448e-06
B3galtl	8.27977	7.80182	6.89861	6.54071	6.29538	5.50713	5.67036	4.27279	5.58802	5.73981	4.69613	3.42517	3.52723	2.11091	2.44379	0.000132933	0.000389636
B3gat3	36.3662	39.3212	35.9344	32.2921	34.598	32.9383	29.5127	31.0506	30.4428	30.2975	30.7366	34.3995	37.6034	31.9342	30.6038	0.0420013	0.0532775
B3gnt1	21.7208	21.7467	21.2602	22.2672	20.2914	16.0016	15.6668	14.2631	16.0151	17.3969	16.3808	13.6859	11.8404	9.80417	10.8672	1.80103e-05	0.000100015
B3gnt2	6.55872	8.00901	8.52295	11.4816	13.6861	13.4887	15.9016	11.3306	11.8827	14.392	11.3398	18.459	14.3113	12.424	17.909	0.0702707	0.0852575
B3gnt3	2.46984	3.25588	4.44567	6.16862	15.805	16.3372	27.5803	24.619	42.5468	30.2487	51.0969	73.5286	91.9752	88.8341	90.6398	3.51563e-06	4.13405e-05
B3gnt5	8.70014	7.30355	5.43703	5.67082	4.71337	3.48276	2.86471	2.52639	1.96197	2.58913	1.22344	0.653043	0.530069	0.191044	0.177059	9.76542e-05	0.000310561
B3gnt7	5.5597	5.02962	3.34854	3.01482	2.3057	3.44245	6.43886	4.64298	7.58216	4.71499	5.85391	3.30501	4.11643	4.43199	2.58582	0.0990573	0.116735
B3gnt8	7.84963	6.27631	5.95592	5.84071	5.03767	5.11204	4.57844	4.41686	4.12252	5.29416	4.29296	2.58004	2.9267	1.22378	1.33315	0.000178896	0.000488
B3gnt9	9.00777	11.566	13.83	15.257	13.233	10.0609	11.4843	10.9484	11.3221	13.2482	9.94066	7.85018	4.17263	2.87836	2.45426	9.02087e-05	0.000293474
B3gntl1	6.12594	5.41502	4.56757	3.95693	3.79088	4.14352	4.77422	4.12996	3.13717	4.47591	3.93228	2.99844	1.58592	1.56436	2.54666	0.00117494	0.00224827
B430010I23Rik	0	0.0611115	0.158179	0.0712695	0.225695	0.308049	0.381592	0.217257	1.0066	0.275211	0.378439	0.73905	0.20224	0.234068	0.368811	0.038584	0.0493705
B4galnt1	7.70389	14.0356	16.995	22.745	37.8898	46.2307	46.0813	52.2258	56.4896	38.5989	59.4218	98.3044	104.29	109.409	115.209	4.03677e-05	0.000166576
B4galnt2	1.21241	1.1579	0.795259	0.873596	0.192964	0.475073	1.66453	2.19647	2.41649	1.30496	0.959264	0.744995	2.24577	9.05747	16.9689	0.00427601	0.00687517
B4galnt3	0.652544	1.20442	1.53071	1.34776	1.92928	1.43587	1.49192	2.87911	2.42597	2.98817	4.30565	7.01957	11.9366	12.9561	8.78754	4.31219e-06	4.57037e-05
B4galnt4	27.5713	22.667	18.9109	11.7467	7.95846	4.21689	2.78615	2.87266	2.17708	1.93171	1.47845	0.922691	0.298586	0.171821	0.331363	0.00229103	0.00398581
B4galt1	19.5055	23.7082	26.071	27.5553	28.1109	28.207	25.8408	26.6464	26.689	25.7173	24.9316	29.821	33.2125	28.5828	30.6874	0.0419157	0.0531851
B4galt2	38.2409	41.2428	35.5222	33.3364	23.5889	18.7201	18.1257	21.7346	21.5831	21.0831	15.27	10.2561	7.30033	2.59211	2.45007	0.000187003	0.000503589
B4galt3	29.3411	28.4712	26.9947	25.3652	21.974	24.5059	17.9693	15.7989	15.2543	19.4092	18.2435	19.2288	16.6328	14.9475	17.5364	1.82914e-05	0.000100897
B4galt4	10.8592	9.99499	11.079	9.60952	8.88229	6.78809	6.58153	5.54074	5.28332	6.90087	4.93618	4.45362	3.17529	2.17568	2.14519	7.42541e-06	6.11725e-05
B4galt5	11.324	11.9377	12.135	12.076	10.5291	9.17315	6.61838	5.64856	4.69557	6.59095	4.58081	5.87467	3.29379	2.54996	3.25064	6.80196e-08	8.78685e-06
B4galt6	9.57425	9.59182	9.34035	8.32923	8.39604	6.98751	6.83603	4.66132	5.91799	5.69226	5.80086	7.45878	8.38835	8.28651	8.12235	0.000769987	0.00158139
B4galt7	17.9107	17.7588	14.6808	14.2111	13.5535	11.7745	9.33957	10.0741	9.8159	10.6568	9.51745	8.76386	6.45694	6.11458	5.60422	1.19149e-05	7.91773e-05
B630005N14Rik	6.60912	5.78778	5.78484	5.47306	4.72061	4.69693	5.05945	2.75395	2.95766	2.77781	2.59755	3.37112	1.81015	2.1198	2.50848	8.02704e-05	0.000268829
B630019K06Rik	6.48631	7.41751	6.25061	4.86863	3.80533	3.62246	3.56879	2.82996	2.34356	2.97018	2.66855	2.24703	1.88616	1.55903	1.45657	0.000405314	0.00092732
B930003M22Rik	1.28448	0.928609	0.745021	1.09512	1.2707	0.729785	1.21835	0.471575	1.21755	1.88731	1.11351	0.779757	0.822155	0.211827	0.707615	0.161572	0.183361
B930041F14Rik	10.5444	12.6721	9.79456	9.96801	9.37467	7.49164	7.09652	9.9041	11.3636	11.7394	10.0485	11.0039	6.58691	6.27288	8.31128	0.038463	0.0492494
B930082K07Rik	0.112948	0.401435	0.652504	0.607827	0.490626	0.388993	1.2653	0.594484	1.00181	0.314655	0.662164	0.333754	0.372124	0	0.0990523	0.0554242	0.068705
B930095G15Rik	2.50955	2.418	2.57078	1.61399	1.47829	1.19381	1.17617	0.908591	1.05257	1.29002	1.08966	1.06805	0.722032	0.633058	1.36114	0.00477403	0.00756113
B9d1	34.6683	34.0634	34.3481	35.1541	26.3262	23.7693	23.1762	16.6658	16.1769	16.2626	16.1227	18.2885	11.669	11.5465	8.68058	8.01073e-06	6.36252e-05
B9d1os	0.221138	0.491359	1.02217	1.07026	0.800089	0.253769	0.371604	0.23285	0.435877	0.308067	0	0.108914	0.364424	0	0.0970401	0.0349541	0.0451236
B9d2	20.4628	18.1324	16.7653	16.9036	13.8358	11.2019	8.67657	10.6904	11.9004	10.6734	10.4624	9.35069	7.57675	5.08936	6.04935	0.000111941	0.000341789
Babam1	54.8973	55.4154	53.846	52.7236	51.4545	54.2809	45.5206	48.3599	44.8438	39.1894	44.8482	40.8404	43.0854	41.7514	38.6597	1.18722e-05	7.90907e-05
Bace1	17.4166	18.5072	17.5261	16.9028	15.8466	12.2801	12.6755	11.1621	12.3547	12.2979	9.29356	9.3993	5.35729	3.02297	5.25941	3.05482e-06	3.92673e-05
Bace2	4.87505	7.8312	10.1004	15.464	30.5473	31.2216	40.6772	33.7069	46.2666	36.6603	55.4574	70.363	62.7601	59.2908	51.3417	0.000440773	0.000993597
Bach1	13.9775	10.798	9.47386	8.54714	6.62075	4.86216	5.91466	4.34841	6.19713	5.21625	5.02777	6.69053	4.63325	3.05512	5.95409	0.0197092	0.0268037
Bach2	2.65896	2.61454	2.21689	2.43947	1.7551	1.26367	1.15928	1.03472	1.13868	1.03573	0.631588	0.537236	0.282319	0.0791241	0.067794	2.39611e-05	0.00011852
Bad	41.8448	46.3098	49.8958	53.3649	56.7843	64.7207	65.6606	65.2727	53.7616	51.7955	56.4014	56.0476	52.4066	47.0941	42.3151	0.100576	0.118359
Bag1	123.97	139.714	140.367	155.401	158.713	190.815	188.301	176.443	181.299	157.92	196.998	243.866	315.251	333.3	279.203	8.43642e-06	6.53154e-05
Bag2	17.8502	19.8717	22.716	22.546	29.0127	22.3654	19.0213	20.272	22.2012	32.3018	20.2613	15.4184	31.4434	11.0097	10.2246	0.584515	0.600748
Bag3	17.6531	21.3577	19.9262	23.8214	28.6484	28.4576	26.4607	29.7367	25.5673	32.0203	27.6965	30.6064	36.8217	26.8537	25.9498	0.0612346	0.07521
Bag4	6.94366	6.10265	5.94081	5.31876	5.54217	4.87424	5.43666	4.54366	3.9783	3.85495	3.35725	4.06631	3.66663	2.80887	2.93069	0.000307043	0.000741686
Bag5	24.9236	25.2206	23.7062	23.3827	22.7685	19.5948	19.8967	19.0037	20.1437	19.8895	16.9252	17.0961	14.2748	9.77551	11.908	7.15071e-06	5.98806e-05
Bag6	28.0413	26.7606	25.1986	21.5671	19.1639	17.3492	15.1908	14.6441	14.8275	16.0068	13.0449	12.7733	10.8394	8.55041	10.1085	6.69581e-05	0.000236673
Bahcc1	12.2732	9.79489	8.31198	6.66522	5.08803	3.54074	3.52273	2.47406	2.99205	3.88806	2.36143	2.1421	1.17882	0.968629	2.18611	0.00176177	0.0031831
Bahd1	9.01904	10.2712	10.277	9.87489	9.2191	8.97622	9.28688	9.18411	7.84034	7.91054	8.09221	8.63848	7.23405	5.30652	6.26067	7.53471e-05	0.000257775
Bai1	1.45032	1.7695	1.74282	1.2897	1.17102	0.784177	0.595742	1.02404	1.76308	2.21165	1.61754	2.45044	4.70478	4.06603	3.33551	7.76877e-05	0.000263057
Bai2	6.82081	6.96762	7.23544	6.95023	5.22028	3.70421	2.93246	2.57032	2.82333	2.97889	2.28401	1.05391	0.516071	0.336268	0.342256	6.91748e-06	5.87945e-05
Bai3	1.69418	2.50923	2.29666	2.76254	2.10458	1.17013	1.7358	1.47369	1.23404	0.914477	0.788381	0.485252	0.145317	0.0747676	0.157098	0.000263979	0.000659027
Baiap2	10.8821	14.0687	18.2144	24.2303	34.034	38.9606	25.0341	33.4843	21.942	26.602	21.1816	25.3779	28.097	25.9571	29.4058	0.720014	0.731085
Baiap2l1	4.45836	5.55872	6.96207	8.03116	12.2621	11.1664	14.305	16.2168	19.2037	17.579	17.3046	23.5963	28.4007	27.9018	31.4553	1.12922e-06	2.53532e-05
Baiap2l2	3.01951	4.09039	5.91249	6.18433	8.20581	11.3118	4.38804	5.57512	8.95616	10.0297	10.6882	1.35203	0.466281	0.473186	0.472126	0.0272378	0.035959
Baiap3	1.19829	1.43581	1.0038	0.759484	0.572353	0.438685	0.471911	0.702593	1.04461	1.98101	0.668521	1.537	0.78436	0.492228	1.96269	0.843662	0.850481
Bak1	23.3312	25.4303	27.7394	23.2079	27.9757	27.0348	28.7904	23.1201	27.0361	23.6742	25.9106	21.5281	33.2851	30.5448	23.9823	0.158903	0.180514
Bambi	5.88892	5.52662	5.3981	4.20176	3.67542	3.2186	3.54059	3.51203	2.99592	2.68926	2.12799	1.52454	0.884071	0.298182	0.269284	8.38912e-05	0.000277343
Bambi-ps1	0.697478	0.713446	0.809078	1.31488	1.56631	0.84922	1.452	0.845387	0.982259	0.835548	0.53703	0.737182	0.718497	0.128163	0.624302	0.137064	0.157318
Banf1	171.625	174.712	179.05	204.25	181.228	216.597	149.434	134.921	141.675	137.967	120.703	114.063	132.325	112.177	78.8421	7.01218e-05	0.000244975
Banf2	0	0	0	0	0	0	0	0	0	0	0	0.537313	1.04623	0.616995	1.07492	2.31728e-05	0.000116445
Banp	21.8215	19.7712	19.976	12.2712	14.6735	14.4431	9.33808	6.84751	8.58562	7.25781	6.62335	8.4664	6.29899	2.18259	3.26113	2.35325e-05	0.000117411
Bap1	41.9114	41.0237	38.2411	32.2654	27.5514	21.7034	20.8786	17.8938	17.3176	19.189	15.3126	14.6485	13.1245	8.81427	11.1487	0.000104879	0.000326384
Bard1	4.2501	4.05503	3.52846	3.42309	2.76522	2.26476	1.43152	0.971164	1.88649	1.24125	1.10133	0.702257	0.397101	0.19623	0.537645	7.81887e-06	6.27916e-05
Barx1	471.875	397.303	308.141	262.091	189.334	150.261	148.777	181.781	193.91	226.324	185.87	103.421	96.9951	37.2668	37.6043	0.00519685	0.0081465
Barx2	0.371924	1.77926	2.48368	5.62846	15.398	23.0002	15.3592	28.0683	10.542	11.0136	5.28937	9.91046	8.62203	4.47302	0.418706	0.285272	0.310336
Basp1	182.444	157.038	118.429	104.84	68.5351	56.9077	60.3182	49.9299	52.2285	60.0938	47.1183	23.7198	56.0138	55.1228	34.697	0.00911861	0.0133823
Batf	1.33439	1.98496	0.772772	1.41918	2.76837	2.36805	1.99392	3.37102	3.14213	2.34544	3.77337	4.16596	1.80226	1.14161	1.25081	0.00713664	0.0107808
Batf2	0.0529884	0.038815	0	0.182759	0.0576968	0.14767	0.283704	0.411543	0.387567	0.358646	0.255056	0.385084	0.980831	2.29274	0.997694	0.00019072	0.00051139
Batf3	14.4742	13.6374	12.7339	9.49965	6.88414	8.39504	3.44711	3.79131	6.283	2.78079	2.02638	3.2402	2.33294	1.44793	0.559508	6.0727e-05	0.000220384
Bax	114.784	112.968	109.06	114.817	103.948	105.601	86.1974	92.9992	81.8776	86.4439	86.8909	73.6635	75.1568	58.7942	51.6428	1.68216e-06	3.00381e-05
Baz1a	7.94173	7.73143	6.67116	7.12557	8.76707	9.07893	5.85038	4.8678	4.94559	3.70145	4.00436	5.33492	5.35116	2.95636	3.41463	6.43821e-05	0.000229971
Baz1b	59.9178	53.3767	52.2804	43.1254	35.45	30.5964	24.0659	16.847	20.5626	20.0687	16.3765	16.5606	12.1431	7.94854	12.4329	3.12707e-05	0.000142193
Baz2a	13.7565	13.279	13.1715	12.0815	14.2987	13.8746	12.9475	11.0287	10.9982	12.916	10.2539	11.1799	9.79611	8.77089	12.6637	0.00902118	0.0132542
Baz2b	8.79485	8.3326	8.25468	7.42544	6.3153	5.11931	5.1233	4.20481	4.26817	4.74718	3.15364	3.95422	2.36124	1.8567	3.16455	4.50596e-05	0.000179503
Bbc3	5.47006	7.75017	6.77545	6.44379	6.44627	5.00997	3.38022	5.00059	4.50426	5.02979	4.34075	5.51099	2.16168	1.69022	3.78692	0.000265157	0.00066089
Bbip1	31.8387	31.1723	35.2947	35.4539	36.0957	33.3953	23.7327	19.9611	23.2422	21.3742	21.6775	22.8687	24.8676	24.9365	16.948	4.67022e-06	4.76907e-05
Bbs1	3.30354	3.50462	3.17492	2.39277	2.36492	2.03126	1.84911	1.36963	1.65167	2.01295	1.58534	1.3215	0.8908	0.657019	1.14985	0.000114104	0.000346871
Bbs10	3.07823	2.90152	1.96552	2.34516	1.10629	1.69746	1.36362	1.0922	1.29268	1.08175	1.11882	0.919142	0.317772	0.539284	0.463887	0.000746331	0.00153975
Bbs12	4.11155	2.51762	3.76683	2.65907	1.99347	1.7559	1.48548	1.43327	1.49489	1.25833	0.865603	0.954433	0.463891	0.215646	0.47867	0.00034446	0.00081192
Bbs2	5.90474	6.16448	5.18967	5.47213	4.45808	4.70432	5.16169	4.69016	4.26412	5.21545	4.80568	4.78488	2.22111	1.90443	3.20488	3.1732e-05	0.00014333
Bbs4	6.99732	5.59408	6.00833	4.86242	4.15887	3.33502	4.15777	3.44019	3.3369	3.48774	3.28032	3.66891	1.94402	2.77391	3.45584	0.00581951	0.00899447
Bbs5	4.7506	4.56884	6.68761	6.22785	5.66612	5.37108	5.18223	3.05822	3.4035	3.1132	3.44897	3.61975	2.27744	1.46666	2.36592	8.08615e-05	0.000270003
Bbs7	4.95171	6.05641	5.0604	6.55193	4.76707	3.3258	2.74672	2.45871	2.81718	2.83413	1.98856	1.90043	1.44568	0.973524	1.41032	2.21589e-05	0.000113311
Bbs9	6.34116	5.22988	5.8447	5.69634	4.65964	4.88497	5.56832	4.0459	4.4637	4.03847	4.45008	4.01472	2.76353	2.0235	2.47557	3.58187e-05	0.000154593
Bbx	6.21344	5.80992	5.71166	5.69793	4.83002	3.88038	4.29567	2.59112	3.22811	3.35552	2.4388	3.20031	2.0317	1.89485	2.55834	5.68694e-05	0.000210537
BC002059	3.02208	3.80665	3.27497	3.2202	2.85268	2.84592	2.47729	1.99887	2.15327	2.81947	2.11774	2.38131	1.66878	0.960424	1.66128	3.9351e-05	0.00016418
BC002163	4.8574	4.71533	4.4123	3.58081	2.98424	6.83171	2.9443	4.00534	3.3889	4.95582	4.03654	8.15355	11.1763	10.1776	10.6917	0.000150783	0.000428573
BC003331	8.4392	8.55414	9.07407	8.83233	10.38	8.53088	11.1717	9.546	11.6996	10.734	8.99422	11.1307	7.24753	8.1492	11.2473	0.0725928	0.0878218
BC003965	11.9552	11.3954	11.1571	12.0405	13.3816	14.5709	11.2051	10.8215	9.07498	9.87878	10.0595	9.84817	7.99022	8.49238	7.62194	0.000129669	0.00038233
BC004004	14.9464	21.1002	23.0679	26.3274	23.5079	30.2612	30.5439	33.4047	40.3969	35.9368	42.0548	50.5825	61.2943	55.5316	53.1515	1.40255e-05	8.63869e-05
BC005537	51.1459	49.0896	52.9008	48.4146	46.9473	41.0317	39.7946	35.5905	36.3572	37.0947	31.0099	35.3605	32.2497	25.0579	35.6231	5.63753e-05	0.00020919
BC005561	2.84556	2.48961	2.8173	2.58688	2.53425	4.179	2.01597	2.4484	2.40759	2.42364	2.01977	2.59615	1.65308	1.21647	1.31663	0.00173347	0.00314173
BC005624	36.9764	39.5252	40.7788	41.8525	42.5722	42.95	36.7284	33.111	30.8276	32.2089	30.4713	33.9049	33.4122	28.7898	28.4681	4.17229e-05	0.000170114
BC005764	41.6523	33.3631	27.7027	18.9212	11.6119	9.96478	6.58998	6.1529	5.54971	8.61249	4.88582	3.946	1.29634	0.45216	2.89654	0.00242514	0.00419099
BC016423	9.00841	6.83993	6.31684	5.75539	4.00645	4.58269	4.39338	2.66059	3.29972	2.88637	2.62095	2.56899	1.51167	1.2866	1.75714	0.000391026	0.000900626
BC016579	0.0735118	0.178357	0.997839	1.10545	2.10138	2.16624	4.16605	3.42578	5.53094	4.08212	5.27751	10.4547	6.01196	5.70405	9.33592	0.00129964	0.00244767
BC017158	19.4622	19.3748	20.8292	18.7987	19.5529	17.6092	17.9129	18.6555	20.8957	22.9667	18.8534	18.2086	11.2521	8.74234	15.0013	0.000170611	0.000470431
BC017643	17.3678	17.8974	19.5778	17.9901	18.6008	21.3862	19.7563	15.3069	16.9053	15.8983	15.3816	15.6942	13.0215	9.23109	13.4008	0.000413351	0.000941361
BC018242	10.6158	10.4169	9.20236	9.7341	8.96452	7.5736	6.34209	6.67106	5.69125	6.1381	4.6377	4.04858	2.18026	1.04184	2.23636	6.36342e-07	1.95893e-05
BC018507	17.9781	17.1519	15.4843	13.489	11.6874	8.89862	8.33466	7.06678	6.25619	7.29628	5.49219	5.40749	3.26849	2.20367	3.9772	4.33874e-05	0.000174701
BC020402	1.69867	1.72513	1.13645	1.25484	0.990818	1.03696	0.927054	1.13279	1.02181	1.51407	1.4044	1.29869	0.595593	0.88771	0.856741	0.0429969	0.0544461
BC021614	0.170232	0.066168	0.262242	0.183253	0.65738	0.655142	1.34228	4.90337	5.20655	6.44905	10.2238	5.80853	1.94977	0.776784	0.557486	0.000910963	0.00181815
BC021767	1.36498	1.41275	1.21744	1.43406	2.42541	2.09907	2.2192	2.69486	2.47384	2.18752	2.07576	2.10817	1.49821	1.05947	1.7576	0.0113851	0.0163466
BC021891	0.897666	0.955793	0.98331	0.932656	1.61031	1.40078	2.02705	1.85154	3.13354	4.6527	3.75033	7.91321	4.52602	5.08098	9.5188	0.00459672	0.00732508
BC022687	2.78021	2.88023	2.66338	3.57782	3.42566	4.15501	2.76369	3.93116	3.30619	3.87668	3.87984	4.04522	4.91346	6.1569	6.40673	0.000142784	0.000411226
BC022960	0.81486	0.849271	1.03825	0.468409	0.74765	0.119034	0.501032	0.363423	0.621975	0.539492	0.644671	0.518891	0.0878152	0.0677731	0.189684	0.0133587	0.0188745
BC023829	12.8909	12.1185	12.705	11.9361	10.2922	9.71684	9.80665	8.00097	9.33756	8.7561	9.31731	7.25984	6.4406	6.764	5.90353	3.9818e-05	0.000165127
BC024978	3.86655	3.50457	3.43019	3.33784	5.17297	3.56274	2.52897	3.3537	3.24131	3.42527	2.58672	2.49335	2.38396	2.39539	2.32932	0.0052522	0.00821873
BC025446	0.458612	0.68042	0.87621	1.16309	0.283012	0.360254	0.31148	0.539143	0.410137	0.111005	0.194567	0.137961	0.304169	0.0340681	0.142578	0.0304926	0.039887
BC025920	1.19324	0.939998	1.08173	0.915986	1.03534	0.824082	0.587353	0.618836	0.459091	0.787259	0.628039	0.430855	0.356341	0.275064	0.865512	0.0016355	0.00298603
BC026585	7.48659	8.11045	8.31111	7.70005	10.4929	11.337	11.0346	13.9254	13.622	14.7721	15.6719	12.8113	7.84859	4.63813	6.005	5.15725e-05	0.000196946
BC026590	8.35361	8.19449	7.32938	6.32165	6.4124	5.71676	5.09771	4.77438	3.66196	3.68633	3.40445	3.43572	2.94251	1.86542	2.39995	1.14897e-05	7.75139e-05
BC027231	10.1983	8.93913	7.19205	6.55081	6.59722	5.34198	5.14659	4.07879	4.13034	4.15619	3.40725	3.68211	2.55359	1.95409	3.00094	0.000156722	0.000441237
BC028528	11.6409	14.2759	14.2263	15.0893	15.8219	20.1315	12.2273	12.5776	11.3677	10.5178	10.6547	9.79219	6.9306	4.00302	2.09407	5.29807e-05	0.000199987
BC029214	7.42525	10.3975	8.90052	10.5358	13.214	20.2767	18.6186	27.8652	22.1808	20.975	21.1196	23.7141	19.6448	18.9174	20.9023	0.000811467	0.00164789
BC029722	10.8317	13.8407	15.0073	15.0338	15.0349	18.2021	18.8733	23.3978	21.274	23.2848	24.5293	23.3625	23.8301	25.1476	26.4857	1.40299e-05	8.63869e-05
BC030307	1.44043	0.998303	0.840393	1.07907	0.639193	0.773473	0.958396	0.872709	0.560328	0.776072	0.456021	0.716178	0.565184	0.221854	0.733968	0.0556733	0.068983
BC030336	11.2401	9.84539	9.67483	7.13196	5.97975	6.64156	5.0428	4.059	4.49721	5.6399	3.52898	4.307	2.93154	3.22291	2.91145	0.000263148	0.000657539
BC030867	8.5436	8.19807	7.04112	5.56011	5.08573	4.91653	2.28064	1.65655	2.63968	2.3397	1.54779	1.12682	1.0641	0.55323	0.65641	5.96337e-06	5.49028e-05
BC030870	0.972656	1.77818	2.89039	3.93005	4.10512	4.94316	8.46176	7.27156	9.20546	7.1818	9.57449	13.0141	12.7119	11.4887	13.4554	1.0838e-05	7.50419e-05
BC031181	52.3167	54.5539	49.7926	59.8558	63.4605	77.1966	70.8298	55.5697	62.8896	46.334	61.1437	67.1411	96.3998	90.0702	70.5592	0.00738375	0.0111083
BC034090	2.99142	3.54417	4.07649	3.54892	3.18437	2.89491	3.23526	2.62219	2.68351	3.79532	2.60734	2.21553	1.08365	0.550705	0.629065	1.71435e-05	9.72314e-05
BC035044	0.322301	1.05641	0.16307	0.295228	0.343343	0.113914	0.180698	0.323018	0.317801	0.41358	0.395341	0.298279	0.112272	0.0692901	0.0546212	0.202254	0.226026
BC037034	18.7338	20.1687	17.546	14.7689	14.3408	15.3639	12.0793	11.9097	11.3425	16.5101	13.0032	14.5883	9.05371	5.64765	13.7483	0.00523894	0.00820103
BC037704	0.492604	0.834974	0.921926	0.688706	0.272501	0.619758	0.705739	0.814846	0.78246	0.868003	0.912766	1.13446	0.700818	0.164624	0.542891	0.0479175	0.0600985
BC048403	2.58567	2.30911	2.60105	2.08803	2.89912	2.73424	2.77274	2.34441	2.7353	3.1432	2.3982	2.71558	1.70077	1.80642	2.11833	0.00467293	0.00742481
BC051142	0.100829	0.167266	0.225655	0.268741	0.735793	1.14276	0.837764	0.61741	0.196983	0.184728	0.0930378	0.283193	0.107449	0.03637	0.133213	0.34391	0.369448
BC051226	1.48336	1.35941	1.0971	1.20818	1.09674	1.57685	1.47756	1.00122	1.40118	1.43721	1.55223	1.56369	1.36419	1.25045	1.58743	0.645769	0.659557
BC052040	11.2817	9.26774	8.97515	7.66894	5.76227	4.21521	5.04019	3.41312	4.61563	4.06677	3.66533	4.01684	3.15317	3.70542	3.91911	0.00326021	0.00542156
BC053749	9.75359	10.1006	8.57421	6.58182	6.87105	5.20607	4.39662	3.16312	4.27235	4.00434	3.90434	2.93805	1.13328	1.15032	2.39625	4.46268e-05	0.00017837
BC055324	12.3209	10.222	10.6169	8.54366	6.46416	4.58017	5.13543	2.41988	2.62147	2.52431	2.46741	1.6018	1.26413	0.522141	0.581541	0.000128254	0.000378756
BC056474	96.0658	105.99	119.736	125.485	130.927	159.748	113.989	119.7	120.419	99.5794	117.805	134.464	131.743	126.177	87.5129	0.812017	0.819463
BC064078	0.992372	6.0464	11.1049	16.2257	14.8736	14.2657	11.3058	10.0469	5.5428	7.07647	2.91299	2.77149	1.91646	0.424155	0.366171	0.0310468	0.0405238
BC065397	2.02541	1.87726	1.85393	1.14991	0.995836	0.757066	0.751103	0.390589	0.597523	0.565685	0.547851	0.362134	0.302421	0.0960399	0.259826	0.000577286	0.00124213
BC067074	5.17545	5.0587	4.40488	3.72597	2.27062	1.21781	1.51698	1.46089	1.62266	1.67491	1.13459	0.942846	0.325597	0.108616	0.256534	0.00110646	0.00213801
BC068157	7.01478	5.76054	5.72132	3.12987	2.0975	1.60384	1.07925	0.980371	0.996877	0.904174	0.847593	0.605654	0.278933	0.14667	0.257465	0.0019226	0.00343206
BC068281	4.11596	3.46538	2.73266	2.61407	1.81143	2.07848	1.42647	1.03031	1.52454	1.16987	1.21241	1.16698	0.846574	0.430527	0.650928	0.000253707	0.000639643
BC100530	4.58894	6.98283	6.45961	8.81225	51.163	267.246	488.398	364.06	93.795	153.838	62.2936	96.2958	8.09971	0.907107	0	0.0768314	0.0924843
BC106175	1.37116	1.39092	1.08921	0.834576	0.514195	0.654631	0.323629	0.728283	0.10672	0.437384	0.212293	0.142426	0.160474	0.0309823	0.0324432	0.00100981	0.00198137
BC106179	0.839052	1.27949	0.512353	1.23286	0.622031	0.555587	0.354854	0.290726	0.378952	0.431898	0.0953932	0.099595	0.16914	0.0435436	0.0110081	0.0010015	0.00196713
BC117090	0	0	0	0	0.582657	5.476	7.29312	5.09798	5.28567	1.40715	3.33372	1.49782	0	0.639664	0	0.0339248	0.0439227
Bcam	65.7518	95.1255	121.585	122.834	119.656	126.614	84.4864	101.823	69.0113	72.5376	50.7859	38.851	25.2984	17.8313	15.8737	0.000260033	0.000651763
Bcap29	9.47196	8.23913	7.95496	11.5762	10.5989	9.77413	11.0492	11.8178	12.3571	9.17961	7.41185	10.2478	5.46214	4.69647	5.66715	0.00125593	0.00237892
Bcap31	86.9857	95.8799	111.946	116.836	137.989	153.801	149.278	134.123	140.136	126.419	133.962	145.924	168.158	147.083	126.743	0.0833482	0.0996167
Bcar1	27.9166	30.3157	28.5633	28.0715	30.4726	28.1247	24.2073	24.8883	25.0447	29.0058	27.1947	26.6858	24.4207	18.3424	19.6336	0.000234366	0.000601508
Bcar3	5.08865	5.25687	6.0095	5.63105	4.54713	2.84738	5.33979	5.54196	7.01518	7.04763	7.92152	10.094	8.81727	10.7369	10.9412	0.00072619	0.00150484
Bcas1	0.510202	1.05046	1.07031	1.66332	5.91155	6.47083	9.17824	15.5969	25.355	19.3108	24.4127	56.8854	66.5314	63.8644	63.4279	1.51707e-05	9.0203e-05
Bcas2	85.381	86.1319	83.3444	76.9707	65.1663	69.7504	57.2586	50.1783	42.7394	44.492	45.4258	42.6152	37.1856	31.0336	28.8172	1.28401e-06	2.69257e-05
Bcas3	6.88822	6.76144	6.32664	5.76669	6.25019	5.77119	6.02101	8.17709	6.17484	7.19754	7.00465	8.23815	5.5212	3.66735	5.13256	0.00425511	0.00684746
Bcat1	2.35774	1.82269	1.77967	2.29748	3.15152	3.69522	2.08079	1.28004	0.929133	0.821023	0.825592	0.376085	0.338592	0.0913766	0.111707	0.000368858	0.000857309
Bcat2	32.5234	34.0061	37.2079	39.4625	55.9767	81.453	96.9335	82.68	65.4463	61.4701	71.7096	93.7564	114.444	148.36	141.768	4.08609e-05	0.000167995
Bccip	78.3616	69.4124	70.0459	73.6095	66.0234	57.8325	51.1553	44.304	45.4637	47.7031	45.3857	46.6158	50.745	45.4807	46.3859	7.58705e-06	6.19284e-05
Bcdin3d	7.57373	7.03362	5.73072	6.59952	6.85311	7.53418	6.48625	5.58957	6.77073	5.96188	6.27021	8.5855	5.22104	4.51915	5.64738	0.0327712	0.0425343
Bche	5.29488	5.60591	5.76067	7.69122	9.22528	8.96538	14.6218	9.12345	12.2523	12.4281	9.37499	10.92	7.72533	6.05762	5.19475	0.00161463	0.00295241
Bckdha	37.9466	40.3181	37.5333	36.8281	37.4252	39.8201	45.8707	66.624	49.0266	57.4748	60.5271	97.3065	102.243	125.775	124.338	8.15666e-06	6.4086e-05
Bckdhb	28.2009	22.7041	26.799	27.953	23.4841	32.7133	17.6949	17.925	20.3647	27.1502	21.255	39.4935	41.4591	51.9365	57.1116	0.000355447	0.000832459
Bckdk	29.3275	28.377	30.4839	32.1934	32.8092	37.9438	33.5605	34.4046	34.8677	33.4488	33.7754	33.9218	27.963	27.8286	29.8071	0.0174784	0.0240727
Bcl10	16.9455	19.3135	21.435	21.6653	21.3668	20.4538	21.0966	18.434	18.7985	17.7083	16.7047	18.6536	21.818	16.8043	14.5471	0.243218	0.267805
Bcl11a	21.7664	20.415	20.2385	13.7008	13.4259	11.2562	10.319	9.35147	6.7978	7.30391	6.97657	5.29097	3.3293	2.26904	3.09712	7.53284e-05	0.000257773
Bcl11b	2.5435	2.62865	3.00912	2.84893	3.60347	3.80596	2.76927	2.73307	2.07044	2.98276	1.02105	1.05387	0.597174	0.277716	0.180066	0.000342631	0.000808402
Bcl2	8.16555	6.54903	7.26776	7.97144	7.47207	5.97588	6.25543	4.22711	4.48776	4.09516	4.01344	4.71768	2.15027	1.52248	2.71513	3.49857e-06	4.12886e-05
Bcl2a1a	0.208274	0.119292	0.464789	0.41328	0.739486	0.102079	0.0750133	0.188449	0.630505	0.650111	0.582074	0.337215	1.33658	0.349501	0.453549	0.273999	0.298949
Bcl2a1b	0.601693	0.676716	1.20883	0.542341	1.26768	1.19624	1.94267	1.20264	1.84152	1.61896	3.06586	4.80568	2.57226	1.91302	2.15782	0.0318401	0.0414596
Bcl2a1d	0.0297534	0.0397639	0.671362	0.127163	0.0321516	0	0.22504	0	0.80646	0.401133	0.902214	1.30487	1.68097	0.692647	0.690184	0.0349049	0.0450704
Bcl2l1	27.6173	27.8084	27.7291	26.4854	30.8159	29.2326	24.0273	30.0538	22.0768	20.7883	20.4462	24.8191	27.7826	25.0919	22.2015	0.0386628	0.0494563
Bcl2l11	11.2559	10.4369	10.7372	8.94936	5.84867	5.57028	4.75236	4.42098	5.02275	5.02427	3.94583	5.38222	2.19366	2.90317	3.81648	0.000596716	0.00127676
Bcl2l12	35.4257	30.256	29.1207	22.9151	23.2605	22.7138	13.2013	17.2741	15.8397	17.4596	14.1105	10.1407	7.87803	4.96687	5.32395	1.14347e-05	7.72979e-05
Bcl2l13	9.11217	8.67124	8.75836	7.94566	8.43835	7.05983	6.60291	6.12882	5.89793	5.6325	4.59586	4.86098	4.56858	4.26304	3.97792	4.28412e-06	4.5457e-05
Bcl2l14	1.51786	2.90112	3.73056	5.10066	9.97802	10.6233	14.4527	11.2667	15.0932	9.51186	15.9678	18.2222	14.7016	14.9776	15.1012	0.000860993	0.00173072
Bcl2l15	0.110572	0	0.16044	0.0579335	0.308266	1.59001	1.76645	1.65924	0.350389	0.352435	0.142132	0.0493849	0.220629	0.0237372	0.0249056	0.377269	0.402435
Bcl2l2	13.2109	12.549	13.7796	14.3734	15.0773	15.2186	17.352	16.5427	16.52	19.1433	15.2951	18.3168	16.3601	11.3477	17.1231	0.0218206	0.0294563
Bcl3	4.6447	5.69619	7.98347	7.70529	11.6561	12.4352	9.28309	9.37812	10.9754	8.84813	10.664	10.5866	16.4804	15.0507	11.9212	0.00907001	0.0133179
Bcl6	1.52323	1.44868	2.50201	3.2546	2.90891	1.19363	0.982892	0.683371	0.709896	0.96429	0.844945	1.59165	2.95722	2.67218	3.35065	0.00129124	0.00243457
Bcl6b	2.83372	2.47263	2.69458	2.08548	2.22779	2.05319	1.20733	1.03513	1.20162	2.2753	1.15952	1.15894	0.742388	0.147955	0.243704	2.61373e-05	0.000125499
Bcl7a	25.7268	23.028	21.2436	17.3933	15.4928	13.124	9.94549	8.96395	7.10089	8.92717	7.05633	7.42662	3.24449	3.0642	4.63938	2.21195e-05	0.000113275
Bcl7b	17.759	17.9226	20.7781	20.4664	21.0631	21.4687	19.5319	19.5161	20.0214	22.2598	20.8924	23.7558	21.4048	18.9054	17.7113	0.359336	0.384719
Bcl7c	97.4396	98.6979	91.9424	89.1927	70.8593	76.7833	57.2564	78.2003	59.9056	69.7123	62.8648	56.008	42.2561	23.4933	20.3246	1.40359e-05	8.63869e-05
Bcl9	30.4152	27.2529	24.3278	19.9261	15.3654	11.3087	10.237	8.90712	9.22878	11.1309	6.69473	4.92619	2.75368	1.69875	3.19244	0.000252073	0.000636562
[truncated: 14,843 more rows]

## Sheet: RNASeq-anova-4groups_R
Supplementary Data 3. Transcriptome data analysis.
Sheet2: A list of 11,044 genes differentially expressed (ANOVA, FDR<0.01) in three phases (RNA) and the four gene modules.
Phases (RNA)	1	1	1	1	1	1	2	2	2	2	2	2	3	3	3
GeneSymbol	E12.5_R	E13.5_R	E14.5_R	E15.5_R	E16.5_R	E17.5_R	E18.5_R	D1_R	D3_R	D5_R	W1_R	W2_R	W3_R	W6_R	W8_R	Pvalue	FDR
0610009D07Rik	61.2458	63.2882	58.6991	68.36	77.8	69.9802	67.1539	56.5971	40.7984	38.1872	38.9656	39.559	42.7263	32.1327	25.4945	1
0610009L18Rik	7.24187	9.39061	5.57022	5.37555	5.26605	4.94333	7.35979	9.85734	10.9686	10.4489	11.6506	12.8065	7.92631	5.93214	7.82634	2
0610009O20Rik	25.7293	27.3897	25.5573	21.8683	21.1066	18.5808	17.2999	18.3927	18.0013	20.9353	18.0017	17.5428	13.3012	11.707	15.2141	1
0610010B08Rik	2.83817	2.45738	2.81198	2.30642	2.66239	3.48821	2.96217	2.25492	2.59028	2.45102	2.00357	2.23353	1.62004	1.27882	1.72518	1
0610010F05Rik	6.25825	5.48651	6.00973	5.60338	4.89257	4.74366	5.68416	3.4686	4.50982	3.68594	2.99094	3.98922	3.19917	1.7502	2.72983	1
0610010K14Rik	50.6461	52.5102	52.7239	54.8804	47.3493	46.8505	36.2405	36.7838	32.6492	34.2973	31.7104	27.5963	22.2914	15.4644	12.6044	1
0610011F06Rik	31.248	36.3582	34.3557	34.6601	40.6243	45.5947	40.8507	43.994	50.5623	42.7796	62.1574	61.8524	56.6209	84.3689	71.0078	4
0610030E20Rik	11.4121	11.7556	10.6652	10.0888	11.712	10.7659	11.5337	9.34797	10.1659	10.8824	8.3774	10.4686	6.54513	4.26628	7.90255	3
0610031J06Rik	39.3853	43.7034	44.6872	39.6606	43.5744	45.8897	43.0711	46.9288	46.4918	43.8996	52.7308	57.4701	62.3314	65.3344	57.9961	4
0610037L13Rik	65.6111	67.9172	71.0401	81.1601	72.5373	76.7567	62.9174	61.6728	58.1114	57.7476	53.9393	50.5934	45.1618	37.2681	33.503	1
0610038B21Rik	4.32463	4.61769	3.92905	3.83672	4.02042	2.60171	3.07765	2.67602	2.89177	3.40097	1.54864	1.66983	1.88104	1.22682	1.3518	1
0610040J01Rik	8.01828	11.5048	14.8401	19.0499	28.5939	28.0159	35.3358	27.2828	32.0215	30.9362	42.3452	50.8941	50.0725	57.8518	53.3343	4
1010001N08Rik	6.43202	6.41688	9.62367	9.69433	15.5813	13.2765	18.4657	21.4788	26.2755	22.2024	28.4201	44.53	27.1244	29.777	51.1597	4
1110002L01Rik	8.8465	8.01938	7.09747	6.24902	4.37603	3.80212	3.73748	3.21203	3.39373	3.54734	3.14907	3.33671	1.87641	1.54092	2.15709	1
1110004F10Rik	137.682	122.868	116.169	120.055	102.985	89.9938	80.5062	74.8234	67.426	67.7036	62.0712	60.252	47.1858	32.8981	34.6768	1
1110006O24Rik	3.01587	3.27295	3.16163	2.52135	2.44676	2.0495	2.42878	3.7783	3.25114	2.01493	2.11984	3.52913	1.24574	1.04619	1.24725	3
1110007C09Rik	17.2431	25.1023	26.3489	31.2117	31.3762	25.3587	29.4754	42.1101	45.5564	42.2069	45.5227	59.3585	69.9187	67.3584	51.9365	4
1110008P14Rik	26.5102	28.5839	25.162	29.5186	34.2365	48.7019	52.4757	70.7817	58.8119	49.8882	63.8462	70.3338	84.972	96.2969	64.9058	4
1110012L19Rik	20.1161	20.0682	19.0235	20.6363	20.8024	21.1612	21.2406	22.8289	16.2645	12.6929	14.6387	16.1248	15.1959	11.4975	10.4003	1
1110018N20Rik	1.04894	0.847469	1.22422	1.37629	1.19182	0.735972	1.98492	1.86032	2.03381	2.16816	1.39175	1.39933	0.55425	0.312192	0.424969	3
1110019D14Rik	1.07433	0.894065	0.979887	1.81648	0.929945	1.21862	1.59157	1.75216	2.11829	1.57397	1.31669	2.8395	2.60131	2.04214	2.55097	4
1110032A03Rik	11.296	13.8581	12.0832	13.3357	16.4693	17.6422	16.7111	18.8075	18.1626	15.1686	22.3851	26.6416	21.9121	28.4373	23.8333	4
1110037F02Rik	20.2976	18.2916	17.87	16.6523	13.557	11.4201	11.3404	8.14613	9.28035	8.30672	7.96726	7.99048	5.43133	3.5985	5.27428	1
1110038B12Rik	60.8831	51.5405	54.8644	48.8005	40.2112	41.7202	27.6943	32.6534	21.051	21.7526	17.9362	18.3335	13.58	8.72271	10.2494	1
1110038F14Rik	57.5776	55.2623	47.9944	48.3407	41.4999	44.1135	29.3667	34.6675	26.9466	32.1873	29.1263	24.2129	17.9182	13.6502	16.712	1
1110051M20Rik	30.8941	28.1897	28.3709	26.4521	23.2487	21.3615	18.8631	19.1783	17.3737	18.9665	17.6279	19.0737	12.9462	9.39377	11.7304	1
1110059E24Rik	28.8028	24.7497	24.5535	23.856	22.3407	21.5119	20.7057	14.9013	18.4088	11.908	14.1585	15.213	12.2487	9.91602	8.58287	1
1110059G10Rik	4.83989	4.26693	4.5793	5.31176	3.81288	3.90816	4.58833	3.85338	3.97414	3.80526	4.2709	3.97942	2.23125	2.74533	2.70913	1
1110065P20Rik	66.3386	71.8014	62.1301	62.7167	60.1792	51.4373	54.8323	66.1786	53.1004	56.6415	65.2363	49.5339	42.6657	33.5382	26.1218	3
1190002F15Rik	47.2005	42.6874	46.0925	56.7648	42.8519	45.1616	43.4441	25.2782	31.2877	23.1851	24.5539	11.944	14.2327	7.25449	6.62266	1
1190002N15Rik	19.4831	17.7897	16.4642	16.5508	18.4999	15.0403	16.205	10.0149	13.2788	13.3635	10.3369	12.0813	5.52537	3.88523	3.73039	1
1190005I06Rik	4.34746	5.21752	4.79308	2.49368	3.3587	7.29826	8.04253	11.5104	11.2599	20.8559	14.8263	13.7466	7.00836	3.19219	2.49211	2
1200014J11Rik	5.5076	5.30307	4.64792	4.36229	4.4327	3.96147	3.51304	2.80756	3.22037	3.04265	2.83296	2.53512	1.74945	1.22009	1.36805	1
1500004A13Rik	2.96472	3.02446	2.47486	2.09844	2.53141	1.85751	1.63076	1.5065	1.59087	2.36102	1.50792	1.2832	0.548727	0.265979	1.06258	1
1500009L16Rik	11.3662	12.8631	12.2847	12.0586	8.95493	9.72126	4.76393	4.93685	4.06942	4.88739	3.33603	2.40211	2.68655	2.0559	1.3494	1
1500012F01Rik	91.1733	107.4	100.849	101.454	82.0819	89.2355	69.8597	95.4323	45.942	46.7626	48.7094	53.9283	26.6961	21.9009	17.1249	1
1500015O10Rik	0	0.610688	0.880643	2.42763	4.80749	5.29347	8.35137	10.532	11.0932	8.56109	7.59157	2.09904	1.6801	0.390266	0.404913	3
1500017E21Rik	0.986166	1.41718	1.5358	1.79514	1.6527	1.9406	0.950982	0.461838	0.933415	1.03077	0.696773	0.895634	0.329807	0.474925	0.517055	1
1600002H07Rik	11.2934	9.34667	9.99391	7.80145	6.75903	6.46271	4.85071	4.20032	4.29008	4.52899	2.9858	4.44392	2.21315	1.27553	1.91785	1
1600012H06Rik	12.3585	12.237	12.6592	13.024	13.0844	14.1692	15.9115	14.6509	16.4291	15.7413	13.4536	15.3515	14.0577	12.0396	14.3838	2
1600014C10Rik	3.97657	4.56545	4.67169	4.54973	4.24504	4.91638	4.87062	5.4242	4.32237	5.30885	4.45625	5.39104	4.1412	3.41799	3.28693	3
1600020E01Rik	18.085	16.5198	21.9276	12.8374	15.1226	16.4992	11.0135	14.1679	12.8044	9.86299	11.7347	14.2583	6.68666	4.79625	6.90288	1
1700001L05Rik	1.46597	2.27393	3.07471	3.15977	2.78896	2.60318	1.38538	1.06211	1.20995	1.4074	1.08355	1.35811	0.459908	0.510507	1.11353	1
1700003E16Rik	0.715288	0.499286	0.55397	0.55543	0.866584	0.929789	1.00993	1.18332	1.20148	1.60645	1.45539	1.46429	0.708013	0.77411	1.55317	2
1700008J07Rik	3.4473	3.89873	2.865	2.60375	2.82106	1.82657	2.54431	2.13594	2.02209	2.38206	2.11945	2.1322	1.11846	1.05054	2.0301	1
1700008O03Rik	2.09198	2.44418	2.62561	2.56153	1.51878	1.41954	1.17286	0.912782	1.29102	1.52272	1.09755	0.722781	0.675438	0.287816	0.479344	1
1700011H14Rik	6.10004	3.40307	3.31523	1.44154	1.15544	1.13351	0.470578	0.0556363	0.206921	0.14666	0	0	0.0474297	0.0449856	0.0938576	1
1700016K19Rik	1.29972	2.40242	3.36393	3.26566	6.01089	6.6678	8.61597	5.50721	3.22809	2.63742	5.52089	8.82346	11.15	19.2658	12.8466	4
1700017B05Rik	13.7985	13.4057	12.2726	12.5179	11.1249	9.84632	6.62169	7.90098	8.56789	11.2789	9.16716	7.32387	4.90926	2.76615	2.71814	3
1700018L02Rik	1.97594	3.19257	3.52236	2.54265	5.3702	4.65394	7.8335	7.82163	7.17402	7.14035	6.42339	7.89214	7.64747	5.00127	6.64667	2
1700019D03Rik	1.59542	2.61521	1.91521	2.91487	2.70187	3.06843	5.62819	3.31933	4.31604	4.28557	4.99127	3.18501	4.05477	3.37166	3.73548	2
1700020L24Rik	3.12926	2.53203	1.56538	4.23187	7.01139	7.21312	5.8185	9.7807	14.0495	11.1763	11.8953	11.625	10.1298	10.3993	8.15037	2
1700021K19Rik	9.71144	10.1613	10.4588	10.2996	10.0406	8.24521	8.26247	8.51555	8.95971	9.85855	8.63769	8.76441	6.18329	5.19983	6.69007	3
1700024h08rik	1.54188	1.07246	1.19185	0.785476	1.14425	0.324856	0.640099	0.4841	0.337767	0.372317	0.279714	0.168972	0.189836	0.0489356	0.0509938	1
1700025G04Rik	8.27607	8.77882	9.08866	9.11783	7.86877	7.23082	7.95786	6.79599	6.94757	7.40409	6.52311	6.95326	4.70192	3.7266	3.22976	3
1700028K03Rik	1.25234	1.02018	0.931676	0.541035	0.497704	0.603999	0.337031	0.426692	0.642073	0.623425	0.426092	0.280242	0.0744939	0.0143639	0.317301	1
1700030K09Rik	8.97481	9.51342	7.40922	7.06921	5.87454	5.00514	4.37379	4.1534	4.89859	4.45917	5.00726	3.77318	1.99838	1.74383	2.24212	1
1700037C18Rik	2.58767	2.2364	2.65515	2.43654	2.25636	2.62536	2.44248	5.27101	3.75697	3.85705	5.48318	4.8057	3.77523	4.01319	4.3161	4
1700037H04Rik	44.6479	45.3592	47.9757	43.9455	41.9133	46.6313	35.0466	32.2623	28.0451	29.2932	29.8638	29.5368	25.1763	16.933	15.564	1
1700040L02Rik	1.12905	0.497458	0.73355	1.18062	2.45271	1.43685	3.19347	2.86851	3.28283	2.41819	3.479	5.3684	3.46568	1.97723	2.46567	4
1700048O20Rik	4.21257	4.66358	2.74132	3.32322	2.84886	3.41814	1.90934	2.54086	2.2975	1.67201	0.849828	1.20893	0.465513	0.205345	0.161505	1
1700049G17Rik	1.81259	1.77465	1.47518	1.70418	1.38261	1.45045	1.12284	1.08586	0.861857	1.14987	0.782308	0.953696	0.528451	0.428179	0.749003	1
1700052K11Rik	2.68416	2.76576	2.30096	1.38196	1.84444	1.79215	1.52951	1.66217	2.06073	1.87849	1.59751	1.32479	0.563902	0.510745	0.695581	1
1700052N19Rik	8.93125	8.11853	8.00359	7.33624	8.23033	8.24371	5.36713	5.56452	5.06465	4.85842	5.68157	4.95535	3.85013	3.63325	4.16067	1
1700086L19Rik	0.0855404	0	0	0.273889	0.123155	0.195537	0.191712	1.17442	1.26472	0.318209	1.00427	0.674504	1.03792	1.09657	1.8921	4
1700086O06Rik	4.48761	4.71145	3.70583	4.7988	3.61653	4.22371	4.14862	6.35829	3.69669	5.79103	6.0632	5.56655	8.47153	9.85789	12.0719	4
1700123O20Rik	48.9722	43.561	53.4168	51.1059	47.4275	40.7924	44.9702	37.189	31.9479	26.4626	38.7805	34.3368	40.1417	31.415	25.4955	1
1810008I18Rik	0	0.0989577	0.386006	0.239574	0.161176	0.127798	0.249485	0.586187	0.987654	0.723875	0.217616	0.548411	1.22318	0.474636	1.85633	4
1810009A15Rik	104.366	94.3629	82.6275	90.1734	89.3941	83.6319	70.2	56.5596	58.0809	51.6535	50.4633	50.0177	48.9816	45.0701	37.0181	1
1810010D01Rik	1.55527	1.95675	1.88366	1.80257	4.36295	7.17389	36.683	71.4989	74.2136	222.487	219.81	566.436	624.84	910.803	971.737	4
1810010H24Rik	1.32584	1.00018	1.48904	1.95425	1.32432	2.37475	2.28821	3.56744	4.13001	3.81272	2.62194	2.67229	1.77842	0.944314	1.74446	2
1810011O10Rik	16.5574	17.4923	18.3375	25.077	39.1595	34.4737	35.3311	38.9113	42.6232	45.0953	47.6877	53.9549	31.8401	21.7081	25.6333	2
1810014B01Rik	3.21172	3.28646	3.20216	2.67829	1.98942	2.33503	2.4266	1.74321	1.85852	2.50658	1.86573	2.34258	1.55286	1.07922	1.28742	1
1810022K09Rik	246.806	235.465	221.286	287.599	220.031	280.574	238.51	203.214	197.633	191.343	198.907	184.871	168.799	180.465	118.257	1
1810026B05Rik	6.45208	6.29486	5.82627	4.59976	4.66986	4.33937	5.39658	3.35942	2.7042	4.85933	3.20488	4.77934	2.41754	2.17177	2.70818	1
1810026J23Rik	20.6169	19.6944	17.9888	17.2098	18.4984	16.02	14.7799	15.0308	13.9742	13.685	12.8724	13.7194	11.6342	9.66588	11.0155	1
1810030O07Rik	17.5131	17.5318	16.6415	15.7041	14.8407	15.3117	13.9352	13.8752	14.0048	13.6345	12.243	11.9094	9.37757	7.32579	9.43528	1
1810032O08Rik	16.6487	17.4389	11.9586	18.4638	16.8368	16.872	12.8581	17.0203	8.84352	15.0992	9.87967	13.6563	4.8592	4.60224	4.8688	1
1810034E14Rik	0.369259	0.938481	1.10788	1.09817	1.05126	1.18531	1.65602	1.34106	1.27418	1.86552	2.26359	1.63992	1.74636	1.71827	1.52437	4
1810041H14Rik	2.19449	2.34333	2.04609	2.64257	1.26215	2.07154	1.60661	1.26016	1.65756	0.956413	1.90123	4.01428	9.02281	6.02991	8.67282	4
1810043G02Rik	14.8875	15.9406	16.3601	12.6996	15.0306	11.4158	11.7668	11.7718	9.87524	11.1077	10.0143	10.4203	5.96458	5.77787	6.99148	1
1810055G02Rik	20.5863	19.0602	18.3366	18.511	15.2085	14.5687	13.4686	12.5926	15.0729	13.7364	10.7113	8.87185	8.70841	4.71617	4.55304	3
1810058I24Rik	66.3931	65.3703	67.3735	60.3905	54.1791	63.4761	49.81	67.6931	52.3613	55.9001	49.4344	49.1865	37.0928	28.3011	22.7572	1
1810063I02Rik	2.13728	0.872306	0	0	0	0	1.41547	2.51362	4.60728	1.165	4.88248	6.1551	13.5297	20.9687	19.2243	4
2010012O05Rik	7.07674	6.77435	7.56078	7.93309	8.26693	8.8499	7.29667	7.73823	6.90394	7.87225	7.40414	7.25378	6.69744	4.70044	4.97979	3
2010015L04Rik	1.21499	1.60732	0.916305	1.07899	0.892741	0.719269	0.530407	0.180419	0.854557	0.626211	0.490831	0.269553	0.1549	0.161785	0.146733	1
2010111I01Rik	6.08644	7.41409	7.17954	6.65538	7.09887	7.18867	5.66711	10.1046	7.70144	10.3733	6.21579	7.51595	4.33042	3.07275	4.7592	3
2010204K13Rik	18.6673	17.479	18.541	22.981	21.9897	23.6937	16.3656	15.2502	21.3434	13.6461	19.1624	10.5895	8.29064	6.74461	6.38413	1
2010300C02Rik	2.0928	2.90377	4.04369	5.09949	8.61205	7.93878	8.06795	8.80527	10.9821	9.689	10.3126	11.3199	10.4506	10.1593	13.0761	4
2200002D01Rik	12.3808	24.2058	33.8416	42.0867	87.4108	116.56	95.0103	137.649	100.658	73.9304	108.438	126.504	183.378	185.625	117.769	4
2200002J24Rik	0.137611	0.121923	0.317471	1.84687	3.59713	3.50989	14.9843	25.6245	23.5258	13.2565	19.7978	22.991	39.8588	47.2275	47.4271	4
2210008F06Rik	1.82606	2.02581	2.18947	1.20134	0.721839	0.501947	0.564601	0.0666766	0.248281	0.0586285	0.185003	0.745149	0.209122	0	0.16836	1
2210013O21Rik	42.4616	47.9359	48.031	56.2462	44.3631	45.4082	44.3232	39.8102	35.812	37.0656	33.1396	36.3903	23.9888	17.9812	15.5611	3
2210016L21Rik	44.8736	47.2743	48.2791	44.3737	40.0035	44.7733	37.177	40.1214	38.2444	38.4426	41.854	42.2163	34.8025	33.3849	36.0072	1
2210018M11Rik	10.1167	10.3596	10.3568	9.31293	7.82996	6.68684	6.48769	4.51586	5.10283	5.51918	4.713	4.15587	2.96884	2.22614	3.24785	1
2210039B01Rik	0.122348	0.109361	0.425468	0.194413	1.48966	0.766083	0.82279	1.36061	2.4121	2.22159	2.2768	2.4735	1.08386	0.890807	1.80025	2
2210404O07Rik	11.6465	15.3142	19.598	17.2003	36.6951	55.595	102.611	102.75	290.506	180.326	264.371	289.065	303.498	396.144	269.56	4
2210404O09Rik	2.24819	2.84283	2.6402	2.48173	1.99313	1.94246	1.92448	1.77442	1.88288	1.69162	1.48234	2.07595	1.42725	1.14292	1.5711	1
2210407C18Rik	4.22998	5.97	5.61097	5.56682	41.7236	120.258	386.986	641.33	1851.91	1012.51	1794.63	1454.13	2377.77	2640.77	2175.63	4
2210408F21Rik	0	0	0	0	0.615483	0.435923	0	1.17203	0.715392	1.64293	1.40767	6.04398	11.1249	11.1916	11.1752	4
2210408I21Rik	1.71008	2.00628	1.74965	2.25501	1.71762	0.834072	1.265	0.972447	1.23049	1.24841	0.606056	1.26821	0.53277	0.130246	0.404195	3
2300009A05Rik	14.8313	15.4057	17.5945	16.8838	20.3611	17.9295	14.6927	23.3366	19.3919	19.5676	24.2114	30.88	27.7457	26.1816	30.8448	4
2310001H17Rik	0.934634	1.10855	0.719794	0.668225	0.899783	1.1896	3.51186	2.18708	3.61194	2.41021	3.1445	5.68522	5.76542	5.76733	5.3131	4
2310003H01Rik	16.5529	17.3398	18.2223	14.0564	14.6164	13.9268	10.146	11.6321	9.64177	10.159	9.55004	8.72424	6.26915	5.65961	6.58621	1
2310005G13Rik	0.128576	0.0353593	0.198953	0.0451494	0.122319	0.193214	3.16824	10.0929	7.13569	10.7025	4.32932	7.56703	6.13408	1.50606	0.0384447	2
2310009B15Rik	36.9511	46.8097	38.274	42.8306	34.6979	37.3228	31.1175	35.9385	27.3821	26.3224	26.3428	26.5808	21.0005	12.1258	13.5656	1
2310015A10Rik	2.70355	2.92262	3.09593	2.70197	3.20333	1.98092	2.61521	3.61745	4.1613	4.644	3.21137	4.36081	1.4977	1.02143	2.096	3
2310022A10Rik	15.2681	14.9756	14.6345	13.6269	10.874	11.1724	8.51315	8.52136	7.69024	7.86221	7.52606	8.00967	6.852	3.51852	5.02748	1
2310022B05Rik	39.2903	45.0455	41.3037	42.5704	39.3815	36.1773	35.3024	36.1888	35.713	42.1293	30.7167	21.9532	17.2822	9.1708	7.70836	3
2310030G06Rik	4.06901	4.63982	5.11386	4.29388	4.35993	7.37471	7.92794	10.2251	10.7923	9.25319	14.669	16.343	13.384	12.8786	15.5293	4
2310033P09Rik	36.3416	28.0705	28.1817	24.8173	23.9894	29.5234	20.5048	22.3286	21.6102	20.7871	19.8232	21.291	18.3641	13.903	13.5203	1
2310035C23Rik	6.43362	6.74171	6.94623	7.34293	8.102	7.64715	6.85436	6.09743	5.86882	5.81682	5.37497	6.28733	5.00755	3.76045	5.92347	1
2310036O22Rik	271.402	266.421	239.577	237.881	220.335	256.674	183	210.591	186.743	193.87	178.101	176.969	184.237	151.562	127.152	1
2310042E22Rik	0.463495	0.166004	0.40333	1.44196	26.5419	77.2342	151.44	148.185	89.4432	61.7456	56.6859	99.9721	154.575	129.486	80.458	4
2310044G17Rik	10.3255	9.82544	9.37421	8.39211	9.21793	7.76541	6.95062	7.65221	6.48257	7.66573	5.98235	7.65215	5.91381	4.96738	5.73563	1
2310057M21Rik	7.18435	6.79838	6.05017	7.0531	6.38026	5.15011	5.0585	4.59755	3.56694	3.56647	2.90256	2.8763	2.73779	1.81523	1.96471	1
2310061I04Rik	11.2664	13.969	12.3597	12.8537	13.5116	15.6488	13.8644	14.4076	15.872	17.9445	16.9417	22.3555	24.7405	20.6219	25.5896	4
2410002F23Rik	64.9993	60.9752	58.1311	48.632	45.283	37.136	24.7546	30.0677	25.6483	38.2	21.4148	19.4269	10.8975	6.15437	12.8939	1
2410004B18Rik	30.2262	30.0999	27.7332	28.9019	25.6585	31.9105	26.507	21.0193	21.3971	18.231	21.7213	21.1729	27.0012	19.4002	16.3694	1
2410004N09Rik	81.1557	89.5958	88.2771	93.01	87.3412	116.948	67.8012	96.9623	63.951	57.5569	59.7974	57.1924	35.2372	27.3702	21.1937	1
2410006H16Rik	196.772	209.721	236.811	264.213	210.487	236.836	190.787	283.73	131.631	135.116	145.942	136.645	85.6372	52.7133	43.8737	1
2410015M20Rik	108.85	125.967	116.943	135.223	130.408	153.327	163.479	174.193	141.612	133.81	165.993	197.59	215.623	202.45	163.852	4
2410016O06Rik	13.8142	14.1371	12.6197	12.1572	12.3343	10.4631	9.01857	10.2499	8.31084	9.03145	8.53829	8.07399	7.51896	5.41086	4.37051	1
2410018L13Rik	7.26771	7.95567	6.50759	5.02087	3.7532	3.23645	1.91206	1.05561	1.20492	1.16505	0.85294	0.327028	0.299162	0.017778	0.0929659	1
2410018M08Rik	103.391	109.05	105.976	106.916	111.711	124.1	125.488	116.642	116.818	108.858	126.193	117.312	178.16	162.465	129.689	4
2410022M11Rik	3.9964	4.00941	3.77184	3.08503	3.63222	2.98554	4.01406	8.41051	6.37528	6.21333	6.09819	6.54657	2.99711	2.12251	3.60311	2
2410089E03Rik	6.36112	5.17533	4.99179	4.51789	3.0937	2.41594	2.76378	2.10048	2.32979	2.70607	1.76907	1.66032	0.853344	0.553671	0.881287	1
2410127L17Rik	17.715	16.3272	17.6063	17.1238	16.0915	15.9678	14.4553	10.3413	10.1303	10.9023	10.294	10.0797	9.52008	8.29668	9.06368	1
2410131K14Rik	7.21436	7.80389	6.80818	6.33392	6.56078	4.9798	5.42239	3.38951	3.8569	3.26548	3.12505	3.91992	4.1856	2.72175	3.32309	1
2500004C02Rik	9.70183	6.44389	6.25677	5.3472	3.29674	3.9361	2.95484	2.64799	2.11288	2.80945	2.24418	1.97222	0.999333	0.671856	1.33111	1
2510003E04Rik	22.527	24.6441	21.7974	19.2242	18.4488	16.5195	16.6837	15.2901	14.9422	14.4946	14.1051	14.4877	11.2655	9.1633	10.9729	1
2510009E07Rik	7.87174	8.88265	8.96362	9.28684	8.40853	6.82951	7.52935	6.36325	7.53197	9.54803	7.45361	5.61992	3.80235	2.08015	2.24864	3
2510049J12Rik	0.540565	1.12028	1.08727	1.93643	3.72136	2.96316	5.78156	4.80138	6.39559	4.75346	8.16059	8.4763	12.5831	12.9794	10.8219	4
2610001J05Rik	18.8199	21.8745	24.6431	28.2432	23.3314	23.8997	21.8591	20.201	15.7956	15.947	14.6887	16.4189	13.9618	10.4614	11.0792	1
2610002J02Rik	31.4703	33.1856	32.737	26.9529	29.4998	38.2311	24.0153	29.3625	24.911	27.5539	27.3347	26.2338	21.3534	19.2292	16.374	1
2610002M06Rik	4.67743	5.41063	5.84402	6.10492	4.94682	3.90289	5.58752	3.75691	4.40307	3.75061	3.87694	3.90746	2.65922	2.6043	3.17536	1
2610005L07Rik	18.5312	16.2936	16.0172	13.6003	14.367	8.31353	10.036	7.36519	8.51886	8.61976	5.6601	6.55725	3.0412	1.31992	4.96029	1
2610008E11Rik	11.0527	8.81068	9.49675	7.88972	5.78207	6.45092	6.84571	5.27143	5.81922	5.84419	3.87422	4.603	1.22438	1.51867	2.03155	1
2610018G03Rik	7.64158	7.76767	8.56954	9.37235	7.17946	6.16885	7.35496	4.02561	4.16626	5.2955	4.08504	3.80431	1.84697	1.72139	2.29937	1
2610020C07Rik	2.00046	1.70585	1.27829	1.04807	0.746608	0.905717	0.869166	0.638359	0.961497	0.956523	0.417053	0.197455	0.194965	0.0644807	0.428742	1
2610020H08Rik	5.48738	5.21527	4.65584	4.07476	4.01261	2.90609	2.02762	1.52453	2.121	1.85701	1.8163	1.05876	0.627159	0.296149	1.19975	1
2610021A01Rik	3.63538	2.91148	2.65795	3.54799	3.62972	1.3474	2.19802	1.05348	1.48741	1.64109	1.35786	1.95407	0.771314	0.710692	1.37266	1
2610042L04Rik	1.39874	1.5868	1.14479	1.02477	1.02557	1.28984	0.681354	0.520137	0.683994	0.47084	0.0899604	0.175404	0	0.0530382	0.0344899	1
2610044O15Rik8	5.50909	4.7168	4.36228	4.50194	4.18881	4.78785	5.72042	5.19016	3.91924	4.78781	3.53054	3.95413	2.47287	2.07045	2.73427	3
2610203C20Rik	53.0626	37.8429	35.4575	24.3826	17.3915	14.38	13.1329	10.4418	11.3057	16.4425	7.92273	6.92091	2.46062	0.984304	2.36456	1
2610301B20Rik	10.1631	10.2434	9.21531	9.28732	8.90087	7.74702	6.86756	5.68969	6.53448	6.55158	5.5798	5.22584	3.20817	1.83508	2.81043	1
2610306M01Rik	8.18914	7.42965	7.20854	7.30628	5.99796	6.65971	6.76321	6.06453	4.97703	6.65072	6.27173	5.76858	4.15886	3.48083	3.5137	3
2610318N02Rik	31.7776	19.2663	17.6177	10.8471	9.41081	8.80789	3.86106	3.47537	2.38505	3.58812	2.01475	1.37554	1.42188	0.94057	1.09231	1
2610507I01Rik	10.3143	9.57144	9.40772	9.3428	7.34705	7.48066	6.74662	7.30121	7.45049	8.97481	6.5198	7.19484	3.33463	2.67995	6.21965	1
2610524H06Rik	31.7612	31.7831	31.8749	28.9987	27.1854	23.1859	22.0134	26.2358	21.9016	17.6983	19.9804	14.5594	11.3226	5.36529	5.57483	1
2610528J11Rik	3.27938	4.56484	7.76602	11.9035	23.1258	28.0951	30.3649	33.1819	26.6527	28.2633	29.7082	31.9977	40.7485	49.1959	47.5509	4
2700029M09Rik	44.0954	43.0136	41.414	45.5891	42.4547	36.4527	33.3074	19.4921	25.649	25.7855	21.5968	21.0734	20.9088	14.9155	14.9693	1
2700038G22Rik	6.51937	4.7373	5.57094	3.3515	2.75011	4.74853	2.37829	1.27266	1.89965	2.54921	0.854168	1.49329	0.919292	0.672905	2.01822	1
2700049A03Rik	5.45618	4.8609	4.66258	4.32793	3.6288	2.75247	3.10768	1.78084	2.33521	2.44582	1.70455	1.58869	1.08707	0.801738	1.1637	1
2700050L05Rik	7.30778	7.29442	7.66854	6.65021	5.62237	5.12732	5.50796	3.81643	4.23543	3.91745	3.78796	4.38239	3.57143	2.51145	3.10602	1
2700054A10Rik	0.551385	0.635759	1.03589	0.725631	0.526904	0.812359	0.470458	0.498023	0.628182	0.514789	0.388305	0.390555	0.0936507	0.0515766	0.0651777	1
2700060E02Rik	116.01	108.658	114.05	107.605	100.54	104.904	85.4562	88.7436	71.9637	62.9899	69.9318	67.2284	63.184	52.0632	42.9873	1
2700062C07Rik	21.0448	16.7442	15.208	16.7447	13.6628	13.4809	11.9482	14.0248	12.6158	9.78681	10.9539	11.3931	9.7005	8.22042	6.15817	1
2700081O15Rik	70.5575	65.2731	61.0046	50.1008	36.2845	26.0632	24.8899	20.1218	18.1469	23.5048	15.6345	12.0237	4.53358	2.2936	3.72839	1
2700094K13Rik	279.896	252.963	233.343	226.895	182.14	170.79	116.904	100.207	88.3168	70.1163	81.2976	68.8716	49.8628	30.1522	27.9647	1
2700097O09Rik	9.49016	8.11599	7.87501	8.08691	8.02094	8.58319	4.83195	3.69244	3.32873	5.35128	3.30192	4.24629	4.05499	2.85484	3.48573	1
2700099C18Rik	11.9481	11.4527	10.4376	9.38995	9.30164	8.83458	4.77974	4.52361	5.45053	5.8073	3.62784	1.64096	1.61215	0.884183	1.21742	1
2810001G20Rik	20.6319	20.6074	20.1004	15.1319	15.4061	10.4523	14.8581	10.7906	11.3798	10.2576	12.54	13.4381	8.80648	5.98973	9.92036	1
2810002D19Rik	6.44252	6.53879	6.35224	5.43119	4.86964	5.54726	5.26469	3.00865	4.17051	3.54589	3.95736	3.56144	2.41538	2.19881	1.63861	1
2810004N23Rik	51.1707	50.3925	46.2602	42.3877	38.9246	37.4541	27.5427	21.7629	20.2537	19.4262	18.5616	18.7237	18.5375	15.6668	15.2667	1
2810006K23Rik	10.6195	9.83459	10.5772	9.05396	8.08551	7.21298	7.68869	5.77508	6.11145	5.62618	5.84599	6.69783	3.79575	3.61047	3.12931	1
2810008D09Rik	49.33	50.8403	54.7586	51.5659	50.7948	57.5458	29.5269	45.5056	52.3795	69.3932	39.8352	58.391	24.3289	16.3871	33.1315	3
2810013P06Rik	8.47609	8.18433	8.47549	7.45212	6.98159	5.8613	7.39837	7.78737	8.70049	7.85719	7.26246	9.4514	3.70356	3.59605	5.70903	3
2810021J22Rik	3.62598	3.35215	2.26867	2.41871	2.02694	1.71855	1.70667	1.21897	1.31929	1.64036	1.47406	1.5128	0.821082	0.615429	1.07443	1
2810025M15Rik	43.8664	46.3922	46.6858	45.0344	35.4659	38.6821	23.0726	24.6899	20.6927	19.7466	16.1254	13.6197	10.2849	5.06733	4.28509	1
2810029C07Rik	1.62397	1.35669	1.91892	1.32142	0.87634	1.20488	0.690653	1.10157	0.662519	0.626849	0.466918	0.386888	0.155857	0.0962395	0.100968	1
2810032G03Rik	2.2169	3.624	2.62779	1.83071	1.72122	1.2593	1.40463	1.07356	1.04522	1.07779	0.944615	0.285258	0.588267	0.0826657	0.172641	1
2810039B14Rik	2.47409	2.95674	3.13328	2.44447	1.38929	1.02035	1.55496	0.955545	1.25652	1.43297	1.35995	1.18367	0.41669	0.547104	0.505337	1
2810403A07Rik	33.6199	29.8177	29.612	25.3538	24.0779	24.1914	21.3914	20.2735	19.2829	27.7706	18.3715	21.5913	14.9145	7.84864	21.4586	1
2810408A11Rik	3.41188	3.39659	2.98887	2.11251	1.8433	2.03744	1.64013	2.455	2.19562	2.05348	2.09797	1.87579	1.11005	0.475171	0.568253	3
2810408I11Rik	6.66926	6.77799	6.11843	8.18563	6.58134	7.16201	5.81139	2.45366	4.06895	4.03201	3.8284	2.08578	1.74585	1.89619	0.558297	1
2810408M09Rik	18.3314	17.8266	18.316	14.5287	15.5348	13.9911	12.1841	12.0286	10.7841	12.9432	13.635	13.8941	12.2594	9.7845	9.52611	1
2810410L24Rik	7.41309	4.32417	4.95174	4.30634	4.57768	2.41628	1.87554	3.7298	2.65175	3.36491	2.28399	2.52489	1.27711	0.760674	2.45051	1
2810417H13Rik	125.304	120.451	98.608	104.36	79.6914	61.9867	54.9187	20.5453	35.2237	23.265	22.741	14.569	15.505	9.00053	7.55532	1
2810459M11Rik	0.524701	0.998096	1.07578	1.49928	3.13066	3.71312	5.46636	4.96139	5.99283	3.70073	6.11756	6.44194	5.74821	5.48092	4.59472	4
2810468N07Rik	3.79768	4.33981	3.79917	3.95575	4.61031	3.2707	2.15313	2.27011	3.05536	2.11564	2.61009	2.15335	0.969481	0.486897	0.626411	1
2810474O19Rik	4.30167	3.10682	3.17083	3.39317	2.55621	2.55949	2.2923	1.61716	1.95084	1.73244	1.10617	1.73719	1.29651	1.34916	1.56865	1
2900009J06Rik	5.49674	4.18353	3.82534	3.47024	2.12871	1.39791	2.13863	1.48718	0.941276	1.54271	2.08879	0.938073	0.257314	1.4092	0.201237	1
2900011O08Rik	1.60623	1.60936	1.72779	1.25545	1.03749	0.74238	1.26832	1.29437	1.15986	0.928813	0.947391	0.857758	0.403788	0.136148	0.224742	1
2900056M20Rik	3.40238	2.86373	3.18396	2.63669	2.13373	2.1307	1.57278	0.965165	1.43439	1.47132	1.25842	1.06457	0.674501	0.550639	0.970943	1
2900097C17Rik	67.2483	65.8289	64.1503	65.2655	56.8229	55.2365	52.8672	50.0451	49.6533	47.2865	41.9495	42.7826	28.8502	23.0202	27.4401	1
3000002C10Rik	4.99369	4.09507	3.35719	3.39637	4.46564	2.80945	2.09269	3.02039	2.85253	3.08792	1.92112	1.6575	1.03602	0.360288	1.79812	1
3010001F23Rik	2.73095	2.35078	2.16926	1.72496	1.11262	1.31998	1.04446	0.980932	0.391133	1.29319	0.456514	0.151637	0.0876272	0.133682	0.136471	1
3010003L21Rik	3.8369	4.74466	3.55098	3.17864	2.80447	3.4236	2.20181	1.93868	2.29653	2.68184	2.73097	2.20811	2.02829	0.7445	1.3101	1
3010026O09Rik	11.5086	9.46784	7.67965	8.59976	7.87259	5.80006	5.61783	4.78205	6.73849	4.55967	4.7173	5.05602	2.72241	3.66332	4.17448	1
3110001I22Rik	3.61981	2.55217	2.36666	2.54866	2.75391	2.27106	1.73363	1.90418	1.48984	1.27805	1.3785	1.73401	1.13332	1.29767	1.54881	1
3110007F17Rik	4.04242	3.59445	2.76043	2.21401	2.03903	1.19856	1.43452	1.32334	1.24388	1.72897	1.1187	0.808023	0.555087	0.312194	0.323425	1
3110009E18Rik	14.8183	10.5117	12.5132	17.5102	9.33056	10.2019	7.03813	6.30686	5.11127	5.36322	5.30698	4.58331	3.25525	4.20873	2.203	1
3110021N24Rik	3.24068	2.05683	2.05941	1.82903	1.43606	1.10833	1.23398	0.454972	0.813815	0.655843	0.719667	1.05604	0.340218	0.288908	0.853684	1
3110043O21Rik	6.70532	6.63047	6.46369	5.94252	6.4976	5.27181	6.46997	4.03297	4.36787	4.09192	4.4215	5.30648	5.14532	3.96883	4.23764	1
3110045C21Rik	2.39405	0.632749	1.70364	1.32298	1.86791	1.42316	1.15879	0.98045	0.321822	0.65889	0.533078	0.536677	0.241267	0.279821	0.534915	1
3110052M02Rik	2.21362	2.50876	2.8286	2.04291	1.81989	1.82599	1.56833	1.2687	1.48086	1.63162	1.24198	1.1835	1.28258	0.841873	1.57886	1
3110082I17Rik	23.972	24.8133	24.2441	25.5824	23.2679	23.1453	17.8224	14.332	15.9286	15.2459	16.7895	15.6127	10.6816	8.14906	8.52642	1
3300002I08Rik	1.4869	1.75933	1.28754	1.73958	1.25876	0.854986	0.555166	0.998705	0.61054	0.574973	0.242014	0.488058	0.815044	0.21101	0	1
3632451O06Rik	11.7463	11.5144	10.5559	9.24405	7.08711	3.80113	5.50195	4.38279	4.99033	4.06271	3.52969	2.98543	2.70166	1.29687	1.22383	1
3830408C21Rik	1.70868	1.89679	1.54737	1.09375	0.782975	0.524814	0.519532	0.585021	0.57105	0.756391	0.426111	0.514492	0.257892	0.0248836	0.495905	1
4632415L05Rik	5.67314	5.29849	4.96873	4.01194	4.99761	2.92674	3.74548	2.51163	2.69995	2.90047	2.37469	3.18866	1.85023	1.37379	1.94736	1
4632428N05Rik	3.46681	3.46986	3.48319	3.32626	3.49571	3.86872	3.0551	4.15594	4.81743	5.54912	5.20691	3.7595	2.96103	2.12277	2.11882	3
4632434I11Rik	2.83655	2.7693	2.74602	2.68451	2.20165	1.87258	1.8706	0.780328	1.4822	1.04692	0.891503	0.679122	0.567218	0.187822	0.34263	1
4833403I15Rik	0.0120409	0.0972603	0.0980101	0.14786	0.221975	0.475332	1.05722	1.88538	1.81582	1.25916	1.49557	0.832879	0.104702	0.321258	0.0925239	2
4833412C05Rik	0	0.207012	0.46972	0.612498	0.82847	1.51466	1.29744	2.57554	2.73854	2.80294	1.98431	1.59829	1.73133	1.04142	0.568349	2
4833420G17Rik	18.8678	19.2174	16.7869	16.0663	14.1966	10.5696	11.9942	11.5044	10.1433	12.2143	9.13309	9.42818	7.36949	4.05513	8.14043	1
4833422C13Rik	2.58403	2.34496	2.56148	1.52012	2.01656	1.004	1.02122	1.08453	1.06777	1.23084	0.557672	0.681241	0.246796	0.198034	0.408931	1
4833439L19Rik	36.621	37.086	35.4533	34.022	35.0982	38.6128	36.6549	33.3595	35.8211	38.4764	35.6253	41.4294	48.5158	55.8558	58.132	4
4921507P07Rik	0.860381	0.765901	0.690409	0.861487	0.896921	0.646445	1.04771	0.94826	0.967835	0.78897	0.739944	1.06022	0.584884	0.394588	0.515926	3
4921522P10Rik	1.29548	1.12874	1.01603	0.775196	0.854069	0.805131	0.49552	0.502953	0.653521	0.637631	0.374653	0.347059	0.190616	0.216108	0.227683	1
4921524J17Rik	11.8608	13.2021	11.8193	13.2341	12.3084	11.7724	12.1907	6.65744	9.69123	8.31672	8.17257	7.99585	5.96314	4.92569	4.28593	1
4922501C03Rik	4.70299	4.22582	4.13366	3.66699	3.25709	2.92044	2.89339	2.61103	2.71777	2.15197	2.33458	2.73076	1.3353	1.0943	1.75284	1
4930402H24Rik	12.0157	12.4961	14.307	12.4855	10.5519	9.67648	10.275	7.46578	10.4491	12.9484	9.5676	8.35621	6.81984	5.18851	8.19263	1
4930404N11Rik	1.43404	1.47068	1.65718	0.949043	2.07526	4.4304	6.67326	11.3834	11.0889	13.0112	16.6007	23.7967	17.937	15.9885	31.2734	4
4930413G21Rik	23.0539	22.8532	22.2166	20.4652	20.2049	15.9627	14.1353	24.9597	17.2509	18.1538	12.2792	16.3412	10.8632	6.78528	8.29123	3
4930414L22Rik	5.98235	6.43618	6.52078	7.1669	5.48605	4.01359	6.45314	5.72774	4.38859	6.45316	4.5889	5.17684	3.31406	2.7773	3.50133	3
4930415O20Rik	0.157849	0	0	0	0.692077	0.365011	0.706951	0.99169	0.466572	2.19328	1.84684	4.65909	9.29425	14.7366	9.27804	4
4930422G04Rik	3.39597	3.48468	3.73066	3.2036	2.51062	2.35109	1.83115	1.14754	1.91984	1.79719	0.804952	0.476903	0.378209	0.243131	0.435768	1
4930426L09Rik	0.619947	0.555584	0.854575	0.652291	0.662944	0.571392	0.868771	0.946382	0.458386	1.01145	0.455871	0.420555	0.129184	0.232826	0.0348076	3
4930427A07Rik	10.0402	9.14151	9.34235	8.31082	7.89387	6.62713	4.57437	2.28067	4.28351	3.79837	3.63356	3.0558	2.45174	1.71971	2.41431	1
4930430F08Rik	4.00113	3.16422	3.25795	2.65537	3.8441	3.74601	3.83075	2.26559	2.61862	2.34061	2.43377	2.33865	2.177	1.41545	2.12159	1
4930432K21Rik	1.00061	0.719023	0.911683	0.680806	0.512865	0.236906	0.124801	0.30116	0.202889	0.360229	0.29926	0.307626	0.0945356	0.15487	0.0603184	1
4930447C04Rik	0.818104	1.40491	1.0045	1.25944	0.767798	0.266553	0.567764	0.135572	0.473745	0.463014	0.151339	0.15713	0.0332701	0.0134881	0.0443575	1
4930453N24Rik	21.5432	19.3367	19.658	23.4279	17.0018	17.8171	18.9767	18.2826	16.468	15.6009	14.8517	16.0105	15.1186	13.8633	11.2807	1
4930470H14Rik	0.96593	1.09732	1.19651	1.14956	1.05445	0.948635	0.685879	0.718598	0.730098	0.750704	0.757868	0.285977	0.35821	0.331876	0.463786	1
4930481A15Rik	0.776847	0.758	0.813806	0.648279	1.19627	1.1268	0.899393	2.32992	1.53041	2.28158	2.33336	2.34158	1.64502	2.50897	3.60008	4
4930503L19Rik	11.8408	8.6916	8.47679	6.73899	5.10315	3.77082	4.46402	1.82473	2.986	3.59608	1.83252	1.92316	1.1127	0.308266	0.992062	1
4930506M07Rik	4.53685	5.96438	6.86974	7.8912	9.50278	9.27409	10.8575	10.4229	15.2245	13.51	13.5403	16.3315	13.1564	11.8533	12.0621	2
4930513N10Rik	2.2911	2.17516	1.77527	1.46102	1.19019	0.905665	0.939897	0.53536	0.53259	0.347687	0.438713	0.312602	0.311527	0.256325	0.235821	1
4930523C07Rik	1.26089	2.91849	2.9328	4.34061	5.92231	5.69896	6.32442	8.1768	9.7426	9.49502	7.18334	8.41198	6.94139	7.01909	6.75323	2
4930526A20Rik	1.13549	1.06483	1.10384	1.18119	1.17225	0.75806	0.567642	0.537272	0.544572	0.657799	0.5339	0.590387	0.255498	0.250093	0.302535	1
4930526I15Rik	3.65771	3.30583	3.90501	2.8062	2.1372	3.64274	2.46337	3.13436	2.5155	3.23297	2.74848	2.16516	1.69457	2.10393	1.32237	1
4930535L15Rik	4.52789	3.93606	2.37098	2.78504	1.91518	1.3928	1.29231	0.17146	0.494694	0.714907	0.374075	0	0	0	0	1
4930562F07Rik	0.961638	0.51366	1.6684	1.2356	1.94254	2.42215	3.34014	2.23145	4.35985	3.30704	2.53893	3.69555	2.96499	2.87346	1.35664	2
4930563E22Rik	1.07008	0.654983	0.468744	0.656251	0.440131	0.54334	0.313026	0.214691	0.397559	0.651433	0.395761	0.260287	0.0692007	0.0533689	0.140388	1
4930577N17Rik	2.94353	3.34518	4.09348	3.70427	3.16913	3.02627	3.14662	2.65479	3.23941	2.45764	2.41668	2.90477	1.10392	0.881814	1.53966	3
4930578G10Rik	9.34339	6.50135	15.6406	11.9676	6.76106	7.46221	7.00193	4.62584	4.10197	8.74948	3.96967	1.57629	1.49812	0.929652	1.14741	1
4930579G18Rik	2.29435	1.27611	1.28567	1.08243	1.18464	0.53855	0.620865	0.882091	0.545976	0.70068	0.775661	0.234191	0.219785	0.0679088	0.21316	1
4930579G24Rik	8.79246	9.20879	9.24688	8.26065	6.37236	6.40727	5.10016	3.83413	4.59407	4.45028	3.99959	2.02578	2.13072	0.572027	1.02529	1
4930581F22Rik	1.26112	0.913844	0.87413	0.764377	0.503011	0.700878	0.347315	0.470841	0.479903	0.681292	0.325637	0.502317	0.0493096	0.0190226	0.479631	1
4931406P16Rik	13.5945	12.9182	13.0749	12.7394	10.5222	8.47506	10.0199	8.41413	9.01977	10.9208	7.60054	7.14618	4.92234	2.89179	4.77292	3
4931414P19Rik	6.10452	5.70303	6.25378	5.85018	5.50436	3.57325	4.20251	3.68263	3.67684	3.73923	4.17987	3.32948	1.91649	1.94267	2.27652	1
4931428F04Rik	16.0747	13.4452	12.104	9.76007	6.96291	5.74534	4.27065	3.16589	3.80867	5.23049	3.0465	3.34031	2.40058	2.16576	2.84927	1
4932416H05Rik	2.65966	2.63009	2.64442	2.4827	2.18429	2.09884	2.41966	2.33314	2.21	2.31075	2.01931	1.84957	0.839536	0.474847	0.741674	3
4932418E24Rik	0.360848	0.987409	1.10586	0.617119	0.744933	0.648896	0.809268	0.48901	0.582189	0.382747	0.547338	0.21051	0.091473	0.0423299	0.0742175	1
4933404O12Rik	3.83986	3.81855	3.9455	3.6225	3.27468	3.51635	4.09138	2.25582	3.30805	3.60867	2.17895	1.71298	1.19593	0.691618	1.14431	3
4933407K13Rik	2.65391	2.52598	2.49058	1.8255	1.46603	1.25349	1.2381	0.71195	0.943799	1.30486	0.745669	1.05006	0.237307	0.156867	0.770323	1
4933409K07Rik	2.90981	2.72626	2.58545	2.4468	2.27635	2.34343	1.85897	1.89165	1.64845	1.47699	1.43523	1.69044	0.806303	0.774297	1.02413	1
4933411K20Rik	5.88811	5.13935	4.67247	5.31604	4.87592	3.81082	4.60437	3.61859	3.58954	3.44039	2.48594	3.22229	2.03182	1.35653	2.17376	1
4933416M07Rik	0.188478	0.777081	1.22529	1.54634	2.52554	2.65073	2.57789	2.56229	3.56762	2.81162	2.91987	3.57082	3.47773	3.43034	3.42137	4
4933421O10Rik	2.01719	2.26345	1.93146	2.02357	2.37486	2.11508	2.66121	2.58403	2.80786	3.21248	2.87308	2.49929	1.78028	1.14587	1.85133	3
4933427D14Rik	9.50639	8.58999	7.49151	5.63582	6.82798	5.46449	3.68561	3.61298	3.7495	4.58074	2.95511	3.40108	2.01059	1.0659	1.7604	1
4933439C10Rik	10.64	10.16	9.91625	8.58805	9.93648	7.90889	5.59199	8.23435	8.09894	13.8744	6.44613	8.3681	2.25319	0.983079	6.1599	3
4933440N22Rik	0.504926	0.997071	1.14391	0.634934	0.897413	0.714426	1.30213	1.26211	1.59302	1.15414	1.46133	0.996767	0.393665	0.759493	0.637857	3
5031439G07Rik	15.9218	16.9464	16.0601	15.8323	13.8973	12.2468	12.374	12.0856	9.77508	9.93271	9.16862	8.94721	6.86304	5.58963	5.46661	1
5033406O09Rik	0.87231	0.999644	1.16307	1.76422	1.79414	2.01362	2.119	2.19747	3.51964	2.71176	3.10519	3.18838	1.97685	2.08129	3.21386	2
5033430I15Rik	2.67984	2.90954	2.34914	2.07874	3.01572	1.4043	2.11044	1.22574	1.57064	1.21326	1.20533	0.999729	1.12082	0.681717	0.836596	1
5330417C22Rik	0.726053	1.43219	2.36621	3.74994	8.12349	7.18827	19.1811	17.4968	25.7809	21.6277	30.527	24.8588	15.6164	11.4428	17.0725	2
5330426P16Rik	2.01387	2.18972	2.87051	2.75419	2.77966	2.55802	2.70266	1.6542	1.89522	2.24832	1.22705	1.02388	0.611211	0.498059	0.742105	1
5330438D12Rik	2.53884	2.65016	2.64856	1.71809	1.59416	1.83353	1.49136	1.59238	1.76211	2.0363	1.32551	1.62066	0.718057	0.553973	1.14557	1
5430405H02Rik	23.9913	17.8131	18.0402	13.4537	8.02374	7.01749	6.33399	5.38245	5.00318	6.04313	5.16427	4.64586	1.03559	0.948266	1.40693	1
5430416N02Rik	27.7457	25.4162	18.816	23.2015	17.7756	18.9258	16.0533	9.39206	8.55225	12.0766	8.60089	7.63827	5.75936	4.5873	4.24138	1
5430417L22Rik	6.20435	7.66652	8.02205	10.9986	11.69	12.0865	13.0757	15.3471	12.4524	21.4664	13.7966	13.9285	10.9954	7.25247	7.95141	2
5530601H04Rik	2.49487	1.9483	1.94962	2.2636	1.16029	1.20145	1.43706	0.943871	1.04847	1.14545	0.963521	0.888377	0.562879	0.480974	0.790333	1
5730409K12Rik	1.14387	1.46161	1.34189	1.20367	0.952899	0.566511	0.708892	0.972977	0.791473	0.880682	0.462993	0.426025	0.257674	0.164103	0.172893	1
5730455P16Rik	6.98204	5.21437	5.59981	7.31976	6.0302	3.5512	5.51329	3.92129	4.30353	4.76356	4.08083	3.41345	2.43402	1.76803	2.23711	1
5730507C01Rik	1.4692	1.05419	0.926536	1.10721	0.944372	0.667044	0.480846	0.359366	0.364789	0.380166	0.305076	0.253987	0.143371	0.221234	0.23246	1
5830415F09Rik	3.87324	3.92408	5.82384	3.91448	3.63548	2.90023	3.35636	3.67168	3.12392	3.36012	3.10698	3.14606	2.10822	1.85713	2.15836	1
5830417I10Rik	10.9832	9.44237	9.8518	8.58913	7.27476	6.55078	5.98848	4.74191	5.15503	4.88117	4.6056	4.59718	2.81142	2.1858	3.65967	1
5830418K08Rik	5.01821	4.54235	5.18256	4.10639	3.23653	3.53087	2.89915	2.08453	2.3166	2.44063	1.57831	1.49585	1.05362	0.733147	1.13847	1
5830428H23Rik	7.28682	6.71645	8.61543	7.45124	6.56684	8.70091	6.09077	5.31831	7.86829	6.59742	5.62249	6.1444	3.32681	2.61926	5.24997	1
5830428M24Rik	0	0	0	0	0.088398	0.140649	0	0.13085	0.182704	0.0574425	0.120994	0.731436	0.273669	0.945644	1.64076	4
6030408B16Rik	7.19642	5.78431	5.42234	5.65288	3.51793	2.64296	1.90036	1.29999	0.739636	0.544305	0.408841	0.274237	0.185605	0.0477528	0.0501015	1
6030419C18Rik	8.453	9.28594	6.99174	6.21372	5.16632	3.6559	4.04577	4.91155	4.70187	7.5097	6.23827	4.38343	3.09143	1.23623	0.956279	3
6030458C11Rik	11.63	10.6079	11.5236	8.88887	9.38321	9.19402	8.31753	6.2034	6.44136	7.27523	5.97023	6.47887	4.16445	3.43234	4.63206	1
6330403A02Rik	0.918482	0.860718	1.02286	1.29477	1.95022	1.56348	3.40294	4.32954	7.87349	12.5357	7.57644	5.94131	4.70322	2.97514	3.98873	2
6330403K07Rik	45.441	41.5023	34.3488	28.5544	19.922	14.4241	12.4926	10.1601	9.13126	7.31289	7.08149	4.37732	2.11108	1.5236	1.26058	1
6330408A02Rik	5.9489	5.60756	4.5986	4.5974	3.11108	3.17094	2.81963	2.30217	2.28268	2.67634	2.15198	2.14947	1.71041	1.39823	1.55457	1
6330416G13Rik	3.74335	3.70624	4.14221	3.28171	3.86315	3.26868	2.83808	2.69279	3.74195	3.5646	3.52348	2.91704	2.32402	1.29407	1.82113	3
6330419J24Rik	3.68177	3.20169	2.88586	2.25964	1.91778	1.3364	1.24991	1.63634	1.74843	1.45026	1.39234	1.08377	0.60275	0.363199	0.504289	1
6430411K18Rik	1.64496	2.11884	2.19634	1.33026	1.22248	1.45848	0.80834	1.19558	0.888575	1.00804	0.419647	0.0889245	0.125087	0.0193316	0.0808036	1
6430548M08Rik	3.102	2.75797	2.97856	3.44197	5.27132	5.8435	7.11723	8.59863	5.89843	6.80273	5.77475	7.14445	7.54897	5.93426	6.71727	4
6430573F11Rik	3.71946	3.65265	3.57101	2.83657	3.36462	3.12746	2.42064	2.59846	1.65274	2.52981	1.46993	1.72469	0.964446	0.628734	1.44169	1
6720401G13Rik	21.7686	22.4873	22.4821	17.8743	20.6663	17.0088	12.671	19.1007	17.4722	26.5481	14.0744	15.6821	3.99469	1.78091	14.2417	3
6720489N17Rik	3.26737	3.31033	3.17212	2.14693	2.94284	1.50966	2.27865	1.39476	0.825005	1.09744	0.625617	0.865372	0.399762	0.205604	0.342166	1
6820431F20Rik	27.5297	23.9798	24.7559	21.6988	21.5249	16.3328	15.9143	13.4696	13.9159	15.0785	9.78455	10.4909	4.92275	2.91587	7.04535	1
8030462N17Rik	6.25259	5.72105	5.94981	5.51504	5.39077	4.19573	5.35894	3.56872	3.22299	4.37659	3.26242	4.29314	3.5279	1.98873	2.81354	1
8430408G22Rik	7.8752	7.45819	10.3933	11.6234	15.5435	16.1945	15.7881	14.5639	22.4444	19.25	16.4983	29.79	7.6985	3.20526	3.30851	2
8430427H17Rik	12.3502	10.2725	9.51171	7.96919	7.51696	5.3204	6.24498	4.77068	4.89944	4.99143	4.30947	3.98083	4.11487	3.72483	3.71451	1
8430429K09Rik	2.91648	3.11275	2.44522	2.27099	1.54053	1.83695	2.48463	1.99936	1.91326	2.41623	1.67753	1.56823	0.468476	0.645776	1.01112	1
8430430B14Rik	0.142526	0.438863	0.425924	0.49001	0.867632	1.22054	1.46116	1.04014	1.44538	1.25406	1.45853	1.16576	0.794342	1.17309	1.04891	2
9030025P20Rik	5.431	4.51019	4.69746	3.84873	4.29012	5.23689	3.89357	3.99176	4.15839	5.54157	3.8571	3.71852	2.12204	1.76602	3.29901	3
9030617O03Rik	0.499458	0.893782	1.29092	0.94567	1.82782	2.51186	2.84738	2.86578	3.19544	2.55896	2.85777	5.09628	5.88063	6.28572	8.6869	4
9030624G23Rik	3.04173	3.08001	3.02172	2.32414	1.89018	0.957241	1.12934	0.598549	1.09001	0.950782	0.903283	0.557291	0.25861	0.162347	0.287716	1
9030624J02Rik	19.7511	19.1368	18.7464	16.6496	15.1427	15.1137	13.315	13.226	13.9581	12.2961	11.9556	12.8291	10.5716	9.5167	9.66041	1
9130008F23Rik	0.574221	1.07568	0.899189	1.54343	3.23015	2.91064	2.82731	2.46973	2.11686	1.60721	2.93925	5.51999	5.17231	4.29191	5.83524	4
9130011E15Rik	9.58957	8.78474	9.28995	7.34632	8.7247	6.09304	6.66892	6.95807	5.26429	7.32217	5.94061	5.89314	4.61396	3.49473	4.32326	1
9130019O22Rik	2.40709	2.02251	2.14465	1.9327	2.19868	2.00997	1.56968	1.32382	1.03189	1.56326	1.27131	1.09788	0.890552	0.636042	0.841482	1
9130023H24Rik	2.3092	2.02411	2.33666	1.81632	1.92108	2.17439	1.67835	1.82179	2.22059	2.23551	1.94016	1.80138	1.0656	1.1161	1.45871	1
9130204L05Rik	0	0	0	0	0	0	0.235499	0.219011	0	0	0.409359	7.23611	10.6973	46.5693	38.6337	4
9130221H12Rik	9.52063	8.73311	9.11752	7.3241	8.60654	7.81418	7.30959	6.4531	7.56	7.84062	7.08316	7.82275	5.47718	3.91206	5.16114	1
9130230L23Rik	0.159164	0.0713112	0.230934	0.167521	0.453972	0.4966	1.24905	0.718264	1.5299	1.63217	1.24836	2.08087	3.05081	3.79108	5.18135	4
9130401M01Rik	34.0404	31.924	31.609	29.771	26.792	28.8756	21.6459	21.1627	19.6165	20.9103	20.6586	17.9766	17.3104	12.2487	10.3609	1
9130409J20Rik	0.230298	0.131386	0.680662	1.00181	1.73982	3.58499	8.61991	12.4131	22.4832	17.5316	21.5943	38.1134	40.9512	33.5773	37.1018	4
9230110C19Rik	8.11799	5.88415	6.90046	3.96233	3.20523	2.40114	3.37056	2.51877	2.40205	2.54368	1.73461	1.80556	1.07765	0.481573	0.58459	1
9230112J17Rik	0.0649751	0.136139	0.106263	0.119704	0.153861	0.0258666	0.462631	0.460938	0.708831	0.768017	0.722568	0.769673	0.580229	0.712152	1.03703	4
9330133O14Rik	4.18	4.46926	3.80501	3.82976	3.91297	3.65979	3.89901	6.28071	5.32484	4.57442	4.28364	3.96217	1.54669	1.78166	2.39187	3
9330159F19Rik	1.13705	1.04577	1.41966	2.05907	1.91646	1.61267	1.75699	1.40279	1.50962	1.48986	0.690856	0.644056	0.554348	0.348226	0.111954	3
9330159M07Rik	0.653488	1.00675	0.757849	0.840896	0.554997	0.801206	0.70455	0.484844	0.866358	0.782657	0.648375	0.472196	0.257717	0.0662608	0.505102	1
9430008C03Rik	10.6727	8.32853	10.1273	8.60136	8.37687	8.86716	4.12869	6.56752	5.02565	7.54312	4.37659	3.75816	1.55786	0.861494	1.87592	1
9430015G10Rik	20.9106	17.6781	17.8289	13.0517	12.6264	10.3869	6.62774	4.45864	6.33638	6.16433	5.28656	3.98702	1.91755	1.32699	2.37921	1
9430016H08Rik	24.5974	24.5874	22.3263	24.0447	18.3535	19.3121	19.4171	19.3285	19.1439	18.7226	16.19	15.3268	13.0853	11.5281	10.5267	1
9430020K01Rik	7.87851	9.8128	9.83073	10.2909	10.5291	8.62826	8.44171	5.56994	6.58627	7.94461	5.75531	6.22798	4.22053	2.41636	3.36993	1
9430023L20Rik	37.0767	33.5506	32.8205	33.9949	32.4269	38.5851	32.2315	31.9518	31.7232	26.0551	32.4966	33.8007	30.6652	26.4857	22.0993	1
9430038I01Rik	11.6185	10.8709	10.7544	13.6215	12.3006	13.6849	10.9702	9.06656	7.75701	6.82422	7.31963	8.73263	8.89832	6.59277	6.95848	1
9430078G10Rik	1.82668	1.98533	2.40358	1.71555	2.14943	1.18401	1.71492	1.1462	0.963357	0.925324	0.708866	1.13242	0.584594	0.268049	0.73098	1
9530027J09Rik	2.16668	1.85328	1.70312	2.03089	1.6616	2.19124	1.42014	1.73565	1.05162	1.7408	1.27492	1.4145	0.630324	0.77298	0.989936	1
9530068E07Rik	81.5373	85.7222	90.9098	87.8406	84.5913	72.2972	70.509	64.2838	71.3832	83.1595	63.7636	59.4732	46.9008	33.9419	32.1238	3
9530077C05Rik	2.34083	2.16592	2.26553	3.12487	1.86999	1.74899	1.48195	1.59688	1.77937	1.97145	1.81206	1.13523	0.899846	0.396814	0.555019	3
9630033F20Rik	3.68882	3.67388	3.87659	3.75953	5.31385	4.65653	4.4274	4.27948	5.26838	5.27468	4.91623	7.01106	8.40757	7.29929	8.65636	4
9830147E19Rik	1.14515	1.21325	1.07695	0.863594	1.07974	1.03446	0.903649	0.758688	0.807148	0.669449	0.581684	0.678435	0.494766	0.522863	0.829895	1
9930013L23Rik	0.193183	0.335324	0.312975	0.671865	0.713439	0.763095	1.16083	0.985531	0.913104	1.34167	1.13917	1.31494	0.539512	0.276228	0.238029	2
9930021J03Rik	7.17009	6.46371	6.65053	6.67311	6.85902	5.73834	6.2862	5.72807	5.12562	5.18586	3.6158	4.10628	3.31953	3.57704	3.45801	1
9930104L06Rik	7.24033	6.55973	6.34013	6.44385	5.65282	4.95446	4.73601	3.96218	4.53639	5.39966	3.78684	4.05643	2.95593	1.73627	2.94401	1
A030001D20Rik	3.59101	3.08759	2.78645	2.77418	1.88003	3.03336	2.38269	1.51799	2.23976	2.52827	2.51511	2.09718	1.30359	1.19553	1.74584	1
A130010J15Rik	3.78124	3.32671	3.94316	3.02867	3.52659	3.32934	3.35917	3.31965	3.02316	2.40907	2.4524	3.4793	2.42043	1.61453	1.88866	1
A230020J21Rik	1.53799	1.47099	1.19055	1.36462	1.6066	1.04603	1.0729	0.581034	0.876072	1.27485	1.30715	0.674551	0.49415	0.381568	0.461236	1
A230045G11Rik	18.9872	23.7021	19.6865	21.3021	13.5406	14.9949	13.5063	10.204	12.5309	12.8998	9.77384	9.68328	6.65049	4.79875	9.86979	1
A230046K03Rik	8.08539	7.91117	7.53629	7.69324	6.87088	6.37327	7.09727	3.78415	5.21863	4.86606	3.85389	4.63039	2.59539	2.39707	3.61878	1
A230050P20Rik	3.68981	5.39312	5.27901	5.4994	5.4599	4.45446	5.33803	6.83088	7.12045	9.58864	6.25831	5.11467	2.08192	1.94186	3.63396	3
A230057D06Rik	1.49565	1.17135	1.01087	1.05498	0.773616	0.523444	0.426861	0.491605	0.375348	0.684938	0.21341	0.37576	0	0.0233692	0.12261	1
A230072C01Rik	3.0035	2.23314	2.26808	2.24541	2.00635	2.1374	1.73075	1.18532	1.24579	2.20327	1.26591	1.72494	0.99979	0.823994	1.37426	1
A330009N23Rik	2.0029	1.78811	1.31083	2.44329	1.67863	1.40694	1.78115	1.29823	0.94633	0.84464	0.556354	0.435968	0.249453	0.231312	0.415693	1
A330021E22Rik	1.36334	1.35144	1.32002	1.48656	1.79794	2.63572	3.20683	4.27643	4.56623	3.81989	5.40419	6.63247	4.3809	2.73401	6.03314	4
A330040F15Rik	0.168871	0.302063	0.652704	1.13131	1.4499	0.960509	1.2619	1.96855	1.99763	0.996169	1.76464	1.66559	0.374292	0.241198	0.100556	2
A330048O09Rik	0.944217	1.25772	1.09059	0.89062	0.684311	0.542425	0.396639	0.372507	0.348946	0.219144	0.576481	0.464961	0.647572	0.20111	0.103338	1
A430005L14Rik	32.4338	29.9234	27.9206	29.1208	29.2804	30.0491	24.8811	23.9374	19.6596	22.3701	25.5033	26.8622	19.7608	16.5098	14.4373	1
A430033K04Rik	6.16863	5.02801	4.71706	5.71155	4.66773	4.27231	4.7521	2.70047	3.32334	2.82547	2.85853	3.31153	1.46003	0.999384	1.55481	1
A430057M04Rik	0.46841	0.405928	0.253596	0.362738	0.21388	0.761187	0.41332	0.862916	0.365329	0.979439	0.378824	0.700328	0.89957	1.00977	1.37525	4
A430105I19Rik	0.96627	1.00966	1.50099	1.68628	3.00522	3.47176	2.91496	5.91283	4.64196	8.39897	4.68461	4.60627	4.10294	2.38371	3.22632	2
A4galt	1.94782	2.96877	4.66011	5.07968	8.89701	9.72206	11.7085	14.9983	15.078	20.5467	11.9755	15.1244	10.1208	6.68502	7.69527	2
A4gnt	0.0189709	0.136324	0.247518	0.53574	2.80171	2.72151	6.42425	7.24951	13.5981	14.1569	18.4123	55.4346	42.9601	34.0866	66.2354	4
A630001G21Rik	0.902906	0.949473	0.80193	0.519824	1.01157	0.908942	0.534106	0.801989	0.807483	1.1485	0.927325	0.990893	0.252055	0.224989	0.504409	3
A630007B06Rik	7.74869	7.03975	7.71346	7.97977	6.76722	6.18423	7.58117	5.09903	5.52978	5.44202	4.32333	5.80989	3.54591	2.53617	3.59024	1
A630066F11Rik	1.05381	1.84392	1.00028	1.51618	1.43694	1.25158	1.44978	1.57519	1.74718	1.24979	1.31443	1.18135	0.53156	0.821651	0.815134	1
A630072M18Rik	1.91974	2.18064	2.07236	1.90622	2.00465	1.7941	1.68931	1.51726	1.79323	1.74112	1.37075	1.68698	1.25136	0.743272	0.733247	1
A630076J17Rik	0.354968	0.525346	0.136663	0.127562	3.43034	2.44714	9.67568	9.46016	17.3744	12.8518	26.5842	7.34142	0.129833	0	0	2
A630089N07Rik	1.46978	1.16002	0.883232	0.876338	1.11699	0.688434	0.681924	0.431263	0.324797	0.165496	0.149167	0.225114	0.366913	0.108905	0.708828	1
A730017C20Rik	5.92376	7.15574	6.12527	5.12814	4.28516	2.85053	2.95194	3.44017	4.03062	3.48218	2.5563	1.41718	1.17421	0.340445	0.533581	1
A730056A06Rik	1.78324	1.36277	1.29435	1.0289	1.09937	0.771706	0.657627	0.535796	0.334486	0.69612	0.362712	0.418856	0.140298	0.183443	0.178835	1
A730098P11Rik	5.33784	5.18712	5.84335	5.80393	5.00215	5.17731	4.34138	3.64383	3.66032	3.50242	3.31805	3.26829	2.45841	1.67732	1.67579	1
A830018L16Rik	6.46167	8.34132	7.70093	6.98949	4.83325	2.91134	2.09901	1.61978	1.89611	0.949404	0.949469	0.855788	0.399545	0.293723	0.168062	1
A830080D01Rik	5.52778	4.26982	4.48144	3.64436	3.35958	2.57337	2.86366	1.90576	2.62845	2.67665	2.34197	2.08308	0.850408	1.10164	1.8401	1
A830082K12Rik	2.75816	2.0601	2.18145	1.6991	1.58119	1.20644	1.55931	1.03569	0.616997	1.12458	0.659493	0.571966	0.206589	0.199258	0.355783	1
A930001A20Rik	0.0859505	0	0	0.0452742	0.0613264	0.292706	0.617189	0.410541	0.869502	0.344817	0.968945	1.31445	1.59851	2.19736	2.36737	4
A930004D18Rik	4.31049	2.8393	3.24657	3.25196	2.82277	3.2515	2.41698	1.61329	2.49035	1.99644	1.8013	1.33923	0.979081	0.659004	0.751113	1
A930006K02Rik	2.03286	2.96272	1.92423	2.07533	2.5312	1.37445	0.931821	1.36508	1.45718	1.63211	0.903718	1.36589	0.509058	0.55241	0.32629	1
A930007A09Rik	0.953231	0.983228	1.19006	1.05198	0.826981	0.538841	0.732384	0.920862	0.835418	0.823789	0.675646	0.522806	0.354332	0.136653	0.19162	3
A930012L18Rik	2.02732	1.49666	1.76288	1.10852	0.576188	0.943001	0.606182	0.838861	0.288716	0.756678	0.287327	0.33353	0.200799	0.174298	0.223784	1
A930013F10Rik	2.91424	2.57778	2.07234	2.98232	1.91582	2.55877	1.5363	1.66623	1.99413	1.96852	1.47244	1.4813	0.630144	0.48618	1.39491	1
A930024E05Rik	1.24684	1.06662	1.07775	1.15594	0.660162	0.853874	0.617701	0.462424	0.971976	0.676176	0.483518	0.572359	0.129104	0.199312	0.52264	1
A930033H14Rik	1.27576	1.19323	0.771918	1.07796	0.793883	1.06689	0.78386	0.986107	0.878766	1.02762	0.583147	0.448575	0.292336	0.105226	0.268766	1
A930035D04Rik	2.8889	3.22591	2.67694	2.51158	1.46923	1.78804	1.61967	1.74521	1.2317	1.62128	1.43663	1.32958	0.456975	0.402882	0.529395	1
AA414768	2.22355	2.26576	2.85579	3.57477	2.0154	2.63486	1.77527	1.32455	1.52787	2.57624	1.71804	1.76209	1.04923	0.636551	0.515362	1
AA465934	2.6482	4.88594	1.70196	2.61317	2.86736	1.34773	0.845155	1.15942	0.371894	0.346574	0.364934	0.368919	0.398927	0.630297	1.22005	1
AA474331	5.51182	5.15484	5.20781	4.8134	2.78101	1.26121	1.85278	1.84191	2.17302	2.56205	2.06648	2.44429	0.404905	0.392297	1.5411	1
Aaas	33.9393	28.0377	27.4825	24.6116	23.0475	21.28	15.1798	10.5347	12.4087	14.5336	10.4083	10.4428	8.17818	5.92047	6.78455	1
Aaed1	23.8808	25.6245	25.6583	28.7329	26.9563	20.844	27.9269	24.9084	28.5676	23.6084	21.4156	30.4959	15.5731	12.4933	14.4613	3
Aamp	129.18	124.189	130.285	121.881	118.091	122.726	106.42	113.698	93.0559	91.6062	93.3973	94.3001	87.7036	74.8863	71.1446	1
Aar2	15.1091	14.8225	15.9813	12.0807	14.3475	14.3801	12.0935	13.3238	13.3434	9.82051	11.0806	12.0944	9.99659	8.34339	8.35354	1
Aard	6.02947	6.30047	4.15759	5.11046	4.24046	4.86101	6.22047	3.94156	4.4796	4.11301	5.22501	4.43999	3.25074	0.862226	0.470237	3
Aars2	9.7323	10.6836	10.239	8.53525	7.89225	6.92529	6.17023	5.03983	5.57421	6.76546	6.29052	5.34167	5.02699	5.09004	5.93878	1
Aarsd1	44.8539	46.7019	45.8873	37.0588	39.999	33.1856	25.4949	22.475	22.4371	24.9143	23.9709	23.1289	22.2591	19.556	17.8053	1
Aasdh	6.10679	4.38103	4.84187	5.24821	5.29833	5.75092	3.68465	3.63984	4.79917	4.72648	3.35962	4.039	1.45258	1.49226	3.14868	1
Aasdhppt	16.7049	15.8427	14.4382	16.4841	16.3599	13.2563	14.5262	12.3293	11.3522	10.1528	10.3216	9.58211	10.0367	6.34786	7.97796	1
Aass	0.687812	0.296733	0.575767	0.545889	0.351239	0.388564	0.478202	0.439558	0.339083	0.449469	0.283562	0.611178	1.55035	3.5037	4.01209	4
Aatf	23.6994	22.7814	23.9556	21.8706	20.3596	19.1051	13.9229	14.1685	12.9356	11.8034	11.4789	11.288	8.52101	7.59502	7.35843	1
Aatk	3.42445	4.07179	4.01443	4.06851	3.21307	2.38765	2.90237	3.28416	3.42995	4.67194	3.32221	3.6882	1.36356	0.528681	1.34842	3
Abat	12.5138	10.5522	9.37425	8.43215	6.65128	4.34911	5.04685	3.12756	4.14713	3.85647	3.47401	1.95809	1.5693	0.772435	0.935007	1
Abca1	2.60505	2.28552	2.8946	2.86333	2.4264	2.03703	2.45086	1.85412	1.57087	2.17225	1.81959	2.64792	0.923227	0.54556	1.01031	3
Abca3	6.46166	8.00078	8.72091	7.45089	9.97886	9.08416	12.0488	10.889	12.7222	12.921	13.7729	14.6578	11.5781	10.207	12.9264	2
Abca5	1.74004	1.24465	1.52541	1.3903	1.18939	0.961336	1.42289	1.59096	1.35217	1.3428	1.2958	1.74812	0.735773	0.546275	0.921725	3
Abca8a	0.141303	0.476546	0.521584	0.865657	1.50177	1.43578	3.63983	4.13243	3.57156	3.88422	3.21693	5.17659	1.795	1.4502	1.6547	2
Abca8b	0.429243	0.352782	0.415662	0.536419	0.68539	0.557065	2.93323	1.59984	2.19233	1.52091	1.58677	1.27583	0.53109	0.406038	0.673534	3
Abca9	0.535305	0.483027	0.781443	0.886852	0.839134	0.919748	1.41761	1.20174	1.61442	1.47078	1.45365	1.2007	0.812455	0.381021	0.610226	2
Abcb10	12.3119	13.4939	14.5092	13.6267	15.5826	14.1798	13.0308	11.9125	10.9291	10.2215	10.3628	10.0578	11.6739	10.0343	11.5956	1
Abcb1a	0.431275	0.479478	0.367402	0.333045	0.490459	0.492652	0.663537	0.511217	0.866952	1.05198	0.718707	0.811932	0.4666	0.453248	0.333509	2
Abcb6	8.29065	7.95439	7.73106	6.48217	6.91941	8.22936	8.4714	9.27817	10.1521	8.82438	8.8741	12.995	16.8824	16.6794	14.6274	4
Abcb9	0.415859	0.692029	1.0206	0.997721	2.38224	2.28029	3.66152	5.23219	6.75779	7.49056	7.2866	9.28337	9.34702	11.7669	15.4769	4
Abcc3	1.20474	1.46715	1.99492	2.68818	6.69719	6.26409	12.8548	15.3316	21.5955	14.2036	18.9688	43.4487	45.2829	43.894	41.7234	4
Abcc5	29.7447	29.5135	28.6616	22.41	17.1857	15.3606	16.3535	14.8087	16.492	20.5288	14.4875	15.8779	8.87013	9.10296	13.9334	1
Abcc9	12.7691	19.3217	20.7387	17.6932	12.0648	8.37984	11.1078	8.43254	9.93178	12.6167	8.52	7.32648	3.86485	2.5271	3.57217	1
Abcd1	10.6867	11.7302	10.8467	11.3376	10.533	10.8846	10.4286	9.08535	8.18866	8.94863	8.28492	6.69656	5.1624	2.55473	3.50717	3
Abcd3	25.6842	29.629	31.1325	31.769	40.8148	43.5235	46.4138	58.0894	66.912	54.1257	57.1567	75.5143	82.0934	88.5171	96.2871	4
Abce1	44.4815	39.2508	36.5846	39.1983	37.46	33.1265	30.968	20.0078	22.8417	22.3363	18.909	20.6369	18.0327	16.5762	17.6436	1
Abcf1	34.2175	30.7495	31.4565	28.8603	28.967	33.5384	24.1948	27.1973	26.2934	26.1382	28.5891	26.5835	23.7817	20.8527	19.7049	1
Abcf2	50.4782	45.3219	44.2588	39.3307	36.8366	31.8082	27.0383	26.3857	24.2391	22.407	21.2474	20.6975	23.0403	16.151	16.2731	1
Abcf3	22.9417	21.4984	20.471	20.3333	21.186	18.3525	18.3249	17.049	15.4291	13.69	14.0323	14.9915	12.2073	10.2911	12.0435	1
Abcg2	21.5379	17.7752	15.9763	18.1478	15.4268	12.0001	10.395	8.76275	8.68596	6.17112	6.13358	6.11157	2.93304	1.58718	2.11892	1
Abcg4	4.02213	3.79184	3.00845	2.8347	2.69328	1.71616	1.70318	1.55777	1.80259	1.99553	1.44944	0.985824	0.486449	0.229914	0.433052	1
Abhd10	17.3482	15.966	15.9188	13.9113	12.5718	9.96166	10.144	7.92598	8.83777	9.33897	8.75446	9.28662	8.767	7.8826	7.31608	1
Abhd11	26.9057	32.211	32.635	32.2304	34.0348	35.494	26.786	33.9802	27.3246	30.0957	26.7268	22.3627	18.6007	14.5242	16.9091	1
Abhd12	26.19	27.1258	27.1134	25.5112	34.1514	34.3376	36.7443	40.9615	37.1054	32.8463	34.3839	42.5791	49.4138	50.063	37.0887	4
Abhd14a	27.685	26.8538	26.7991	25.2057	20.7534	23.6782	17.0333	17.2453	17.4798	17.4021	16.6951	14.014	9.4197	8.27314	9.1813	1
Abhd14b	9.30275	10.5483	14.3428	15.3865	23.1828	26.5509	26.4787	37.2901	38.0878	40.3146	49.6015	56.3035	41.1149	37.5152	43.3018	4
Abhd17a	79.3537	82.2898	79.7499	72.5651	73.8931	79.1898	69.688	91.1688	81.0623	93.5371	96.9634	94.8867	124.517	131.058	103.05	4
Abhd17b	11.9038	10.739	9.42231	10.4664	9.57423	9.24566	9.45138	8.7193	8.31054	8.84386	8.1075	9.12342	7.04433	5.84963	6.10786	1
Abhd17c	25.0441	25.43	22.5826	24.2503	33.7259	33.6853	33.7239	29.0643	30.7405	31.1483	30.0264	37.5417	39.0325	42.7688	37.1241	4
Abhd2	6.77386	7.95273	8.39421	8.99392	10.2276	9.11734	17.8037	14.8996	28.1637	20.3215	24.7975	31.6849	26.4574	19.4675	28.8524	4
Abhd3	0.706531	0.366298	0.631446	0.448673	0.825605	0.363271	0.758322	1.0836	1.18631	1.86656	1.2298	2.92403	7.49364	7.93259	8.13398	4
Abhd4	20.5123	19.6266	19.9599	19.6119	22.0788	20.8254	22.7961	26.8095	23.2293	25.559	23.3071	24.9145	20.8405	17.0464	19.162	3
Abhd5	6.01329	7.68745	6.50975	8.44775	9.81433	12.2835	13.1203	15.8849	13.3082	13.1953	11.151	13.3315	14.7904	12.7399	10.49	4
Abhd6	7.04756	7.16973	5.69401	8.02422	11.6503	13.4936	13.6302	25.3816	32.4535	20.8615	26.728	16.2233	12.9434	10.719	10.3368	2
Abhd8	37.2823	38.069	32.9284	30.4453	24.7181	22.5713	19.8835	19.0331	18.8394	21.9035	20.7946	13.9482	10.8671	5.85948	5.70186	1
Abi2	8.01905	6.86591	5.99698	5.69146	4.08237	3.22519	3.48335	2.30826	2.53202	2.45801	1.95496	1.61074	1.08339	0.563007	0.908916	1
Abi3bp	8.48395	11.9777	14.8599	16.4143	18.6155	16.9433	23.116	16.4834	25.4982	34.6503	24.3924	15.4502	9.66899	4.41699	3.9977	2
Abl1	54.5603	51.9122	45.9569	41.3799	34.4453	28.9182	27.3746	25.2416	26.185	33.3534	22.9114	19.0863	12.0474	6.85052	10.4783	1
Abl2	5.98612	5.81409	5.6857	4.82515	4.31867	3.03353	3.01395	2.07925	2.40977	2.63198	1.91799	2.67971	2.09545	1.21775	1.905	1
Ablim2	0.185975	0.280271	0.501646	0.856283	0.900753	0.807356	1.03152	1.03613	1.79057	1.84279	1.7705	1.47202	1.31641	0.697963	0.851117	2
Abr	33.8176	33.9399	29.8346	28.5675	29.1394	25.0495	25.3432	22.125	22.6064	23.8592	19.4046	21.7329	15.5069	11.8316	15.2124	1
Abt1	5.30022	5.68773	5.50753	5.46024	4.60466	5.33656	4.24909	4.45752	3.13557	3.88519	3.65333	3.75238	4.0913	2.94088	2.34101	1
Abtb1	14.2501	14.9368	13.4412	11.7379	13.8133	12.7736	15.4541	21.7823	17.9612	20.3259	18.1538	21.2377	15.417	12.8005	14.1003	2
Abtb2	3.18161	3.91956	3.09801	2.56163	2.65328	1.93957	2.37035	2.29902	2.24693	2.85752	2.06427	2.20662	1.37647	0.578	0.868316	3
Acaa1a	50.0598	56.3207	61.702	57.8553	62.5088	78.3267	74.6761	97.4115	115.395	92.3593	113.856	117.655	118.493	101.217	96.5616	4
Acaa2	77.7629	101.244	120.776	162.047	221.62	244.196	268.539	403.688	330.182	279.98	319.963	259.11	165.193	146.468	107.107	2
Acaca	13.6938	13.1232	13.7992	12.7781	11.8002	10.3922	9.16812	5.43047	6.49127	5.90494	5.1	4.58424	4.74478	3.18507	3.30833	1
Acacb	0.726454	0.658528	0.538546	0.580338	0.977276	1.11847	1.583	2.11427	3.69777	4.68197	4.15148	7.74955	10.9007	12.0278	18.1186	4
Acad10	1.49286	1.41108	1.42928	1.41062	1.80764	1.64604	2.56875	3.65756	3.75249	3.89799	3.55849	4.76782	3.16716	2.82588	3.07827	2
Acad11	4.18569	4.56045	4.18865	5.11001	7.52751	8.67243	15.1641	16.3275	23.5902	17.1816	22.5732	19.8221	17.2068	17.135	19.3998	2
Acad12	1.30548	0.918441	1.22942	1.25524	1.24187	1.69639	2.42467	1.70633	2.9163	1.7564	2.67668	2.79684	1.59662	2.71881	3.06618	4
Acad8	22.6936	19.9442	25.8418	24.2715	24.5944	23.4177	29.8912	28.1659	27.7678	27.6695	33.1109	37.586	35.7902	31.8446	36.0835	4
Acadl	26.1184	33.1428	51.2774	46.3278	64.902	64.8194	79.7085	87.8412	106.755	91.2563	103.322	110.573	88.0906	84.8715	86.3795	2
Acadm	22.8678	26.333	27.7888	33.1565	40.699	40.2587	49.441	47.7732	49.0524	47.7961	46.597	62.0505	58.4111	56.8871	57.8383	4
Acads	25.6063	28.3655	29.8784	25.754	28.6824	32.3751	33.9792	37.905	43.1844	39.2721	53.0945	45.5419	42.2423	43.6463	39.8407	2
Acadsb	20.4225	20.4325	19.3391	19.9434	20.5592	19.1642	27.01	18.0745	19.7278	22.9851	19.3076	32.1815	40.8447	44.4137	57.2787	4
Acadvl	12.7168	13.2326	14.5416	15.9724	22.1631	27.9696	31.1251	42.8576	41.1953	38.806	45.5107	48.4875	44.9333	39.821	40.4016	4
Acap1	1.72611	3.46624	3.91562	3.39279	2.45412	1.13384	0.765187	0.890624	0.609756	0.552561	0.648702	0.669838	0.390471	0.248258	0.247395	1
Acap2	11.7174	10.3808	10.0582	10.2914	11.0676	9.8394	10.4682	8.99979	8.28883	11.1187	6.70785	8.54085	5.42366	3.74628	3.80636	3
Acap3	10.0731	11.5875	11.781	11.3561	11.6198	12.1721	8.67907	11.2963	9.26036	9.79374	7.66996	7.59876	5.22957	3.19937	3.79769	1
Acat1	34.6229	39.8806	41.8502	50.4962	51.7708	49.4663	66.3249	51.9577	70.0885	65.6607	79.565	87.0214	88.4481	76.0624	74.1735	4
Acat2	82.9322	66.227	62.9821	64.1856	62.4581	60.2884	47.7508	34.0377	31.594	25.1537	24.2712	18.9879	25.9888	15.1256	14.6234	1
Acat3	31.3792	30.0012	26.6289	25.268	18.9745	24.9868	16.7933	20.9597	15.1192	14.7988	13.1548	13.0684	12.5393	11.1941	9.16708	1
Acbd3	19.727	19.8747	20.4828	21.5771	22.3824	19.7264	23.1296	18.3554	20.8894	19.9702	17.554	19.3598	17.9789	11.7719	13.9507	1
Acbd4	1.64502	2.0857	3.15479	4.26961	4.56739	6.73977	5.91396	8.99772	7.59441	8.94011	8.24835	9.56163	11.3551	9.53766	9.41396	4
Acbd5	6.96567	7.4918	8.05766	8.56926	10.457	9.82913	15.4604	9.06786	12.6652	12.1457	12.8938	18.8229	15.3877	16.8336	21.1032	4
Acbd6	62.6257	57.6907	59.2039	61.034	51.6647	58.048	41.3296	46.5836	43.3675	40.3313	43.5628	38.7982	28.1355	23.6819	19.3516	1
Accs	7.0579	5.28391	5.45171	4.95746	2.88647	2.82412	3.43047	4.14966	3.43265	4.21625	2.83103	1.98511	0.838983	0.309371	1.08432	1
Acd	30.8757	29.4802	28.4003	26.4176	24.7265	25.289	17.6507	21.1813	18.1398	21.2545	17.1567	17.0225	12.8982	9.06761	10.9981	1
Ace	0.410347	0.338817	0.595395	0.920229	1.74269	3.03039	2.60563	4.33742	3.69381	6.71747	4.0388	6.10033	6.10986	4.4813	9.24155	4
Acer1	0.0218486	0.0392375	0	0	0.745053	3.08971	5.02219	11.9964	7.69028	6.82989	3.70883	8.47594	10.8349	12.1918	11.102	4
Acer2	11.4253	12.2016	14.1296	11.5628	14.9164	14.5061	8.40977	9.15026	7.49942	7.55485	8.29244	6.69869	7.45669	6.98654	7.63326	1
Ache	3.0874	4.53036	5.97326	7.07003	6.48194	6.68972	7.03938	7.82933	9.49847	10.3865	9.59692	9.09937	5.10537	2.51553	4.6246	2
Acin1	162.057	134.521	133.149	111.762	105.942	104.51	67.4768	75.5769	78.6817	89.3214	69.3183	67.3044	47.2224	32.6533	48.3864	1
Ackr3	24.705	22.6631	21.6934	22.9212	21.1801	18.5109	14.5338	16.7958	13.3928	16.0365	11.5738	13.8922	7.99983	5.11766	3.31965	1
Ackr4	0.051287	0.138098	0.476673	0.806257	1.38565	0.928291	1.84001	2.34571	2.52827	1.88993	1.88683	1.24025	1.59903	1.34431	1.0874	2
Acly	85.6492	84.6438	82.7647	79.0987	78.465	70.4126	56.6807	50.725	45.3555	51.214	42.2808	39.4906	44.2446	29.4558	36.8588	1
Acnat1	0.118537	0.544122	0.853691	1.02537	2.08021	2.60089	4.43644	3.7127	4.93869	4.45116	5.21198	7.74619	4.95268	2.4203	4.51895	4
Acnat2	0.059721	0.101419	0.413705	0.106949	0.289993	1.01283	2.73274	1.05761	3.63079	1.86692	4.337	0.530184	0.163537	0.0437097	0.193359	3
Aco1	31.5999	31.1019	31.4503	30.7582	31.6306	28.3635	30.8406	22.9097	25.8061	25.0457	27.765	25.0249	25.1614	18.7729	20.5529	1
Aco2	84.2696	86.6901	90.8821	92.8456	104.156	113.003	137.895	121.836	144.744	142.2	157.68	171.949	212.203	217.143	235.053	4
Acot1	19.7413	21.017	21.3062	18.387	22.8202	27.3401	25.0832	77.316	69.9022	80.9956	68.8798	33.4049	12.281	5.88534	1.56108	2
Acot11	1.34698	1.55714	1.85724	2.78043	3.32593	3.07098	4.53444	2.82917	4.46875	4.74049	4.80611	6.9709	6.11403	6.82367	9.85691	4
Acot13	31.2119	33.5411	27.6007	36.7434	39.3174	47.73	58.0652	48.2771	53.969	43.8427	58.0221	69.8107	83.5318	97.872	78.4668	4
Acot2	7.42875	7.97009	6.61531	7.27066	6.1489	5.1442	6.74031	11.3727	14.9014	16.9857	15.9073	13.7849	4.28726	3.01429	3.8267	3
Acot6	1.60992	1.60767	0.997887	1.4346	1.90237	1.34205	1.49851	1.48533	1.48915	1.16161	1.25134	1.19914	0.507063	0.339291	0.679524	1
Acot8	11.786	11.9174	12.443	12.0561	14.4428	21.2278	20.1312	23.4554	25.9921	21.3123	27.4426	21.6913	21.6206	21.5071	21.2912	2
Acox1	15.9601	15.576	16.9868	18.7571	29.155	29.4726	47.4898	92.5501	198.315	130.666	176.469	157.342	123.287	106.678	116.817	2
Acox2	0.0433129	0.0715445	0.0503326	0.0625051	0	0.171507	0.321605	2.70609	2.06075	3.62031	3.25121	5.00207	5.84089	3.77016	2.07392	4
Acp1	33.6914	32.2753	28.4528	31.9907	29.0368	28.4101	27.0965	21.6949	24.6096	20.9501	19.6814	21.0337	20.5935	19.1876	18.5923	1
Acp2	14.8618	17.3432	12.6236	13.1469	12.2691	9.34146	11.5033	10.4025	11.6704	11.051	9.70983	11.6033	7.54358	5.36695	7.21887	3
Acp5	4.25606	5.75904	5.31966	8.05819	17.6429	24.1073	29.5166	23.6606	26.0613	23.8249	38.7117	34.1876	53.1561	50.3697	39.2464	4
Acp6	14.0363	13.6615	17.5549	19.311	20.0471	17.3294	13.5508	16.2971	15.0612	17.0882	13.6709	14.2769	10.576	7.88202	8.88624	3
Acpp	0.0223832	0.22136	0.286323	0.439736	0.876071	1.6572	2.5131	4.57599	2.42441	2.82528	1.26888	1.69649	1.39413	0.496301	0.608732	2
Acrbp	13.4662	12.9311	10.3096	8.27946	5.30467	7.77355	4.61248	4.67438	4.28577	5.9925	5.36591	5.8545	2.5758	1.64015	6.2209	1
Acsbg1	0.207182	0.270691	0.393838	0.960207	8.43637	14.3971	10.5485	38.293	21.8034	32.3512	15.1137	13.3312	5.1379	2.0871	0.617188	2
Acsf3	10.1434	11.0699	9.28521	10.3383	12.1657	12.5943	12.4601	13.3409	12.4725	12.5476	15.4177	14.2746	14.8085	15.6671	18.0531	4
Acsl1	7.55796	6.98646	6.95638	7.412	14.7547	20.0936	22.852	31.317	29.6588	31.9654	22.7083	30.1737	24.8817	20.7269	32.7907	2
Acsm1	0	0	0	0	0.118152	0.0922655	1.22403	2.83341	2.71418	1.96235	2.10631	1.46364	0.504044	0.139169	0.338526	2
Acss1	6.78694	8.99638	11.8193	16.8462	24.3121	25.7178	35.9357	27.1143	35.5306	25.1573	33.7482	35.5505	35.2495	34.5679	39.0262	4
Acss2	5.74689	5.03075	4.80693	6.53343	9.34443	10.4588	10.5483	8.64222	9.61976	7.73023	9.92516	13.3064	17.4218	12.9802	15.9147	4
Acss3	1.24238	0.978581	1.06184	0.743961	0.612874	0.229602	0.161368	0.107872	0.0999897	0.212894	0.149247	0.200209	0.0282377	0.0217928	0.114388	1
Actb	1549.73	1517.48	1469.65	1323.18	1303.8	1471.51	1251.6	1164.75	1194.95	1477.03	1171.36	1024.57	1182.42	946.246	712.222	1
Actg1	1441.4	1483.62	1474.03	1497.14	1580.46	1511.46	1297.41	1220.78	1129.27	1150.9	1207.32	1142.79	1595.15	1431.9	1197.23	1
Actl6a	70.4839	66.2209	58.3099	52.3061	43.9546	42.0202	31.907	23.8389	26.7393	27.5082	26.3931	23.2671	21.7811	15.2242	17.3622	1
Actl6b	1.64776	1.83193	2.71902	3.25333	2.53647	1.30633	1.9544	1.56858	1.41768	1.73904	1.16565	1.2362	0.44642	0.436245	0.457132	1
Actn1	109.724	108.499	107.981	107.28	96.6014	90.3223	97.5596	71.7921	85.6565	128.645	84.5609	59.7773	60.1558	32.6425	32.3789	3
Actn2	0.553238	0.359146	0.203897	0.36873	0.573513	0.541667	1.38708	1.82027	0.743858	2.35417	0.983752	2.43898	1.49781	0.458109	0.709562	2
Actn3	0.811336	0.923214	0.984949	1.31967	1.45906	1.8754	2.34519	1.82342	1.45767	1.11062	1.16782	1.65532	0.402092	0.155076	0.179384	3
Actr10	19.4681	19.5751	19.5496	21.3804	21.1594	18.0342	18.8405	15.0229	14.6615	14.6519	14.0166	14.0359	13.7597	10.7071	10.1568	1
Actr1a	61.6473	71.1795	68.189	69.9905	78.4089	79.2297	68.3983	72.4051	62.5783	61.6484	55.4964	58.069	55.4203	44.122	41.1921	3
Actr1b	69.7901	69.8072	68.4702	65.57	65.4304	59.6682	59.9059	54.9024	58.2286	61.1425	56.7562	58.2016	55.1358	46.2951	57.813	1
Actr5	11.0564	9.93706	10.1307	7.47429	6.92053	7.19472	4.64793	6.3141	5.0102	6.31908	4.72938	4.83792	4.60359	2.80309	3.91305	1
Actr6	8.79796	7.704	7.80251	7.38988	6.9316	6.598	5.94003	3.61133	3.94561	4.0637	3.63055	4.00859	2.59864	2.13968	3.09879	1
Actr8	22.1364	19.5282	20.1568	19.5568	18.1323	14.705	15.7477	13.4016	14.0465	13.5973	12.2908	12.9218	11.6655	9.17048	9.96465	1
Acvr1	13.6197	15.4412	16.7992	15.9463	15.1936	13.4348	12.1751	10.5123	10.7283	13.958	10.7546	10.8679	6.39438	5.02407	5.84267	3
Acvr1c	0.113276	0.103126	0.17698	0.193544	0.247186	0.355757	0.634024	0.486305	0.709266	0.620686	0.652849	1.09113	0.68874	0.448718	1.17703	4
Acvr2b	12.6191	9.51422	8.39311	5.76493	4.23356	3.56673	2.79703	2.07066	2.15047	1.82847	1.81038	1.97942	1.02183	0.743899	1.76047	1
Acvrl1	9.39537	11.8918	14.9188	20.0754	20.5495	20.6233	15.8795	15.4289	14.0012	16.4917	11.629	11.1031	8.17244	4.49478	5.35095	3
Acy3	4.13292	4.82634	4.63155	4.44747	5.32613	3.90706	4.7331	7.67684	7.39458	7.22539	7.76718	9.09939	8.60681	6.94881	6.28928	2
Acyp1	26.1968	27.2336	21.5536	30.9909	25.0394	27.4878	24.1922	21.4203	16.4608	22.1349	18.4179	24.7477	18.7233	17.2838	15.5415	1
Adal	9.31774	7.9741	7.9449	8.14591	6.35342	6.5507	6.57469	4.42666	5.16882	5.2612	5.04168	4.31157	3.43564	2.99096	2.68747	1
Adam12	9.89713	7.96222	6.38249	4.55492	2.56513	1.18814	1.50898	1.23731	1.82977	1.46506	1.14593	0.573054	0.468509	0.104331	0.123015	1
Adam17	15.9839	16.1018	16.2833	16.1966	16.6158	14.5438	14.5707	11.7424	12.5168	11.7339	11.1011	11.4359	9.49141	7.97109	9.37319	1
Adam19	24.3487	25.2	22.8322	20.9927	18.0794	14.3346	13.8298	10.4626	10.5475	15.3715	11.0097	10.6162	6.20683	2.27399	3.03444	1
Adam1a	2.56675	2.05826	2.45883	1.84389	1.76422	1.6161	1.25628	1.01483	1.45083	1.99778	0.992885	1.1143	0.484894	0.158226	0.832198	1
Adam22	4.27678	3.57617	3.13128	2.31782	1.67406	1.0271	1.55525	1.1716	1.31144	1.2892	1.06896	0.985933	0.587754	0.288907	0.56706	1
Adam23	1.93322	2.43511	2.31783	2.2793	1.93428	1.47317	2.35172	2.52187	2.08471	2.24743	1.72334	2.11164	0.753172	0.470623	0.520286	3
Adam8	2.79349	1.97469	2.14335	1.46744	1.72574	1.58688	1.67865	1.2998	1.06877	1.28974	0.761929	1.43261	0.866865	0.484612	0.507554	1
Adam9	10.8536	11.4188	11.2704	12.4439	14.403	13.0377	16.6864	12.7658	17.369	17.2032	16.9797	19.5235	20.6021	19.8725	23.005	4
Adamts1	12.5387	10.6856	10.7158	10.3702	11.0612	8.7656	9.81748	6.99639	6.98823	6.78006	4.75926	4.61497	5.21835	1.32929	1.89197	1
Adamts10	33.6892	30.5353	28.0072	24.4676	22.7123	20.548	16.2835	17.8121	15.759	26.6695	18.1687	13.4169	6.52303	1.98742	4.25436	1
Adamts12	2.47899	2.61698	3.09966	3.43454	2.63397	1.88043	3.3649	1.79087	2.95729	2.34907	1.4719	1.22974	0.760498	0.214681	0.22083	3
Adamts14	0.883378	1.0359	1.25633	1.76005	2.22361	2.66379	2.41026	2.68701	2.87567	2.89601	1.65366	2.10934	0.946334	0.370202	0.34736	3
Adamts17	3.86767	4.51721	3.96783	4.47255	3.78055	2.03763	2.53992	2.56493	2.81234	3.56004	2.78997	1.87442	0.998084	0.155285	0.223192	3
Adamts19	7.16985	8.13647	8.1541	7.13561	6.37859	3.98596	5.35502	3.635	5.6011	5.01248	3.39244	1.73299	0.896384	0.222263	0.28549	3
Adamts2	5.69625	9.04308	11.2024	14.2647	13.8157	11.9857	15.1164	15.9609	15.439	16.0999	14.616	11.4244	10.1834	3.49969	2.36123	3
Adamts20	2.30281	2.54803	2.0469	1.78703	1.07394	0.650407	0.465908	0.270407	0.336417	0.536715	0.388075	0.32698	0.150556	0.0208869	0.0511079	1
Adamts3	1.9366	2.1914	1.95626	2.14211	1.22147	0.992964	0.897894	0.705692	0.952222	0.724909	0.6616	0.560194	0.252571	0.0945544	0.154326	1
Adamts4	1.87236	2.20637	2.95891	3.14304	4.01352	2.99309	3.23495	1.56585	2.63924	3.17213	2.57302	3.081	1.42378	0.465426	0.74115	3
Adamts5	0.783633	1.20384	1.7319	1.86527	2.12575	1.90465	3.05557	2.53199	3.04313	2.85986	1.68694	1.42266	1.27287	0.441209	0.328434	3
Adamts6	5.60998	4.28224	4.23515	4.17538	2.6271	2.25434	2.75639	2.32421	1.96302	2.8596	1.62061	1.21789	0.441308	0.293372	0.469132	1
Adamts7	15.3431	15.5211	13.1748	11.5127	9.58172	7.45385	5.64956	3.71176	5.40902	6.13597	5.48958	3.13794	1.66007	0.48383	0.627636	1
Adamts9	10.2418	9.68283	9.73819	9.06208	8.89945	7.91879	7.30565	4.60383	5.64119	6.29611	4.38904	3.53949	2.39846	0.745566	0.847154	1
Adamtsl1	5.00015	5.2843	4.44205	4.12389	3.85552	3.66333	3.71708	2.73381	2.79905	3.90178	2.04902	1.89162	0.985641	0.662739	0.560745	3
Adamtsl3	0.160274	0.39886	0.305358	0.650458	1.11586	1.17617	2.3231	1.99707	2.55513	2.814	1.99557	2.14587	1.02015	0.81624	0.598701	2
Adamtsl4	2.46164	1.33467	1.7908	2.97298	10.4062	10.9949	12.7444	12.8341	13.7027	16.2778	10.403	8.92379	7.07004	3.30913	4.04515	2
Adap1	2.39285	4.37626	4.99533	7.42265	12.6931	12.5835	14.5371	14.3023	18.3423	20.6097	21.2254	17.3854	17.1449	13.6964	11.2978	2
Adarb1	3.35609	3.11611	3.52483	3.98159	4.11966	5.28822	4.90822	6.42958	5.26124	7.83778	4.80336	3.56238	2.68432	1.62307	1.56329	3
Adat1	6.11249	5.20931	5.04657	3.8516	4.22404	2.92	2.25804	2.38389	2.43356	2.20326	1.80374	2.15569	1.21099	0.685135	1.18807	1
Adat2	5.47183	7.99864	6.93385	5.86823	6.07704	4.85413	5.52026	4.18634	4.27948	3.85455	4.29485	3.77254	2.78785	2.21215	2.56771	1
Adat3	7.05996	6.32513	6.80435	5.95589	6.1842	6.46573	4.02675	3.94477	3.50038	5.50346	4.45219	3.38107	1.78874	1.66532	2.59407	1
Adc	6.97445	6.25809	5.14453	5.50441	3.87111	4.3456	3.1988	4.43979	4.55391	4.40032	3.51914	3.81471	2.12493	1.015	1.40717	3
Adck2	8.67753	9.11577	8.46813	8.90318	8.91903	8.77004	7.16961	7.92688	7.65206	8.35316	7.5681	8.10945	5.21433	4.24339	4.77448	1
Adck3	2.61403	3.64404	3.32374	3.61057	4.98623	6.24548	8.41621	11.3959	11.8496	11.4631	13.2334	24.385	16.3209	16.8195	23.3591	4
Adck5	15.1047	13.7001	13.3273	12.0271	13.0812	14.9205	13.6065	16.9152	17.4765	17.0133	16.7593	14.7234	8.36175	7.83035	9.76282	3
Adcy1	3.06487	3.74678	4.08188	4.33153	3.00593	2.382	3.07935	2.08782	2.94434	2.82956	1.92659	0.925905	0.827731	0.373223	0.494015	1
Adcy3	7.96869	7.53915	7.15307	6.72771	5.29164	4.74007	4.53098	3.84736	3.80171	5.17679	3.23128	2.54927	1.46255	0.640976	0.808633	1
Adcy5	7.16041	12.0707	11.5764	12.9226	11.2875	9.79907	12.0917	9.89352	12.3904	16.5836	11.4374	9.53727	7.35124	4.08928	4.81801	3
Adcy7	1.47281	1.95461	1.5576	2.11456	3.72108	3.70261	4.13733	5.42673	4.8204	6.28199	4.74204	5.07669	4.0412	1.56983	1.82052	2
Adcy9	1.24914	1.28411	1.70039	1.51632	1.63181	1.31684	2.20133	1.81443	1.9693	2.78176	2.18982	2.86008	1.75577	1.43012	2.29295	2
Add1	79.8608	87.192	88.5277	88.4033	77.7417	75.3744	69.0638	63.3768	61.0953	63.1398	53.098	49.1869	39.7768	26.9555	29.4395	1
Add2	3.9144	3.40803	3.44749	3.13799	1.96577	1.21462	1.25577	1.34113	1.07605	1.1462	0.694417	0.611903	0.434579	0.179381	0.237704	1
Adh1	1.23942	2.93366	5.29065	11.2898	18.1973	28.6467	45.7848	81.7859	61.0132	50.5796	60.3969	107.912	89.6013	66.9168	52.2227	4
Adh5	106.031	95.8579	91.107	96.9963	88.9951	76.2887	70.52	61.5004	59.0707	54.9954	61.8047	66.3029	58.5595	45.0351	42.5067	1
Adh6a	0	0	0.102063	0.0926883	0.188309	2.3466	7.64136	15.6351	7.97708	7.50073	3.66405	13.3633	9.18051	1.50925	0.0788761	2
Adh7	0.130335	0.327545	0.211989	0.655766	1.63114	0.796802	2.6598	15.9482	14.069	7.90977	11.5698	41.4118	109.679	72.5234	59.6358	4
Adhfe1	0.402524	0.284466	0.566117	0.690549	0.571953	0.162225	0.515038	0.64034	0.763557	0.990484	1.33027	2.83173	6.67445	6.67897	9.53413	4
Adi1	22.1586	22.7559	23.7062	23.0314	20.6739	21.9995	22.8511	22.2279	25.7126	26.2755	31.3303	31.8579	32.6263	38.7237	44.126	4
Adipor2	22.4379	21.3474	23.9702	25.0502	35.9056	40.3809	52.7099	58.4921	71.2025	52.2433	62.7162	61.2321	74.0092	80.0694	81.5799	4
Adm	0.466377	1.29132	0.590456	1.16114	1.27043	2.11742	1.56849	3.01533	2.80045	4.66331	4.90432	7.36232	10.6427	6.62159	7.76056	4
Adnp	62.6469	54.1853	49.4429	49.205	37.5825	30.6244	28.4417	25.5052	25.409	27.2016	21.8484	21.1088	14.0732	9.60424	15.2006	1
Adnp2	10.862	9.3883	10.2899	8.57765	8.35906	5.75198	5.92061	4.80062	5.38794	5.42965	5.08545	4.64071	3.19516	3.00554	3.63265	1
Ado	18.5996	15.9085	14.4887	13.4271	11.1092	11.1482	9.71242	8.91439	9.37572	9.22653	9.74564	9.89127	8.40605	6.33513	6.64172	1
Adora2a	3.15794	2.72138	2.57983	2.26706	1.82879	2.42906	1.45761	1.60103	1.62137	2.23205	2.15978	0.936575	0.787436	0.286677	0.571124	1
Adpgk	18.0223	16.4957	16.2631	15.8467	15.5332	14.0854	11.4321	12.0449	12.6558	12.2293	10.1285	12.2577	7.61792	7.32201	12.4255	1
Adprh	78.0636	79.828	68.0272	64.7092	49.712	47.5324	41.9286	37.0602	37.4366	38.0847	33.8922	26.8463	25.9392	18.5525	18.2018	1
Adprhl2	48.8164	43.7034	43.2079	39.9417	36.7712	33.4806	26.284	29.8345	27.446	32.7105	29.8781	23.4056	17.6281	16.5681	14.8465	1
Adprm	14.4415	13.2201	13.9988	12.8403	10.8924	8.8714	9.83749	10.7259	10.5897	8.59461	7.40896	10.9595	6.42371	5.30912	5.98201	3
Adrb1	0.403553	0.896442	1.06134	1.26712	1.17682	1.20132	0.762104	0.384241	0.607289	0.832443	1.08375	0.985422	0.260388	0.219156	0.287859	3
Adrb2	0.542675	0.402461	0.246734	0.395399	0.503049	0.667508	0.820126	0.953854	0.790928	1.05671	0.925982	1.18778	0.998876	0.567932	0.319527	2
Adrbk2	5.12079	5.40034	5.70055	4.81691	5.90127	4.95178	4.54321	4.10949	5.93321	6.52753	5.12532	6.02669	1.89104	0.741017	2.5166	3
Adsl	45.176	41.6697	41.2654	41.5477	41.5672	36.6874	33.7234	25.5025	21.0104	26.8508	22.1494	22.7797	20.8057	16.4752	17.0224	1
Adss	39.0319	36.6005	33.6573	39.7081	40.9366	34.1799	32.6992	25.1003	23.9707	27.5368	22.5769	25.3877	24.3483	21.6124	25.0357	1
Adssl1	2.16955	1.89046	2.73564	1.95207	1.27949	0.87787	1.70272	3.26146	3.97235	3.20869	3.37425	6.14815	8.10471	7.56154	12.0587	4
Adtrp	0.0840711	0.039034	0.222493	0.340453	4.34876	8.63301	14.7546	15.4171	14.0497	23.378	7.40814	9.8549	15.465	7.71453	3.86679	2
Aebp1	14.4445	18.226	19.4664	23.1506	21.2824	18.023	20.4278	22.7221	29.209	32.4514	28.1747	15.9567	9.97793	8.30312	5.50729	3
Aebp2	26.701	25.7026	27.4211	26.1095	29.1599	26.2828	26.0119	17.6919	15.7846	20.4437	15.1419	14.5271	9.62377	5.34247	10.5	1
Aen	15.1063	17.1044	15.3555	14.5231	16.5489	18.1798	12.0829	13.2398	10.0395	11.7228	9.88701	10.6181	9.27119	6.75069	6.6577	1
Aes	260.678	279.326	283.052	267.284	273.63	323.921	283.06	300.357	307.248	321.134	338.546	307.335	407.908	471.868	406.786	4
AF251705	0.715239	1.1295	0.816246	1.03287	0.736877	1.31111	1.22092	3.14912	1.90325	1.96043	2.15959	3.10469	2.34106	1.25025	2.13557	4
Afap1	9.55541	10.0703	9.71068	8.75472	7.95385	6.54205	7.08029	5.58458	6.07248	10.0039	5.55054	4.93695	2.9417	1.35793	1.66112	3
Afap1l1	11.9753	12.7786	15.3928	12.5578	13.7429	11.0479	10.27	8.61436	9.74289	10.1663	8.66405	7.67383	4.20123	2.98078	4.56871	3
Afap1l2	10.0689	14.9015	14.9248	13.5414	11.4752	7.17318	7.95683	9.26349	8.29254	10.8375	6.51406	5.90236	2.61619	1.57278	1.19083	1
Aff1	2.37535	2.62413	2.78434	3.07848	3.67266	3.29837	4.2806	3.70636	4.66969	5.84161	4.80555	7.36862	6.64046	5.22865	6.8599	4
Aff2	4.15339	2.92693	2.3385	1.70161	0.965745	0.659709	0.579704	0.616682	0.447732	0.460113	0.240522	0.206479	0.122938	0.0154225	0.054616	1
Aff3	9.00666	8.98949	7.54223	7.11555	5.04428	3.89837	2.89811	2.40687	2.81602	1.91008	2.0019	1.58052	0.65211	0.318589	0.462779	1
Aff4	16.0362	15.2615	16.6298	17.7159	15.5606	10.9923	15.1591	11.4861	12.9289	12.8795	12.2771	13.7785	11.4218	8.69583	10.6425	3
Afg3l1	19.6233	18.8227	20.3051	19.1324	17.5059	16.5608	14.2956	14.0322	14.7038	14.4097	13.661	14.6392	15.3156	14.8237	14.9848	1
Afg3l2	27.131	28.2079	26.6975	27.5811	29.5975	29.3016	26.855	24.2915	24.0634	26.9033	26.777	27.1524	23.0291	20.9652	25.7737	1
Afm	2.01861	2.36705	3.18915	2.90647	2.71802	3.74827	4.79822	3.8354	3.55578	2.73681	3.48521	2.44398	1.70824	1.57285	1.28646	3
Agap1	7.99499	7.37226	7.38156	6.77459	6.45842	5.72831	5.968	5.53636	5.50557	6.95341	5.46509	5.25997	4.46763	3.1713	3.34842	3
Agap2	3.50669	3.5956	3.47464	3.74381	2.36629	2.04505	2.16893	2.29103	2.3409	3.96689	2.3279	2.27946	1.03607	0.572029	0.696245	3
Agap3	41.1252	43.4345	44.6051	40.2678	41.7204	40.6895	30.6845	42.8581	31.3531	39.9526	29.8343	28.6398	22.9874	16.6897	15.9998	1
Agbl5	21.5925	20.3087	18.6078	15.6195	12.2739	10.0929	7.88236	8.97271	9.10919	10.1092	8.06936	7.70631	3.79662	2.62408	5.29526	1
Ager	0.715463	0.930703	1.02544	0.691418	0.619803	1.00204	0.577899	0.858993	0.973417	1.04796	0.498235	0.327205	0.114911	0.0689901	0.1304	3
Agfg1	20.6714	21.3357	20.5599	20.5488	21.3187	18.5788	21.8512	14.8663	17.7518	14.9084	13.7987	14.5752	10.4303	7.79936	8.0056	1
Agfg2	12.0616	12.7256	12.9172	14.2946	11.3143	11.4411	9.02082	6.51571	6.24724	7.50887	7.19511	6.62381	6.23411	4.6027	7.25856	1
Aggf1	24.4653	22.2821	21.4361	18.8884	17.9765	16.4085	15.3752	14.6342	15.0937	13.9648	15.5065	17.9865	13.2131	10.9931	12.9118	1
Agk	14.5459	15.0054	13.4696	15.1677	11.2484	10.8283	10.4753	8.65264	9.7074	9.37464	8.47607	9.2734	6.15626	4.95638	5.72893	1
Agl	7.43478	7.24984	7.376	7.18564	7.02979	7.13895	9.04096	7.59845	6.45857	7.38536	4.86682	4.84896	4.16134	2.52268	3.60491	3
Agmo	0.25019	0.0449137	0.319742	0.393234	0.355716	0.481418	1.99172	1.66243	4.63737	3.46837	6.25911	7.63074	6.07496	4.85063	4.95583	4
Ago1	18.8138	19.4334	19.2794	16.4507	14.6313	13.2909	11.8638	9.73991	9.7435	11.3932	8.82138	8.72046	5.82995	3.9611	5.60297	1
Ago2	9.41291	8.82897	9.32123	7.75324	6.91985	4.4288	5.11092	2.7893	3.39572	3.00039	2.61095	2.54762	2.54245	1.40942	2.19353	1
Ago3	2.01371	2.13118	1.83306	1.92739	1.94925	1.74853	1.59095	1.40768	1.35432	1.78063	1.14023	1.44653	1.1763	0.746328	1.40446	1
Ago4	1.37445	1.89969	1.96797	1.64355	1.53121	1.6588	2.01602	2.31713	2.35791	2.84482	2.08778	2.28726	1.22497	0.975255	1.74801	3
Agpat1	10.1197	10.5845	10.6497	9.42252	10.3718	12.0543	9.68377	8.60073	8.7798	9.40641	9.29088	9.68868	13.3538	12.6952	12.0683	4
Agpat2	13.7687	15.9066	20.433	18.807	29.5603	30.815	39.3	41.8441	48.1511	37.4029	48.7957	46.6266	70.8768	74.6415	55.0094	4
Agpat4	17.7694	17.7452	19.4799	18.2862	17.3603	17.3633	12.5266	14.7025	16.697	14.6249	14.5174	15.6022	30.5182	41.3719	31.5152	4
Agpat5	13.6996	12.6832	12.0887	13.1687	12.2643	12.3759	10.5589	8.82894	8.17249	7.52757	6.31376	7.69919	6.79301	5.60331	5.33429	1
Agpat6	36.5894	34.2502	33.3102	29.1508	30.726	30.5357	22.3183	24.0336	23.2389	19.7832	17.7788	18.578	18.9006	14.6218	13.5574	1
Agpat9	0.705852	0.943002	0.988718	0.927324	0.847969	1.10501	1.66415	3.44884	2.89082	3.00677	2.80639	1.92967	2.48231	1.86803	2.09532	2
Agr2	31.9887	51.1607	82.7522	98.6414	229.378	302.839	808.475	633.618	754.928	553.254	865.654	799.07	987.093	997.913	875.315	4
Agrn	79.695	79.7008	76.5704	65.1747	57.9915	45.7321	35.3308	33.7371	28.4197	39.6015	22.2056	16.1986	9.01757	6.76144	13.5169	1
Agt	0.180285	0.808653	0.767767	2.20726	7.6122	13.7512	20.1796	27.6297	31.4308	37.3587	35.7494	34.6663	18.8938	9.13838	11.4506	2
Agtpbp1	6.8956	7.1743	8.28835	7.58454	6.05399	6.2476	7.46331	4.70074	5.81122	5.71504	4.29066	4.63329	4.0758	3.53799	4.54834	1
Agtr1a	2.0843	2.52301	1.93201	2.42457	2.16359	1.51056	2.44209	2.84034	3.00165	3.08611	2.35171	1.68179	1.25239	0.603983	1.16295	3
Agtrap	4.52888	5.39169	5.40941	5.31982	6.46716	8.68821	11.2556	10.2798	12.1931	12.405	14.1939	12.2616	11.2186	12.0272	14.6949	4
Ahctf1	13.3861	11.7548	11.4947	11.7846	9.8694	7.57955	7.19243	5.6834	5.89541	5.78756	4.79619	5.52702	3.66233	2.53038	3.2072	1
Ahcy	99.0816	93.4724	88.5056	81.5556	68.252	58.5014	46.4621	41.6457	41.8666	34.6684	38.3078	32.852	30.2807	23.0578	24.3817	1
Ahcyl1	48.7394	48.4596	45.9252	49.7475	48.0207	42.3581	41.4898	31.4541	37.7015	38.3314	35.9154	41.5938	32.985	26.0658	33.1525	1
Ahcyl2	8.2658	9.28825	9.99606	11.7621	16.5344	17.1448	35.2231	20.803	27.5524	17.6218	20.5622	27.6567	33.1392	39.9705	57.2344	4
Ahdc1	13.0819	12.9084	12.5921	10.0101	10.2188	7.83894	8.40874	7.4409	7.3061	10.6304	7.98792	7.05415	4.87994	3.7235	5.90449	1
Ahi1	6.17171	6.55864	6.93234	7.09608	5.40413	4.80464	5.04083	5.01486	5.07989	5.00027	3.59793	3.73278	3.12287	1.30954	1.44898	3
Ahnak2	0.403119	0.696763	1.09927	1.23272	1.15007	1.03564	1.1413	2.34667	1.77643	2.96053	1.88086	2.22639	1.11759	0.925459	0.738182	2
Ahr	3.13609	4.78705	5.98586	7.9827	8.6964	6.87726	8.58954	6.10644	7.022	7.54464	5.9717	7.10356	3.01766	2.21736	3.12376	3
Ahsa1	131.616	125.359	130.494	116.337	108.906	119.717	90.9011	76.1521	77.649	72.2117	76.2202	69.8823	72.4094	69.9305	59.5813	1
Ahsa2	35.9646	29.7821	30.5226	24.7636	23.2926	24.2672	18.912	14.6665	15.7807	17.0619	14.5644	15.8027	13.0372	12.3092	12.0681	1
AI118078	1.05436	1.49021	1.93079	1.98152	1.44358	0.798385	0.47427	0.779598	0.63946	0.920691	0.471321	0.974141	0.344935	0.151827	0.332954	1
AI314180	16.0348	15.7316	15.606	15.1064	14.803	14.2912	15.8969	11.9847	13.3321	11.6966	10.9919	14.2673	10.6656	10.5073	11.4839	1
AI429214	1.53542	2.05409	1.2647	1.05399	1.15174	1.01162	1.25202	1.03895	1.04589	0.859374	1.17754	0.799044	0.341877	0.407813	0.251681	1
AI463229	0	0	0	0	0	0.085467	0.0844842	0.240173	0.33077	0.482225	0.332644	0.556822	0.796424	0.776103	1.2492	4
AI464131	1.74065	2.74111	3.13433	3.83554	4.73943	4.8881	6.0863	5.96413	5.43835	7.87728	6.24299	6.84472	4.22298	2.71516	4.11013	2
AI597468	17.0873	17.0151	17.27	14.8781	12.3856	9.74384	9.641	7.19424	10.5066	8.61655	7.36952	7.22648	6.36597	3.77429	4.52171	1
AI597479	11.8023	10.3402	10.8114	9.25051	9.6437	7.93197	7.30643	6.15053	5.11021	5.77818	5.45062	5.67261	4.03116	3.52922	3.64704	1
AI661453	4.94706	7.00677	8.28943	10.1343	20.1364	24.404	21.357	29.7016	20.0878	19.2961	18.9018	25.7257	30.856	30.7728	27.1937	4
AI837181	44.3214	44.1486	41.8878	40.7405	37.1552	35.5964	32.0664	48.8259	39.6224	42.4107	36.788	36.2385	26.3203	22.4528	19.0042	3
AI839979	0.886188	0.653022	1.02783	0.826065	0.74531	0.711124	0.642764	0.497432	0.616662	0.63134	0.51078	0.874144	0.173427	0.268146	0.279746	3
AI846148	32.6758	27.2173	27.3717	20.775	17.4688	15.2949	12.2482	11.6372	10.6168	12.2801	10.0297	9.6895	7.19355	5.63226	6.20183	1
Aida	21.6054	21.6027	21.1783	22.9582	18.0543	15.5701	15.4221	11.3872	12.4519	12.3934	10.1662	7.81394	7.4794	6.02348	4.96001	1
Aifm1	29.822	29.0659	26.5957	27.9095	24.9484	28.0743	29.2469	22.0245	26.7036	23.0371	28.3334	31.5607	36.8309	34.1861	37.4017	4
Aifm2	9.59404	8.9284	10.1457	10.1122	8.33335	5.94218	6.0935	6.37086	6.55084	6.87378	5.27569	4.70187	3.5488	2.49104	3.21449	1
Aig1	9.83556	11.271	13.577	13.9297	14.6217	11.7242	17.1107	18.1214	16.9761	19.322	22.7281	28.6107	26.1658	28.327	29.2262	4
Aimp1	87.0538	84.4384	86.7926	92.8719	88.035	88.0184	81.1713	74.7027	61.1496	59.3756	68.6733	64.8885	60.103	42.4657	38.7926	1
Aimp2	54.6743	49.2166	49.938	51.4806	48.0895	54.5311	39.5886	40.2406	35.0888	35.1819	33.6817	32.7684	29.8898	20.6809	17.7793	1
Aip	28.4376	28.9313	28.0964	25.8111	23.8776	26.559	23.1859	20.7739	19.5907	23.4841	19.0666	17.5538	18.8959	16.1841	15.0112	1
Airn	15.2247	19.0844	36.7625	27.1872	20.2798	13.3899	11.0608	15.7205	15.9625	12.9855	7.91872	6.47689	1.26481	0.772214	3.2022	1
Ajuba	28.5097	28.7963	28.8764	28.8421	24.5836	23.9518	19.0705	29.9121	14.7625	20.9857	13.039	9.10863	6.75906	2.92648	2.51153	1
AK010878	14.1521	11.5522	10.3256	11.5332	10.0277	8.77446	8.60018	5.88297	6.57935	5.98186	6.91724	7.58938	6.49843	6.00233	6.13695	1
Ak1	8.471	8.21661	7.47665	8.25655	7.14408	10.0359	12.4771	13.4476	13.6003	18.4918	15.7625	23.4211	30.1479	25.3246	31.6931	4
AK129341	2.20409	1.93313	1.45819	1.77994	1.11442	0.833298	0.997425	0.717612	0.583437	0.705027	0.600339	0.992414	0.706323	0.660432	0.935954	1
Ak2	66.055	57.0435	54.842	57.807	60.6024	67.5094	49.4139	51.5361	46.4569	48.7579	51.7389	47.2709	52.4164	45.0062	43.28	1
Ak3	27.9355	30.1209	33.0949	36.8568	50.0108	54.4056	84.4489	73.97	77.9032	66.4653	82.0179	98.6379	109.979	111.559	105.288	4
Ak6	24.7058	27.594	28.6682	27.2047	23.4671	26.2779	20.5703	17.4854	18.6892	13.9844	14.8073	15.5925	21.5294	18.5495	13.092	1
Akap10	7.96082	7.25447	7.50542	6.90963	7.19764	5.76778	6.45879	4.83156	5.52432	5.83999	5.0274	6.53248	5.29937	3.76482	4.80811	1
Akap11	8.25187	7.62063	8.27714	8.11328	6.45442	5.49237	5.99924	3.82849	4.90398	4.48562	3.65178	5.18766	3.09746	2.73067	4.38668	1
Akap12	38.8905	41.28	42.0899	43.284	35.2784	25.3562	30.7499	22.1362	24.8319	32.968	19.3755	9.16573	6.02634	2.97217	3.38387	3
Akap13	10.1054	10.3734	10.5316	10.3239	9.48827	8.33604	9.7948	8.14836	9.68394	9.84781	7.31376	9.11462	6.60717	4.71097	5.85016	3
Akap17b	1.36826	1.34936	1.34899	1.02573	1.30524	1.43575	1.26941	1.00052	1.05436	1.27712	0.76053	0.677506	0.349702	0.298113	0.389149	3
Akap2	19.46	19.9362	19.395	21.12	16.0404	14.33	15.6913	9.80403	13.9386	16.3484	9.61801	8.16473	8.76746	7.82356	9.25285	1
Akap5	2.31195	2.23269	2.17455	2.29514	2.10634	1.34833	1.75859	1.51426	1.53862	1.93226	0.882915	0.508786	0.55064	0.120412	0.18683	3
Akap6	0.845931	0.943494	1.20463	1.18366	1.04621	1.16234	1.54837	0.902029	1.45667	1.52361	0.980726	0.738583	0.630947	0.25239	0.400711	3
Akap8	50.1798	45.1752	43.9891	37.9932	35.7238	30.6378	25.8085	22.6578	21.9624	28.2358	19.068	22.2034	12.7587	7.8434	16.0288	1
Akirin2	68.9739	68.3492	52.9533	49.8948	39.6979	36.7382	36.3381	32.2273	30.3005	32.8139	29.318	31.3237	24.9017	20.2073	16.72	1
Akna	7.01118	4.82006	4.50213	3.85249	3.05118	2.55392	2.19556	1.81184	2.16906	2.17751	1.80991	1.8807	1.21754	0.796239	1.20691	1
Akr1b8	7.92487	6.44397	5.12614	4.41784	5.78765	7.29274	8.93494	35.8592	47.055	28.4813	38.034	58.0987	120.033	100.062	68.4412	4
Akr1c12	20.5118	27.6869	33.8075	39.7473	54.1937	51.2794	66.2154	53.9398	60.7189	39.2447	70.3786	85.2156	80.4516	87.7633	77.9772	4
Akr1c14	0.563892	0.798475	0.428449	0.817297	2.80415	3.43497	9.50856	6.41583	4.98228	5.38335	8.93802	36.0955	38.3031	39.4029	55.8399	4
Akr1e1	17.3654	18.5377	15.2406	18.6257	17.1644	14.8074	16.3998	12.3865	15.2648	12.6728	14.2752	13.4353	13.2635	10.4371	10.3472	1
Akt1	172.387	177.35	172.383	165.124	168.431	146.767	136.626	135.842	132.062	133.444	121.207	110.598	109.447	95.1345	93.7398	1
Akt1s1	83.3128	85.527	88.8386	82.3133	83.0427	81.6491	69.6103	76.9272	66.0043	64.4149	66.892	56.0822	51.9564	46.4829	46.8782	1
Akt3	13.1436	12.761	11.766	11.3364	7.50861	5.38172	7.35428	4.45166	5.66567	6.43558	4.61434	4.41657	3.04614	1.77505	2.03169	1
Alas1	19.7746	21.4904	22.7042	19.1394	23.5549	26.0239	25.3394	27.2458	23.0669	26.8855	26.4998	26.3513	38.0436	37.8049	38.644	4
Alas2	7.20749	8.60613	10.0487	14.144	13.6976	13.4949	6.62996	7.50618	1.36791	3.9792	4.87176	0.55932	2.12834	0.995818	1.13773	1
Alcam	49.9533	45.9905	43.6365	45.937	41.0982	29.2124	30.7204	24.1391	29.5174	22.2038	24.2891	27.7422	14.8948	12.5959	18.9014	1
Aldh16a1	20.4998	20.9586	19.888	18.018	16.9533	20.2802	15.2353	17.3808	16.7028	18.2081	18.188	18.2206	16.6482	13.3657	15.1559	1
Aldh18a1	32.4953	37.1454	37.6644	37.4631	41.1181	38.5584	40.2707	37.0903	42.5125	37.4019	38.6427	29.4857	19.1784	15.8881	17.4554	3
Aldh1a1	8.24279	10.9999	13.8348	20.3413	31.5169	36.7543	53.0516	65.3743	52.8499	51.83	54.2926	94.8018	162.142	157.662	123.724	4
Aldh1a2	66.6086	54.5316	42.8742	49.8715	39.471	33.1648	32.0384	33.8457	27.8217	31.0303	24.1822	19.2154	12.4117	6.91354	7.75175	1
Aldh1b1	7.56711	6.46029	5.85272	7.77886	5.67432	5.33195	4.19032	4.91442	5.58405	6.58414	4.46382	3.43685	3.36201	1.77601	2.89235	3
Aldh1l1	0.838394	1.50185	2.16798	3.51829	4.37529	6.06532	6.9256	6.56912	5.69775	5.78841	7.52669	11.9106	32.3773	29.6729	39.0351	4
Aldh3a1	0.213042	0.190996	0.247344	0.485248	0.289139	0.480499	0.39811	1.66661	2.26915	4.36914	7.91331	89.3231	122.545	198.752	84.3008	4
Aldh3a2	15.4378	17.7145	19.538	21.7618	25.8828	21.8883	29.7324	38.0659	60.1311	48.8207	65.4592	61.8282	45.2553	44.3574	47.4784	2
Aldh3b1	0.452723	0.848376	0.876352	0.854762	1.06964	0.907191	1.2859	2.18172	1.87464	1.80167	1.50978	1.96595	1.5451	1.08905	1.38668	2
Aldh5a1	9.23732	9.31718	8.81295	8.20374	7.42834	6.34438	6.19374	6.03591	5.62755	5.50994	4.54328	4.29182	3.60857	2.53987	3.43351	1
Aldh6a1	10.3253	10.1608	11.1294	12.0861	11.4292	11.3569	21.0061	22.6609	24.5509	28.1127	27.2861	52.257	52.1159	56.4936	86.8624	4
Aldh7a1	56.5838	55.6913	55.2421	48.8091	39.7693	33.8247	31.7347	24.5571	29.9474	32.0116	27.3682	23.6193	24.2527	21.9143	22.7317	1
Aldh9a1	23.2705	23.4877	24.8427	26.2105	27.1168	27.2399	32.2491	39.3127	48.8387	42.6229	50.6351	34.1557	27.1234	25.337	27.389	2
Aldoa	300.814	351.755	451.402	403.021	477.807	641.413	550.435	465.774	489.934	523.716	629.46	600.936	785.875	709.713	639.672	4
Alg10b	19.0185	15.4739	15.5242	14.4567	13.0528	7.66649	9.58405	5.45326	7.28262	5.28941	5.73587	6.05239	4.40288	2.71379	5.21876	1
Alg11	9.30866	8.29207	7.79201	7.81756	7.04725	5.54225	6.36406	5.48773	5.62086	4.38131	4.87708	5.42597	3.47219	2.8897	3.61212	1
Alg13	8.60683	7.66317	7.16394	6.47634	5.96938	4.65987	5.12782	2.7502	3.37945	3.82869	2.59697	2.23555	1.92963	1.48775	1.66392	1
Alg2	30.1277	28.3443	25.8013	23.6603	19.8601	14.7632	15.1956	13.0284	13.498	12.47	11.8902	10.7221	7.02953	4.6983	5.70296	1
Alg5	16.6332	18.4561	19.1709	22.1684	23.1587	27.1475	29.4222	31.1179	29.0833	24.9789	28.9616	36.1146	33.5096	29.3212	25.4048	4
Alg6	5.94236	6.3144	6.39923	5.40348	6.71884	5.60798	5.85462	3.42201	4.48089	4.01508	3.24485	4.59866	2.97485	1.77799	2.85161	1
Alg8	18.3649	16.6505	15.4393	13.0756	14.6622	15.5129	10.2808	7.09962	8.27041	7.73641	8.48887	7.11676	5.78978	4.84644	5.40915	1
Alg9	15.1329	15.7061	16.0003	15.0067	16.9148	16.013	14.6097	12.7205	13.1283	12.2968	13.5396	13.1901	12.4451	10.1571	11.6661	1
Alk	1.41462	1.3303	1.53563	1.51506	0.981003	0.77258	1.36309	1.14701	1.04772	0.953851	0.693931	0.539751	0.277516	0.138763	0.201445	3
Alkbh1	17.001	18.3803	15.5086	13.5233	13.4209	12.3776	9.71087	8.13362	6.50519	7.90123	6.41002	6.94278	4.31296	2.93651	3.70699	1
Alkbh2	12.9046	13.8889	17.2168	12.4053	12.2014	11.3215	7.86632	9.51312	6.95276	7.12565	7.48533	8.08188	6.41131	7.35518	5.30451	1
Alkbh4	11.4306	8.43279	7.53258	7.48342	6.45782	6.79369	4.56318	5.30415	4.79627	5.30121	4.35187	4.98209	4.5396	3.73818	3.52046	1
Alkbh5	21.7045	22.6414	23.9933	23.6845	22.7901	20.3012	20.7106	16.1638	15.7502	15.8819	17.5405	18.0416	17.364	14.5116	16.0958	1
Alkbh7	28.1931	26.8789	24.7192	25.8564	24.7573	22.4702	21.3079	22.1151	15.5477	20.4281	18.4533	24.1048	31.6101	34.6471	28.6134	4
Alkbh8	7.28324	6.03632	5.95173	5.364	5.16848	3.21714	4.19533	2.48061	2.40761	2.80104	1.99052	2.52803	1.39355	0.879331	1.67526	1
Alms1	3.34236	2.7232	2.95445	2.45781	2.10959	1.76763	1.7234	0.780091	1.29704	0.979537	0.757084	0.794393	0.458166	0.282302	0.602308	1
Alms1-ps2	1.40343	1.51315	1.47608	1.23407	1.20896	0.98107	0.537415	0.563768	0.953843	0.568463	0.384354	0.679279	0.386662	0.149462	0.272863	1
Alpk1	1.59909	2.23639	2.83494	2.34602	2.507	2.41487	1.88973	1.79597	2.13592	2.55759	1.33706	2.21129	0.753829	0.578912	1.10046	3
Alpl	10.5957	13.5338	15.3659	8.38029	4.8867	2.69659	1.98649	1.53453	1.77189	1.05604	0.892573	0.831827	0.964228	0.381515	0.941898	1
Alyref	178.239	168.316	137.235	133.212	110.076	106.832	90.9891	65.2811	64.8789	63.4669	67.9957	57.387	47.4797	34.9604	31.1904	1
Alyref2	5.49295	6.137	7.51687	7.08142	7.04052	5.97262	6.99965	7.07277	4.67456	5.73131	7.13203	4.26107	3.64752	2.2551	2.27136	3
Amacr	5.64881	4.92605	6.3031	5.56822	5.11668	4.67613	5.32422	6.07716	5.22637	5.46249	6.28617	6.04094	4.42574	3.78393	3.84736	3
Ambra1	16.4886	15.8588	14.4948	13.7862	11.4868	10.7387	8.77849	10.3108	10.0442	10.8272	8.71925	9.64768	6.04062	5.29087	6.72319	1
Amd1	41.4159	38.1274	36.2568	43.1585	44.2824	46.7674	39.9847	28.2108	28.5014	25.1873	27.6304	30.4668	37.3447	28.6015	26.4491	1
Amd2	6.36633	5.5263	5.9985	6.17766	6.90049	7.33979	5.88862	5.09744	4.17759	4.03011	4.49044	4.81623	5.87851	4.81312	4.29139	1
Amdhd2	18.4655	16.3686	16.5758	14.7043	10.7316	12.7084	8.6249	15.8052	12.5993	12.7926	13.5304	10.9571	9.51128	6.93958	7.11655	3
Amer1	6.93469	6.30075	6.46532	5.92241	5.29375	5.05	4.43108	4.04051	3.2939	3.73317	2.57902	2.91211	1.75684	1.28956	1.972	1
Amh	0.85678	0.437812	0.403071	0.434945	0.507039	1.13187	4.78627	11.5265	9.76355	15.3904	12.7285	12.3122	11.4001	19.0538	12.8253	4
Amigo1	2.77986	2.79103	3.49769	2.80206	2.97581	2.3434	3.00098	3.14591	3.504	3.21472	3.2335	3.62124	2.14455	1.59773	1.67869	3
Amigo2	2.2915	2.37743	2.26945	2.07617	2.66688	1.87286	1.86629	1.90369	1.68502	1.9209	1.44558	1.72719	1.03737	0.550283	0.868487	1
Ammecr1	6.6652	6.16779	5.23606	4.82956	5.26089	4.20861	4.69685	1.89365	2.55655	2.71502	1.9739	2.74038	1.83531	0.68632	1.44392	1
Ammecr1l	19.721	20.7695	21.9286	17.8146	16.7151	14.813	14.2573	12.447	12.5655	12.6873	11.2775	11.8954	10.425	6.25505	8.70463	1
Amotl1	20.5212	20.9356	20.066	19.7452	16.3943	14.9699	11.5783	10.6242	10.4392	11.8301	7.81175	8.59504	5.20958	2.83853	4.43849	1
Ampd2	23.3575	23.0577	20.2783	18.1327	18.0785	16.1961	13.6361	15.3981	13.0192	19.1665	12.5703	11.9169	6.83659	4.29637	7.05427	1
Ampd3	0.462506	0.880736	0.834611	1.11617	1.72147	1.64549	3.30727	3.01688	3.33457	4.35712	4.91638	6.86403	4.23285	3.19556	4.3917	4
Amph	2.29528	1.74345	2.03358	2.05044	1.78714	1.34949	1.84528	1.52335	1.62331	1.85474	1.07988	1.41803	0.827795	0.485802	0.584059	3
Amt	11.4282	12.2737	15.3849	14.0222	13.0641	12.3678	10.8596	6.8692	9.72599	8.94525	11.1142	9.5132	6.8896	5.59171	7.68491	1
Amy1	0.541355	0.546106	1.2965	0.924229	0.626482	0.843724	0.758672	2.3352	1.23421	1.44848	1.55921	3.13656	4.96748	4.01098	7.06326	4
Amz2	27.1234	26.0107	27.6941	24.8986	21.7516	19.5342	16.6388	15.5074	15.194	14.832	13.7125	14.3647	10.3993	9.00693	8.96767	1
Anapc1	31.8124	29.3924	29.0563	26.6929	21.7949	16.9811	15.7856	10.8646	12.2573	12.0287	9.89432	8.94211	6.05178	5.2758	6.61117	1
Anapc10	23.4908	23.5505	21.7532	25.9285	22.3624	18.9703	20.4155	16.5323	12.3681	13.9289	11.7922	10.6881	8.78192	7.81888	6.77046	1
Anapc11	24.8711	27.3192	27.6103	26.8403	24.3962	24.7258	19.9072	18.1311	19.3804	17.5577	17.0311	12.5814	13.6993	11.6298	9.35794	1
Anapc15	38.222	37.9374	27.7959	33.1736	36.1186	39.964	22.9743	26.789	21.8875	19.7658	23.3994	22.0319	26.8953	22.5166	17.3818	1
Anapc16	44.2079	45.6453	45.9198	44.5108	40.5755	42.7489	37.5208	39.2062	38.466	34.2678	35.793	31.3124	32.2877	27.5532	27.6026	1
[truncated: 10,318 more rows]
