# Supplementary material for: A time-resolved multi-omic atlas of the developing mouse stomach
Source: Nat Commun. 2018 Nov 21;9:4910. doi: 10.1038/s41467-018-07463-9 (PMC6249217; doi:10.1038/s41467-018-07463-9)
Supplement: Supplementary file 7 — Supplementary Data 4 [file 41467_2018_7463_MOESM7_ESM.xlsx]

## Sheet: isoforms-anova
Supplementary Data 4. Transcriptomic analysis of isoforms during the stomach development
Sheet1: Analysis of isoforms by RNA-Seq.
		Phases (RNA)	1	1	1	1	1	1	2	2	2	2	2	2	3	3	3
GeneID	Name	GeneSymbol	E12.5_R	E13.5_R	E14.5_R	E15.5_R	E16.5_R	E17.5_R	E18.5_R	D1_R	D3_R	D5_R	W1_R	W2_R	W3_R	W6_R	W8_R	PValue	FDR
71661	NR_038166	0610005C13Rik	4.46777	0.236559	0.20554	0.453358	0.993323	0.539829	2.03215	3.54334	3.5591	3.44766	4.46777	2.83272	1.94998	1.06316	2.52509	0.0295072	0.0646706
66050	NM_025319	0610009B22Rik	46.3994	45.4269	46.9319	48.2244	54.4508	42.6859	50.0607	36.743	42.5313	42.9265	46.3994	51.5575	34.5255	31.5759	28.5028	0.000983351	0.00800621
66050	XM_006533917	0610009B22Rik	0.542245	0.176018	1.33534	1.02059	0.739627	0.836051	0.554757	0	1.90083	0.669285	0.542245	0.647799	0.186404	0.235295	0.616868	0.462766	0.53795
66050	XM_006533918	0610009B22Rik	0.423619	0.610739	0.512262	0.474392	0.280826	1.03229	0.678536	0.431945	0.869197	1.34281	0.423619	0.561672	0.220681	0.414651	0.283396	0.160945	0.23897
66050	XM_006533919	0610009B22Rik	1.2231	3.39309	1.75385	1.00199	1.86899	0.592932	0.570804	0.917499	0.476738	0.430888	1.2231	1.03886	0.986404	2.21204	0.964802	0.156363	0.23383
66838	NR_038126	0610009L18Rik	16.8696	14.671	8.41306	8.13264	7.34684	6.18818	10.2884	12.971	15.6219	14.9736	16.8696	17.5345	9.49555	5.32043	8.91802	0.0327378	0.0699477
66839	NM_024179	0610009O20Rik	23.1985	41.0854	38.8661	30.7725	30.0575	24.2056	24.1552	23.3779	24.2382	30.5557	23.1985	22.0053	14.6919	10.8355	16.2912	0.00191989	0.0107588
100039060	NM_001177543	0610010B08Rik	1.31278	1.17558	1.87304	0.696931	0.279936	1.87306	1.72896	1.04111	1.88738	1.72936	1.31278	1.26153	1.03782	0.661481	1.38545	0.377712	0.460797
71675	NM_027860	0610010F05Rik	3.34472	7.44978	7.99054	6.92167	6.21117	5.72633	7.66978	3.70384	5.31638	4.71712	3.34472	4.72049	2.68809	1.23442	2.56113	0.00735541	0.0241014
104457	NM_001177601	0610010K14Rik	7.6385	25.6833	16.8207	24.2441	18.9037	20.7447	18.1428	9.68153	13.9633	14.8654	7.6385	14.9809	8.74919	5.14317	3.70435	0.00912305	0.0278247
104457	NM_001177603	0610010K14Rik	33.3515	40.7193	44.0444	44.5836	43.6787	36.1749	27.6993	39.1091	30.9648	27.1594	33.3515	20.4333	12.146	9.7799	8.85406	1.02287e-05	0.00224716
104457	NM_001177606	0610010K14Rik	10.87	19.6214	26.5529	16.0926	15.0863	14.209	13.4148	10.2764	9.39996	9.83963	10.87	3.58446	5.57946	2.99573	0.77602	0.00145142	0.00940015
104457	NM_001177607	0610010K14Rik	3.51607	7.88405	8.48297	7.96733	3.64696	6.59655	2.65883	2.02465	4.71897	6.66558	3.51607	1.42628	3.174	1.819	1.53308	0.0187145	0.046124
104457	NM_026757	0610010K14Rik	1.57339	11.9601	6.00148	4.81051	7.08737	4.15531	2.29565	4.731	0.794798	1.50827	1.57339	0.596383	1.31263	0.750079	0	0.0155064	0.040288
104457	NM_145758	0610010K14Rik	13.2717	14.8832	23.6502	26.29	17.5106	17.4178	18.3479	8.60609	14.3859	14.5332	13.2717	12.2128	7.88582	3.92781	5.57531	0.0019637	0.0108737
106264	NR_027897	0610012G03Rik	70.422	80.0813	67.5222	62.3764	69.6944	75.8979	67.0642	70.8967	62.7847	65.473	70.422	67.0434	69.3429	57.2451	57.8692	0.0736107	0.129982
68364	NM_026696	0610030E20Rik	7.92905	11.7719	11.2465	10.032	11.5172	11.5921	10.7095	8.09898	9.62085	12.5943	7.92905	9.03024	5.4678	3.60141	6.47776	0.00126931	0.00887505
68364	XM_006506534	0610030E20Rik	3.36747	5.9678	4.84574	4.39175	5.33629	2.94429	5.44061	3.80495	4.35808	3.33263	3.36747	4.46186	1.87757	0.521955	2.30012	0.00341283	0.0148469
74098	NM_028754	0610037L13Rik	6.71678	17.3825	13.5562	16.0106	13.218	11.6122	9.14306	8.85366	8.38414	12.6809	6.71678	7.94671	5.13364	3.27157	4.08731	0.00216104	0.0114128
74098	XM_006503438	0610037L13Rik	57.5806	77.1263	86.4143	90.9511	91.5004	78.9183	74.7376	64.7318	64.8602	62.5027	57.5806	45.8992	40.7971	29.6968	28.444	0.000148061	0.00471775
74098	XM_006503439	0610037L13Rik	4.00645	5.06991	6.33746	4.88979	4.56197	8.45276	3.67493	4.47783	6.42124	7.96886	4.00645	5.47838	2.82577	0.681404	2.58446	0.017505	0.0439736
74098	XM_006503440	0610037L13Rik	1.28503	2.00632	0	1.58393	0	2.49908	0.634199	0	0	1.33582	1.28503	1.51502	0.666503	1.98405	1.32863	0.584726	0.640777
67672	NR_027874	0610040B10Rik	2.46161	2.93171	5.17873	4.04927	3.6334	1.73849	2.17345	2.92884	5.32168	3.025	2.46161	2.05702	1.97589	0.44787	1.51305	0.0759215	0.133049
76261	NM_029554	0610040J01Rik	40.3951	15.142	12.3421	13.8883	40.091	19.6723	32.2428	22.0534	27.5917	35.717	40.3951	35.8417	25.2901	31.9732	38.3341	0.292258	0.379108
76261	XM_006504178	0610040J01Rik	0.218145	1.02946	1.02894	0.925485	0.903103	1.23559	0.936536	0.589088	1.16676	0.585437	0.218145	1.20536	0.106461	0.285222	1.10143	0.407013	0.48853
68434	NR_105022	1010001N08Rik	6.14911	1.26281	0.631456	1.93721	2.35601	2.95307	2.90683	5.0448	6.17332	4.34779	6.14911	7.97115	9.94821	10.4242	13.1138	9.06066e-05	0.00417861
68434	NR_105023	1010001N08Rik	26.0155	6.7011	11.5973	8.34381	15.1101	9.48333	17.7358	20.5581	22.0252	22.9913	26.0155	34.8638	17.0155	13.3005	35.1308	0.066297	0.119836
100043040	NR_030694	1110002L01Rik	1.38849	5.25612	4.75943	3.46401	2.64102	2.38042	1.84772	1.2639	2.10314	2.00389	1.38849	2.55536	0.770646	0.713536	1.59514	0.0169871	0.0429736
68001	NM_026502	1110004E09Rik	27.7251	30.5532	30.9956	33.1962	37.1849	36.559	27.7669	29.253	24.8554	29.6852	27.7251	28.2689	27.0282	23.7774	23.5866	0.00337915	0.0147583
56372	NM_019772	1110004F10Rik	80.0328	186.019	176.953	174.119	149.181	120.71	114.346	96.099	93.4276	99.3373	80.0328	72.6759	53.2929	29.8088	37.3238	0.000518588	0.00638944
66123	NR_027810	1110006O24Rik	3.06365	4.69984	4.71846	3.6056	3.84375	2.62594	3.14866	5.12214	4.9404	3.14581	3.06365	4.23339	1.46758	0.733805	1.53875	0.00159871	0.00983528
67388	NM_026124	1110008F13Rik	140.942	154.237	168.935	175.844	182.803	207.012	170.099	147.335	141.765	123.639	140.942	129.405	140.1	113.627	91.6685	0.00638902	0.0220096
66132	NM_025373	1110008L16Rik	8.94482	7.51785	7.96439	10.1164	10.752	9.66273	11.9463	9.08453	10.52	9.2881	8.94482	9.72647	8.73321	7.78885	8.06837	0.129354	0.201329
73737	NM_198001	1110008P14Rik	81.3336	41.5913	37.549	39.6427	49.356	62.937	71.2508	87.6747	77.8717	69.5008	81.3336	86.8881	92.6273	88.371	70.6612	0.00429408	0.0171202
68618	NM_026787	1110012L19Rik	19.6104	31.5692	29.4638	30.2713	30.6676	28.9414	30.0878	29.5424	22.5375	19.0909	19.6104	20.6123	16.4785	11.4567	11.5913	0.00149134	0.00950492
76311	NR_045995	1110019D14Rik	1.66474	1.20589	1.50104	2.37951	1.20322	1.68264	2.31057	2.09981	2.84704	2.39442	1.66474	3.64855	3.01927	2.03184	2.90635	0.0260733	0.0589164
68531	NR_027930	1110020A21Rik	1.41937	0.574472	2.09452	0.800522	1.45663	1.05431	0.942635	1.26998	1.86391	1.87131	1.41937	1.49039	0.104845	0.628025	1.15604	0.0752144	0.132143
68721	NM_023483	1110032A03Rik	6.5505	3.92256	7.29103	6.24345	5.56034	4.9142	6.99892	7.03743	6.26114	6.77684	6.5505	9.43151	7.21754	4.79514	5.4253	0.12229	0.192734
68721	XM_006510579	1110032A03Rik	14.3677	9.99215	7.11181	9.71558	10.3372	5.97321	10.2345	10.1441	9.33811	8.5725	14.3677	15.5153	11.0556	9.5468	11.7463	0.526623	0.590852
68725	NM_001167996	1110032F04Rik	0.277194	2.45474	2.1353	1.12726	0.91227	0.1655	0.410436	0.206495	0.356727	0.622837	0.277194	0.350859	0.0537905	0.0177605	0	0.0377784	0.0778223
73747	NM_028637	1110034G24Rik	6.33138	9.07693	9.62617	7.99545	4.71536	6.0924	7.6832	6.22907	5.95868	5.38822	6.33138	7.73431	4.01598	3.09021	3.33625	0.00661213	0.02248
68763	NR_015536	1110038B12Rik	16.6727	56.9261	65.6345	58.1018	42.7459	54.2167	31.6561	30.4118	27.1111	23.3392	16.6727	17.6465	19.4223	11.1045	8.15587	0.00225376	0.0116633
68763	NR_027943	1110038B12Rik	26.093	87.1673	99.0695	74.9287	74.1774	50.4481	42.3434	49.7905	29.3952	35.888	26.093	26.0134	9.37622	5.99967	11.7264	0.00146207	0.00942708
117171	NM_054099	1110038F14Rik	33.4115	73.0999	67.114	57.6384	51.4125	46.2639	33.9197	39.2358	34.3114	40.5087	33.4115	25.0605	15.3018	10.8388	14.2851	0.00024775	0.00531239
117171	XM_006520348	1110038F14Rik	2.39681	6.5693	1.48605	6.722	5.38541	8.74477	4.12377	2.77364	0.136763	4.26912	2.39681	4.3068	2.72944	1.57998	2.52246	0.114504	0.18329
117171	XM_006520349	1110038F14Rik	1.97143	4.32158	6.12981	3.42919	2.71719	1.17495	2.31276	2.4454	3.52406	1.69426	1.97143	0.916697	1.16963	0.201499	0.375606	0.0354312	0.0741604
68808	NR_040707	1110046J04Rik	2.38271	2.77041	4.97936	3.23223	0.629119	1.66875	3.40263	1.45688	1.21329	2.55292	2.38271	1.46778	1.32198	0.64084	1.03975	0.163406	0.241871
228356	NM_175123	1110051M20Rik	5.93694	13.0333	11.1091	14.6207	7.41668	6.62784	10.5738	7.58864	4.582	4.65032	5.93694	3.11369	2.56502	1.6644	2.43672	0.009522	0.0286794
66206	NM_025423	1110059E24Rik	17.4298	36.7265	35.9924	34.1532	32.365	28.9527	29.8053	19.3877	24.624	17.2993	17.4298	18.8057	13.333	8.75752	8.73233	0.000883577	0.00767767
66202	NM_025419	1110059G10Rik	5.6735	6.48443	6.92374	7.73782	5.51357	5.31108	6.6431	5.00487	5.61718	5.60461	5.6735	5.01941	2.55378	2.60086	3.06178	6.14494e-05	0.00378594
68920	NM_001142727	1110065P20Rik	30.9382	29.9	31.1589	22.4395	25.0139	22.8162	26.6492	27.8528	18.7511	27.6623	30.9382	12.9188	17.8314	9.92853	16.6388	0.0239672	0.0553828
68920	XM_006503375	1110065P20Rik	42.8961	59.6135	42.6085	45.2742	47.1916	31.2022	39.904	36.0326	35.5489	41.8856	42.8961	25.5441	11.6099	7.41125	5.30578	4.45614e-05	0.00343947
68861	NM_001033145	1190002N15Rik	14.073	27.2403	25.8562	24.5899	27.6057	20.5573	23.2043	13.0619	18.7814	20.0798	14.073	15.2577	6.25316	3.77955	4.0218	0.0001774	0.00486976
68918	NM_197988	1190005I06Rik	18.0637	7.21155	6.85762	3.40416	5.07653	9.25886	10.0817	14.3357	14.6015	28.9622	18.0637	16.0773	7.95399	3.19973	2.67973	0.0125361	0.0346884
544717	NM_001135567	1190007I07Rik	12.573	13.9533	21.4496	15.0708	15.734	12.7839	10.5497	7.72767	15.8348	12.2288	12.573	16.7326	8.70942	6.98447	6.44493	0.0113752	0.0323661
544717	NM_001135568	1190007I07Rik	4.41339	4.42696	1.75964	3.34806	1.93269	2.9945	3.72504	2.44563	1.68752	2.55802	4.41339	3.81311	1.58283	2.13316	2.32463	0.273464	0.360143
544717	NM_001135569	1190007I07Rik	1.24909	1.82018	0	0	0	1.34047	0	0.709038	0.370322	0	1.24909	0.732568	0.702207	0.178496	1.50755	0.787153	0.814244
100043489	NR_037957	1300002E11Rik	3.16839	1.49723	2.44167	2.15994	2.69775	2.29774	1.76937	2.83069	3.86279	4.37403	3.16839	3.81382	1.71409	1.23926	2.91068	0.0584304	0.108779
100043489	NR_037958	1300002E11Rik	11.8573	15.2687	15.4894	20.0319	13.6247	16.0139	14.8946	14.1895	17.6477	15.8589	11.8573	14.424	12.1814	11.8944	6.8413	0.033949	0.0718415
71775	NM_027918	1300017J02Rik	0.0955012	0	0.131546	0	0	0	0	2.64714	0.2047	0	0.0955012	0	0.185978	0	0	0.489245	0.562175
319830	NR_015498	1500004A13Rik	2.12561	4.6158	3.93129	2.81526	3.58996	2.5856	2.43613	1.99419	2.14873	3.76182	2.12561	1.51324	0.679391	0.23423	1.14047	0.00227347	0.0117133
76505	NR_037697	1500009C09Rik	9.80124	0	0.0684304	0	0	0.357832	0.950671	0.843218	8.22624	6.22103	9.80124	7.45891	4.55172	1.91776	0.773583	0.200689	0.284063
76505	NR_037698	1500009C09Rik	1.38533	0	4.04e-09	0	0.162321	8.6e-08	0.153226	0.525412	4.27454	1.96157	1.38533	3.21846	1.69	0.121428	0.440758	0.0715421	0.126995
69784	NM_001145198	1500009L16Rik	3.63468	15.9951	14.9804	15.5718	11.7828	10.6153	5.20164	5.12214	4.75915	5.70721	3.63468	2.25403	1.63116	1.54538	1.22496	0.000609189	0.00670986
69784	XM_006514060	1500009L16Rik	0.843593	3.31911	3.55257	2.05378	1.05295	2.15983	1.38378	1.18921	0.853122	1.77818	0.843593	0.728782	1.09898	0.579664	0.207779	0.033275	0.0708235
66236	NR_027817	1500011B03Rik	10.8794	19.1224	20.7056	19.1802	17.5051	15.1009	15.683	10.9394	13.1994	14.6569	10.8794	12.7554	5.7713	3.52002	5.96445	0.000154192	0.00474155
66236	NR_027818	1500011B03Rik	11.9678	7.7797	7.26105	5.68984	3.85212	7.64524	6.08959	28.0923	20.4543	11.2903	11.9678	16.0572	6.8636	3.87513	6.9209	0.0276166	0.0615365
67885	NR_015476	1500011K16Rik	46.1278	30.3799	33.4403	40.3934	50.767	54.3225	59.0635	54.2045	45.1613	50.6761	46.1278	54.4841	51.569	34.6474	31.1928	0.0967551	0.160592
68954	NR_045812	1500012K07Rik	0	0	1.01227	0.69408	0.313392	0.22622	0	0.780376	0	0	0	0	0	0	0	0.261202	0.34778
68982	NR_029432	1500015A07Rik	3.80495	2.7988	3.48735	3.8043	4.63965	4.59804	3.91219	3.96122	3.9542	5.68375	3.80495	4.09149	1.53594	1.117	3.19286	0.00425137	0.0170264
78896	NM_024283	1500015O10Rik	10.3039	0.976007	1.12989	3.01703	6.86648	6.83517	11.0569	13.5172	15.0557	12.4717	10.3039	2.51142	1.48537	0.461082	0.390156	0.00598391	0.021047
69770	NM_027207	1600002K03Rik	17.968	15.5601	17.722	10.3205	17.9256	27.9201	23.3866	18.0408	15.0381	20.1508	17.968	23.3857	14.1181	14.9647	18.4011	0.47454	0.548603
69781	NR_037959	1600010M07Rik	1.28059	0.192149	0.748568	0	0.926425	0.668803	0.225569	0.769425	0.196948	0.392248	1.28059	0.535896	0.348177	0	0.136228	0.27766	0.36469
67912	NM_001083880	1600012H06Rik	0	0.279349	0	0.505671	1.24109	0.870777	0.207588	0.786738	0.597661	0.90647	0	1.02438	0	0.512629	0.204237	0.531746	0.595379
67912	NM_001083881	1600012H06Rik	1.30006	1.09792	0.32098	0.503738	1.26575	1.41127	2.05843	0.407754	1.82525	1.50283	1.30006	2.00029	3.14006	1.0099	0.802142	0.340757	0.425618
67912	NM_001083882	1600012H06Rik	6.03597	10.2121	6.37388	7.5449	6.94744	5.90216	6.1476	7.79609	8.48088	10.9807	6.03597	4.67308	4.41911	2.70003	6.00531	0.102171	0.16745
67912	NM_026451	1600012H06Rik	9.26678	7.35825	12.4764	10.6943	9.72505	11.3935	14.2688	9.88096	12.4387	9.52124	9.26678	12.3556	7.13427	7.53451	9.00509	0.0596444	0.110546
72244	NM_028166	1600014C10Rik	5.61242	6.92264	7.20888	6.33778	5.48537	6.46402	7.06494	6.40113	5.58758	7.78116	5.61242	6.26258	4.90268	2.98867	3.53057	0.00130082	0.00898044
72012	NR_037960	1600020E01Rik	10.1843	19.5708	21.4565	13.8844	13.9516	8.67467	7.56842	9.05577	14.4862	4.63869	10.1843	9.36827	6.51677	1.04387	4.01131	0.00768801	0.0247924
72012	NR_037961	1600020E01Rik	2.70764	1.88247	8.36021	2.79529	6.65628	9.48641	3.57761	5.14091	2.47956	7.69587	2.70764	5.1769	0	2.47823	3.35237	0.214683	0.298815
69788	NR_073433	1600023N17Rik	0.34555	0.818519	0.473992	0.734463	0.287035	1.03956	0.745914	0.274541	0.371111	1.1102	0.34555	0.168398	0.0832	0.165769	0.722243	0.476663	0.550654
67503	NR_033199	1700001G17Rik	0.821674	2.48627	2.25258	2.25533	1.53992	0.619362	1.39352	0.651979	1.21383	1.76024	0.821674	0.801074	0.69098	0.45961	0.777865	0.0743578	0.131
69291	NR_027980	1700001L05Rik	1.31488	3.2671	4.63282	4.3927	4.20609	3.37239	1.85634	1.4605	1.69625	2.0621	1.31488	1.67034	0.498389	0.471444	1.22097	0.000770734	0.0073367
73598	NM_198000	1700001O22Rik	2.72968	2.4817	2.33926	2.2678	2.89346	2.25492	1.36759	1.37947	0.781943	2.88832	2.72968	2.10621	0.372827	0.534822	0.900095	0.00212537	0.0113274
73598	XM_006498375	1700001O22Rik	0	0	1.22912	0	0.342187	1.14331	0	0.380469	0.567076	0.758796	0	1.48582	0.896108	0.483822	0.469275	0.905986	0.918445
71837	NM_027948	1700003E16Rik	1.65252	0.681582	0.790357	0.645903	1.30226	1.07359	1.55137	1.29902	1.23309	1.92214	1.65252	1.57424	0.661579	0.575303	1.54459	0.0490503	0.09501
75480	NM_029305	1700003F12Rik	0.26102	0.137277	0.357281	0.481188	0.436852	1.42186	0.321909	1.10224	0.98221	0.419522	0.26102	0.763839	0.374972	0	0.196532	0.287169	0.374028
69327	NM_027040	1700007K13Rik	0.452123	2.25978	1.70339	2.62707	1.32033	1.36505	2.78813	1.67282	1.09321	2.05845	0.452123	0	0.216976	0.144462	0.256243	0.0886023	0.149985
100502742	NR_045709	1700007L15Rik	2.5312	2.52216	2.00555	2.12999	2.8998	0.483967	1.47865	1.12489	2.00535	3.14044	2.5312	2.33923	2.42332	1.53133	0.902264	0.650782	0.696904
629159	NR_024331	1700008J07Rik	2.57415	5.67688	4.31389	3.43447	3.99366	2.36777	3.24924	2.77053	2.82421	3.29255	2.57415	2.59286	1.43507	0.947838	2.02441	0.00895156	0.0274339
66931	NM_025851	1700010I14Rik	1.07346	0.417298	0.970562	0.474461	0.810015	0.855906	0.572657	0.676335	0.423931	0.814429	1.07346	0.681551	0.384677	0.229185	0.443478	0.0626224	0.114753
67082	NM_025956	1700011H14Rik	0	4.8933	5.62983	1.97932	1.40472	0.736512	0.702061	0.0754503	0.305492	0.228505	0	0	0	0	0.054234	0.0400561	0.0812929
75443	NR_073044	1700011M02Rik	0	0	1.05474	0	0	0	0	0	0	0	0	0	0	0	0	0.506631	0.57378
72243	NR_045171	1700012D01Rik	1.49346	1.72718	1.42934	1.66016	1.50437	3.08082	2.94663	1.10205	2.24892	1.28044	1.49346	1.60309	0.428083	1.14388	0.78407	0.0778032	0.135528
75479	NR_015573	1700012D14Rik	0.352836	0.926664	0.481502	0.877741	2.6774	0.859244	0.217529	1.29911	0.569667	0.945575	0.352836	0.172239	0	0.450026	0.131554	0.189064	0.270985
74230	NM_198637	1700016K19Rik	4.56828	2.7569	4.24489	3.97924	5.7668	5.91344	10.825	5.60965	3.69685	2.86892	4.56828	8.98282	11.2823	15.0007	11.3757	0.00128443	0.00891702
74230	XM_006534355	1700016K19Rik	2.24456	0.692583	0.758588	0.947607	3.3303	2.51144	0.95765	1.21413	0.854301	0.525983	2.24456	1.59458	1.32924	2.68325	2.17979	0.372195	0.455732
74211	NM_028820	1700017B05Rik	9.54531	18.7482	17.6093	17.2866	15.6602	12.802	8.0498	9.99014	10.8746	15.0521	9.54531	8.50809	5.08081	2.57551	2.5469	0.000262854	0.00539075
74211	XM_006511516	1700017B05Rik	2.30121	1.69963	1.08459	0.849393	0.477702	0.493777	1.45178	0.138966	1.3497	1.55591	2.30121	0.692686	0.397751	0.0950292	0.39853	0.155754	0.233086
71307	NR_029439	1700018A04Rik	0.286048	0.751963	0.586873	0.35272	0.959456	0.346822	0.70548	1.0559	0.461437	0.766325	0.286048	0	0	0.0913056	0	0.0604033	0.111643
69388	NR_045422	1700018G05Rik	0	1.36411	0	0	0	0	0	0	0	0	0	0	0	0	0.308217	0.576147	0.63376
67329	NR_028360	1700018L02Rik	1.78907	0.176108	0.986031	0.625504	0.857605	1.01266	0.526197	3.1177	2.04209	1.97048	1.78907	1.16394	0.666478	0.257869	1.3867	0.0854826	0.145855
67080	NM_144953	1700019D03Rik	2.97332	2.24712	1.11645	1.95557	1.40687	1.3686	4.19616	1.90041	3.07113	3.33047	2.97332	1.29627	2.421	1.6652	1.54359	0.141607	0.21604
67080	XM_006496200	1700019D03Rik	1.45652	1.13e-08	2.38e-08	1.72e-07	0	0	4.57e-07	4.17e-07	3.5e-07	9.95e-08	1.45652	2.6e-07	1.47e-07	1.45e-07	1.07e-07	0.790314	0.816856
67080	XM_006496201	1700019D03Rik	0	1.58445	0.689589	1.18906	3.05047	1.00171	1.23566	0.533942	1.07308	1.07087	0	0.974421	0.487465	0	0.387183	0.215433	0.299487
75546	XR_106101	1700019P21Rik	0	1.13271	0	0	0	0	0	0	0	0	0	0	0	0	0	0.506631	0.57378
75555	NM_023781	1700020D05Rik	0.234219	0.739884	1.07136	0.567704	0.259056	0.469238	0.481537	0	0.251493	0.752411	0.234219	0.0760837	0.150542	0	0.297188	0.124095	0.194888
66602	NR_015473	1700020I14Rik	9.46792	17.5482	17.9153	18.1475	14.4104	11.5314	18.6598	10.076	13.8844	8.68258	9.46792	8.47741	9.15926	5.22474	8.03706	0.0398701	0.0810045
66602	NR_027832	1700020I14Rik	5.74817	5.24659	4.44224	5.84637	6.97076	8.09658	6.56224	3.43138	5.29684	4.17567	5.74817	7.39598	5.66885	4.27945	3.44745	0.28211	0.369085
66330	NM_025492	1700020L24Rik	10.7095	2.22791	1.23253	2.96399	7.6588	6.36773	5.9225	8.30813	10.7948	11.2315	10.7095	11.65	6.80581	5.65852	6.13633	0.0384386	0.078781
66330	XM_006533939	1700020L24Rik	2.2389	1.18747	0.910463	2.39007	0.610546	1.6834	1.83314	2.15896	4.24869	3.16778	2.2389	0	3.21448	2.1124	1.44926	0.437042	0.516055
67851	NM_026411	1700021F05Rik	29.2815	31.5924	33.8261	40.2587	32.0197	42.0602	33.2023	33.755	30.857	33.7892	29.2815	32.9072	32.2666	32.798	29.1509	0.342142	0.426853
67851	XM_006512833	1700021F05Rik	1.32009	1.90815	2.57107	1.86131	3.34125	2.3903	2.55037	1.84805	2.26458	0.508394	1.32009	1.74545	2.38142	1.02729	0.619494	0.248239	0.334198
67851	XM_006512834	1700021F05Rik	0	2.57194	0.550581	0	0	0	1.05387	0	0	0	0	0.366622	0	0.176364	0.268366	0.708547	0.746074
69441	NM_001254724	1700023F06Rik	2.26706	0.94061	2.07492	2.15935	0.455207	2.30936	1.77971	2.84216	1.10623	2.50078	2.26706	0.468561	0.596803	0.263787	0.471592	0.0638494	0.116478
69399	NM_197990	1700025G04Rik	8.50578	13.3085	13.4358	12.9764	11.1462	9.4558	11.0861	8.69387	9.60053	10.4655	8.50578	8.69129	5.07363	3.42552	3.38857	8.32568e-05	0.00412064
70004	NR_029436	1700028J19Rik	0.607861	0.569091	0.278187	0.979521	1.00675	1.70255	0.833195	0.64488	0.725028	0.578486	0.607861	0.9213	0.978041	0.345796	0.412219	0.552133	0.613312
76421	NM_175241	1700028K03Rik	0.566132	1.4326	1.24632	0.676253	0.707432	0.702595	0.419142	0.554506	0.752761	1.06602	0.566132	0.286608	0.0879446	0.0145116	0.296366	0.0122513	0.0341145
75641	NM_183112	1700029I15Rik	0	0.412067	0	0	0	2.4523	0	0.823873	0	0.853169	0	0	0.369481	0	0	0.75975	0.790452
69479	NM_001033148	1700029J07Rik	0.663143	1.42093	2.38636	1.37439	0.823271	1.01411	1.18348	0.945112	1.37081	1.51399	0.663143	1.49941	0.0425158	0.0521569	0.492234	0.0153672	0.0400466
69479	XM_006509484	1700029J07Rik	0.861861	1.18774	0	2.0659	0.301524	0.309354	0.488029	0.775834	0.319223	0.653114	0.861861	0.654662	0.44681	0.31312	0	0.370915	0.45443
69513	NR_015521	1700030C10Rik	2.72992	3.67375	2.54026	3.42862	2.90939	1.60785	1.34728	2.58945	2.25284	4.80938	2.72992	2.945	2.60329	1.64081	1.73915	0.412298	0.49333
69528	NM_027103	1700030J22Rik	0.473836	0.536356	1.04309	0	0	0.281434	0.419839	0.302653	0	0.278827	0.473836	0.322925	0	0.139745	0.200586	0.402326	0.484113
72254	NM_028170	1700030K09Rik	4.18484	10.7055	9.93939	9.73157	7.26609	4.90156	4.47147	4.02132	4.42001	5.42173	4.18484	4.30024	2.2009	1.24639	1.86986	0.00150151	0.0095359
72254	XM_006509750	1700030K09Rik	2.11323	2.38406	0.71189	0	0.95828	1.51408	1.35936	1.25197	1.89655	0.897351	2.11323	0.348133	0	0.394305	0.386763	0.125258	0.196348
73331	NR_040462	1700034P13Rik	0.0891439	1.31209	1.14172	0.712592	0.940903	0.315003	0.893645	0.254106	0.838321	0.313576	0.0891439	0.528302	0.0774757	0.095524	0.290193	0.116503	0.185761
73261	NM_028484	1700037C18Rik	2.41131	2.43525	2.78247	2.57775	2.28392	1.98261	2.0366	4.65447	3.51433	4.58944	2.41131	5.57444	2.99887	1.65862	2.82741	0.0593695	0.110165
73261	XM_006522617	1700037C18Rik	4.27856	0	0.521406	0.554613	0	0.542973	0.0338678	0	0	0	4.27856	0.0997647	0	0	1.43612	0.89951	0.912545
73261	XM_006522621	1700037C18Rik	0	0	0	0.0388694	0	0	0	0	1.23926	0.260501	0	0	1.29644	0	0.463773	0.183932	0.26519
67326	NM_026091	1700037H04Rik	36.8292	66.8878	70.6268	60.2669	58.0592	58.5559	46.972	38.8698	36.1408	41.2404	36.8292	36.4444	26.3588	15.3884	15.244	8.28136e-05	0.00412064
100101807	NM_001100116	1700047I17Rik2	9.85697	9.37015	10.3272	9.41237	14.5854	8.89092	12.4834	12.4882	11.4915	12.2805	9.85697	12.0831	10.4994	5.30901	7.34702	0.0287839	0.0635155
67330	NR_015458	1700047M11Rik	0.457615	0	0.208513	0	0	0.925875	0.940498	1.76841	0.32817	0.653927	0.457615	0.29772	0.437068	0.292052	0	0.158027	0.235728
100503166	NR_045300	1700048M11Rik	0.291918	0.915206	0.393711	0.371348	0	0.359529	0.720495	0.609472	0.94537	4.70082	0.291918	0	0.549368	0	0	0.358812	0.442657
69430	NR_033553	1700048O20Rik	1.13191	6.58202	3.75632	4.35447	4.05379	3.78084	2.60053	3.15407	2.8053	2.04672	1.13191	1.17834	0.605067	0.225002	0.179693	0.0046672	0.0180049
73431	NR_027956	1700052K11Rik	3.16261	6.65762	4.87011	4.30636	3.95915	4.38338	3.93912	3.87307	4.57583	4.18213	3.16261	2.8685	1.44706	1.05525	1.46783	0.00071741	0.00713456
73363	NM_028516	1700056E22Rik	1.64577	3.17628	2.63322	1.77924	2.43247	1.65153	1.12776	2.51718	1.76766	3.42716	1.64577	2.04979	0.439987	0.760111	0.277639	0.00748566	0.0243686
78625	XM_006525142	1700061G19Rik	0.929432	0.501252	0.232919	0.408666	0.623968	1.16853	0.218805	1.47739	1.40218	3.49673	0.929432	1.53389	0.710474	0.357555	0	0.0834985	0.143127
73449	NM_001033168	1700066B19Rik	0.471957	0.452831	0.354505	0.685023	1.85918	0.705345	0.906015	0.72707	0.757357	0.39728	0.471957	0.501878	0.561662	0.568768	0.830966	0.842172	0.862816
73467	NM_028546	1700066M21Rik	2.99366	4.86048	5.64328	4.73606	5.89992	4.73117	4.98161	2.51891	4.13234	3.82386	2.99366	4.1186	3.02289	2.84352	4.53352	0.105558	0.171855
67350	NR_028299	1700084E18Rik	5.07173	3.17284	2.72099	6.04928	1.1631	3.34101	0.835488	0.352172	0.730699	0.726803	5.07173	3.62706	0.633929	0.430589	0.729593	0.0670167	0.120862
74284	NR_030735	1700086L19Rik	1.34924	0.118311	0	0.412553	0.187608	0.271552	0.277348	1.6641	1.69157	0.602238	1.34924	0.877097	1.18718	0.934081	1.69951	0.0478005	0.0931273
73516	NR_015475	1700086O06Rik	1.10804	1.46309	0.900687	1.62819	0	0.906945	0.577553	1.17198	0.499182	0.547635	1.10804	1.42156	0.66282	0.674835	1.77522	0.896338	0.909798
73516	NR_027903	1700086O06Rik	1.1398	1.66445	1.57722	1.07693	1.71843	0.603534	1.55085	1.79524	0.578401	1.99046	1.1398	0	0.512903	0.539453	0.524583	0.185522	0.266928
73516	NR_027904	1700086O06Rik	5.49133	3.73075	3.66055	3.55711	3.01392	4.13985	3.73358	5.10885	3.57616	5.63802	5.49133	5.05718	8.30685	7.84402	10.0909	2.9699e-05	0.00322183
27660	NM_138581	1700088E04Rik	2.43921	0.686041	1.57347	2.55383	0.865193	0.979136	1.38854	0.6636	1.20603	0.432091	2.43921	0.731931	2.15292	1.05103	0.964594	0.697217	0.736312
74307	NM_001177347	1700092M07Rik	0.499888	2.06893	1.30964	0	0	1.85898	3.09429	0	1.62466	0	0.499888	0	0	0	0.347105	0.488848	0.561795
73545	NM_028567	1700094D03Rik	2.05999	3.17447	3.86224	2.001	2.15876	2.59328	2.26257	2.19314	1.55354	3.00319	2.05999	2.64468	1.05496	0.812361	2.50951	0.0902083	0.152076
67927	NR_027883	1700096J18Rik	0	0	0	0.425738	1.14594	0	0.411704	0	0	0	0	0	0	0	0	0.443374	0.521213
73571	NR_027388	1700096K18Rik	2.99849	2.08733	2.86896	2.32112	3.8931	1.92466	1.71754	3.52578	5.28623	5.10094	2.99849	4.32908	2.27844	1.4741	2.45789	0.0627856	0.114945
67522	NR_045287	1700097N02Rik	0.774826	0.815343	0.151664	1.35318	2.19166	2.40543	1.09217	1.52144	0.356831	1.66004	0.774826	0.431721	0.850179	0.0707401	0	0.181918	0.26308
100504641	NR_045270	1700101I11Rik	0.118676	0.499453	0.32509	0	0	0	0.73185	0.627012	0.127554	0.127144	0.118676	0.694418	1.13827	0.60659	2.2394	0.00592195	0.0208955
68230	NR_045303	1700102H20Rik	3.06706	0.454704	1.15856	0	0	1.62842	1.62757	0.909997	0.474317	0.944007	3.06706	1.27823	0.406727	0	0	0.227873	0.312077
112418	NM_053216	1700102P08Rik	0.227027	1.03597	0.532156	0.931863	1.25502	0.28638	0.466758	0.160467	0.243757	0.567219	0.227027	0.378545	1.09473	0.290518	0.345841	0.21297	0.297001
74303	NR_108037	1700109K24Rik	0	1.06484	0.426988	0.377063	0.645253	0.748018	0.0959568	0.329839	0.250575	0.666371	0	0.151613	0.0749995	0	0.236898	0.0943016	0.157403
73558	NR_040728	1700110K17Rik	3.62403	0.762113	0.396505	1.07305	2.67514	1.05483	1.96635	5.65601	2.02676	4.03902	3.62403	10.0425	2.77161	2.12836	11.4261	0.151467	0.227905
73611	XR_389634	1700112D23Rik	0	0	1.03871	0	0	0	0	0	0	0	0	0	0	0	0	0.506631	0.57378
76642	NR_045997	1700113A16Rik	2.96755	5.2522	4.2728	3.0485	3.08543	3.47795	1.64009	2.52127	2.97586	4.776	2.96755	3.48918	4.25897	2.35976	3.66714	0.558255	0.618712
73600	NR_045627	1700120C14Rik	0.951934	0.985901	0.625705	4.27532	0	2.35915	1.17871	1.48155	0.515398	1.02633	0.951934	1.84991	0	1.21233	0.332194	0.432705	0.512205
68232	NR_027915	1700120K04Rik	0.461256	3.38475	1.87909	1.45252	0.784068	0	1.13742	0.966668	0.497167	1.48418	0.461256	2.25315	0	0.293779	0.509895	0.275897	0.362775
100503636	NR_040577	1700123M08Rik	0.721105	0.421819	1.09938	0.97154	0.664869	1.44507	1.48252	1.3587	1.03244	1.02959	0.721105	1.63977	0.0772273	0.307551	1.15849	0.07829	0.136164
58248	NM_021437	1700123O20Rik	6.27939	15.5615	15.574	12.3234	9.23255	6.88392	8.25419	6.65895	6.43114	6.60984	6.27939	6.09774	4.19231	3.07994	3.27078	0.00566306	0.0203362
67934	NR_105027	1700124L16Rik	0.626842	1.29151	1.61034	0.800512	0	0	0	0	0	1.3543	0.626842	0	0	0.399109	0	0.31006	0.396547
73609	NR_038189	1700125H03Rik	0	0.305069	0	1.11404	0	0	0	0.304736	0	0	0	0	0	0	0	0.450301	0.527267
69055	NR_038136	1810007D17Rik	0	0	0	0	0.450908	0	0.166017	0	0.144747	0.288493	0	0.131325	0.128859	0.343852	1.21529	0.0624846	0.114567
100503969	NR_045301	1810008I18Rik	0.150749	0.158484	0.61827	0.372527	0.25314	0.182959	0.557679	0.476693	0.972912	0.807803	0.150749	0.441324	1.29609	0.384855	1.35633	0.0217363	0.0513738
66276	NM_025463	1810009A15Rik	64.1537	136.152	120.072	123.269	121.063	105.442	95.9715	69.8523	77.9859	72.1237	64.1537	63.9498	53.6556	41.334	38.8484	0.000601934	0.00668718
66276	NR_104416	1810009A15Rik	1.45216	6.06892	4.08697	4.15533	2.99659	3.63907	2.24612	1.25453	0.753649	2.81172	1.45216	0.246	0.69488	0.638825	1.25607	0.0052194	0.0192757
100040049	NR_033626	1810010D01Rik	282.428	2.7228	2.88994	2.56643	6.05774	9.35025	48.6848	92.6887	101.366	306.898	282.428	693.416	682.772	848.477	1032.59	0.000193431	0.00500607
69066	NM_001163473	1810010H24Rik	1.41216	0.709644	1.35627	1.55969	0.662575	1.94505	1.91945	2.74603	3.51318	2.6168	1.41216	1.85867	0.907306	0.529194	1.66628	0.014965	0.0393167
69069	NM_001163616	1810011H11Rik	0.83704	0.783263	0.948417	0.511471	0.0877401	0.699819	0.589606	0.451185	0.577405	1.59148	0.83704	3.56903	1.22145	0.843961	1.13761	0.421448	0.501852
69053	NM_001081400	1810013L24Rik	9.6262	14.9781	15.8891	15.817	15.4808	14.4683	16.8832	12.1173	12.8829	13.1605	9.6262	13.5811	10.7918	8.0573	11.7257	0.0713502	0.12672
66263	NR_015572	1810014B01Rik	2.38346	4.18985	4.74876	3.58508	2.10977	3.11678	3.15361	2.01188	2.23466	3.34371	2.38346	2.67402	1.55766	1.03058	1.37785	0.00829955	0.0260672
69771	NR_040344	1810019D21Rik	0	0	0.59366	0	0	0	0.485975	0	0	0.649236	0	1.14747	0.436673	0.295725	0.676106	0.265514	0.352173
69771	NR_040345	1810019D21Rik	8.45205	5.54011	6.00896	6.30275	8.65491	10.7891	8.44389	8.68996	8.62425	14.8663	8.45205	11.8012	8.96384	5.07581	25.2582	0.308617	0.395125
69771	NR_040346	1810019D21Rik	4.8937	0.907491	1.39783	2.14593	3.26694	7.01644	2.11491	3.03309	4.47506	4.48271	4.8937	6.45246	3.01404	5.00507	11.5014	0.238858	0.32384
613264	NR_045482	1810020O05Rik	0.0820726	0	0	0.0995692	0	0.0987075	0.101239	0	0	0.0878896	0.0820726	0.319949	0.0790872	0.682537	1.06135	0.00851049	0.0265128
69120	NR_040417	1810021B22Rik	2.47631	0.173493	0.901891	1.22851	0.27787	1.20437	1.42495	2.60729	1.06583	1.06169	2.47631	3.06175	1.41689	0.526593	0.863846	0.12232	0.192771
69126	NM_001099674	1810022K09Rik	229.275	311.948	275.295	348.775	279.513	322.228	295.087	226.022	234.816	238.987	229.275	194.513	167.074	145.671	109.503	0.000251901	0.00534757
69126	XM_006530087	1810022K09Rik	2.57686	3.12522	4.50166	3.8919	2.43231	1.37174	0	1.1843	1.8587	0.809411	2.57686	2.30436	0	0.572683	0	0.00401019	0.0164148
69170	NR_037569	1810026B05Rik	3.83149	9.02195	8.10606	6.10192	6.5155	5.40466	7.27141	4.03881	3.47541	6.50745	3.83149	5.71602	2.52624	1.91818	2.59198	0.0102984	0.0302378
69155	NM_175141	1810030O07Rik	14.0553	24.4294	22.0925	20.3885	20.058	18.6429	17.7856	16.4462	17.7394	17.2711	14.0553	14.0263	9.87185	6.84997	9.61548	0.000234171	0.00524749
69155	XM_006527698	1810030O07Rik	1.86105	2.55394	3.64866	2.67137	2.18462	2.18369	1.92498	1.44073	1.38629	2.69823	1.86105	1.31252	0.754258	0.279766	0.711752	0.00096849	0.00798163
66293	NR_027819	1810032O08Rik	8.34616	14.5675	7.71801	16.8859	16.4858	13.1044	13.059	11.6033	6.04177	12.5153	8.34616	10.1319	4.41248	2.92706	3.44837	0.00430709	0.0171426
66293	NR_027820	1810032O08Rik	0.561712	4.52784	0	2.04642	0.979456	0	0	3.82294	1.85635	1.4566	0.561712	2.49732	0	0.489346	0	0.34141	0.426226
66293	NR_027821	1810032O08Rik	3.41212	5.08021	8.05994	5.76019	5.92393	6.33745	3.49403	4.0384	3.48174	5.87371	3.41212	3.25551	0.812459	0.350292	1.38547	0.000313415	0.00563589
66503	NR_045798	1810034E14Rik	2.75404	1.01393	0.877812	1.13961	1.16778	1.13616	1.92588	1.49856	1.52985	2.11037	2.75404	1.56615	1.34808	1.43942	1.59411	0.243316	0.328843
67704	NM_024461	1810037I17Rik	257.526	123.505	129.262	188.12	300.02	358.935	405.435	340.45	260.914	243.502	257.526	254.023	306.851	237.022	185.822	0.346232	0.430891
72301	NM_001163145	1810041L15Rik	0	0.00540276	0.905193	2.51e-05	0.0146478	0	0.194225	0	0.00263515	0.0139456	0	1.33217	2.53e-10	9.54e-10	0.000947679	0.690906	0.730964
72301	XM_006521441	1810041L15Rik	1.27943	1.7361	1.61205	2.11108	0.770469	0.662174	1.11713	1.12027	2.0237	2.2634	1.27943	1.91033	0.89492	0.239944	0.726055	0.0503221	0.0968856
72301	XM_006521442	1810041L15Rik	0.430979	0.00845226	0	3.76e-05	0.022301	0	0	0	0.00392793	0.0214303	0.430979	7.89e-05	1.29171	0.453997	0.00145776	0.0780323	0.135836
72301	XM_006521444	1810041L15Rik	0	0.937756	0	0.00263045	1.86216	0	0	0	0.262226	1.97252	0	0.0054765	3.15e-08	0.591151	0.135589	0.908537	0.92064
67884	NM_026431	1810043G02Rik	12.0913	21.6137	21.6545	16.7453	20.7706	13.9879	15.0682	13.7555	12.9694	14.4935	12.0913	12.3624	6.68139	4.82233	7.20725	0.000342433	0.00570048
67884	XM_006514008	1810043G02Rik	0.159983	0.37949	1.00497	0.584033	0.555746	0.299823	0.963661	0.737654	0.142759	0	0.159983	0	0.116144	0.346752	0	0.368295	0.451818
67884	XM_006514009	1810043G02Rik	0.635501	1.49293	0.917304	0.697922	0.283374	0.481933	0.401959	0.697043	0.750886	1.26037	0.635501	0.676789	0	0.244866	0.14699	0.0434695	0.0865777
69798	NR_038153	1810044D09Rik	6.52084	6.25387	5.14265	6.89429	6.50043	2.3388	5.36258	5.11122	4.69107	8.45567	6.52084	8.75789	3.58594	3.97865	5.55548	0.227566	0.311714
69809	NM_027217	1810046K07Rik	0	0	0	0	0	0	0	0	0	0.204869	0	3.18e-06	1.12636	0	0	0.162326	0.240614
69809	XM_006510587	1810046K07Rik	0	0	0	0	0	0	0	0	0	2.17e-08	0	2.46016	2.01e-07	0.366972	0.424896	0.565839	0.625002
69809	XM_006510588	1810046K07Rik	1.05943	3.06e-08	0.545486	0.719968	0.438567	1.11256	0.980212	0.772793	0.852925	0.273559	1.05943	0	0.753644	0.518126	1.09906	0.866442	0.883923
72056	NM_028077	1810055G02Rik	11.1095	18.3051	19.5	17.2583	16.2721	14.6897	12.4413	8.64281	14.0722	12.2268	11.1095	8.59281	6.63866	3.25603	3.95557	0.000102188	0.00427078
72056	XM_006531840	1810055G02Rik	2.18219	9.31522	5.70284	7.98182	3.48635	4.21262	5.20403	7.04035	5.70209	5.74593	2.18219	2.26236	2.08181	1.19577	0.636834	0.0560006	0.105324
72056	XM_006531841	1810055G02Rik	1.10848	1.469	2.8369	1.87646	2.14065	1.09295	1.89906	0.871524	1.72768	2.38283	1.10848	0.551559	0.833644	0.0774116	0.334598	0.0371847	0.0769473
67705	NR_015608	1810058I24Rik	54.6806	78.6871	77.8248	68.4098	61.1304	62.0107	57.1612	71.9939	55.9679	67.9892	54.6806	47.8142	33.765	23.2472	22.022	0.000104988	0.00428355
67705	NR_027875	1810058I24Rik	10.6449	17.3472	21.7541	17.7566	15.3379	20.186	13.2573	16.3191	15.7412	13.7073	10.6449	15.276	6.87532	3.95704	2.52833	0.000228419	0.00521724
72282	NM_028183	1810062G17Rik	1.39113	1.46423	1.90716	0.847772	1.15809	1.43744	1.83842	2.9443	2.77543	2.34145	1.39113	2.42172	0.955395	0.635289	1.73208	0.0071877	0.0237267
75602	NR_033571	1810062O18Rik	0.39637	1.11175	1.26583	0.649793	2.43302	0.95982	0.325885	0.697324	0.710278	0.424711	0.39637	0.515535	0.12651	0.253129	0.298345	0.0333658	0.0709665
69862	NR_027981	1810064F22Rik	1.41648	0.365002	0.303044	0.52761	0.259145	0.338454	0.46607	0.736752	1.24914	1.88618	1.41648	2.05357	0.824229	0.826813	2.90273	0.106118	0.172538
69864	NM_027239	1810065E05Rik	0.0972568	0.307113	0	0.118472	0.647486	0.351628	1.43951	0.411748	0.731324	0.104166	0.0972568	0	0	0	0	0.264403	0.350972
69861	NM_027237	2010003K11Rik	0.347216	0.0731374	0	0.167937	0	0	0	0.441967	1.64008	1.04091	0.347216	0.811963	2.34583	1.06656	0.370713	0.0334307	0.0710504
76770	NM_029733	2010005H15Rik	0	0	0.990867	0	2.48831	0.59745	0.300313	1.27487	0	0.261267	0	0	0	0	0	0.395245	0.477321
69206	NR_033207	2010016I18Rik	1.28977	0.113994	0.0694088	0	0.414905	0.77829	0.37545	0.959693	2.3322	1.94472	1.28977	1.93274	0.929333	0.63267	2.47694	0.0601382	0.111239
70257	NM_027360	2010107E04Rik	724.953	801.186	661.908	758.232	628.519	812.111	859.882	720.853	683.512	666.466	724.953	779.149	821.378	695.843	517.189	0.628766	0.678529
70257	XM_006516214	2010107E04Rik	4.61715	3.2552	5.29333	4.95917	0.964722	2.81819	3.55795	3.88172	2.07039	3.74356	4.61715	5.82393	3.71357	4.4749	4.21084	0.862976	0.881049
67038	NM_025929	2010109I03Rik	7.15622	0	0	0.142306	0.195555	1.5604	3.07325	10.4672	11.4516	9.30849	7.15622	12.0131	38.534	12.3833	3.18504	0.0376321	0.0776045
68355	NR_027924	2010204K13Rik	12.3449	22.1257	21.37	30.3904	23.3105	24.7066	14.9381	13.1743	12.0088	7.06977	12.3449	5.08163	3.07339	1.97763	2.50945	0.000110051	0.00435417
68355	NR_027925	2010204K13Rik	7.40244	4.23977	6.16163	0	7.41218	5.42136	6.18598	4.41605	12.7458	10.546	7.40244	6.71109	4.92611	3.9334	3.84244	0.112188	0.180484
72097	NM_028096	2010300C02Rik	2.31386	0.978142	0.593039	2.49288	3.46452	2.1562	3.26921	1.98213	6.01885	3.26589	2.31386	3.76043	1.21924	2.16063	2.56742	0.108585	0.175771
72097	XM_006496291	2010300C02Rik	0.00423688	3.84e-08	0.25143	1.66239	0.521915	2.69e-10	0.0203007	0	2.31993	7.19e-06	0.00423688	8.52e-10	0	0	0	0.712366	0.7493
72097	XM_006496292	2010300C02Rik	2.09872	0.985206	2.55619	0.316419	1.23333	1.67895	1.5187	1.48298	0.0110478	0.966691	2.09872	1.50165	1.89603	1.30239	1.98983	0.651515	0.697494
72097	XM_006496295	2010300C02Rik	4.21007	1.5073	1.9221	0.00193788	0.000123422	0	4.15e-06	3.1966	0.248013	1.57663	4.21007	3.34301	1.89626	2.56311	2.26751	0.583154	0.639495
72097	XM_006496296	2010300C02Rik	0.98858	0.116194	0.42599	0	0.40383	0.806176	0	0.284374	0.297452	0.688546	0.98858	1.01728	0.0990876	0.197444	0.149896	0.333506	0.418597
72122	NR_045430	2010308F09Rik	0	0.302489	1.17131	0	0	0.356355	0	0.30215	0.624777	0	0	0	0	0	0	0.450745	0.527629
630836	NM_001243117	2010315B03Rik	1.83457	1.48739	2.89431	2.42939	1.60689	2.36279	2.78591	2.10227	3.01595	1.92328	1.83457	1.10677	1.15526	1.19666	2.17465	0.344792	0.429485
630836	NM_001243118	2010315B03Rik	0.551214	0	1.60504	0.281933	0.421059	0	0	0.634083	1.34851	1.05004	0.551214	1.16901	0.831777	0	0.174342	0.428892	0.508559
630836	NM_001243119	2010315B03Rik	2.26823	3.3057	0	2.20669	3.94403	2.91409	2.48897	2.23978	1.76747	4.05903	2.26823	4.56152	1.43389	2.12485	3.13574	0.691289	0.731253
72093	NR_029440	2010320M18Rik	32.5078	30.814	32.4047	33.5689	31.8097	30.2954	39.925	41.3694	31.6445	35.9791	32.5078	32.1032	24.5887	17	18.3198	7.8954e-05	0.00406469
72275	NM_028179	2200002D01Rik	133.773	35.2243	50.6431	53.5347	115.467	138.491	120.417	162.94	125.724	98.0807	133.773	148.215	190.86	163.867	118.85	0.0403705	0.0817819
69147	NM_026961	2200002J24Rik	20.8075	0.195465	0.507577	2.523	2.86534	3.51028	15.0794	22.8492	20.7912	16.65	20.8075	20.4849	31.7396	29.4015	36.9466	4.61194e-05	0.00346363
70057	XR_388863	2210008F06Rik	0.085352	2.96533	2.92708	1.45092	0.850639	0.718873	0.526412	0.0904241	0.641642	0.0914061	0.085352	0.748693	0.24664	0	0.12977	0.0410424	0.0827914
67373	NM_023333	2210010C04Rik	0.102487	0	0	0	0.0562744	0	0	0.254363	7.4751	0.0365563	0.102487	0.232863	0.397435	0.459576	0.183669	0.499329	0.570972
72365	XR_387342	2210011K15Rik	0	0	0	0	0	0	0	1.14305	0	1.18166	0	2.4978	0.68493	0.2332	0.523433	0.146246	0.221602
70153	NM_027335	2210016F16Rik	25.3739	21.9145	21.2831	20.4688	24.456	24.4225	25.6786	22.9788	27.5597	23.4462	25.3739	20.9938	20.8801	15.9537	15.685	0.00414264	0.0167213
72357	NM_028211	2210016L21Rik	50.9529	66.3046	69.4981	57.8996	53.3753	54.198	48.0607	46.3421	47.2824	51.3025	50.9529	50.3954	34.1718	30.6287	35.1166	5.76393e-05	0.00370853
73644	NR_044985	2210039B01Rik	2.73643	0.0873055	0.455054	0.100622	1.51451	1.19689	1.12515	1.40586	3.11669	2.84162	2.73643	3.23266	1.43815	0.795676	2.14432	0.0638605	0.116491
78354	NM_144544	2210407C18Rik	2255.67	8.99344	6.85609	6.99487	57.9988	151.982	512.731	786.783	2462.22	1420.34	2255.67	1752.33	2505.3	2358.53	2213.28	0.00971323	0.0290953
73652	NR_040258	2210408F21Rik	1.68975	0	0	0	0	0	0	0.423568	0	1.50504	1.68975	0.519746	3.86526	3.21296	4.24822	2.94252e-05	0.00322183
73652	NR_040259	2210408F21Rik	0	0	0	0	0.458783	0.497632	0	0.209073	0.294453	0	0	1.26534	2.39082	2.59291	2.14695	4.11288e-06	0.00161798
73652	NR_040261	2210408F21Rik	0	0	0	0	0	0	0	0.302391	0	0	0	2.23552	1.60875	0.672354	0.650494	0.121307	0.191572
72371	NM_001145676	2210408I21Rik	0.687731	1.98837	2.00192	2.4843	1.28926	0.675711	1.40808	1.07564	1.2751	1.47866	0.687731	0.932998	0.0921647	0.124891	0.158516	0.00906696	0.0276935
72381	NR_003492	2210409E12Rik	3.05628	0	0	0	0	0	0	0	0	1.64871	3.05628	3.95793	7.96946	0.973013	6.70701	0.0212081	0.0504381
70393	NR_045499	2210416O15Rik	0.468311	0.90146	0.306034	0.824792	0.427621	0.924264	0.318409	0.937647	0.647639	1.32598	0.468311	1.1142	0.418713	0.0662953	0.388506	0.115284	0.184234
70138	NR_028285	2210417A02Rik	2.47534	0	0	0	0	0	0	0.235899	1.45513	0.724076	2.47534	1.53891	0.42625	1.14674	0.664192	0.468731	0.543427
76961	NR_045389	2210420H20Rik	0.354781	0	0	0.220701	0	0	0	0.186598	0.190942	0.760644	0.354781	0.519576	0.506752	1.35748	5.81916	0.0296611	0.064932
69542	NM_175148	2300002M23Rik	11.0306	0	0.358488	5.04552	142.857	160.019	88.1694	145.025	28.4451	11.8093	11.0306	15.453	2.26905	0.459519	0.0996363	0.456131	0.532108
69478	NM_027090	2300009A05Rik	30.5327	22.1557	25.235	21.2212	28.1218	21.2022	19.622	29.3757	26.2979	26.5837	30.5327	38.6685	27.9919	24.1858	32.3672	0.414366	0.495251
76432	NR_040265	2310001H17Rik	3.26513	1.30137	1.11697	1.00468	1.13949	0.824021	3.15956	2.29701	3.3646	2.69509	3.26513	3.21078	3.79754	3.27374	3.63313	0.000814071	0.00746297
76432	NR_040266	2310001H17Rik	0	0.192835	0	0	0	0	0	0	0	0	0	0	1.01043	0	0	0.164243	0.24282
76432	NR_040268	2310001H17Rik	0	6.85e-05	0	0	0	0	0.539565	0	0	0.5438	0	2.52529	0.497187	1.45556	0.373034	0.211231	0.295255
71874	NM_001159940	2310007B03Rik	0.0111	0.0011377	0.00589887	0.0139127	12.9742	8.26736	10.5478	12.7264	1.3779	0.0195741	0.0111	2.80283	0.00836191	0.000527682	0	0.469242	0.543864
71874	NM_172411	2310007B03Rik	2.48725	0.30894	1.64646	2.25476	0.000589005	5.20179	0.117459	1.70853	1.68153	4.38137	2.48725	0	1.56566	0.0937085	0	0.474542	0.548603
71874	XM_006529877	2310007B03Rik	0	0	0	0	0	0	1.4511	0	0	0	0	0	0	0	0	0.506631	0.57378
71874	XM_006529878	2310007B03Rik	3.18152	1.04849	0	0.196648	5.42414	16.1624	3.29106	11.6569	7.71796	6.63515	3.18152	3.12095	1.7039	1.2216	0.0927034	0.343787	0.42844
69549	NM_001081226	2310009B15Rik	34.3955	68.8841	55.3645	58.9112	50.4772	46.3993	42.4062	44.6791	35.473	37.333	34.3955	33.1893	23.4775	10.9577	13.6638	0.000234178	0.00524749
78329	NR_046007	2310010J17Rik	2.51518	3.12242	2.63437	2.58146	0	1.24713	1.24541	2.08661	3.26986	1.628	2.51518	5.37438	0	1.28118	4.19023	0.651367	0.697374
66374	NM_025521	2310011J03Rik	34.553	33.1146	37.308	31.5726	32.4244	40.0376	34.7971	39.995	32.6297	33.3373	34.553	41.4957	32.691	28.3735	25.4529	0.0343063	0.0724156
69548	NR_033514	2310015A10Rik	4.03054	4.30942	4.58817	3.90614	4.51103	2.70965	3.56246	4.51686	5.81623	6.57935	4.03054	5.44392	1.65378	0.956526	2.23715	0.000728091	0.00715934
66367	NM_175107	2310022A10Rik	9.31638	19.886	19.519	17.3434	14.7644	13.4401	10.7345	9.13944	9.16868	10.5613	9.31638	9.47012	6.79546	3.12468	4.8988	0.000343028	0.00570048
66367	XM_006540290	2310022A10Rik	0	0	0.220036	0	0.616526	0	0.495866	0.000554381	1.52351	0.312453	0	0	0.574045	0	2.37e-05	0.606261	0.65891
66367	XR_391092	2310022A10Rik	0	2.62521	2.57267	2.22687	0.686066	1.2428	0.666456	1.53093	0	0.39998	0	0.58411	0	0.23807	0.54481	0.0579981	0.108191
69551	NM_175149	2310022B05Rik	40.0562	67.8167	62.8936	61.6465	58.1779	48.2655	49.6605	46.4081	49.4147	62.0008	40.0562	28.0971	19.235	8.6958	8.20112	0.000180051	0.00487897
66952	NM_025865	2310030G06Rik	16.7392	6.68603	7.1784	5.78283	5.66355	8.8827	10.4405	10.8313	12.8239	12.5907	16.7392	17.8845	13.2252	10.834	15.113	0.0599706	0.111021
67862	NM_024210	2310033P09Rik	25.3888	41.5294	42.6075	34.3931	33.781	37.3966	27.1122	27.4263	28.9431	30.2014	25.3888	26.718	20.0183	13.1842	14.6705	0.000140734	0.00470748
75579	NR_040418	2310034G01Rik	1.10489	2.97055	1.17677	3.61368	3.07801	3.11761	2.87679	2.59364	2.63928	2.76214	1.10489	1.67628	1.17688	1.25482	1.111	0.113572	0.182157
69579	XM_006508373	2310034P14Rik	4.24767	1.7654	2.26139	1.70537	2.58399	1.82366	3.36524	2.85397	3.33335	3.31456	4.24767	4.2098	1.11927	1.10224	2.2571	0.00662019	0.0224872
227446	NM_029349	2310035C23Rik	0	0	0	1.08359	2.63182	1.21755	0.425726	0.950773	2.64e-08	0.226988	0	1.00274	9.26e-06	1.61e-06	0.0497067	0.324513	0.410301
227446	NM_173187	2310035C23Rik	1.23537	5.49928	6.79697	1.78287	0.411605	0.106091	1.74438	0	1.44286	0	1.23537	7.79e-05	2.91e-06	0.847437	0.243926	0.167013	0.245888
227446	XM_006529503	2310035C23Rik	0.185227	0.917413	0.74213	0.78797	1.1444	0.753736	1.16234	0.849758	1.00749	0.948747	0.185227	1.10445	1.0278	0.881445	0.580575	0.809501	0.834311
227446	XM_006529504	2310035C23Rik	0.187411	0.69218	0	0	0	0	0	0.274571	1.02607	0	0.187411	0	0	0	0.348371	0.804019	0.829326
227446	XM_006529505	2310035C23Rik	2.9456	0.772737	0.573812	3.06381	4.69969	3.06302	4.45656	3.31806	3.27877	3.22622	2.9456	3.59587	2.00374	1.18207	2.20704	0.117415	0.186849
227446	XM_006529510	2310035C23Rik	1.44913	1.3059	1.60727	2.63122	2.21751	2.73245	1.50529	1.71832	0.787668	3.24644	1.44913	1.02657	2.04045	0.419973	1.91799	0.578727	0.635851
227446	XR_387169	2310035C23Rik	0.748978	0.475002	0.745802	0.691444	0.264026	1.89997	0.421056	0.157526	0.161328	0.59927	0.748978	0.822472	0.264681	0.157125	0.538877	0.244664	0.330331
67101	NM_025966	2310039H08Rik	77.3805	52.9313	49.38	55.7827	63.8383	66.7505	57.617	77.5829	69.5248	63.0114	77.3805	70.0918	55.3694	40.9431	36.428	0.0089646	0.0274663
381792	NR_040292	2310040G24Rik	3.15551	1.40459	2.4932	2.52968	3.0387	3.08165	4.25188	1.64059	1.40962	2.60073	3.15551	3.19602	1.40624	1.34443	2.83833	0.392667	0.475085
381792	NR_040293	2310040G24Rik	0.900377	3.92e-05	0	0	1.53587	0	0.720167	0.520211	0.28984	0	0.900377	0	3.60524	0.668166	0	0.270606	0.357436
75589	NR_037994	2310043L19Rik	0	0	0	0	1.24474	0.539834	0.548663	0.156357	0.15952	0.317887	0	0.434169	0	0.0946655	0	0.559399	0.61961
66533	NM_025621	2310050C09Rik	12.3235	0	0	0.0970302	0.132805	0.0962162	1.77681	28.8366	36.176	37.2759	12.3235	45.0763	42.9624	15.5632	0.0608983	0.0313392	0.0676303
68277	NM_026655	2310057M21Rik	0.491982	6.55116	4.30361	6.27455	7.35726	5.29526	4.92489	5.14706	3.24841	3.67607	0.491982	2.77397	2.35059	1.27304	1.63589	0.0865747	0.147312
69662	NM_001033630	2310061I04Rik	29.8941	22.07	19.8212	18.4285	22.112	27.0865	28.3938	25.5216	29.5697	32.4118	29.8941	37.2711	39.3679	28.9958	36.811	0.00578152	0.0205977
69662	XM_006524875	2310061I04Rik	0	2.28549	1.98862	2.1967	2.97908	0	0	0	0	0	0	0	0	0	7.19e-06	0.0111108	0.0318054
69662	XM_006524876	2310061I04Rik	0.953524	0.421967	0.83587	0.667283	0	1.66776	0.736792	1.2876	0.865289	2.62863	0.953524	2.20149	0.764857	0.210877	1.5144	0.216801	0.300766
69662	XM_006524877	2310061I04Rik	0	1.85167	1.32027	1.70541	0.473077	0	0	0.308522	0	0.326314	0	0	0	0	0	0.0464172	0.0911182
70281	NR_028124	2310068J16Rik	4.12321	2.52625	3.60113	2.56722	1.8647	1.80155	1.47965	2.78204	1.6903	3.4517	4.12321	1.68023	0.650747	0.479675	0.685306	0.0170569	0.0430874
100125933	XR_380326	2310075K07Rik	4.38988	7.41413	5.61745	6.19133	4.38404	4.35011	2.64713	3.92342	3.77257	5.01523	4.38988	5.23036	4.40937	1.3722	2.14487	0.0216451	0.0512111
668661	NM_025880	2410002F23Rik	7.20177	25.0655	28.6694	20.3559	11.5392	9.04351	4.72514	14.4895	8.29874	11.2022	7.20177	5.61331	2.08402	0.356687	0.991274	0.0104168	0.0304434
668661	XM_006541090	2410002F23Rik	6.70767	2.83755	3.94637	9.9492	7.48607	3.16779	7.67767	2.42944	1.81181	3.92659	6.70767	0.554138	3.69e-05	0.000670991	3.88574	0.115107	0.184074
668661	XM_006541091	2410002F23Rik	0.737086	1.26636	6.94754	3.86874	4.07014	3.48946	4.32e-07	0	4.13e-09	1.53311	0.737086	2.21807	0.777487	0.594862	0	0.0199915	0.0483153
668661	XM_006541093	2410002F23Rik	0.518766	1.951	1.1517	2.20297	1.44027	2.18067	0.778165	1.22667	2.77972	1.17662	0.518766	3.02566	2.03512	4.6e-09	0.0032298	0.362859	0.446531
668661	XM_006541094	2410002F23Rik	0	1.48659	1.72754	2.15144	1.48747	0	1.78551	0	0.735234	0	0	0	0	0	0.582283	0.175382	0.25549
668661	XM_006541095	2410002F23Rik	0.512816	4.06582	1.14423	2.49822	4.28e-05	0	2.33407	1.39794	1.96772	1.10187	0.512816	0.667525	2.00245	1.22105	0	0.938789	0.946167
668661	XM_006541097	2410002F23Rik	0	11.3485	4.01805	2.79186	5.76209	12.6877	4.70549	2.49847	6.35727	9.62597	0	1.34551	3.15789	2.70259	0.875361	0.395798	0.477816
69729	NR_045496	2410003L11Rik	0	0	0	0	0	0.225555	0	1.36179	0	0	0	0	0	0	0	0.582645	0.639189
66421	NM_025555	2410004B18Rik	23.2302	36.6132	32.4559	32.5153	28.126	36.6682	30.0824	22.68	23.4229	19.8722	23.2302	21.7511	23.6917	15.83	13.8901	0.0025363	0.0124504
66421	XM_006501885	2410004B18Rik	1.8776	2.93805	2.92626	1.75522	4.79278	2.30442	1.35436	0.708761	0.863494	0.994281	1.8776	0.999921	2.65998	2.24593	1.93943	0.0108501	0.0313368
69221	NR_030738	2410006H16Rik	183.115	308.804	351.787	353.845	297.909	306.328	264.336	357.867	178.627	198.807	183.115	165.13	90.1653	52.1295	46.7751	0.000702991	0.00708867
224904	NM_153152	2410015M20Rik	215.304	187.871	176.495	189.585	190.385	206.868	232.236	224.383	196.684	198.825	215.304	250.798	238.562	191.565	177.681	0.144241	0.219197
69732	NR_015504	2410018L13Rik	0.847977	9.10728	8.20086	5.5354	4.13273	3.01316	2.06282	0.775407	1.3787	1.62351	0.847977	0.273603	0.300426	0	0	0.00580758	0.0206591
100503842	XR_141234	2410022M11Rik	8.12876	6.42577	6.57134	4.82875	6.07861	4.72464	6.0363	11.2852	9.083	9.26269	8.12876	8.31915	3.50097	2.12129	4.30372	0.000660512	0.00696227
73692	NM_001162906	2410089E03Rik	0.179566	2.62652	2.54563	1.9099	2.05158	1.00434	1.77761	0.285635	0.679594	0.489191	0.179566	0.383504	0.274005	0.0574243	0.444255	0.0227179	0.0531654
73692	XM_006520002	2410089E03Rik	1.72497	4.8162	4.11376	4.4556	2.0319	1.75465	1.21105	2.32111	2.07879	2.85811	1.72497	1.75135	0.713296	0.368584	0.515242	0.0104854	0.03058
76785	NM_029740	2410124H12Rik	1.4595	0	0	0	0	0	0.539937	0.923374	0.313944	0.312818	1.4595	0.142412	0.97656	0.652163	0.547699	0.331132	0.416369
76792	NM_001081236	2410131K14Rik	4.21204	11.8885	10.6351	9.11684	9.38609	6.81133	7.46696	4.48287	5.3461	4.82043	4.21204	5.06137	4.86344	2.47679	3.69111	0.00711996	0.0236081
72326	NR_040318	2500004C02Rik	2.86675	9.97487	9.17829	6.87838	4.92044	5.0252	3.92469	3.34035	2.90677	3.95044	2.86675	2.56234	1.29361	0.553371	1.32576	0.00273667	0.0129735
72307	NM_001033164	2510002D24Rik	25.1819	18.6531	22.755	19.3616	25.4293	26.6438	27.1051	27.9064	27.682	25.918	25.1819	29.3096	21.4649	14.524	17.4523	0.0014664	0.00943845
72190	NM_001001881	2510009E07Rik	9.85205	13.4395	13.9761	13.4172	12.3075	9.24691	10.9304	8.18632	10.5961	14.3459	9.85205	7.36129	4.17162	2.05473	2.41992	0.000164868	0.00481665
77034	NM_029841	2510039O18Rik	41.9549	47.0935	44.7767	45.8606	48.8413	45.6983	43.4638	40.6722	45.2292	44.7307	41.9549	42.5778	42.5198	27.9498	30.5021	0.0019482	0.0108477
77034	XM_006539279	2510039O18Rik	4.29873	4.05043	4.48882	2.2983	2.32341	2.33018	3.74322	5.14647	3.45203	5.50446	4.29873	3.92612	2.46246	2.81016	2.60171	0.0377384	0.0777659
66520	NR_024619	2610001J05Rik	19.89	33.5744	39.0927	41.2462	35.0049	32.3745	30.6627	26.6406	22.7695	24.187	19.89	21.5638	15.4682	10.2552	11.9917	0.00061617	0.00673768
67028	NM_025921	2610002M06Rik	5.11429	8.38768	9.25568	9.00721	7.45064	5.35453	8.05551	4.93527	6.35733	5.64286	5.11429	5.12358	3.11757	2.47538	3.3431	0.00282953	0.0132134
381598	NR_028428	2610005L07Rik	5.40544	17.7549	17.1447	14.563	16.0529	8.41267	10.4468	7.17428	8.39317	9.08657	5.40544	6.30685	2.43459	0.825466	4.20302	0.00334693	0.0146845
72128	NM_001004362	2610008E11Rik	5.15847	13.4716	14.6671	11.7632	8.63203	8.65691	10.057	7.06213	8.1485	8.64956	5.15847	5.77717	1.38274	1.4303	2.25621	0.00175118	0.0103225
100503074	NR_045347	2610016A17Rik	0	0	0.392065	0	0	0.357934	0.358676	1.21375	0	0	0	0	0	0	0	0.545897	0.607899
69918	NR_038156	2610020C07Rik	0.508639	2.71848	2.05177	1.78912	1.1171	1.1766	1.34044	0.830936	1.35461	1.45141	0.508639	0.264525	0.197252	0.0651679	0.468818	0.0287503	0.0634623
69909	NR_077059	2610027K06Rik	0.404438	0.459139	0.515763	0.521413	1.12689	0.668988	0.806121	1.12538	1.10111	1.13183	0.404438	0.454394	0.45259	0.0200502	0.215184	0.0378671	0.0779547
72386	NR_015556	2610035D17Rik	4.49683	6.78875	6.79457	6.41745	8.48393	5.66947	6.54793	4.65157	4.91098	5.0292	4.49683	5.44461	6.78918	4.51484	6.77446	0.184236	0.265546
72139	NM_153780	2610044O15Rik8	4.96594	8.14098	6.47615	7.13456	6.44095	6.8554	7.8551	6.76758	6.19272	7.04074	4.96594	4.96039	2.83626	1.95719	2.89649	0.000271941	0.00545729
72481	NR_015470	2610203C22Rik	0.321762	1.49125	0.972025	0.621673	0.532632	0.694933	0.635107	0.204865	0.414452	0.344472	0.321762	0.188093	0.186451	0.164753	0.343887	0.0299556	0.0653611
67157	NM_026005	2610301B20Rik	7.13999	14.1712	13.7865	12.9079	12.6162	9.83642	9.4888	7.2953	9.13123	9.27824	7.13999	6.4706	3.62556	1.69323	2.84339	0.000127951	0.00459242
67157	XM_006538200	2610301B20Rik	0.348332	1.11319	0.432984	0.726318	0.56786	0.576449	0.115946	0.107666	0	0.454411	0.348332	0.105574	0.124493	0	0.149622	0.00370773	0.0156329
67170	NR_028298	2610306M01Rik	8.09159	10.6083	10.5588	10.0019	8.42494	8.58363	9.10066	7.3993	6.81461	9.59915	8.09159	6.57134	4.97056	3.29888	3.56236	8.16137e-05	0.00412064
72518	NR_045053	2610307P16Rik	0.319426	1.64873	1.3298	0.836463	0.0600428	0.684279	0.46067	0.181053	0.276522	0.261478	0.319426	0.437956	0.0555875	0	0.0660849	0.0349292	0.0733671
72511	NR_045172	2610316D01Rik	0.0977016	5.86177	3.75065	3.21374	2.7646	1.05977	1.32558	0.517021	0.419815	0.732504	0.0977016	0.666698	0	0	0	0.0168684	0.0427455
70458	NM_183287	2610318N02Rik	1.03357	0.726906	1.23023	1.22742	1.54851	1.10435	1.02186	1.60673	0	1.32574	1.03357	0	0	0	0.210263	0.0242536	0.0558861
70458	XM_006522538	2610318N02Rik	0	18.9242	19.1564	8.56298	10.4031	9.26314	3.77492	1.7572	2.36962	1.6138	0	1.15322	1.44475	0.85873	0.886875	0.008348	0.0261687
70458	XM_006522540	2610318N02Rik	0.355493	6.11031	4.4523	3.51157	0.684902	0.928918	0	0	0.21884	0.353506	0.355493	0.211841	0	0	0	0.0264881	0.0596398
72503	NM_001002004	2610507B11Rik	48.2428	50.5481	51.1838	54.0072	57.2465	48.423	56.8423	37.3702	51.7482	52.8624	48.2428	55.3582	48.1015	40.4899	54.5511	0.649924	0.696142
72503	XM_006534312	2610507B11Rik	0.272506	4.56569	5.58641	1.52477	2.92971	1.69636	2.25593	2.10924	2.06761	2.83184	0.272506	0.936585	0.320126	1.46e-10	2.195	0.218604	0.302547
72203	NR_037964	2610507I01Rik	8.42668	14.0821	14.1662	12.885	9.98472	9.73899	9.22925	9.22869	10.2082	13.095	8.42668	9.00808	3.55947	2.59872	6.61588	0.00130644	0.00899135
330173	NM_181075	2610524H06Rik	26.3356	47.7934	46.726	43.775	40.1998	31.7262	31.6686	33.9754	31.4316	26.3856	26.3356	18.6786	11.8966	5.0701	6.23036	0.000100883	0.00427078
70045	NM_001206684	2610528A11Rik	6.14648	0.275113	0.895009	3.05396	23.4203	42.4277	34.0306	32.7198	17.7159	12.3311	6.14648	6.63347	1.25241	0.584637	0.0984613	0.225479	0.30961
66451	NM_025572	2610528J11Rik	38.8893	6.7564	12.3205	16.6147	34.3608	37.3782	41.4693	41.472	36.1259	39.9392	38.8893	40.9152	44.4268	47.8592	51.5199	0.00745674	0.0243048
67194	NR_045040	2700038G22Rik	7.05e-10	6.23841	7.97439	3.81799	3.93602	5.98577	3.22304	5.99e-09	2.24306	2.34e-09	7.05e-10	4.67e-09	0.897821	9.4e-10	2.0413	0.0163447	0.0417899
67194	NR_045042	2700038G22Rik	1.06331	0	0	0.174505	0.0001826	0	0	1.56779	0	3.54126	1.06331	1.84155	0	0.605037	0	0.102424	0.167765
67188	NR_033198	2700046G09Rik	1.86447	2.55414	2.43428	1.68079	1.4618	1.72973	1.26518	2.17938	1.55035	3.19282	1.86447	1.40737	1.44377	0.865619	1.21416	0.14568	0.220961
76967	NM_001163378	2700049A03Rik	0.0988479	0.625873	4.13e-10	1.8833	1.74217	0.653335	0.49648	0	0.498801	0.636277	0.0988479	0.36684	0.135259	0	6.12e-06	0.133373	0.206163
76967	NM_029818	2700049A03Rik	1.1503	4.71115	4.19705	2.74898	2.65749	1.87323	2.77232	1.21806	1.65384	1.39625	1.1503	1.21351	0.716143	0.355837	0.519302	0.0119063	0.0334361
76967	XM_006516364	2700049A03Rik	0.897108	1.83384	2.80317	1.49282	0.770625	1.25765	1.14645	0.974864	1.16958	1.38228	0.897108	0.444677	0.388863	0.364463	0.630827	0.0432722	0.0862679
72578	NR_045437	2700054A10Rik	0.517987	0.955914	0.857454	1.02308	0.79761	1.13021	0.69911	0.637957	0.453519	0.658031	0.517987	0.44121	0.110102	0	0.0249556	2.8153e-05	0.00320863
68046	NM_026529	2700062C07Rik	12.6018	22.7117	19.8171	22.388	14.8837	16.2524	14.5804	16.4812	14.4957	12.5389	12.6018	12.2085	10.2201	6.94289	6.03541	0.0014334	0.00934325
72608	NR_045905	2700069I18Rik	1.48169	3.24746	4.73412	2.57497	1.23846	0	0.761423	0	0.265457	1.5875	1.48169	0.240853	0	0.0788771	0.186207	0.0427592	0.0854492
108899	NM_175381	2700081O15Rik	5.53789	29.6281	21.2495	15.9716	3.88806	5.17698	2.9291	10.547	3.39145	7.19201	5.53789	2.30973	2.31065	1.68454	1.83554	0.0679911	0.122164
72658	NM_028314	2700097O09Rik	1.53753	7.46624	6.86402	9.32204	4.73038	9.0068	3.99268	1.77969	3.47799	1.98833	1.53753	3.91211	3.42961	1.497	0.978035	0.0115499	0.0327019
72658	NR_030764	2700097O09Rik	2.05703	2.93285	1.55174	1.16238	3.92727	1.78687	1.25114	1.31974	0.717405	3.23142	2.05703	0.749323	0.713755	0.162485	2.01687	0.206923	0.290918
72658	XM_006516271	2700097O09Rik	0.34623	2.76596	2.18746	0	2.01905	0	1.81021	1.45191	0	1.79345	0.34623	0.753294	0.000134099	0.982566	0.884115	0.691558	0.731469
72658	XR_381546	2700097O09Rik	0	0	0	1.27822	0	0.51968	0	0	0.757077	0.52747	0	0	0.364071	0	0	0.825244	0.848389
77022	NR_024720	2700099C18Rik	4.44661	16.661	14.6547	12.1939	13.1424	11.1269	6.03415	5.63644	6.68202	8.02467	4.44661	1.91855	1.71796	0.813169	1.35805	0.000664812	0.00698006
66456	NR_033780	2810001G20Rik	16.343	30.1552	29.4247	20.754	23.4366	14.0029	20.1578	13.024	14.9124	15.1845	16.343	16.6996	9.56168	5.53919	10.4479	0.00413169	0.0167069
66457	NR_027831	2810002D19Rik	5.05855	9.45087	9.4581	7.78393	7.06479	7.68418	7.39901	3.82209	5.76396	5.07963	5.05855	4.57183	2.77438	2.10358	1.59637	0.000264578	0.00539214
66523	NM_025615	2810004N23Rik	24.5232	76.8401	70.9998	61.9576	55.1734	49.4327	38.6858	27.9275	28.0444	29.0793	24.5232	24.8968	20.0963	14.5961	16.5519	0.00122191	0.00872315
72650	NM_001134717	2810006K23Rik	7.39948	15.0209	16.0672	12.6483	11.1209	9.5936	10.2853	6.8554	7.86783	7.96622	7.39948	8.25885	4.12306	3.44909	3.369	0.000717833	0.00713456
100503178	NR_045268	2810013P06Rik	9.79288	12.8834	12.6674	10.9131	10.3396	8.10811	10.9641	10.6076	12.333	11.4498	9.79288	12.0441	4.11296	3.485	6.46013	8.85761e-05	0.00415424
69944	NM_172403	2810021J22Rik	1.9498	5.04718	3.39715	3.39609	3.11164	2.30772	2.38922	1.55433	1.94414	2.40665	1.9498	1.8316	0.927726	0.550611	1.1883	0.00250548	0.0123546
69953	NR_027984	2810025M15Rik	21.3366	71.1435	71.957	65.2196	52.9668	53.57	31.5218	32.0174	29.1396	30.1623	21.3366	17.8323	11.1974	4.8621	4.68276	0.000380219	0.00582642
100504687	NR_045295	2810029C07Rik	0.414208	1.86536	2.74398	1.62559	1.1792	1.66586	0.789826	1.2413	0.848246	0.886517	0.414208	0.440037	0.145959	0.0964789	0.115604	0.00589143	0.0208447
78335	XR_378735	2810030D12Rik	0	0	0	0	0	0	0	0	0	0	0	0	2.39818	0	0	0.13281	0.205481
72669	NR_015579	2810032G03Rik	1.13778	5.06025	3.38527	2.13658	1.77846	1.28915	1.79352	1.74413	1.49263	1.42107	1.13778	0.431082	0.610556	0.0809165	0.144797	0.0298771	0.0652561
74200	NM_028814	2810403A07Rik	12.5675	22.8912	27.8143	22.8811	19.618	18.2431	18.3749	11.9267	13.911	9.19319	12.5675	15.3853	10.2696	4.06004	5.494	0.00126227	0.00885225
74200	XR_375589	2810403A07Rik	2.37555	9.07943	3.70636	3.64535	4.2197	3.63234	5.76944	4.2672	1.47888	12.7877	2.37555	4.16528	2.68107	1.6144	8.67705	0.918051	0.928505
69964	NR_015493	2810403D21Rik	0.954122	0.456575	0.356932	0.210718	0.720543	0.730684	0.534958	1.65389	0.465776	0.278678	0.954122	0.507248	0.167068	0.22192	0.263682	0.18817	0.269993
70419	NM_027419	2810408A11Rik	0	1.60893	1.62358	0.758305	0	0	1.66234	2.95781	0.922264	0.538803	0	0	0	0.142502	0.202583	0.393654	0.4759
69941	NR_038009	2810408I11Rik	5.01701	10.8523	9.41076	12.3738	9.13568	9.38548	8.48467	3.62824	5.70381	5.6835	5.01701	2.93706	2.0559	1.92168	0.861114	0.000480019	0.00624436
100042332	NR_030682	2810410L24Rik	2.71493	5.60827	6.39219	5.06381	5.9044	2.8517	2.46023	4.056	3.13323	3.64024	2.71493	2.30766	1.33404	0.577942	2.01414	0.00361436	0.0154163
102640772	XR_387472	2810414N06Rik	1.17085	0.72336	0.265879	0.487699	0.33003	0.476267	0.481188	0.530443	0.420299	0.209226	1.17085	0	0.556303	0.124382	0	0.406908	0.488439
76937	NR_015522	2810429I04Rik	0.200606	4.84306	3.8248	1.00403	1.01869	0.4899	1.73131	0.842641	1.29641	0	0.200606	0.195936	0	0	0	0.138384	0.212112
77132	NR_033474	2810433D01Rik	3.06067	2.33914	3.46184	1.88206	1.29055	2.44688	2.29515	2.03857	3.02731	3.66194	3.06067	1.5201	1.44978	0.653069	0.77952	0.021618	0.0511761
72753	NR_040562	2810442N19Rik	0.1963	1.03309	0.807386	1.19588	0.326765	0.709801	0.121061	0	0.632623	0.210249	0.1963	0	0	0	0	0.00762099	0.0246621
72792	NM_001144992	2810459M11Rik	2.31176	0.538429	0.973936	0.517403	1.18951	2.18826	3.39211	2.00552	3.40893	2.31798	2.31176	3.89286	2.1787	2.20387	1.6754	0.00815517	0.0257665
72792	NM_001144993	2810459M11Rik	5.76175	0.865623	0.543073	1.7435	3.46214	2.6269	4.10407	4.33094	5.00153	2.97949	5.76175	4.22884	4.40852	2.78263	3.38823	0.109653	0.177164
72834	NR_045176	2810468N07Rik	3.09096	6.26676	6.00793	5.69541	6.36543	4.26519	2.80601	3.21965	4.13101	3.12152	3.09096	2.72709	0.958243	0.448006	0.713209	4.6347e-05	0.0034701
67246	NM_026054	2810474O19Rik	1.18528	2.98634	2.29037	2.66027	4.38557	0.855328	3.07138	0.902734	0.588726	0	1.18528	0.606852	0	0.226416	1.18586	0.0547483	0.103452
67246	XM_006507081	2810474O19Rik	0.0005134	0.0121724	1.49997	0.0413965	0.0153394	0.045328	0.02992	0.040649	0.0409256	0.0340336	0.0005134	6.65e-05	0.0200705	0.0174446	0.0124415	0.503981	0.57378
67246	XM_006507083	2810474O19Rik	0	1.45928	1.08212	0.936207	0.250583	0.165467	0.229254	0	0.13665	0	0	0.117234	0.34389	0.107877	0.13384	0.0666455	0.120329
67246	XM_006507084	2810474O19Rik	0.028549	0.799913	0.399246	1.81281	0.776673	2.09639	1.27225	1.66324	1.72864	1.91496	0.028549	1.19342	1.00107	0.839923	0.695882	0.594702	0.649046
67261	NR_027851	2900005J15Rik	0.962088	0.219445	0.088003	0.415415	1.20851	1.23407	0.74637	1.22338	1.30087	2.61226	0.962088	1.30885	0.150889	0.292414	1.86968	0.220425	0.304322
100502745	NR_045298	2900009J06Rik	2.8092	6.51607	3.77956	4.37736	3.21324	1.53964	3.0824	3.58019	0.33706	2.01134	2.8092	1.2183	0	1.39099	0.225848	0.0200474	0.0484192
67254	NM_144518	2900011O08Rik	0.97078	2.10345	2.36733	1.72596	1.31319	0.879453	1.66557	1.28803	1.34904	1.28024	0.97078	0.659881	0.476071	0.137585	0.235794	0.00660046	0.0224724
243219	NM_172884	2900026A02Rik	5.24873	1.78416	1.49722	1.20489	5.819	4.95944	3.04056	4.29285	2.99384	8.43259	5.24873	5.02033	5.06644	5.14504	4.87311	0.358606	0.442484
243219	XM_006534936	2900026A02Rik	0.650819	0.208778	0.196381	0.115442	0	1.11033	2.95e-07	1.1589	0.553396	6.59e-10	0.650819	1.89e-06	1.18271	0.503619	0.0174859	0.841597	0.862334
243219	XM_006534937	2900026A02Rik	1.17038	2.29549	2.9003	3.00533	3.74747	0.896061	3.25865	1.00474	1.9713	2.35659	1.17038	3.06501	1.24631	1.05992	2.7142	0.659638	0.704671
243219	XM_006534939	2900026A02Rik	4.14952	11.2445	16.1752	17.6412	13.8975	13.1795	9.53455	8.18892	7.40381	6.86971	4.14952	3.87798	0.90705	0.52683	0.921177	0.000999253	0.00804754
78403	NR_015489	2900041M22Rik	2.08097	0.876879	0.326649	1.64921	1.57349	0.926824	1.46701	1.00987	0.765749	2.41862	2.08097	1.50598	1.89609	0.7612	0.636072	0.575181	0.632934
102640779	XR_389234	2900052L18Rik	1.06164	1.75389	1.84971	1.27499	1.27938	1.84664	1.06662	1.00127	1.57108	2.81386	1.06164	1.11564	0.374614	0.120457	1.34164	0.103127	0.168652
100504421	NR_045299	2900076A07Rik	3.37888	5.96437	5.97423	6.65934	4.90762	3.94683	6.45281	3.45774	5.15322	4.32003	3.37888	4.78239	3.87275	1.39325	3.29748	0.0643146	0.117115
347740	NR_024329	2900097C17Rik	61.5148	117.37	112.29	109.418	96.5754	82.3918	84.9971	71.2602	78.1598	77.5046	61.5148	59.9198	35.8191	23.6652	34.1412	0.000242873	0.00530021
378954	NR_033215	3000002C10Rik	2.46761	6.33155	5.03946	4.58299	5.86431	3.33995	3.04419	3.82743	3.59945	4.19968	2.46761	2.0959	1.10008	0.404981	2.17407	0.00454451	0.0177077
75693	NR_045451	3010001F23Rik	0.794933	1.90958	1.13854	1.2111	0.48126	1.43744	0.819361	1.367	0.640484	1.41582	0.794933	0.193738	0.191079	0	0.150616	0.0180215	0.0449165
75693	NR_045452	3010001F23Rik	0	0.295445	1.21284	0	0.527172	0	0.292298	0	0	0.186106	0	0	0	0.0654495	0	0.284738	0.371634
73076	NR_045907	3100003L05Rik	0.321903	0.676661	1.3193	0.797624	0	0	0	0.169515	0.17317	0.345013	0.321903	0	0.153564	0	0	0.134436	0.207546
76482	NM_029623	3110002H16Rik	9.39333	10.9392	9.98078	10.4458	13.4493	11.8462	11.8156	11.2878	10.6631	11.9853	9.39333	11.4496	9.63249	6.65227	8.42625	0.0172018	0.0433459
76482	XM_006526341	3110002H16Rik	0.415761	1.01003	0	0.672203	0	0	0.210686	0	0.474005	0.202303	0.415761	0	0	0.119524	0.153649	0.491054	0.563863
76482	XM_006526342	3110002H16Rik	1.06192	0	2.03876	1.28043	1.34884	0.548135	0.809165	0.285409	0.547972	0.380588	1.06192	0.259654	0.490129	0.259827	0.27044	0.12897	0.200851
76482	XR_386019	3110002H16Rik	0	0	0	0	0.575627	0.404016	0.33796	0	0	1.06081	0	0.421338	0	0.107275	0.128632	0.576385	0.633946
73103	NM_028439	3110009E18Rik	4.94916	11.7025	8.19492	10.701	5.99639	7.80356	4.53047	4.37229	4.86538	2.45522	4.94916	4.92384	1.1615	2.2376	0	0.00042849	0.00598655
73103	XM_006529893	3110009E18Rik	0	1.48409	1.31494	0	0	0.550944	0.716394	0	0	0	0	0	0.259219	0.23487	0.313118	0.317173	0.40328
73144	NR_015483	3110039I08Rik	10.0344	54.9686	51.5522	34.1163	23.6734	17.6092	17.7513	13.2747	15.3095	23.4602	10.0344	8.47461	2.60884	0.852505	2.43021	0.0119006	0.0334249
67290	NM_026077	3110040N11Rik	16.5824	19.0176	14.4978	18.0132	20.1856	23.6407	19.3802	21.3573	19.6346	15.4676	16.5824	20.2071	13.8424	9.33229	8.86756	0.00246183	0.0122315
67290	XM_006541114	3110040N11Rik	4.01807	2.48232	4.52045	3.56776	2.53457	3.92799	4.82083	2.83696	3.13016	2.97752	4.01807	2.78347	2.48887	2.17536	2.023	0.0763983	0.133674
73205	NM_001081343	3110043O21Rik	5.96473	8.53933	10.0451	5.6085	6.63152	7.03931	8.33106	5.39874	2.89215	5.14387	5.96473	6.97966	1.31359	3.02929	4.17596	0.0106707	0.0309532
73205	XM_006538292	3110043O21Rik	0.00241931	1.55938	3.95e-06	3.37522	2.9498	0.00237699	0	0.000283763	3.13765	0	0.00241931	0	4.45453	0.806419	0.536606	0.443461	0.521242
67303	NR_040438	3110045C21Rik	0.66231	1.00746	2.72715	1.33619	2.92804	1.94494	1.63404	1.40462	0.316035	1.10314	0.66231	0.717094	0.283956	0.376704	0.672899	0.0406164	0.0821588
73204	NR_045056	3110056K07Rik	3.64022	7.55708	6.95648	5.24415	5.55962	5.12557	9.12673	3.54006	4.98086	5.56441	3.64022	4.72941	2.9188	2.74049	3.6368	0.107982	0.175008
78412	NM_001135611	3110062M04Rik	0.971411	0.00153657	1.30525	0.998626	1.62795	1.49477	1.00348	1.10465	2.04203	1.58043	0.971411	0.659048	1.31164	0.823127	1.22112	0.859156	0.877498
78412	NM_199145	3110062M04Rik	1.49983	2.28002	0.652323	0.998995	0.620113	0.220668	0.794738	1.72956	1.03477	2.31403	1.49983	1.33159	0.225097	0.663219	1.50034	0.342716	0.427361
78412	XM_006506771	3110062M04Rik	0	2.73697	0.788533	0.531119	0.389817	0	0	0	0	0.213508	0	0	0	0	0	0.164687	0.243271
67304	NR_027974	3110070M22Rik	0.721808	1.59633	1.48617	0.524049	0.837465	0.433488	0.178084	1.07168	0.154986	1.08199	0.721808	0.0703345	0.557136	0.0923765	0.385117	0.174366	0.25435
73212	NM_028469	3110082I17Rik	20.1337	33.7923	32.6851	32.6449	30.2402	29.2607	23.5269	16.6404	20.412	21.0046	20.1337	18.6524	11.7348	7.16015	9.00122	1.56937e-05	0.00262204
100043232	NR_030712	3110099E03Rik	0.29645	0.823961	1.29757	0.83793	0.620787	0.257423	0.332537	0.143411	0.202311	0.461365	0.29645	0.0787191	0.130756	0.0172679	0.0207292	0.0103137	0.0302669
69277	NM_027017	3300002I08Rik	0.167673	1.76195	1.60275	1.45666	1.12937	0.203937	0.827005	1.23554	0.902164	0.35945	0.167673	0.49103	0.799236	0.10696	0.125269	0.201394	0.28482
78512	NR_045080	3300005D01Rik	0.334721	0	0	0	0	0.503312	0.801365	2.16934	1.24002	0.448067	0.334721	0.48528	0.156174	0	0	0.0236854	0.0548823
67419	NM_026142	3632451O06Rik	2.77563	12.7953	12.7835	9.72041	7.51816	3.86827	5.92293	3.79454	4.21563	3.61392	2.77563	1.97856	1.93106	0.567786	0.990109	0.0105138	0.0306401
67419	XM_006519450	3632451O06Rik	1.53016	3.67163	2.50346	2.87715	1.87497	1.28981	1.29499	1.14438	2.09434	1.74478	1.53016	1.36829	0.711399	0.480966	0.234742	0.00517887	0.019194
70691	NM_027510	3830403N18Rik	0.510074	0.358006	1.16619	0.619293	0.706006	0.409132	0.314591	0.990732	0.456488	0.455209	0.510074	0.165713	0.0818897	0.108758	0.581678	0.224256	0.308261
218734	NM_001284383	3830406C13Rik	0.469863	2.03564	0	1.17294	0	2.55139	1.27399	0.7462	2.98121	1.69554	0.469863	2.95349	1.8658	1.26643	0.883604	0.550939	0.612212
218734	NM_001284384	3830406C13Rik	0.603451	0.40662	0.992589	0	1.43747	0	0	0.383088	0.827722	0	0.603451	0.58857	0.38666	0.493277	0.812111	0.76592	0.795928
218734	NM_001284385	3830406C13Rik	0.297523	1.59765	4.88062	4.75603	1.40854	1.23923	2.55839	1.23308	1.25388	0.503239	0.297523	0	1.20069	0.484551	0.266339	0.167445	0.246386
218734	NM_001284386	3830406C13Rik	0.404374	1.67e-09	0	0	0	0.00390726	1.6678	0	3.0541	1.21401	0.404374	0.356062	1.17604	0.231533	0.987163	0.0940542	0.157093
218734	NM_146051	3830406C13Rik	0.992695	0.991026	1.32895	0.430806	1.52718	1.23629	1.06243	2.17881	1.29466	1.32293	0.992695	1.54655	1.28262	0.661904	0.240425	0.120016	0.189893
218734	NM_178141	3830406C13Rik	6.99776	2.41338	0.254049	1.52088	5.45923	5.32121	4.90201	5.4014	0.583598	6.51662	6.99776	5.66709	2.81851	2.23173	4.99116	0.508392	0.574995
218734	XM_006517992	3830406C13Rik	0	0	0	0	1.59957	0	0	0	0	0	0	0	0	0	0	0.506631	0.57378
218734	XM_006517994	3830406C13Rik	1.03798	3.94e-09	1.02306	1.12267	0.808576	0.815957	1.35938	0.932707	1.65333	1.12467	1.03798	0.776347	0.26033	1.08489	0.557923	0.147823	0.223411
218734	XM_006517997	3830406C13Rik	0.165874	1.66169	8.00656	5.52061	9.02227	0.999759	9.46563	0.00106269	4.73509	0	0.165874	1.80704	3.00446	1.77849	2.65299	0.686438	0.727135
100040322	NR_015471	3830408C21Rik	0.549788	2.85588	1.94364	1.50759	0.97114	0.563574	0.678341	0.709825	0.758287	1.1347	0.549788	0.726634	0.266331	0.0251532	0.602617	0.0570564	0.106828
70800	XR_373911	4631405K08Rik	0.263206	0.277377	0.844153	0.737662	0.94088	0.734915	0.703605	0.792632	1.17659	0.985926	0.263206	0.469966	0.0424764	0.0280939	0.0336268	0.0131395	0.0358165
70808	NR_027985	4632415L05Rik	3.14628	8.10252	7.58944	5.49031	7.39843	4.06742	5.21065	3.24541	3.81712	4.16302	3.14628	4.07836	2.12386	1.34791	2.0805	0.00450249	0.0176345
666737	NR_015510	4632427E13Rik	0.317917	1.00248	0.217193	2.16517	2.13829	0.193127	0.392023	1.1721	1.19713	0.681477	0.317917	0.465433	0.1517	0.405714	0.713878	0.466658	0.541531
100043102	NR_033631	4632428C04Rik	1.71928	0.499989	0.366951	0.638514	1.21984	1.45163	2.01167	1.23011	2.00286	1.64932	1.71928	1.58746	0.747615	0.721689	1.54958	0.0347981	0.0731379
320737	NR_015615	4732416N19Rik	0.719275	0	0	0	1.25363	0.286763	0	0	0	0	0.719275	0	0	0	0	0.339352	0.424196
654804	NR_073028	4732471J01Rik	0.352651	0.185631	0	0.214266	0.29303	0.212236	0.32624	0.840396	0.284056	1.03855	0.352651	0.343723	0.0848865	0.112773	0.669753	0.132533	0.20531
224523	NR_045290	4732491K20Rik	1.38838	1.11535	0.879373	1.21074	1.0507	1.02554	1.2237	1.54858	1.72505	1.79191	1.38838	0.986937	0.427961	0.579024	0.814451	0.0013199	0.00900301
320965	NR_030700	4831440E17Rik	0.508491	0.352389	0.459946	0.415629	0.42941	0.640781	0.788824	0.619088	1.18375	1.07237	0.508491	0.622262	0.2824	0.270055	0.773	0.0394141	0.0802484
73904	NR_045954	4833412C05Rik	1.8579	0.244546	0.743631	0.93801	1.28419	1.86092	1.62339	3.20049	3.65731	4.9736	1.8579	1.65967	1.94066	0.990571	0.353656	0.0270016	0.0604941
74597	NR_015506	4833418N02Rik	1.03112	0.604175	0.441654	0.428095	1.13008	0.495553	0.601526	0.721442	1.29562	1.6617	1.03112	1.21689	0.42089	0.319398	0.631998	0.0397917	0.0808696
73915	NR_040328	4833419F23Rik	0.208424	0.658057	0.142835	0.508718	0.520947	0.377125	0.642681	0.77168	0.111965	1.11627	0.208424	0.304806	0.100136	0.0666158	0.0788993	0.121097	0.191277
67392	NM_001113550	4833420G17Rik	4.35077	14.7519	10.2749	11.0686	10.9132	5.98453	10.0861	4.81854	5.95378	6.01504	4.35077	5.67113	5.23278	2.30934	3.73407	0.0316963	0.0682026
67392	NM_026127	4833420G17Rik	0.920402	0.475015	2.01351	2.31473	0.922737	1.32161	0.807494	2.08896	1.30941	0.607166	0.920402	0.788386	0	0.341382	0.337654	0.0569041	0.106603
67392	XM_006517746	4833420G17Rik	0.276953	2.70529	2.49126	2.29784	1.69565	0.857843	0.971477	1.29898	0.893296	1.27838	0.276953	0.968802	0.661332	0.313829	0.334049	0.0446259	0.0884388
67392	XM_006517749	4833420G17Rik	2.53413	4.4331	4.81298	3.21591	3.06137	2.65456	1.84013	2.96856	2.24121	3.87771	2.53413	1.6277	0.745447	0.440656	2.02499	0.00816798	0.025785
67392	XR_382741	4833420G17Rik	1.81299	2.77922	2.61979	1.9713	2.04012	0.90208	1.48581	1.77695	1.82558	4.15087	1.81299	1.2467	0.319545	0.0763619	1.26005	0.0560658	0.105404
228151	NM_001081664	4833423E24Rik	7.31693	0.333176	2.11064	9.82255	22.8818	33.083	37.3917	33.4565	15.9428	18.6108	7.31693	9.76577	8.39551	1.96686	0	0.1552	0.232403
97820	NM_001252645	4833439L19Rik	2.51029	1.94971	2.49987	5.80384	1.6256	3.43706	2.3721	4.54548	3.66686	2.56515	2.51029	1.34279	2.64285	3.46102	2.11079	0.961948	0.966609
97820	NM_001252646	4833439L19Rik	0.591192	0.67483	0	0.240225	0.648763	0.271047	0.457918	0.848468	0	1.7817	0.591192	0.22141	1.28692	1.10344	0	0.542298	0.6047
97820	NM_001252647	4833439L19Rik	0.300733	1.59529	0	0.74618	0.5258	0.40458	1.38519	0	0.339667	0.333986	0.300733	0.79888	0	0	0.864804	0.70523	0.743527
97820	NM_001252648	4833439L19Rik	7.00038	12.4251	9.79193	7.77164	6.84673	5.92419	13.8157	5.4725	7.97884	9.08666	7.00038	6.69074	6.95037	4.68856	6.25558	0.376124	0.459498
97820	NM_133797	4833439L19Rik	34.0577	38.2791	37.2074	32.7658	37.3583	30.5291	34.3742	30.0943	38.6949	35.7369	34.0577	40.0948	43.4984	34.7793	50.1944	0.0602801	0.111463
97820	XM_006517479	4833439L19Rik	3.4412	1.24164	3.14822	1.94912	4.57159	11.7845	0	2.63742	0	7.67541	3.4412	3.85484	1.15e-05	10.413	5.13704	0.667068	0.710986
70821	NM_027564	4921507P07Rik	0.833407	1.07178	0.937706	1.26135	1.3266	0.814476	0.841871	1.12824	0	0.971408	0.833407	1.26738	0.536044	0.245399	0	0.0213079	0.0506287
70821	XM_006506605	4921507P07Rik	0	0	0	0	1.16e-09	0	0	0	1.39378	0	0	0	0	0	0.511473	0.58258	0.639139
66714	NM_025722	4921524J17Rik	9.88683	19.8797	17.7782	19.1049	17.4976	15.2666	17.0941	8.45454	13.6605	10.6145	9.88683	10.0712	6.30622	4.663	4.69073	0.000903285	0.00776407
66714	NR_033144	4921524J17Rik	1.03978	0.482076	0.696221	0.535346	0.278481	1.0971	0.23731	0	0	1.52332	1.03978	0.182003	0.64798	0	0	0.410529	0.491725
66730	NR_033782	4921531C22Rik	2.11155	4.28614	3.11807	2.20472	2.9009	2.5252	3.18424	2.99352	1.71982	2.59447	2.11155	2.89411	1.81851	1.82835	2.31024	0.200538	0.283893
228602	NM_029432	4930402H24Rik	1.24175	2.60589	4.11394	2.61154	2.20072	0.31499	1.41427	0.591975	1.40577	1.36518	1.24175	0.780455	0.349459	0.200966	1.33504	0.0614675	0.113154
67394	NR_028368	4930404I05Rik	1.17025	1.80057	1.48156	0.32833	1.19717	2.05923	0.444142	1.23929	0.77347	1.34966	1.17025	0.789685	0.43327	0.05757	0.136717	0.0147076	0.0388216
432479	NM_001014836	4930404N11Rik	17.7213	0.198684	0	0.201151	0.875575	2.60633	7.14695	11.5503	12.4296	14.6851	17.7213	22.2928	16.3188	11.8007	25.4807	0.0111515	0.0318809
74846	NR_040505	4930405A21Rik	0.263763	1.29586	0.361789	0.747826	0.584428	0.423294	0.216897	0.279369	0.188851	0.847388	0.263763	0.0856946	0.253969	0.112464	0.0667949	0.0991873	0.163677
71637	NR_045883	4930413F20Rik	2.02119	0.243958	0.953801	1.40355	1.69739	2.69176	2.31202	1.88294	2.073	2.75026	2.02119	2.10721	2.3828	2.02579	2.13718	0.128401	0.200107
73951	NR_045614	4930413G21Rik	11.5661	25.4998	26.4286	19.241	18.5618	12.9843	13.8516	19.3503	15.7428	18.5412	11.5661	14.8397	8.56342	4.37047	6.38471	0.00622989	0.0216236
73863	NM_001201322	4930415O20Rik	4.05048	0	0	0	0.723028	0.260673	0.262838	0.223668	0.229688	2.74337	4.05048	5.62295	8.89525	14.2618	9.77829	7.09376e-05	0.00397046
74629	NR_024323	4930426L09Rik	0.62125	0.772524	1.28039	0.872354	0.855242	0.806204	1.14969	1.09983	0.499981	1.44076	0.62125	0.504284	0.100158	0.198886	0.0438776	0.00612514	0.0213839
67576	NR_027966	4930429B21Rik	1.25591	1.68472	0.889536	1.55186	1.88193	1.50173	1.50262	1.78063	1.95959	2.19927	1.25591	0.889489	1.00502	0.243773	0.613357	0.0158843	0.0409752
74633	NR_040734	4930429F24Rik	2.14663	1.9387	1.40454	1.78365	3.12368	2.75485	2.71144	2.60604	3.0164	3.66532	2.14663	0.945902	0.247219	0.261802	0.430337	0.00294222	0.0135478
68281	NM_175128	4930430F08Rik	2.96126	4.5287	3.46639	3.12734	4.00063	4.44688	4.49969	2.66523	3.25024	2.92232	2.96126	2.36707	2.34649	1.21138	1.97768	0.00700584	0.023327
74680	XR_382939	4930435F18Rik	1.39143	2.3107	1.73882	1.87302	1.66912	3.12757	1.19652	2.28589	2.12603	2.07575	1.39143	1.19087	0.694215	0.675115	1.0993	0.0233406	0.054271
73988	XM_001477470	4930438A08Rik	0.180238	0	0	0	0	0	0	0.0925386	0.0932202	0.378997	0.180238	0.424202	3.2569	1.23915	0.0684529	0.0211465	0.0503633
74430	NM_028934	4930452B06Rik	3.8442	7.09242	8.431	9.43565	8.86326	8.30192	7.68582	4.41971	5.0661	4.91359	3.8442	5.6611	4.487	2.41839	2.76254	0.00622134	0.0216131
74430	XM_006518106	4930452B06Rik	1.13666	0.8533	1.25299	0.573495	1.9795	0.184997	0.707147	0.259574	0.806849	0.377429	1.13666	0.458479	0.605244	0.227726	1.55165	0.496201	0.56831
74430	XM_006518107	4930452B06Rik	1.30231	0	0.321151	1.20012	0.914031	7.5e-10	2.45e-05	0	0	0.299988	1.30231	1.42499	0.807593	1.92986	1.35103	0.174703	0.254753
67609	NM_026273	4930453N24Rik	18.5063	26.5985	27.1279	31.5627	25.0238	21.543	24.8789	23.0488	21.4487	20.9335	18.5063	18.9415	15.6142	12.1953	11.1541	0.00132212	0.00900749
67609	XM_006522489	4930453N24Rik	1.7576	3.26108	3.31829	3.09661	1.90286	2.40114	2.23562	1.45135	2.08698	2.46423	1.7576	2.25258	1.63731	1.61297	1.77101	0.04869	0.0945129
75815	NR_045764	4930470H14Rik	2.53219	5.38308	5.70092	4.71924	4.03356	2.9778	2.801	2.50581	3.18474	3.69126	2.53219	1.87089	1.60645	0.559202	2.14194	0.00469458	0.0180835
74931	NR_015545	4930481A15Rik	2.26877	0.856332	0.744136	0.459597	1.15574	1.33371	1.09287	1.42563	1.73149	2.26096	2.26877	1.84746	1.20501	1.96105	2.2879	0.125959	0.197222
74931	NR_027938	4930481A15Rik	0.629827	0.110835	0.497128	0.565682	0	0.717896	0.191707	1.11772	0.915996	1.33104	0.629827	1.16749	0.771265	0.574146	1.15158	0.0875151	0.148571
269033	NM_172967	4930503L19Rik	0.295025	5.65615	5.20587	4.98122	2.36828	0.474385	2.53498	0.631658	1.06253	1.40911	0.295025	1.06492	0.313666	0	0.311135	0.0506373	0.0973366
269033	XM_006525964	4930503L19Rik	3.71e-05	3.22027	0	0.564802	9.19e-06	1.60018	1.55639	0.167429	0.513456	0.735213	3.71e-05	0.284608	0.687332	0	0	0.586992	0.642712
269033	XM_006525966	4930503L19Rik	0	1.3494	0.973037	0	0	0	0	0.311718	0	0	0	0	0	0	0	0.285815	0.372635
269033	XR_385993	4930503L19Rik	0.901935	0.517137	1.41222	1.37549	2.23492	1.06816	0.0870488	0.101217	1.72481	2.34473	0.901935	0.13797	0	0.166397	0.2785	0.144073	0.219012
269033	XR_385995	4930503L19Rik	1.19915	2.746	2.97029	2.4592	1.59342	1.69405	2.14853	1.30614	0.77263	0.0147414	1.19915	0	0.248463	0.03951	0.120004	0.00427258	0.0170707
269033	XR_385996	4930503L19Rik	0	0.00123391	1.19178	0	0.778238	0	0	0	0	0.832059	0	0.675152	0	0.073889	0.340398	0.82249	0.845949
75115	NR_045735	4930509E16Rik	1.24727	0.145959	0.275812	0.251351	0.459189	0.0831971	0.598367	1.47006	2.15724	1.63217	1.24727	3.1733	1.672	0.842537	1.42684	0.0147283	0.0388669
75111	XR_379016	4930512H18Rik	0.501815	0.415591	0.542157	0.644444	0.708726	1.28542	1.10565	0.30497	0.230687	0.421924	0.501815	0.488666	0.555879	0.160725	0.440331	0.35782	0.441824
319960	NR_015574	4930513N10Rik	0.555738	2.82306	2.64119	1.99286	1.78671	0.995095	1.21562	0.564648	0.78558	0.486491	0.555738	0.295132	0.343244	0.210423	0.252675	0.00570435	0.0204405
75116	NR_040383	4930520O04Rik	1.04197	0.549612	0.509146	0	0	0.619859	0	1.11129	1.447	0.412389	1.04197	1.2477	0.520534	0.388204	0.216005	0.196437	0.279181
75116	NR_040384	4930520O04Rik	0.19663	1.56979	1.75261	1.31321	2.18312	0.775828	2.00536	0.447918	0	3.17357	0.19663	0	0	0	0.93125	0.39922	0.481217
67647	NM_001162896	4930523C07Rik	7.14531	2.64131	3.78262	4.95599	5.10165	5.94485	6.63188	5.82946	10.319	8.44275	7.14531	7.51018	5.92126	4.04749	4.50744	0.0148053	0.0390093
67647	XM_006496968	4930523C07Rik	5.17608	1.89845	0.80454	2.57263	5.3904	4.56808	5.65622	6.41409	5.39293	8.20473	5.17608	5.41652	4.62963	4.74069	4.01787	0.0254023	0.0578135
67647	XM_006496969	4930523C07Rik	0.3489	0.259166	0.111716	0.181448	1.40256	0.351422	0.089019	0.158258	0.683912	1.07837	0.3489	0.210918	0.143341	0.0542219	0.32402	0.609788	0.661835
75100	NR_040738	4930525D18Rik	0	0.100694	0	0	0	0	0	0.506298	0	0	0	0.372999	1.19624	0.183499	0.507885	0.0181479	0.0451369
75135	NR_015516	4930526I15Rik	1.71485	0	1.10827	1.65255	0.698342	0.516636	0	0.173866	0.450951	0.912922	1.71485	0.135463	0.645146	0	0.471874	0.383248	0.465822
75135	NR_027950	4930526I15Rik	4.23526	5.40714	5.41761	2.69192	3.22824	5.00935	4.30726	5.07955	4.15279	5.45799	4.23526	4.28704	3.03095	3.01155	1.55451	0.0184251	0.045609
75135	NR_102721	4930526I15Rik	0	0.556902	0	0	0.279357	0	0.33217	1.09818	0.31681	0	0	0.34189	0	0.180917	0	0.347914	0.432422
207819	NM_172450	4930539E08Rik	1.76776	0.28107	0.0373192	0.317723	0.145888	0.109387	0.255803	0.552079	2.77642	2.40135	1.76776	4.02978	3.02004	1.43205	2.2059	0.041754	0.0839328
319587	NR_030689	4930539J05Rik	1.04391	0.819542	0.353255	0	0.445419	0	1.2875	0.545887	0.563052	1.68017	1.04391	1.01977	0	0.664684	0.191048	0.0390461	0.0796881
75259	NR_045065	4930556M19Rik	1.45574	0.690477	0.650539	0.959815	1.13946	0.913654	1.03279	1.78039	1.87382	1.67465	1.45574	1.63025	0.740727	0.442935	1.17346	0.00490727	0.0185782
75255	NR_038031	4930562F07Rik	0	0	0	0.541945	0	0	0	0.16669	1.08951	1.02684	0	0.965458	0	0.4342	0	0.147662	0.223237
329782	NR_040400	4930570G19Rik	0.381912	0.862648	0.585579	0.879766	0.95727	0.519055	0.351955	0.738226	0.306938	1.68216	0.381912	0.69618	0.409382	0.364414	0.107175	0.285717	0.372562
67746	NR_073429	4930577N17Rik	2.23426	4.05405	4.47901	3.93766	3.36011	2.7059	2.68844	2.99124	3.76498	2.85863	2.23426	2.85128	0.622445	0.689154	1.47249	0.000611656	0.00671435
75905	XR_386876	4930578C19Rik	0.208148	0.288282	0.174517	0.478393	0.111917	0.243847	0.295242	0.365304	0.385646	1.01202	0.208148	0.337235	0.101626	0.131424	0.160017	0.125458	0.1966
75951	NR_045991	4930578M01Rik	0	0.526194	0.274143	1.09698	0	0.120544	0	0.423219	0	0.107095	0	0	0.288384	0	0	0.336863	0.421877
75913	NR_038053	4930579G18Rik	0.53634	1.2997	0.36843	0.452095	0.354516	0.642634	0.529357	0.455698	0.460443	0.63151	0.53634	0.31347	0.207476	0.0343388	0.16413	0.0505912	0.0972928
75939	NM_029482	4930579G24Rik	4.9044	13.6035	13.4869	11.5833	9.23703	7.8473	6.82471	4.62736	6.32882	6.55052	4.9044	2.54958	2.25145	0.590515	1.07565	0.000792642	0.00742712
75881	NR_029444	4930579K19Rik	1.08516	1.82849	1.39022	1.05051	1.79867	1.30343	1.33865	3.14555	1.86404	2.24633	1.08516	1.69184	1.18656	0.324046	0.882226	0.0453906	0.0894842
70984	NM_001199484	4931406C07Rik	0	0	0.675737	0.332216	0	1.33415	0	0	0	0	0	0.190675	0	0	0	0.175282	0.255397
70984	NM_001199485	4931406C07Rik	19.6348	19.8704	17.1708	15.6869	16.256	10.5324	13.9275	11.8797	18.7326	18.4076	19.6348	16.9041	12.9851	9.75416	14.7524	0.175456	0.255528
70984	NM_133732	4931406C07Rik	0.352745	0	0	0	0	0	0.376021	0	1.04833	0	0.352745	0	1.0535	0.810258	0	0.125212	0.196301
70984	XM_006510596	4931406C07Rik	0.347014	0	0	0.475424	0	0	2.17469	2.57247	0.99784	2.75275	0.347014	1.97911	0.345336	0.39349	0.28037	0.001403	0.00925475
233103	NM_172741	4931406P16Rik	3.25008	6.46216	0.155213	3.97362	6.45026	5.10728	4.2491	4.46848	3.28779	8.50342	3.25008	5.20147	3.44115	0.506883	3.30201	0.298621	0.385341
233103	XM_006539893	4931406P16Rik	2.3989	6.96979	15.406	5.00513	2.51916	2.00906	5.07639	1.90203	3.30993	5.33074	2.3989	2.52734	3.14e-08	0.882589	0.689065	0.139713	0.213737
233103	XM_006539894	4931406P16Rik	2.96756	4.26991	2.40768	5.10851	4.5169	3.47036	1.96677	3.29221	2.57598	1.22702	2.96756	0.644901	1.62478	0.898018	0.72958	0.00374806	0.0157373
233103	XM_006539895	4931406P16Rik	0.796612	0	1.55796	1.01361	8.52e-10	0.777279	1.3002	1.07522	0	0.889177	0.796612	0	0.396306	0	0	0.316189	0.40243
233103	XM_006539896	4931406P16Rik	0.105024	1.56013	7.47e-07	0.950324	1.80461	0.113458	1.41e-06	0.165845	0.597285	0.117312	0.105024	0	0.0556532	0	0.359649	0.151841	0.228348
233103	XM_006539897	4931406P16Rik	0.345329	0.27482	0	1.8289	0.480035	0	1.79093	0	0.318003	0	0.345329	0.250051	0	0.43286	0	0.727465	0.7624
74359	NM_028890	4931414P19Rik	3.61397	7.72664	8.16885	2.9496	7.42258	4.30852	2.19655	2.02243	4.71235	0.722827	3.61397	2.54362	1.20012	0	1.78796	0.00565886	0.0203299
74359	XM_006519620	4931414P19Rik	1.48923	0.0395316	0	2.94471	0	0.440074	2.75394	1.74421	0	4.2777	1.48923	0.575831	0.305428	1.68946	0	0.349798	0.434118
74356	NM_001166394	4931428F04Rik	1.09413	6.78463	7.40176	3.31999	4.225	1.74443	1.25802	0.999832	1.77875	2.08025	1.09413	0.734321	0.392735	0.618086	0	0.013472	0.0364338
74356	NM_028888	4931428F04Rik	0.877406	6.85522	5.22555	5.46365	2.08522	3.34	1.65838	1.44833	1.21772	1.20529	0.877406	1.03523	0.594743	0.270889	1.18051	0.00922421	0.0280557
74356	XM_006531433	4931428F04Rik	0.207806	1.64392	1.62319	1.47065	0.825287	0.653956	0.601609	0.281283	0.236887	0.124078	0.207806	0	0.44027	0.0918246	0	0.00765021	0.0247326
71004	NR_027955	4931440P22Rik	0.723271	0.895024	1.4607	0.482166	1.06007	0.432539	1.09069	1.32432	0.522979	0.989036	0.723271	0.743505	0.550273	0.180153	0.369891	0.0873997	0.14842
654409	NR_029452	4932416H05Rik	3.20462	4.99539	4.81698	3.95115	3.98781	3.3058	4.30208	3.5119	3.78049	4.12035	3.20462	2.98609	1.15703	0.600938	0.930157	2.06603e-05	0.00293578
229227	NM_172679	4932438A13Rik	0.595588	0.853855	0.819073	1.38706	0.792418	0.467464	0.81065	0.581562	0.239931	1.04605	0.595588	0.598004	0.118961	0.464263	0.313332	0.0620518	0.113989
229227	XM_006535450	4932438A13Rik	0.429189	0.309628	0.37308	0.459758	0.243878	0.369569	1.0499	0.20087	0.367519	0.805277	0.429189	0.400183	0.779541	0.574359	0.705326	0.130983	0.203338
229227	XM_006535452	4932438A13Rik	0.586597	1.23946	2.46209	1.65636	1.45611	1.33875	1.625	0.66577	1.67944	1.04862	0.586597	1.25686	0.668826	5.4e-05	0.859517	0.0765546	0.133884
229227	XM_006535455	4932438A13Rik	0.00528601	0.716732	0	0.0689789	1.17675	0.657701	0.0037101	0.471493	0.427165	0.00894454	0.00528601	6.76e-06	0.036273	0	0	0.207274	0.291235
319216	NR_015588	4932441J04Rik	0.278593	1.02542	0.571708	0.686383	0	0	0.343557	0.146955	0.149792	0.298533	0.278593	0	0	0	0	0.119443	0.189255
66752	NR_015555	4933404O12Rik	2.80878	5.79658	5.88151	5.17981	4.98214	4.78776	5.95379	2.73465	4.67424	5.4013	2.80878	2.16394	1.35608	0.662653	1.24835	0.00370026	0.0156077
74076	NR_044986	4933406C10Rik	0.421961	0.395243	0.128868	0.450865	0.386954	0.505138	0.694138	0.298922	1.05639	0.853061	0.421961	0.502315	0.0453803	0.120094	0.179588	0.0103196	0.0302789
74396	NR_029443	4933407K13Rik	0.865466	3.65028	3.68621	2.33715	2.06605	1.42583	1.72905	0.811844	1.14895	2.0282	0.865466	1.32403	0.280164	0.118852	0.761768	0.0149991	0.0393762
271508	NM_177773	4933408B17Rik	0.336339	0.612421	1.80834	0.731979	0.855744	0.2922	0.264092	0.227726	0.68866	0.523474	0.336339	0.65499	0.0593128	0.0783574	0.423021	0.126506	0.197801
108816	NR_033123	4933409K07Rik	3.36301	6.45702	6.20947	4.7511	4.87952	4.207	5.30886	4.45068	4.07635	4.51092	3.36301	3.57527	2.19896	1.75991	2.37138	0.00248921	0.012309
71086	NR_038025	4933412E12Rik	0.275787	0.141292	0	0.203477	1.00944	0	0	0	0	0	0.275787	0	0.292937	0.105878	0.0767606	0.352205	0.436456
71086	NR_038026	4933412E12Rik	1.27289	2.54664	2.12201	2.36339	0.517172	1.35662	1.65132	0.874935	2.09914	1.54286	1.27289	1.00289	0.553647	0.46934	0.343657	0.032649	0.0697847
100504166	NR_036602	4933421O10Rik	3.59406	3.3751	2.85457	3.11457	3.584	2.81479	3.64063	3.19935	3.94933	4.74401	3.59406	3.13323	1.94555	1.15746	2.10815	0.000354811	0.0057271
74477	NM_028963	4933427D14Rik	0	1.43379	1.28836	2.29221	0	0	0	0.459248	0.802735	0	0	0.241511	0	0	0.205919	0.213686	0.297689
74477	XM_006534367	4933427D14Rik	1.37e-06	1.92e-09	2.06542	0	0	0	2.67e-06	0	0.116769	0	1.37e-06	0	0.470051	1.07e-08	0.494271	0.571943	0.630056
74477	XM_006534368	4933427D14Rik	0	0.476314	0.364341	1.41749	1.07071	0.558556	1.61692	0.229152	0.262241	0.283527	0	0.305482	0.271164	0.382833	0.294405	0.622241	0.672835
74477	XM_006534369	4933427D14Rik	0	0.33844	2.60321	0	1.41233	0	0	0	0	0.729899	0	0	0	0	0	0.265706	0.352371
74477	XM_006534373	4933427D14Rik	0.91666	5.02422	3.04293	0.943377	5.46726	3.99577	2.09276	1.97839	3.71377	3.9227	0.91666	2.3774	1.05607	0.127273	0.898184	0.0913335	0.153446
74477	XM_006534374	4933427D14Rik	1.09483	3.97786	0.775016	1.73406	0.276415	0.551543	0.363219	1.729	0.26588	1.31502	1.09483	1.06298	0	0.133894	2.07e-10	0.17227	0.252009
329735	NR_015459	4933431E20Rik	3.715	5.34416	4.73783	4.30597	3.11353	2.82684	4.15857	3.28964	4.15858	5.37046	3.715	4.53124	2.62762	1.95834	6.04565	0.738437	0.772078
99650	NM_001287086	4933434E20Rik	2.00949	1.8986	0.706994	0.964413	0.951374	0.208763	1.46705	0.504179	0.398862	0.95102	2.00949	0.395435	0.606658	0.229433	0.787066	0.452379	0.529043
99650	NM_025762	4933434E20Rik	12.9427	18.5468	20.4625	17.9661	16.682	20.6646	17.0457	17.1249	15.8562	14.5813	12.9427	16.5269	11.4701	13.1685	13.3531	0.0165913	0.0422333
99650	NM_027500	4933434E20Rik	13.9825	22.5713	17.9698	17.1989	19.3868	13.386	19.7993	12.1693	9.95031	11.9089	13.9825	15.372	12.9825	8.59472	14.2221	0.0806556	0.139378
74476	NR_015585	4933439C10Rik	8.1955	14.815	14.7249	11.8061	13.8197	10.3487	7.70285	9.90061	11.0846	19.321	8.1955	10.1054	2.24579	0.968269	6.77577	0.00905484	0.0276615
71319	NR_040558	4933439K11Rik	2.46875	2.29885	1.82278	2.19627	2.21165	4.11826	3.04506	1.40722	1.12194	3.25421	2.46875	2.12885	0.639418	0.485718	1.15246	0.0209515	0.0500418
269630	NR_040469	5031425E22Rik	7.89847	10.5197	8.11961	7.80066	9.20508	6.24332	9.7806	9.09338	9.46547	11.7895	7.89847	10.8652	4.9634	3.96212	7.84631	0.00707448	0.023504
100039684	NR_033624	5031434O11Rik	1.13158	1.18993	0.386973	1.04606	0.237157	0.857322	0.697705	2.23797	0.912674	0.909448	1.13158	1.38005	0.270558	0.270912	0.53129	0.053073	0.100921
223739	NM_001033273	5031439G07Rik	11.7788	25.4395	24.1172	22.8334	20.4637	16.0421	17.3889	15.3856	13.1033	14.2974	11.7788	11.1777	7.51525	5.27474	6.02536	0.000715731	0.00713456
77675	NR_029464	5033406O09Rik	3.93999	1.52245	1.44416	2.10324	2.59242	2.56614	2.80865	2.65222	4.79065	3.60765	3.93999	3.4962	2.07464	1.73826	3.48733	0.0736766	0.13007
76000	XR_141159	5033430I15Rik	1.5704	3.61583	2.42216	1.79382	3.92118	1.7745	2.05804	1.14263	1.68699	1.36662	1.5704	1.33953	1.22699	0.627532	1.04166	0.0178027	0.0445075
229722	NM_001033304	5330417C22Rik	16.4275	0.851078	1.46917	3.56922	6.09528	4.25729	12.0436	9.84592	12.2704	14.1191	16.4275	15.3841	10.1892	5.31012	8.81965	0.0191042	0.0467805
229722	XM_006501411	5330417C22Rik	6.34425	3.6e-05	1.79e-10	0.000673366	1.18466	1.05895	3.68	4.94481	1.89049	4.94301	6.34425	10.8949	3.79714	0.204835	3.64601	0.0621678	0.114146
229722	XM_006501412	5330417C22Rik	5.43581	0.0363708	0	0.388119	1.15355	0.328147	3.74965	0.114465	6.62968	1.75045	5.43581	0	0.718574	1.24249	1.16509	0.353447	0.43759
229722	XM_006501413	5330417C22Rik	0.380607	0.507561	0.893451	0	0.937158	0.208688	0	1.51069	1.25582	1.94605	0.380607	0.301566	0.567614	0.247968	1.12932	0.495388	0.567645
229722	XM_006501414	5330417C22Rik	10.6169	0.798988	1.10385	1.51713	0.181392	2.33969	7.57514	5.85069	11.6475	7.78316	10.6169	4.16413	0.826305	3.71684	3.88477	0.0309304	0.0669601
229722	XM_006501415	5330417C22Rik	4.06e-07	2.23e-08	0	2.23e-07	2.66161	1.03033	8.36e-09	2.37e-08	1.85722	1.75e-08	4.06e-07	5.02e-07	1.67573	3.07e-07	1.6e-08	0.84483	0.865116
73183	NR_027892	5430402O13Rik	0.66565	0	1.04313	0.463075	0.158213	1.14568	0.351874	0	0.408583	0	0.66565	0.74157	0.914792	0.243218	0.360666	0.631185	0.680435
74487	NR_015591	5430405H02Rik	2.38436	0.730224	0	2.26153	1.03304	0.334732	0.295001	0.598446	1.02468	0.342482	2.38436	0.971562	0	0.135528	0.468154	0.305619	0.392099
74487	NR_027914	5430405H02Rik	0	1.29864	2.71326	0	0.946247	1.87199	1.43727	0.344773	0.349724	1.54908	0	1.77122	0.811934	0.479051	0.693565	0.725871	0.761037
100503199	NR_034038	5430416N02Rik	11.3844	35.504	26.699	29.8808	23.4022	23.3962	22.5913	10.6651	11.6799	13.9202	11.3844	9.20468	5.41999	4.65081	4.11079	0.00121924	0.00871632
71349	NR_045858	5430427M07Rik	0.592727	0	0	0.102797	0.140634	1.01873	2.6112	5.65185	2.18244	0.997485	0.592727	2.80594	0.734117	0.108328	0.064379	0.0163469	0.0417899
71445	NR_015467	5530601H04Rik	1.14636	2.74907	2.77355	2.97843	1.51901	1.52159	1.84806	1.20116	1.32824	1.48354	1.14636	0.953984	0.592713	0.29625	0.783536	0.00619039	0.0215419
70489	NR_038158	5730405O15Rik	0.20641	0	0.282925	0.125918	0.343886	0.746871	0.127295	1.20102	0.221765	0.884376	0.20641	0.503094	0.297545	0.0659744	0.234462	0.317705	0.403696
67531	NR_027866	5730408K05Rik	15.6648	29.4598	22.4457	12.4954	16.1035	40.9049	15.7257	14.5133	15.1237	25.5415	15.6648	20.1866	20.0786	9.7078	14.0407	0.311145	0.397579
230757	NM_001013755	5730409E04Rik	1.75384	1.70015	2.4394	2.00473	2.15491	2.07576	1.19074	0.948928	1.38346	1.62284	1.75384	0	3.36e-05	0.135028	0.250717	0.000223056	0.00519835
230757	NM_001145950	5730409E04Rik	5.03198	6.6806	5.22774	5.77988	5.21838	4.01489	3.48476	5.32396	6.31713	10.2452	5.03198	6.09732	4.13252	1.59414	1.71172	0.0304146	0.0661178
70494	XR_105990	5730409K12Rik	0.517137	2.15279	1.89202	1.55693	1.36292	0.72992	0.990806	1.1744	1.06504	1.25198	0.517137	0.529884	0.291015	0.13957	0.167934	0.0130179	0.0355937
70591	NM_027472	5730455P16Rik	5.36415	7.65414	7.67039	9.99205	8.46124	4.67173	7.33031	4.95882	6.00727	6.44583	5.36415	4.16524	2.59272	1.54244	2.42541	0.0014322	0.00934175
70592	NR_045500	5730480H06Rik	1.00346	1.26988	1.13941	1.8864	1.28626	0.522064	0.538288	1.18187	1.38358	1.9611	1.00346	1.99022	0.364532	0.264787	0.663119	0.0488198	0.0946824
236366	NM_001033157	5730507C01Rik	0.436167	1.19551	1.07379	1.04375	0.957188	0.486195	0.502304	0.278475	0.592517	0.62226	0.436167	0.537938	0.169251	0.167672	0.3577	0.00476722	0.0182449
67313	NM_028872	5730559C18Rik	4.09303	16.9546	15.4527	15.4507	17.1576	9.38294	5.49001	6.2527	4.24661	3.28565	4.09303	7.09916	6.68889	6.24683	5.50379	0.00482304	0.0183791
67313	XM_006529802	5730559C18Rik	1.74929	3.82327	3.33618	3.61359	3.03612	1.52274	3.13779	1.71431	2.44205	3.36313	1.74929	0.837105	2.38422	0.795343	2.16897	0.280911	0.367976
67313	XM_006529803	5730559C18Rik	2.64179	5.81931	5.95942	2.96698	2.06632	2.17013	2.59798	1.25798	1.93494	1.4301	2.64179	1.18474	0.745796	1.40903	2.07662	0.0416211	0.0837614
67313	XM_006529804	5730559C18Rik	13.5674	2.67078	7.98773	7.27449	11.4053	10.6853	10.5291	12.2008	11.9537	10.7674	13.5674	13.2965	10.7599	7.15244	7.75808	0.116903	0.186212
67313	XM_006529805	5730559C18Rik	4.14318	7.35941	0.895492	1.1106	3.60917	6.01921	2.06883	7.33708	8.4997	7.75145	4.14318	10.3425	1.37727	0.000763729	6.24791	0.12401	0.19481
67313	XM_006529806	5730559C18Rik	7.14775	2.40087	8.56338	4.90833	5.45286	5.5366	5.78538	3.6998	4.3439	8.57744	7.14775	5.39958	6.89403	4.63535	2.79297	0.74452	0.777197
100302730	NR_028359	5830417I10Rik	5.77174	13.2849	14.4979	11.6306	10.048	8.57912	8.35307	5.7953	7.02171	6.76672	5.77174	5.52813	2.99417	1.98624	3.81334	0.000985166	0.00800621
76062	NR_038060	5830428M24Rik	1.25e-05	0	0	0	0	1.11e-05	0	2.96e-05	2.63e-05	6.76e-06	1.25e-05	9.97e-05	2.57e-05	0.797735	1.45427	0.00721398	0.0237899
641454	NR_102284	5830444B04Rik	0	0	1.09942	0	0	0.195596	0	0	0	0.345013	0	1.09966	0	0	0.12042	0.770712	0.799863
76100	NR_073359	5830454E08Rik	1.34337	2.40195	1.65455	1.81794	1.5748	1.95237	1.82237	1.70133	2.0222	1.72733	1.34337	3.53832	0.771561	1.20097	0.707478	0.0422517	0.0846835
320939	NR_045643	5930403L14Rik	9.89356	4.86847	5.08714	5.66745	6.20085	5.06464	7.76523	7.57312	8.01153	10.8737	9.89356	15.7325	7.82821	6.17551	10.211	0.0614149	0.113093
319616	NR_015517	5930412G12Rik	0.539307	0.789628	0.576942	1.11158	1.1837	1.43151	1.21998	1.08391	1.12467	1.69913	0.539307	0.525121	0.203437	0.134371	0.138189	0.0148829	0.0391635
319982	NR_102384	5930430L01Rik	0.970697	0.858253	0.561041	0.0562714	0.733784	0.272805	0.790548	0.642782	0.811824	1.16969	0.970697	0.944989	0.310301	0.286167	0.792638	0.0908069	0.152823
77717	NR_033803	6030408B16Rik	0.527484	8.53805	7.92595	7.45505	5.2785	3.69408	2.60331	1.76288	0.969994	0.846719	0.527484	0.330222	0.219067	0.0482678	0.0289178	0.00286863	0.0133198
319477	NM_176921	6030419C18Rik	8.17788	13.6696	9.78717	8.52709	7.38382	5.11172	5.40403	6.22366	6.34935	11.314	8.17788	5.23117	3.51628	1.13982	1.07749	0.00604326	0.0211882
77877	NM_001166360	6030458C11Rik	0.464103	1.48864	1.91185	0.684022	0.837653	1.03743	0.696279	0.423582	0.289783	1.13688	0.464103	0.561575	0.0462197	0.0846359	0.349044	0.0210523	0.0502177
77877	NM_029998	6030458C11Rik	5.94341	11.9837	10.5905	11.1147	11.1815	5.87742	6.73908	5.07504	6.87201	5.64191	5.94341	4.6351	3.53297	2.54033	3.39759	0.00128219	0.00890939
77877	XM_006520195	6030458C11Rik	1.2708	2.52394	4.70799	1.0821	1.33242	5.06065	4.11399	2.40826	1.70785	3.88239	1.2708	2.93317	1.26523	0.905714	1.20021	0.250945	0.337052
76133	NR_029446	6230400D17Rik	0.857757	1.31375	1.49808	1.4175	1.03495	0.937322	0.961902	1.23989	0.837287	1.25249	0.857757	0.911892	0.225541	0.249447	0.831129	0.00456219	0.017729
103712	NM_134022	6330403K07Rik	16.6826	111.734	94.1684	71.9478	51.5763	33.9631	30.6411	23.6358	22.7536	19.2675	16.6826	10.0522	4.10513	2.65564	2.45486	0.00602034	0.0211284
69004	NR_045821	6330418K02Rik	1.24768	3.34611	4.97288	2.01575	2.9372	3.20082	3.57065	1.5858	2.01481	2.58772	1.24768	3.26731	2.93079	2.36179	3.12735	0.62421	0.674396
229613	NR_003619	6330549D23Rik	0.375214	0.712069	0.688275	1.04644	0.617162	0.865916	0.648178	0.559149	0.563314	0.535268	0.375214	0.365313	0.145674	0.128229	0.134735	0.00113099	0.00843188
76880	NR_002848	6430411K18Rik	0.833961	3.27704	4.16038	1.71343	1.6575	2.97116	1.12627	1.97206	1.61604	2.08282	0.833961	0	0.236135	0.0286279	0.182802	0.0145664	0.0385493
234797	NM_001163761	6430548M08Rik	7.30925	4.13029	3.92419	4.17343	5.6111	7.20811	9.75982	10.8903	6.20899	8.7446	7.30925	8.70589	7.90922	5.54495	6.94889	0.0128506	0.0352807
234797	NM_172286	6430548M08Rik	0	0	0.443353	0.621574	1.39134	0.499682	0.320025	0.240262	1.27943	1.29199	0	0.254647	0.262793	0	0.321153	0.581325	0.638013
319582	NM_176952	6430573F11Rik	0	2.51e-06	8.18e-10	0.000257544	2.40625	1.77328	0.90926	0.273106	0.592618	0	0	0.496358	0	0	0.0147694	0.437377	0.516292
319582	XM_006509135	6430573F11Rik	0.280757	1.79484	1.47756	0.61058	0.0587305	0	0.293955	0.0194121	0.65248	1.48807	0.280757	0	0.333501	0.334036	1.16e-09	0.538894	0.601628
319582	XM_006509137	6430573F11Rik	0.970845	1.76654	2.26363	1.844	0	0.865611	0.72567	2.11778	1.01099	0.825111	0.970845	1.00697	0.485529	0.176151	0.682012	0.209613	0.293583
319582	XM_006509138	6430573F11Rik	0.000710882	0	0.56367	0	1.6857	0	0.354515	0.126706	0	0.980248	0.000710882	0.530933	0	0.12682	0.227629	0.766928	0.796827
76218	NR_102348	6430710C18Rik	0.583093	0.0512015	0.0667739	0.175306	0.24069	0.581823	0.239799	0.401795	1.42853	0.624094	0.583093	0.189314	0.141066	0.155573	0.297697	0.213844	0.297847
76220	NR_029460	6530402F18Rik	1.06574	0.718938	0.545549	0.604974	1.06762	0.699403	0.821705	1.04708	0.985898	1.83178	1.06574	0.895162	0.647073	0.335347	0.378894	0.0208172	0.0498171
78073	NR_040306	6720468P15Rik	1.06212	1.76818	2.02296	1.65914	0.365636	0.42123	0.703026	1.13278	2.91889	1.13595	1.06212	1.55046	2.24072	0.794593	0.821427	0.900234	0.913224
78073	NR_040307	6720468P15Rik	0.607302	1.15442	0	0.649668	0.989326	0.579696	0.899141	0.449527	3.31e-08	1.09795	0.607302	3.50288	2.36859	1.9152	1.91211	0.104832	0.170881
211378	NM_173381	6720489N17Rik	0.864581	4.81384	4.94321	3.1664	4.04537	2.03236	3.13376	1.05653	1.21694	1.58996	0.864581	1.05224	0.419475	0.190427	0.332501	0.00826952	0.0260085
547150	NR_030708	6820431F20Rik	8.75534	24.8192	24.1921	21.3143	23.3176	15.2934	16.2804	13.4568	14.418	16.5073	8.75534	9.42553	4.01187	2.28322	5.93985	0.00185645	0.0106024
212163	NM_178670	8030462N17Rik	0.862963	1.98828	1.53708	1.53422	2.26979	0.896313	1.42255	0.470839	0.97264	1.32476	0.862963	0.583046	0.869991	0.348655	0.375275	0.0242736	0.0559129
212163	XM_006526426	8030462N17Rik	4.3e-07	0	1.35e-08	0	0.000132285	1.00325	0.105116	0.846502	0	6.76e-05	4.3e-07	0	0	0.153766	0	0.882419	0.897652
213393	NM_001166580	8430408G22Rik	3.75891	2.87324	3.21988	2.54699	0.5085	0.337439	2.04884	1.99042	2.77578	3.33823	3.75891	4.64662	2.56614	0.868034	0.675064	0.163703	0.242193
213393	NM_145980	8430408G22Rik	17.9621	8.44141	12.7026	14.6038	22.4971	21.5326	19.6245	16.3989	28.9121	25.3314	17.9621	32.1429	5.86701	2.2183	2.86744	0.000955802	0.00795937
78102	NR_077229	8430426J06Rik	0	0	0	0	0.625731	0.989638	1.31245	0	0	0.573642	0	0.216246	0.783343	0.539739	0.128727	0.805217	0.830434
78102	NR_077231	8430426J06Rik	0.805408	0.242128	0.472848	1.26742	2.17387	3.30514	5.07845	1.94579	1.60748	0.0428455	0.805408	1.26162	0.100126	0.626602	0.338876	0.357503	0.441596
71523	NR_045275	8430429K09Rik	0.825076	2.96835	0.641272	2.11461	0	0.557814	1.51722	0.555846	1.33279	0.997848	0.825076	1.07381	0.13451	1.46e-08	0.826441	0.306893	0.393295
71523	NR_045276	8430429K09Rik	1.31529	1.86615	2.74236	0.988416	2.2974	1.54713	2.32119	1.77691	1.34563	2.16586	1.31529	0.829822	0.392425	0.529705	0.198242	0.00980447	0.0292916
100041574	NM_001123370	9030025P20Rik	3.6078	6.32571	6.08358	4.60536	4.44836	6.07831	5.10471	4.43621	5.26915	8.18034	3.6078	4.13413	1.43339	1.6232	3.37579	0.0153751	0.0400577
71528	NR_045878	9030404E10Rik	0.74767	0.143177	0.186635	0.164311	0.450325	0.326378	0.922345	0.721069	0.875579	0.654943	0.74767	1.05962	0.0656141	0.391492	0.414807	0.00127925	0.00890461
100043820	XR_375075	9030622O22Rik	0	0	0	0	0.162541	0	0	0	0	0.509967	0	0.465394	0	0	1.1743	0.316485	0.402685
100043820	XR_375087	9030622O22Rik	1.59703	0.618382	0.564115	0.587827	0	0.222202	1.13412	1.11494	0.803498	0.441373	1.59703	0.790263	0.69077	0.427863	0.321419	0.223384	0.30734
66808	NM_001256489	9030624G23Rik	0.864325	3.86805	3.61014	2.43308	2.10856	0.87969	0.908471	0.510842	0.721023	0.787846	0.864325	0.56108	0.18626	0.0410168	0.295171	0.00554819	0.0200655
71517	NM_027815	9030624J02Rik	14.9926	29.1153	28.0652	23.4684	21.8915	20.4918	18.7481	16.5698	18.9031	17.0324	14.9926	15.7499	11.1303	9.04013	10.3298	0.000810481	0.00745883
71575	XR_386048	9130001E16Rik	0.751322	0.487084	0.158771	0.13934	0	0.0692857	0.0713002	0.0613604	0.868361	1.05174	0.751322	0.281507	0.335176	0.110993	0.574317	0.481099	0.554704
71583	NM_027834	9130008F23Rik	3.69025	1.42747	1.16393	2.31184	4.6286	3.80321	3.80134	3.16906	2.90506	2.24613	3.69025	6.72532	5.77692	3.90388	6.16305	0.0956091	0.159069
71617	NM_198296	9130011E15Rik	6.87879	11.985	11.5381	8.32771	9.95903	6.27113	7.61048	7.32917	6.49986	9.24526	6.87879	5.65646	4.52116	2.80788	3.90924	0.00346303	0.0149969
71617	XM_006527344	9130011E15Rik	1.04366	0.00515952	0	0	2.02e-05	0.000710308	0	8.27e-05	0	0	1.04366	1.39665	0	0	9.05e-08	0.497674	0.569509
71617	XR_386511	9130011E15Rik	0	1.29148	2.47335	1.92574	2.45753	1.58196	1.57375	1.3762	0.606942	1.3471	0	6.87e-06	0.854069	0.507939	0.719045	0.145112	0.22023
78921	NM_030226	9130019O22Rik	1.46862	2.98695	2.95017	2.65354	3.02081	2.54035	2.09974	1.64256	1.53254	2.17905	1.46862	1.40559	0.821493	0.570197	0.84936	0.00022643	0.00520025
100043133	NM_177001	9130023H24Rik	2.95814	3.44549	3.89594	2.95438	3.01906	3.63527	2.56634	2.55805	3.42398	3.76298	2.95814	2.66046	1.42564	1.20764	1.79382	0.00019243	0.00500453
229550	NM_001101461	9130204L05Rik	0.564143	0	0	0	0	0	0.348009	0.294624	0	0	0.564143	9.36572	12.2205	45.0757	43.3595	0.000137945	0.00469545
77124	NR_046001	9130221H12Rik	8.47353	12.1146	11.9125	9.48519	11.0729	9.31575	9.30874	7.21802	9.30179	10.9258	8.47353	8.72496	4.9247	3.19305	4.93993	0.000109976	0.00435417
231253	NR_027961	9130230L23Rik	1.6185	0	0.444715	0.259884	0.534936	0.387869	1.26463	0.802151	1.38948	1.55921	1.6185	2.31234	2.39994	2.86689	4.91134	0.00049523	0.00631937
75758	NM_029418	9130401M01Rik	26.8063	47.5295	46.9928	41.5635	38.6643	37.9259	29.6518	27.4958	27.0251	30.1151	26.8063	22.8874	18.9757	11.7608	10.8157	7.12225e-05	0.00397442
619326	NM_001033819	9130409I23Rik	1.25666	0.082779	0.0539899	0.0942243	0.0647427	0	0.0484529	0.167018	1.13743	4.5388	1.25666	5.3159	9.51182	4.35151	0.0602617	0.0746943	0.131422
109335	NR_028438	9230102K24Rik	0.0618075	1.49747	0.594173	0.596691	0.7159	0.518955	0.53375	0.065601	0.331698	0	0.0618075	0.0602155	0	0.0395624	0.141624	0.0318825	0.0685017
234912	NM_199017	9230110C19Rik	1.30252	3.93391	5.59147	4.19852	2.95894	1.72245	3.87503	2.04491	1.80833	2.72916	1.30252	1.57161	0.855385	0.381841	0.376251	0.0242584	0.0558894
234912	XM_006509860	9230110C19Rik	1.12544	3.2711	4.04216	0.766833	1.45791	1.02142	0.657269	0.953474	1.08615	0.530094	1.12544	0.438349	0.383231	0.100697	0.218312	0.0382046	0.078441
414108	NR_015537	9230114K14Rik	0.519076	0.620097	0.475864	0.78783	0.855118	1.28215	1.15284	0.736145	1.11354	1.14794	0.519076	0.404371	0.570298	0.332519	0.318914	0.14686	0.222307
100689703	NR_045696	9330133O14Rik	6.05955	7.33516	6.51828	6.10995	6.11132	5.80435	6.18644	9.36982	8.50361	7.52378	6.05955	5.92392	1.98469	1.80559	2.6096	3.80772e-05	0.00337111
414085	NR_033222	9330151L19Rik	3.55061	5.30414	4.3099	4.38653	4.11498	4.44568	2.95158	2.92513	3.82663	6.12198	3.55061	3.87553	1.02922	0.949633	3.83135	0.0236667	0.0548555
319472	NR_015589	9330158H04Rik	1.0617	0.595443	0.870276	0.782506	0.482834	0.997373	2.20204	1.37082	1.55025	1.40175	1.0617	0.505824	0.85535	0.419798	0.191295	0.0253912	0.0577973
212448	XM_006512646	9330159F19Rik	0	0.270567	1.46943	1.68408	2.33615	0	0.711421	0	0	0	0	0.404554	0	0	0	0.0976327	0.161631
319673	NR_037982	9330159M07Rik	0	1.43816	0.433744	0.540077	0.677423	1.13685	0.696255	0.547891	0.318607	0.834243	0	0.285354	5.92e-09	1.26e-09	6.77e-09	0.0703998	0.125533
493800	NR_102323	9330162012Rik	6.7226	4.00091	4.22669	5.86306	8.07469	9.00828	6.64421	13.016	7.43856	9.61925	6.7226	7.47942	4.89904	2.85187	4.65076	0.0353902	0.074107
231014	NM_172706	9330182L06Rik	1.06847	2.3506	1.59067	2.55284	0.981782	1.02219	1.86687	0.590207	1.49753	1.61659	1.06847	1.3026	0.728253	0.330813	1.02318	0.11406	0.182774
231014	XM_006503570	9330182L06Rik	0.000300714	0.0612942	1.62475	0.880384	1.64357	0.869688	0.777944	0.735413	0.90235	0.0745656	0.000300714	6.27e-08	0.376396	0.199407	0.499109	0.32266	0.408716
230996	NM_145557	9430015G10Rik	4.02176	10.2541	12.5849	3.21953	8.75665	7.84398	4.47284	2.69802	2.37502	5.72778	4.02176	3.27063	1.38946	0.476967	1.26929	0.00533934	0.0195415
230996	NM_177205	9430015G10Rik	2.51115	11.951	10.354	12.3442	6.50042	4.19609	4.01458	2.38416	4.12061	2.42466	2.51115	1.32592	0.780552	0.522016	0.660793	0.00464621	0.0179427
320692	NR_040766	9430037G07Rik	0.550378	0.835651	1.36314	1.02543	0.977224	0.814331	0.651968	0.328149	0.779015	0.683049	0.550378	0.514393	0.320641	0.197512	0.627162	0.00945552	0.0285306
77252	NM_029886	9430038I01Rik	8.18302	15.2832	13.7209	17.7028	16.4042	16.2613	14.2171	11.2052	10.0346	9.05443	8.18302	10.1042	8.75702	6.1332	6.65415	0.00492642	0.0186221
77428	NR_029463	9430083A17Rik	0.991656	1.14016	1.02576	0.798853	0.313041	0.552303	0.931364	0.591352	1.03743	1.03891	0.991656	1.01212	0.136113	0.170903	0.4378	0.00546232	0.0198459
434350	NR_040364	9430091E24Rik	0.561676	1.03625	1.1203	0.739065	0.739455	0.603661	0.485136	0.71727	0.632486	1.05171	0.561676	0.875015	0.354219	0.107963	0.669487	0.0646243	0.117564
78615	XR_376578	9530034E10Rik	0	0	0	0	0.686675	0.459589	0.253403	0.641705	3.08516	0.75155	0	0.266576	0.202862	0.117245	0	0.282325	0.369264
78615	XR_376579	9530034E10Rik	0	0	0	0	0.220719	0.833829	0	1.05067	0	0.687533	0	0	0	0.223649	0	0.70713	0.744896
78615	XR_376580	9530034E10Rik	1.06256	0	0	0.16635	0	0	0.249414	0	0	0	1.06256	0	8.97e-07	0	0	0.705812	0.743835
213673	NM_153117	9530068E07Rik	85.3723	130.826	139.176	129.534	125.468	97.233	100.67	84.3686	100.397	123.002	85.3723	76.7181	52.7931	32.4233	35.0573	0.000212403	0.00510005
68283	NM_026739	9530077C05Rik	0	2.47e-06	0	0	0.99869	0.851912	1.61e-06	0.150512	0.0283015	1.16418	0	0	0	0	0.587037	0.922312	0.932166
68283	XM_006510568	9530077C05Rik	0.711559	2.05093	0.749459	1.15973	0	0	1.41355	1.38671	1.13369	0.951879	0.711559	0.963466	0	0	0	0.0392359	0.0799539
68283	XM_006510571	9530077C05Rik	0.812472	0.358883	0.79909	0	0.405677	1.05275	0.000334424	0	0.694339	0	0.812472	3.41e-05	0.56337	0.308952	0	0.325095	0.410922
68283	XM_006510573	9530077C05Rik	0.639064	0.219371	1.37556	2.62744	0.868379	0.00656305	0.472798	0.0679364	0	0.353355	0.639064	0.00812946	0.333259	0.00784742	0	0.125545	0.196695
638247	NR_015472	9530082P21Rik	1.45595	0.354269	0.598042	0.229327	1.05686	1.01139	1.28244	1.85952	2.68109	3.02037	1.45595	1.80873	0.811061	0.607506	2.09448	0.0164499	0.0419738
268759	NM_001004155	9930012K11Rik	1.77827	4.1214	1.36044	2.36277	0.688481	4.18886	3.31885	4.16171	1.98426	4.26587	1.77827	1.29662	1.64536	1.49356	0.525236	0.250975	0.33708
268759	NM_001112735	9930012K11Rik	2.17005	2.3735	2.85279	2.06191	2.84111	2.38408	3.96769	11.387	4.58907	3.2373	2.17005	3.08969	1.43051	0.562407	1.20353	0.0742357	0.130822
320469	NR_030696	9930014A18Rik	1.21828	2.08473	1.3936	1.48503	1.31758	1.15797	0.777024	1.36391	1.39495	1.41329	1.21828	0.90685	0.617989	0.38555	0.679302	0.0033633	0.0147194
240613	NM_172836	9930021J03Rik	2.72495	3.07965	0.0165792	3.83414	0.0022896	2.67402	2.73751	1.38537	0.24173	0.634591	2.72495	0.792695	0.613998	0.315452	0.648188	0.268429	0.355207
240613	XM_006527069	9930021J03Rik	0.659126	2.87733	3.91427	2.142	2.46457	1.3041	1.56143	1.71611	3.95467	1.24779	0.659126	0.575316	1.77804	0.730009	1.17386	0.425108	0.505255
240613	XM_006527073	9930021J03Rik	0.0642367	1.561	2.03909	0.227188	3.00735	0	0.907533	0	0.754576	2.69987	0.0642367	0.628749	0	0.832698	1.16637	0.786182	0.813315
240613	XM_006527074	9930021J03Rik	1.24e-08	0.416467	0.908283	1.4279	0	0	0	0.344806	0	4.21e-08	1.24e-08	4.67e-10	0	0	6.26e-09	0.170259	0.249625
194268	NM_177573	9930104L06Rik	0	5.28964	4.93866	2.30921	3.57343	3.37084	4.10791	1.83175	2.57115	3.3561	0	3.19975	1.41806	0.754122	1.15887	0.196457	0.279185
194268	XM_006502884	9930104L06Rik	1.49276	0.602955	2.1325	0.197174	1.96623	1.7262	1.15174	1.99403	0.0769472	2.52336	1.49276	0.320227	1.58e-09	4.13e-09	0.913473	0.205883	0.289744
194268	XM_006502886	9930104L06Rik	2.65354	0.30144	0.000109998	3.96496	0.537964	0.0913593	0.014711	3.72e-05	0.000296171	2.64e-07	2.65354	8.72e-07	1.72477	0.195524	0	0.569798	0.628191
50518	NM_015770	a	0	0.790572	0.411224	1.11486	0	0.182522	0.556373	0.158529	0	0.161182	0	0	0	0	0.112771	0.222169	0.306085
319266	NM_181048	A130010J15Rik	2.37845	3.11593	3.1846	3.62265	2.84065	2.93417	3.42388	2.76054	2.97058	2.62835	2.37845	2.94506	1.01336	1.60611	1.19144	6.24522e-05	0.00381172
319266	XM_006497253	A130010J15Rik	0.551237	1.64991	0.189919	0.654713	1.35455	0.491888	0	0.294084	0.322726	0.838361	0.551237	0.268257	0	0.0883694	0.53294	0.114171	0.182889
319272	NR_040616	A130077B15Rik	0.651777	1.3329	0.927549	0.907435	0.876852	1.04683	0.832026	0.926879	0.903947	1.23057	0.651777	1.20367	0.463411	0.216021	0.570627	0.00792211	0.0252692
319278	NM_175687	A230050P20Rik	6.90174	5.77496	5.59143	5.38908	4.96712	4.66953	5.59173	7.06632	7.90304	8.65942	6.90174	5.5065	2.05734	1.75939	1.86163	2.84045e-05	0.00320863
319278	XM_006510405	A230050P20Rik	3.15515	2.71976	3.65819	2.82616	3.7038	2.6076	2.56329	3.01498	3.02185	6.59183	3.15515	1.94612	0.80901	0.324722	1.91725	0.0327332	0.0699435
320845	NR_015495	A230056P14Rik	0.374486	1.81879	2.38172	2.37727	1.97647	0.379577	0.780194	0.641233	0.823201	0.824601	0.374486	0.419466	0.398044	0.475053	0.449514	0.0332356	0.0707894
319893	NR_015533	A230057D06Rik	0.221251	1.28261	1.67318	1.50317	1.03309	0.573117	0.409483	0.509793	0.316441	0.749759	0.221251	0.430916	0	0.0236206	0.198146	0.00773508	0.0248937
320742	NR_027445	A230072C01Rik	0	1.83257	0.478294	1.18756	0.249907	1.16561	1.2688	0.575457	0	1.65854	0	1.16267	0.531621	0.383396	0.447203	0.704756	0.743155
320742	NR_027446	A230072C01Rik	1.76922	1.77028	3.01356	1.70527	2.52173	1.80228	1.13452	0.848068	1.74284	1.81706	1.76922	1.10822	0.52161	0.178521	1.02809	0.00235354	0.0119349
442825	XR_105027	A230083G16Rik	2.15209	4.17026	6.0067	4.20611	4.7422	4.27265	2.06966	2.45793	1.73115	6.29887	2.15209	2.28045	1.35046	0.871852	6.2016	0.359406	0.443241
232345	NM_175628	A2m	0.0144955	0.244586	0.219477	0.12095	0.214218	0.0172791	0.536618	2.39355	0.108783	0.093039	0.0144955	0	0.0140881	0	0	0.41411	0.495038
380977	NR_045326	A330009N23Rik	0	0.193076	1.32044	0.788453	1.50305	0.91533	0.712693	0.686856	0	0.26807	0	0	0	0	0	0.056649	0.106191
380977	NR_045327	A330009N23Rik	1.39548	2.49332	2.1787	3.25284	1.60849	1.49977	2.49188	0.934048	0	0.387945	1.39548	0.358224	0.412067	0.272994	0	0.0102623	0.0301669
380977	NR_045328	A330009N23Rik	0	0.424993	0	0.295472	0	0	0.26283	0.256443	1.50219	1.22569	0	0.282072	0	0	0.534907	0.187018	0.268653
320977	NR_015566	A330023F24Rik	0.351039	0.329077	0.268459	0.278851	0.320154	0.402875	0.304832	0.457124	0.710849	0.778845	0.351039	1.21494	0.682478	0.325023	0.762174	0.106277	0.172763
319727	NR_015586	A330035P11Rik	1.02224	1.65806	0.937524	0.940166	0.862431	0.438103	1.26136	1.00432	0.815161	1.00961	1.02224	1.02081	0.508739	0.319106	0.584759	0.0356357	0.0744903
74333	NR_015503	A330040F15Rik	1.60244	0.482116	0.314162	0.924338	1.6453	1.19214	1.22368	1.94155	1.88441	1.1439	1.60244	1.4872	0.294337	0.244112	0.0581133	0.00249548	0.0123222
320315	NR_045162	A330048O09Rik	0.798749	1.84699	1.30957	1.38498	0.537298	0.582322	0.590957	0.673064	0.51562	0.342436	0.798749	0.467756	0.7622	0.20386	0.119552	0.0351167	0.0736683
606735	NR_015464	A330069E16Rik	0.656879	0.592691	1.02944	0.571027	1.40487	1.24343	0.231494	0.794774	0.705579	1.00502	0.656879	0.0914729	0.451442	0.180018	0.356012	0.0627537	0.114899
97159	NM_001163019	A430005L14Rik	0.568447	3.11432	0.545021	0	0	0.440296	0.360429	1.11132	0.352721	0.34497	0.568447	0.983935	0.377637	0	0	0.52296	0.587749
97159	NM_175287	A430005L14Rik	32.2794	40.8626	41.5811	40.2469	41.7408	39.824	34.3922	29.9929	26.4725	31.7797	32.2794	33.0107	21.4504	15.5677	16.041	2.40385e-06	0.0012913
243308	NM_183025	A430033K04Rik	4.10097	7.92346	7.77784	8.31348	7.21606	6.13664	6.7836	3.79978	5.27692	4.57727	4.10097	4.61841	1.85102	1.10803	2.03098	0.000247271	0.00531239
320312	NR_040452	A430035B10Rik	1.177	1.48065	1.14844	1.45707	1.0013	0.90797	1.31168	1.45343	1.38475	1.90964	1.177	1.03528	0.772611	0.60799	0.845025	0.0123058	0.034224
319486	XR_105606	A430057M04Rik	0.374418	0.48212	0	0.274643	0.348931	0.727696	0.600273	0.460202	0.27698	1.01361	0.374418	0.857533	0.697409	0.43589	0.83053	0.21376	0.297768
319493	NM_001033378	A430078G23Rik	0.876921	0.399818	0.554344	0.36814	0.506675	0.848584	1.08206	0.807372	0.559127	1.19179	0.876921	0.715313	0.39113	0.0759368	0.328352	0.00629783	0.0217863
214239	NM_001001982	A430105I19Rik	3.71689	1.20954	1.11478	1.99998	2.89595	4.00646	3.7813	2.75383	3.13681	7.88213	3.71689	2.43457	2.12213	1.92429	2.27223	0.174156	0.254089
214239	XR_374437	A430105I19Rik	0.260589	0.136067	0.102707	0.0980065	0	0.190272	0.133579	0.34786	0.178627	1.1301	0.260589	0.145972	0.0714843	0.0553433	0.120296	0.207792	0.291742
239559	NM_001004150	A4galt	6.09485	1.14375	3.19015	3.68371	2.20677	5.27806	3.09337	4.40036	7.22439	8.15933	6.09485	7.81641	6.30272	2.60377	6.20726	0.124312	0.195146
239559	NM_001170954	A4galt	9.7927	3.4106	3.91321	3.70999	10.8752	7.7973	13.5536	15.1027	14.2215	22.1983	9.7927	11.7133	5.37125	3.98466	2.38558	0.00161565	0.00989737
333424	NM_001077424	A4gnt	23.1289	0.216994	0.353935	0.707393	3.85129	3.34774	8.8252	7.8969	18.4646	19.7617	23.1289	66.6683	44.6311	31.306	67.1192	0.012391	0.0344025
333424	XM_006511244	A4gnt	0	0	0	0	0	0	0	1.50575	0.281449	0.242064	0	0.708669	0	0	0.955636	0.222909	0.306839
320770	NR_030699	A630072M18Rik	0.523638	1.41989	1.30701	0.943134	1.24891	1.17078	0.933628	0.529165	1.02247	1.05295	0.523638	0.842862	0.286446	0.106874	0.321809	0.00214935	0.0113946
319929	NM_001256174	A630076J17Rik	58.3629	2.08751	0.703964	1.37997	9.00549	8.13328	25.7195	21.2368	40.2332	35.5303	58.3629	25.2661	0.152813	0	0	0.0311742	0.0673631
320586	NR_015491	A630089N07Rik	0.618549	1.77489	1.51217	1.27637	1.52842	1.10889	1.0176	0.694476	0.847757	0.330949	0.618549	0.89103	0.73291	0.352217	1.0293	0.0215028	0.0509683
225583	NM_173759	A730017C20Rik	0	2.7389	1.20951	1.62389	2.0267	0.550875	0.917997	1.53561	0	3.43349	0	0	0	0	0	0.247388	0.333227
225583	NR_033764	A730017C20Rik	1.77217	6.18569	6.83619	3.68812	2.93219	1.90388	3.26563	1.61214	3.94272	1.04634	1.77217	1.2084	0	0.19018	0.494487	0.0205056	0.0492585
225583	NR_033765	A730017C20Rik	0	0.359553	0.543572	0.567582	0.550153	0.667986	0	0	1.13189	0	0	0	1.33629	0	0	0.58187	0.638527
225583	XM_006525878	A730017C20Rik	1.67249	0.823626	0	1.64685	0.589819	0.64572	0	1.21981	0	0.664316	1.67249	0.748132	0	0.103211	0	0.163372	0.241839
613258	NR_015523	A730017L22Rik	2.46141	2.94714	3.7198	2.10955	2.80146	3.3032	2.58715	2.74824	2.80283	3.47914	2.46141	3.87611	1.23792	0.89556	1.91529	0.00305536	0.0138646
319764	NR_040271	A730046J19Rik	0.476196	0.852196	0.913682	0.808422	0.592364	0.172012	0.516395	0.99923	1.0984	1.04969	0.476196	0.421403	0.0701239	0.0462468	0.0667646	0.0108607	0.0313593
319783	NR_040324	A730056A06Rik	0.387027	1.60983	1.45828	0.238994	1.26094	1.13636	0.973388	0.274378	0.149269	0.32132	0.387027	0.300888	0	0.071786	0	0.0116394	0.0328745
319783	NR_040325	A730056A06Rik	0.147982	0.470712	0.900978	1.26613	0.415937	0.106966	0.0188018	0.595363	0.539222	0.73185	0.147982	0.344046	0.21464	0.115552	0.268643	0.371757	0.455295
100504703	NR_040660	A730063M14Rik	13.4886	34.3134	22.5164	29.7701	13.5789	27.1527	18.3207	24.2544	21.5459	11.5038	13.4886	12.3881	5.73012	5.42565	4.29833	0.00641987	0.02206
442803	XM_001473764	A830005F24Rik	0.199662	1.36598	0.958013	0.730148	0.166228	0.240708	0	0.316924	0.536235	0.213855	0.199662	0	0.19196	0.0638246	0.151305	0.102	0.167238
231570	NM_001007574	A830010M20Rik	1.1454	2.24948	1.82166	1.98676	1.58776	1.19986	1.47438	0.904972	1.31252	1.63713	1.1454	1.35516	0.556936	0.430436	1.53949	0.0442443	0.0878546
320492	NM_001160370	A830018L16Rik	0.310687	0.416419	0.799173	1.18988	0.519226	0.241266	0.66168	0	0	0.394078	0.310687	0.0963877	0	0	0	0.033669	0.0714391
320492	NM_001160371	A830018L16Rik	0	1.2313	0.746172	0.356703	0.576948	0.506541	0.18449	0.502633	0.704336	1.27e-06	0	0.0869021	0.0613562	0.0087555	0.0706524	0.0903873	0.152331
320492	NM_177173	A830018L16Rik	0	0.892273	1.31976	0.65216	0	0.161584	0.110361	0.666547	0	0	0	0	0	0	0.0880275	0.172915	0.25272
320492	XM_006495540	A830018L16Rik	0	0.818856	1.4363	0.484157	0.428859	6.54e-10	0	0	0	0.352809	0	0	0	0.0458381	0	0.0766878	0.134047
100101457	XR_379341	A830035O19Rik	0.586403	0.436183	0.646475	0.550968	0.343126	0.574554	0.478194	0.843922	0.621679	1.14421	0.586403	0.393507	0.259839	0.453925	0.762923	0.377572	0.460676
320174	NR_045195	A830082K12Rik	0.691484	2.84945	3.1989	2.14494	1.96659	1.35181	2.3657	1.17039	0.674217	1.47982	0.691484	0.673313	0.182893	0.181229	0.24154	0.0131828	0.0359093
414093	NR_015526	A830082N09Rik	0.279211	1.34753	0.931964	0.956624	0.582943	0.453501	0.480289	0.369731	0.344643	0.633516	0.279211	0.247058	0.197508	0.0542419	0.0914525	0.0141636	0.0377315
77127	NR_040550	A930001A20Rik	1.22361	0	0	0	0.0963574	0.419142	0.398847	0.433022	1.15307	0.411789	1.22361	1.47583	1.61348	2.00825	1.43446	0.00368647	0.0155826
319314	NR_045989	A930001C03Rik	0.607364	0	0	0	0	0.574673	0.374755	1.34044	0	0.649498	0.607364	1.47764	0.29565	0.194678	0.234898	0.0925446	0.155068
319314	NR_045990	A930001C03Rik	1.2941	0.240245	0.603348	0.546107	1.03187	0	0.65912	0	1.85869	0.998847	1.2941	0.818916	1.16467	0.121373	0.736604	0.59424	0.648734
68162	NR_015488	A930003A15Rik	0.953385	0	0	0.773766	0.851044	0.160577	1.26655	0.92644	0.563196	1.3328	0.953385	0	0.84897	0	0	0.226432	0.310538
68162	NR_027896	A930003A15Rik	0	0.175746	0.229003	0.839029	0	0.620188	0	0.36145	0.792963	1.3431	0	0.325374	0	0	0	0.290299	0.377226
77940	NR_028376	A930004D18Rik	3.2556	6.23837	7.10537	5.96409	5.50748	5.34444	4.97078	3.19098	3.9102	3.9847	3.2556	2.06842	1.42546	0.87298	1.293	0.000259536	0.00538149
68161	NR_015487	A930005H10Rik	5.1497	3.66659	5.4337	5.46475	4.83094	4.46055	3.6997	4.48023	4.9696	4.4019	5.1497	5.5754	6.66017	1.84466	2.30838	0.373707	0.457197
68161	NR_027894	A930005H10Rik	4.48855	2.02723	2.51136	1.8952	2.16375	1.84024	3.03114	3.50114	4.59573	3.43367	4.48855	2.41133	1.68368	3.15785	1.82524	0.0826538	0.142037
68161	NR_027895	A930005H10Rik	0.353115	0.460494	1.56649	0.5785	0	0.621842	0.775078	0.426288	0.15036	1.76102	0.353115	1.23015	0.128577	0.168108	0.729637	0.52479	0.589303
100503120	NR_077219	A930006K02Rik	1.00129	3.16002	1.71369	1.99687	2.72076	1.05982	1.08054	1.0575	1.74911	1.74332	1.00129	1.46491	0.239897	0.559646	0.283029	0.0109914	0.0315675
432999	XR_384707	A930007A09Rik	0.861827	1.51443	1.64685	1.51611	1.06298	0.714308	1.06343	1.17228	1.05253	1.15259	0.861827	0.675916	0.395063	0.0920426	0.239524	0.00149356	0.00950492
626275	NR_026853	A930012L18Rik	0.295985	0.87613	1.1543	0.295647	0.358827	0.66463	0.627922	0.620411	0.236539	0.450283	0.295985	0.270363	0.119821	0.152353	0.116999	0.0631152	0.115416
68074	NR_027886	A930013F10Rik	1.85804	3.82422	3.1236	4.37621	2.81564	3.34643	2.18344	2.13398	2.4988	2.8717	1.85804	1.95273	0.686625	0.510185	1.40574	0.000787222	0.00741543
77810	NR_015618	A930015D03Rik	0.247161	0.946642	0.40931	1.63625	0.621995	0	0.58571	0.303383	0.433125	1.00395	0.247161	0	0	0	0.353115	0.281557	0.368664
109202	NR_045820	A930024E05Rik	0.624883	1.52302	1.66452	1.35868	0.965779	1.07423	0.86737	0.622891	1.25687	1.00309	0.624883	0.684612	0.227038	0.225139	0.599338	0.00732911	0.0240595
320700	XR_380545	A930033H14Rik	0.734718	1.84916	1.20651	1.44424	1.13028	1.52745	1.05281	1.36244	1.21991	1.26787	0.734718	0.576865	0.345115	0.0911241	0.273627	0.00180694	0.0104847
433100	NR_033305	AA388235	0.355929	1.20104	1.17563	1.33758	0.730949	0.488135	0.395285	0.454895	0.667834	0.399814	0.355929	0.329168	0.0864456	0.11406	0.0548557	0.004119	0.0166783
100359413	NR_102683	AA413626	0	0.904292	2.30474	0	0	0	1.07878	0	0.471574	2.81573	0	0	0	0.55497	0.613201	0.87055	0.887398
245350	NM_001272033	AA414768	2.17565	3.39129	4.54766	5.60963	3.06676	3.52621	2.62835	1.68595	1.99383	3.73532	2.17565	2.25143	1.14089	0.638586	0.590487	0.00226537	0.0116938
613254	NR_028363	AA465934	0.473089	5.39037	2.4888	3.64249	1.63891	2.34487	0.585788	1.96359	0.512276	0	0.473089	1.83882	1.31224	0.903807	0.660769	0.0562062	0.105585
433470	NM_001004174	AA467197	0	0	0	1.83472	0	0.128506	1.6423	2.82997	0	1.77013	0	0	2.77632	8.97811	2.16542	0.0149284	0.0392491
433470	XM_006499873	AA467197	62.3698	0.578986	1.94022	5.19906	32.4527	51.8725	84.258	36.2176	61.6567	34.5316	62.3698	78.8472	120.223	43.8142	26.3503	0.125265	0.196348
100272219	NR_027448	AA543186	0.627462	1.27523	0.862416	0.538459	0.517692	0.482749	0.884747	0.52396	0.240426	0.719512	0.627462	0.829374	0.0867842	0.200916	0.549589	0.100875	0.165838
212439	NM_177604	AA986860	27.4656	10.6887	17.3113	18.357	32.4772	26.7452	33.1512	31.9167	30.7888	28.3856	27.4656	30.427	26.9642	20.7175	24.9014	0.0658925	0.119292
223921	NM_153416	Aaas	13.2315	42.4007	42.6307	34.8911	33.891	27.3035	21.5288	13.5386	16.9892	21.0192	13.2315	13.329	9.69206	5.56132	7.13516	0.00114652	0.00848342
78894	NM_030210	Aacs	29.2121	25.3887	33.1016	35.8359	51.394	49.3142	48.904	31.8992	28.9851	30.3341	29.2121	20.8901	37.8188	20.3012	25.4598	0.379218	0.462214
67758	NM_023383	Aadac	9.60171	0	0.256869	0.376251	0.412704	0.373955	0	4.56591	3.7476	5.74026	9.60171	26.2411	10.6006	9.09906	13.904	0.12367	0.194396
639634	NM_001128091	Aadacl2	1.11337	0	0	0	3.03713	2.95602	6.62928	6.12046	2.90865	4.97388	1.11337	1.08444	0.936907	0.34097	0	0.035302	0.0739687
66129	NM_025370	Aaed1	10.8616	16.43	18.8259	17.3343	16.2303	10.5796	19.34	11.2883	17.3713	12.4513	10.8616	15.2495	6.81142	3.93974	6.78777	0.00392652	0.0161675
66939	NM_025857	Aagab	14.4627	15.1322	14.831	12.961	18.2542	15.2909	17.8795	13.4967	18.7542	19.1077	14.4627	18.0887	10.8704	11.1019	11.6942	0.00395227	0.0162375
66939	XM_006511371	Aagab	6.55541	6.34963	8.84501	8.17709	6.19672	6.68548	6.91608	9.78036	3.99609	7.41138	6.55541	4.59665	5.21087	3.10741	5.93292	0.158085	0.23579
269774	XM_006506192	Aak1	0.811528	1.21626	2.39748	1.30936	1.15653	0.905496	1.80937	0.631566	1.11009	0.844217	0.811528	0.379052	0.524618	0.335093	0.479527	0.0821389	0.141385
66273	NM_001177945	Aamdc	12.7454	8.2335	10.0525	6.47825	8.25315	6.83535	8.81531	10.7252	8.18091	6.75533	12.7454	7.15169	6.78332	3.92864	3.03965	0.0354573	0.074201
66273	NM_001177946	Aamdc	0	5.16142	4.25243	3.07365	2.95474	6.44058	4.05636	4.59417	2.55356	2.51058	0	1.97272	1.83959	2.94155	1.51066	0.437041	0.516055
66273	NM_001177947	Aamdc	5.31434	3.65317	5.87364	6.9143	6.94905	2.627	8.64113	2.86443	7.76221	5.4923	5.31434	5.73654	6.61572	2.92892	2.24713	0.377626	0.460726
66273	NM_183251	Aamdc	13.0402	15.2419	12.5422	18.885	12.1327	17.0624	16.1462	18.809	15.907	13.9368	13.0402	12.3046	11.434	7.95321	7.5512	0.0108091	0.0312483
66273	XM_006508114	Aamdc	1.82982	0.41609	0.876113	0.79218	0.304859	0.472575	0.215961	0.413975	0.763569	1.58599	1.82982	0.576555	0.393285	0.373963	0.846211	0.677902	0.720092
227290	NM_001190444	Aamp	8.25678	11.4473	18.0037	9.80704	11.7259	15.0451	6.41671	16.6122	10.2351	8.37227	8.25678	11.565	8.44538	4.38298	6.12968	0.0751703	0.132086
227290	NM_146110	Aamp	112.628	176.048	180.031	164.105	159.512	146.812	142.951	129.066	118.922	124.544	112.628	106.686	88.9572	66.8535	69.6756	0.00017155	0.00486138
227290	XM_006495958	Aamp	0.195333	0.301015	1.3724	0.442354	0.320192	0	0	0	0	0	0.195333	0	0	0	0.476422	0.144985	0.220088
68295	NM_026661	Aar2	5.87001	9.96865	10.2309	9.16019	9.92884	5.39498	7.88617	5.70742	5.31572	5.50602	5.87001	4.83287	4.11783	2.3704	3.07124	0.00193843	0.0108208
68295	XM_006500097	Aar2	8.73514	11.9337	13.3054	7.90947	10.7318	14.2743	9.00953	11.5937	13.6599	8.82212	8.73514	10.7552	7.24794	5.51906	5.91852	0.0166179	0.0422839
239435	NM_175503	Aard	7.03039	9.99852	6.3572	7.4172	5.81346	6.46238	8.7456	4.72705	6.162	5.95802	7.03039	5.30791	3.62387	0.825092	0.537323	0.000666616	0.00698006
234734	NM_146217	Aars	18.5051	33.4686	32.1025	30.3445	29.7902	15.1658	17.2994	14.1862	19.6378	14.6512	18.5051	16.7903	13.3237	8.06598	12.6607	0.00320512	0.0142781
234734	XM_006530922	Aars	3.08579	5.14201	3.96903	5.00971	3.43697	1.91204	2.60302	2.13482	3.63522	3.29776	3.08579	2.81886	1.54259	0.963614	1.53361	0.00717335	0.023698
234734	XM_006530924	Aars	33.6937	43.5784	38.2051	29.5321	30.7113	42.0666	28.8346	29.9218	31.7143	48.2936	33.6937	42.5513	33.2115	24.897	28.648	0.275506	0.36236
224805	NM_198608	Aars2	7.40091	15.3443	14.7764	11.8394	11.1789	8.87203	8.54007	5.83839	7.46932	9.41315	7.40091	6.51654	5.37694	4.64717	6.52348	0.00435804	0.0172696
69684	NM_144829	Aarsd1	30.0458	59.9857	61.5419	49.3567	54.5325	39.4983	34.3814	26.3634	29.4332	34.2554	30.0458	27.6876	24.1628	16.9836	17.6282	0.000636201	0.00685587
69684	XM_006534121	Aarsd1	1.09026	9.12088	6.21688	2.87431	3.51674	3.58991	2.16842	2.20978	1.97056	1.45308	1.09026	1.28657	0.645909	1.10983	1.0989	0.0312874	0.067549
231326	NM_173765	Aasdh	1.62101	2.7726	1.88783	0.785457	2.14169	0.0199135	0.00739179	0.728281	0.978288	1.42746	1.62101	1.64358	0.684976	0.284631	7.4e-07	0.124285	0.195122
231326	XM_006534856	Aasdh	0.0970611	0	0.219739	0	0.224188	0.703123	1.01469	0.267457	0	0	0.0970611	0.104398	0	0.060298	0.163905	0.727287	0.762282
231326	XM_006534857	Aasdh	0.176072	1.2993	0	0	0.467493	0	0.132154	0.171813	0.445651	0	0.176072	0	0	0	0.00320176	0.423393	0.503754
231326	XR_389268	Aasdh	0	0.571433	1.29162	0.138751	0.771406	0.645472	0	0.606066	0.227375	0.563533	0	0.116055	0.253603	0	0.727834	0.359657	0.443452
67618	NM_026276	Aasdhppt	4.04138	6.32302	5.92036	5.29624	5.50031	6.92691	6.16157	3.79327	3.16634	5.07527	4.04138	3.28126	2.49622	1.49969	2.6586	0.00153739	0.00964295
67618	XM_006509877	Aasdhppt	1.68882	3.29094	1.83999	1.20066	3.38526	2.97628	2.40761	1.18315	1.31311	0.984671	1.68882	0.398111	0.943989	0.125952	0.549998	0.0119771	0.0335895
30956	NM_013930	Aass	0.335818	0.452476	0.975646	0.756926	0.490484	0.467281	0.736688	0.57619	0.480085	0.67861	0.335818	0.799137	1.70353	3.35989	4.55662	0.000102903	0.00428355
56321	NM_019816	Aatf	13.0945	24.7131	28.3616	25.231	23.2677	19.0498	15.0637	14.1812	14.4358	13.7476	13.0945	11.6468	7.70475	6.22047	7.27636	0.000167383	0.00484351
56321	XM_006533789	Aatf	1.50395	3.48628	4.51791	0.512268	4.16731	3.80647	2.93104	3.11537	1.95685	1.65479	1.50395	2.12052	0.940446	0.897706	0	0.0382808	0.0785542
56321	XR_388498	Aatf	0	1.933	0.545237	1.44057	1.09704	0.208787	0.368422	1.31594	0.848878	1.42857	0	0	0.402194	0	0.775797	0.59261	0.647483
11302	NM_001198785	Aatk	0	3.89143	6.76e-05	1.87002	2.01693	0.996628	2.15986	2.20612	1.83861	1.1314	0	0.787249	0	0.311151	0.614631	0.339088	0.423961
11302	NM_001198787	Aatk	2.24261	0.0112964	1.23421	1.78e-09	5.82e-06	8.5e-10	3.59e-08	0.0994815	0.000492019	2.05817	2.24261	2.0246	0.435381	0.000350322	2.22e-05	0.401337	0.483263
11302	NM_007377	Aatk	0.741677	0.740396	2.54184	2.22654	1.16389	0.645057	0.78958	0.351736	1.37008	0.804722	0.741677	0.393326	0.610523	0	0.216879	0.0650884	0.118202
11302	XM_006531995	Aatk	0.724982	0.906698	0	0.422403	5.16e-10	0.550334	0.600905	5.67e-10	0.486576	2.37187	0.724982	1.38096	0.499523	0.0209155	0.21954	0.233248	0.31786
382062	NM_001198794	AB124611	1.60098	1.88613	2.36759	2.30315	3.24008	3.17552	2.81041	3.59425	1.86359	1.95966	1.60098	4.49629	2.86837	2.37521	2.25739	0.836633	0.85809
382062	NM_206536	AB124611	1.34778	0.420169	0	0	0.245049	0	0	0	0.274911	0.596674	1.34778	0.199737	0.180826	0.0746973	0	0.641946	0.689387
268860	NM_001170978	Abat	0.867398	3.63175	4.93789	2.77414	2.21689	0.773808	1.92248	1.4688	0	0	0.867398	0.452623	0.405221	0	0.110383	0.0217306	0.0513661
268860	NM_172961	Abat	3.57738	11.551	8.86351	8.8599	7.29507	4.86298	5.46965	2.50895	5.79455	5.68812	3.57738	1.83552	1.35651	0.730328	0.963913	0.00371091	0.0156423
11303	NM_013454	Abca1	2.24522	3.0205	4.22716	4.07749	3.6067	2.50428	2.55591	1.67357	2.18562	3.11792	2.24522	2.75558	0.87968	0.538536	0.272597	0.000223167	0.00519835
74591	NM_175210	Abca12	1.3919	0	0.0657086	0.123043	1.81346	3.44818	4.72109	5.83256	4.21172	4.85784	1.3919	2.29922	2.3442	0.44362	0.00614134	0.0126446	0.0348816
11305	NM_007379	Abca2	2.80983	4.43214	4.25586	5.95153	3.05909	4.70982	3.71528	4.45713	3.21092	1.59363	2.80983	5.82938	5.98912	1.63921	4.16164	0.787613	0.814642
11305	XM_006497612	Abca2	0.846214	0.477885	0	0.000153426	0.730137	5.65e-07	1.31559	2.15e-10	0.682935	0.811068	0.846214	0.884686	1.75e-08	0.809846	1.08822	0.29152	0.378268
27410	NM_001039581	Abca3	10.0257	6.23551	6.50316	3.55486	3.02308	9.12066	6.59494	3.76186	5.09713	9.48923	10.0257	1.12868	4.17247	4.68795	5.38213	0.718115	0.754444
27410	NM_013855	Abca3	10.7209	7.76349	8.64371	8.49138	13.2012	5.34225	12.5729	12.4474	15.2153	12.05	10.7209	19.6395	10.2589	7.17683	11.0938	0.0303592	0.0660361
27410	XM_006524370	Abca3	0	0.330613	0	0	0	0	0	0	0	0	0	0.52736	1.20256	0	0	0.326972	0.412435
217265	NM_147219	Abca5	0.425171	0	1.04665	1.14586	0	0	0	0	0.205567	0.270891	0.425171	0	0	0	0	0.226346	0.310469
217265	XM_006533065	Abca5	1.32295	1.96204	1.26641	0.962492	1.77439	1.33718	2.04275	2.11371	1.69395	1.74517	1.32295	2.25725	0.868824	0.546373	1.025	0.00308222	0.013937
27403	NM_013850	Abca7	1.33318	0.936457	0.510156	1.77961	1.24707	2.33552	1.61205	1.90887	2.61115	2.48055	1.33318	2.03475	0.399653	1.07516	0	0.00889143	0.0273047
27403	XM_006513710	Abca7	4.66725	3.75422	4.95842	3.79573	5.66613	5.28341	4.44002	4.51148	4.24445	5.73421	4.66725	4.7183	6.6809	2.93624	6.67507	0.588295	0.64378
217258	NM_153145	Abca8a	4.26588	0.412434	0	1.26684	1.64318	1.57731	4.79519	5.0188	4.56982	4.94805	4.26588	4.79575	2.06787	1.00809	1.5927	0.000231154	0.00523672
217258	XM_006533063	Abca8a	0	0	0	0	0	0	0	0	0	0	0	1.24722	0	0	0	0.506631	0.57378
27404	NM_013851	Abca8b	1.73193	0.368295	0.372473	0.450661	0.859992	0.764044	2.83968	1.82544	1.78656	2.00875	1.73193	1.44033	0.271995	0.194559	0.504557	0.000437854	0.00602286
217262	NM_147220	Abca9	0	0.146275	0.38633	1.14326	0.726461	0.383333	1.0872	0.222849	0.561492	0.203016	0	0.486812	0.107307	0.121485	0.121426	0.398398	0.480434
56199	NM_019552	Abcb10	9.94596	17.6545	17.9351	16.0919	17.2535	13.5013	15.4869	10.6788	13.0915	9.06667	9.94596	10.134	9.03435	5.69293	8.10504	0.00382991	0.0159288
56199	XM_006531201	Abcb10	3.55774	2.80497	3.63279	3.80769	5.35759	5.74186	3.26838	4.95499	2.18611	6.11038	3.55774	2.67014	3.87875	4.1405	4.66782	0.833565	0.855361
18671	NM_011076	Abcb1a	0.667992	0.736751	0.508204	0.489745	0.75067	0.639626	0.529797	0.657833	1.17162	1.1724	0.667992	0.398781	0.577287	0.464981	0.368043	0.219091	0.30307
18670	XM_006503554	Abcb4	0	0.254237	0.217974	0	0.237778	0.0246548	0	1.12198	0	0.132658	0	0.0402385	0.060209	0	0.0954962	0.726805	0.761848
74104	NM_023732	Abcb6	10.0505	10.8577	10.3329	7.44185	7.43263	6.27761	8.84333	10.3149	9.81783	10.277	10.0505	11.7403	15.0621	11.2676	11.6781	0.0159355	0.0410534
74104	XM_006496552	Abcb6	1.268	1.1994	1.32895	0.955977	2.36465	4.36031	3.1235	1.35191	4.49719	2.25348	1.268	4.06732	3.6867	4.71045	4.06021	0.0715373	0.126995
11306	NM_009592	Abcb7	5.80989	7.14864	8.38364	7.46228	8.15702	7.22889	7.50059	4.18932	6.61601	5.34128	5.80989	6.57508	5.10421	4.02343	5.60781	0.0125236	0.0346593
74610	NM_029020	Abcb8	22.846	13.6093	13.442	20.5868	24.4618	2.96728	12.7008	19.1235	19.6102	11.8009	22.846	11.5465	8.68817	10.3101	8.95584	0.243476	0.328993
74610	XM_006535812	Abcb8	0.235529	13.6089	13.4416	2.87411	2.3547	20.8354	12.7003	3.0185	3.12721	11.8005	0.235529	11.5503	8.68785	1.19036	8.95563	0.82866	0.851141
56325	NM_019875	Abcb9	9.3998	1.03518	1.46591	1.44653	3.26182	2.91572	5.28393	6.42783	8.95912	10.5704	9.3998	11.7134	10.2033	10.8564	16.8265	0.00187691	0.0106609
17250	NM_008576	Abcc1	3.20759	5.91397	6.8091	5.08849	4.5116	3.72857	4.94187	3.45627	1.96324	5.64059	3.20759	3.67553	2.53008	1.6444	3.76403	0.0816766	0.140807
17250	XM_006521839	Abcc1	0.389543	0.444192	0.564948	0.937319	1.47023	0.661834	0.941189	0	0.704454	0	0.389543	0.163745	1.08245	0.215865	0.725182	0.27904	0.365985
224814	NM_170680	Abcc10	5.38658	4.00485	3.40462	3.05439	4.3429	3.44104	4.21375	5.63493	6.5226	8.93786	5.38658	5.86114	2.22718	1.55633	5.35296	0.0179835	0.044842
76408	NM_029600	Abcc3	7.30566	1.56506	1.24487	1.20185	4.65054	3.72306	6.72291	8.72157	13.0402	8.92251	7.30566	21.1532	23.7358	16.6825	18.5533	0.000387881	0.00584235
76408	XM_006534428	Abcc3	17.3654	0.598067	2.03181	2.67384	4.98576	4.85702	11.4308	10.9346	17.1515	11.7038	17.3654	33.7793	27.0548	25.289	26.9634	0.00257753	0.0125322
239273	NM_001033336	Abcc4	0.913835	3.2931	2.30292	3.71414	4.61076	0.0213576	1.70978	0.056829	0.233105	0.0398117	0.913835	2.60016	2.46003	0.352556	2.048	0.196342	0.279095
239273	NM_001163675	Abcc4	0.00166096	0	0	2.92e-09	0.0109933	0.985041	4.45e-06	2.35465	0	2.24895	0.00166096	0.68059	0.059231	0.346411	1.36e-05	0.249718	0.335877
239273	NM_001163676	Abcc4	1.75615	0	0.927306	8.99e-05	0.152967	2.17803	1.89421	0.551312	2.35203	0.234533	1.75615	0.000187199	1.18655	1.71851	1.21444	0.683867	0.725108
27416	NM_013790	Abcc5	1.37818	3.23083	3.48766	6.35196	3.86188	8.81e-05	2.41763	0.992254	1.30743	1.16729	1.37818	0.88241	3.32e-07	0.602235	0	0.0397821	0.0808647
27416	NM_176839	Abcc5	0.665276	1.11061	1.62081	0	0	0.504648	0.944933	0.592716	1.3883	0.719866	0.665276	0.891771	0	1.00327	0.44586	0.534789	0.597884
27416	XM_006522208	Abcc5	1.09046	0.859112	0.988587	0.974723	0.320635	0.421985	1.25252	0.317341	1.20774	0.920494	1.09046	0.904171	1.12967	0.628727	2.15668	0.27294	0.359694
27416	XM_006522209	Abcc5	0.197061	1.17554	0.271125	0.176221	0.819602	0.996641	0	0.42745	0.176062	0.321149	0.197061	0.148874	0.222437	0	0.229773	0.0708823	0.126124
27416	XM_006522212	Abcc5	0.93573	1.31934	2.52e-06	0	0	0	0.0583331	0.060919	0	0.0132812	0.93573	0.838136	1.1242	0	0.696607	0.742531	0.775582
27416	XM_006522213	Abcc5	5.57739	12.8699	8.18477	6.23578	6.86253	7.29878	3.71978	6.13832	7.54359	10.06	5.57739	6.43093	3.93586	3.2321	3.41107	0.048923	0.0948219
27416	XM_006522214	Abcc5	3.50591	10.9432	9.48966	7.40706	5.37122	6.04243	4.06659	4.75055	5.58045	7.42462	3.50591	4.43924	1.10406	0.300706	3.76413	0.0118876	0.0334024
27416	XM_006522215	Abcc5	1.10107	2.68006	3.97199	2.25121	2.91936	0.50317	2.09653	1.83528	0.793681	1.44506	1.10107	1.58191	1.22744	1.96921	1.3716	0.312922	0.399381
27416	XR_384569	Abcc5	0	0.333411	1.75343	0.553169	0	0.890203	1.36372	0	0.839555	1.32302	0	0.570837	0.587985	0	0	0.521502	0.586406
27421	NM_018795	Abcc6	0.000322016	0	0.325576	0.195477	0.288931	0.455821	0.556187	0.860829	0.97107	1.06819	0.000322016	0.29953	0	0.0168409	0.216285	0.0356056	0.0744456
20927	NM_011510	Abcc8	0.647903	1.43554	0.714359	1.63821	1.6557	1.22508	1.52204	0.197796	2.25634	1.4179	0.647903	1.21831	0.957133	1.65e-09	1.09888	0.416747	0.497602
20927	XM_006540749	Abcc8	1.03931	0.379939	0.983529	0.428627	1.15631	0.526559	0.770223	1.02456	0.499764	0.900115	1.03931	0.578853	0	0.346683	4.09e-10	0.010516	0.0306401
20927	XM_006540750	Abcc8	0.233537	1.00786	0.178553	0	0	0.495181	0	0	0	2.6e-07	0.233537	0	0.752501	0.504246	0.701433	0.0182587	0.0453184
20928	NM_011511	Abcc9	0.213767	17.7721	18.65	19.8798	12.032	8.4555	12.1859	5.87407	5.39147	8.06161	0.213767	5.61173	1.84e-07	2.04023	1.20693	0.0268332	0.0601948
20928	XM_006506949	Abcc9	0.424397	0.94688	0.574591	0.98067	0.886295	1.63e-10	9.24e-08	3.1e-07	3.94987	2.70801	0.424397	0.593389	0.609456	1.16e-10	0.328978	0.423782	0.504112
20928	XM_006506950	Abcc9	5.33023	3.91755	4.22938	0.000237619	0.0548277	0.000488492	0.218333	0.606804	1.42979	1.93936	5.33023	0.258497	1.09698	0.000383649	2.76e-05	0.453374	0.530058
20928	XM_006506952	Abcc9	2.41727	6.94128	5.67017	4.83925	3.87808	1.89557	3.11546	3.65644	1.48402	3.06071	2.41727	0.484687	1.05048	4.05e-10	0.217064	0.00929176	0.0282116
11666	NM_007435	Abcd1	10.6437	17.2415	15.6528	15.5192	14.8563	14.4421	14.0361	11.2472	11.1077	12.6041	10.6437	7.65283	5.46439	2.39522	3.86425	3.677e-05	0.00335911
26874	NM_011994	Abcd2	0.3131	1.39793	1.10399	1.23038	0.81773	0.608156	1.01961	1.28175	0.612228	0.454928	0.3131	0.662345	0.165382	0.0856783	0.0937417	0.0237836	0.0550691
19299	NM_008991	Abcd3	72.9336	41.8728	46.3204	46.2882	58.0918	56.2408	65.7193	70.7793	89.9001	70.0366	72.9336	89.9975	87.9894	77.1746	101.083	0.00151184	0.00956518
19299	XM_006501152	Abcd3	2.62254	3.65233	1.6849	0.27381	1.80728	2.90989	1.58245	4.89495	4.51649	9.40511	2.62254	6.1305	4.79943	8.19354	4.91387	0.0423744	0.0848835
19300	NM_008992	Abcd4	4.7798	5.07122	5.36227	5.03768	5.54682	4.78942	3.70478	4.52972	5.41827	7.96056	4.7798	6.04048	4.72996	4.28703	5.35734	0.681998	0.723511
19300	XM_006515614	Abcd4	0.345134	0.279606	0.516149	0.203033	0	0.630868	1.09267	0	0	0	0.345134	0	0	0.187017	0.178465	0.665187	0.709447
19300	XM_006515617	Abcd4	0	0.996344	0.469272	0.358485	0.245203	0.165713	0	1.58321	0.696371	1.34776	0	0	0	0	0.548868	0.526005	0.590345
24015	NM_015751	Abce1	25.2402	60.7565	56.6421	58.2881	55.3317	45.3999	44.7453	26.2078	32.2925	33.3806	25.2402	26.031	20.4653	15.9797	19.4211	0.00162348	0.00990685
224742	NM_013854	Abcf1	59.1191	82.3294	81.3554	70.9911	73.1911	73.6397	59.6601	57.4523	60.9202	60.2326	59.1191	54.7557	41.8769	31.8958	34.9241	5.73966e-06	0.00174941
224742	XM_006524122	Abcf1	5.38277	3.2357	6.06755	5.34487	5.45163	6.94091	4.59965	3.07854	4.30812	8.20911	5.38277	3.77501	4.35649	1.97189	3.67732	0.185315	0.266706
27407	NM_001190443	Abcf2	2.63387	3.29197	2.29459	4.39344	4.96239	3.32849	2.70892	3.37723	0.57254	2.10639	2.63387	2.25906	2.07157	1.43154	1.03284	0.0235448	0.0546259
27407	NM_013853	Abcf2	22.2829	45.7272	43.3925	37.3334	35.4375	35.571	30.5262	21.0499	29.2616	27.1188	22.2829	22.6174	22.9576	13.889	16.1653	0.00238663	0.0120333
27407	XM_006535726	Abcf2	2.20082	16.4594	15.327	12.6036	11.468	3.22623	3.77802	6.87213	3.47015	3.01682	2.20082	1.57884	0.95563	0	0.689791	0.0104597	0.0305288
27407	XM_006535727	Abcf2	1.07546	3.18957	6.53753	2.14405	1.25951	0.68327	1.9599	2.70446	0.474774	0.812193	1.07546	0	0	0.305438	0	0.118574	0.18827
27406	NM_013852	Abcf3	17.7997	29.5671	29.5737	24.5004	23.8113	23.6276	23.6438	20.3014	20.6218	18.102	17.7997	18.4006	13.1975	10.0838	12.433	0.000427965	0.00598655
11307	NM_009593	Abcg1	1.83426	1.60601	1.9693	1.73132	3.37022	4.59127	2.97529	4.36387	1.78085	2.15955	1.83426	2.3132	1.21136	0.584209	1.19274	0.099476	0.163991
26357	NM_011920	Abcg2	3.48627	10.9339	10.7994	12.8965	12.0685	5.62104	8.2105	6.37111	5.98819	3.55398	3.48627	2.28572	1.12726	0.583411	0.559994	0.00347287	0.0150214
26357	XM_006506148	Abcg2	4.95822	13.4909	11.8583	13.1838	10.1042	9.92918	5.32185	0	5.22048	5.65236	4.95822	5.52786	2.21628	0.946561	0.971757	0.00036371	0.00576478
26357	XM_006506149	Abcg2	0	2.31764	0	0	1.83e-05	0	0.646214	0	0.788268	0	0	0	0	0	0	0.713264	0.750127
26357	XM_006506150	Abcg2	0	0	1.46208	0	0	0	0	0	0	0	0	0	0	0	0	0.506631	0.57378
26357	XM_006506151	Abcg2	0.000105458	0	0	0	0.000952905	1.99e-07	0	5.02072	5.69e-08	0	0.000105458	4.24e-08	0	0	0.807189	0.56313	0.622916
27405	NM_030239	Abcg3	1.13111	1.14732	0.727323	0.702573	1.72272	1.40841	1.31505	1.18105	1.11945	0.738277	1.13111	1.06786	0.40459	0.116662	0.149776	0.00167635	0.0100759
192663	NM_138955	Abcg4	1.83101	5.73187	4.35708	3.84677	3.72966	2.29769	2.37707	1.88897	2.41313	2.75465	1.83101	1.20691	0.592841	0.23225	0.426121	0.00184543	0.0105703
27409	NM_031884	Abcg5	0.576793	0.675577	0.749192	0.997633	0.580436	0.344572	0.67215	0.511351	0.721745	0.754346	0.576793	1.18569	0.683635	0.492693	1.10799	0.774859	0.803308
57742	NR_003522	Abhd1	1.27503	1.01039	1.57913	1.60183	1.41106	1.3531	1.10503	0.84056	1.02559	2.45071	1.27503	1.41934	0.919133	1.13814	1.89479	0.985374	0.987384
213012	NM_001272070	Abhd10	4.78611	8.40132	9.70637	7.33316	6.36314	4.51705	4.57739	3.86034	5.5013	4.57896	4.78611	4.43023	5.24136	4.6322	3.86824	0.0310372	0.0671172
213012	NM_172511	Abhd10	2.94049	6.16831	3.79524	5.13686	3.25233	3.24478	4.33762	2.74974	3.35239	3.60247	2.94049	3.80131	2.05954	0.508248	1.86123	0.00831579	0.026106
213012	NR_073572	Abhd10	0	1.06e-09	1.22672	0	0	0	0	0	0.377501	0	0	0	0	0.579386	0	0.776983	0.805094
213012	XM_006521975	Abhd10	2.40695	3.7083	4.12085	1.4734	4.97021	1.42351	2.07061	3.00589	1.14654	4.25118	2.40695	1.21768	0.869874	1.34378	1.62914	0.174792	0.254861
213012	XM_006521976	Abhd10	1.2522	5.73834	3.96389	5.07596	3.41899	3.88585	3.08641	0.601517	0.815264	0.697065	1.2522	1.62059	1.5248	0.566507	0.508663	0.00345624	0.0149694
68758	NM_001190437	Abhd11	14.0537	17.079	20.1739	14.2727	13.2962	9.9864	13.4752	9.6717	9.9828	6.35515	14.0537	10.4462	8.36811	6.51964	7.03595	0.00872995	0.026975
68758	NM_145215	Abhd11	11.8695	14.4438	11.2727	12.2728	14.7958	18.3288	13.1116	13.9034	12.5188	14.9783	11.8695	7.25634	7.65953	3.99271	3.7702	0.00145916	0.00941739
68758	NR_033794	Abhd11	7.79667	14.1747	15.8329	14.6487	16.8776	15.644	8.34039	16.8849	12.8912	19.1607	7.79667	8.54782	3.04478	2.50673	5.12893	0.00614025	0.021421
68758	XM_006504492	Abhd11	0.884984	1.68526	1.55859	1.61793	1.12108	1.66161	1.45725	1.7847	1.78961	1.49101	0.884984	2.50673	0.632533	0.295168	1.65214	0.120565	0.190636
69812	NR_026688	Abhd11os	3.02379	3.43059	1.36566	3.18702	4.72537	3.09327	1.86445	1.8456	6.79407	5.40675	3.02379	3.20029	3.80785	1.4441	1.84835	0.500469	0.571903
76192	NM_024465	Abhd12	43.1551	40.2345	40.5728	35.2458	39.5494	36.3385	43.7829	36.2201	48.1875	43.9037	43.1551	52.5646	50.7037	44.1596	39.4719	0.119071	0.188837
76192	XM_006500365	Abhd12	2.80037	1.61797	1.59265	1.95339	10.0733	8.21706	9.77335	16.7782	4.86223	5.69944	2.80037	2.78998	6.07958	4.32015	2.14599	0.487644	0.560876
100504285	NM_001195033	Abhd12b	1.10242	0.414576	0.216107	0	0	0	0	0.751202	2.79026	2.95124	1.10242	3.60674	2.27736	0.75568	0	0.076546	0.133876
68904	NM_001081119	Abhd13	9.45361	12.0791	13.0829	12.3047	12.5244	8.39675	12.9933	6.9403	8.43702	9.00621	9.45361	9.85239	7.90705	4.99373	5.96405	0.0092998	0.0282291
68904	NM_026868	Abhd13	2.48683	2.16811	1.23726	2.78548	2.73198	2.81935	1.97927	4.19895	4.21503	3.19876	2.48683	2.80005	2.12552	1.72586	2.57318	0.118748	0.18845
68644	NM_001110271	Abhd14a	0.413035	2.31469	7.74442	9.65492	8.94355	7.81832	6.85006	5.91517	2.51979	6.59762	0.413035	4.44592	3.92137	2.50135	2.89087	0.353622	0.437773
68644	NM_001110272	Abhd14a	3.1621	4.51918	7.08628	4.79056	4.80408	1.65172	5.7165	1.59615	3.27732	4.2505	3.1621	3.17628	0.620899	0.499601	0.377998	0.00976589	0.0292111
68644	NM_145919	Abhd14a	0	0	0	1.05725	0	0	0	0	0	0	0	0	0	0	0	0.506631	0.57378
68644	XM_006511802	Abhd14a	2.6352	4.97695	1.36655	2.95785	0.837662	1.84963	1.73095	2.72735	2.85032	1.70913	2.6352	1.72942	0.271474	0.328159	1.3245	0.0763171	0.13356
68644	XM_006511803	Abhd14a	1.34044	3.19996	0.534719	0	2.42212	0.599984	0.414432	0.55712	1.19209	0	1.34044	0	0	0.653976	0.328245	0.218349	0.302357
68644	XM_006511804	Abhd14a	11.8708	22.2736	18.6318	14.3759	10.4749	18.2537	8.51551	9.75743	13.8405	10.3682	11.8708	8.00755	5.22626	3.67624	3.54091	0.000801704	0.00744472
76491	NM_029631	Abhd14b	56.3658	13.4014	18.5732	20.6499	30.4305	31.0117	32.4417	46.0295	49.534	53.5171	56.3658	65.3638	40.8333	31.5855	41.3151	0.0294558	0.0645969
76491	XM_006511848	Abhd14b	2.61444	1.56182	1.71318	1.09628	2.13706	3.81275	4.55011	2.5053	2.07743	3.8678	2.61444	2.33861	2.42252	2.70314	2.90366	0.300857	0.387627
193742	NM_178592	Abhd16a	36.1173	33.8058	40.2276	35.5047	37.5901	34.2771	34.1602	39.3642	39.5798	45.1336	36.1173	43.1826	36.4766	20.9562	26.7326	0.0107158	0.0310268
216169	NM_145421	Abhd17a	121.873	112.641	110.424	96.4404	98.2499	98.6322	94.495	110.494	106.849	132.296	121.873	115.404	134.599	118.512	107.972	0.274326	0.361065
216169	XM_006513504	Abhd17a	0.649624	3.83218	3.82575	2.70225	2.60604	3.17653	0.680093	1.06798	0.6835	0.321666	0.649624	1.40303	2.2454	3.67108	1.29063	0.00832137	0.0261171
226016	NM_146096	Abhd17b	10.1606	14.9515	13.6438	13.8523	12.4849	12.1619	13.4599	10.9903	11.1079	11.4446	10.1606	11.3276	5.62247	4.77699	6.62486	2.276e-05	0.00296488
70178	NM_133722	Abhd17c	39.2403	37.7927	33.9066	34.1993	49.049	44.7259	46.8645	37.4538	42.2604	44.924	39.2403	47.9506	43.4965	41.5743	40.1671	0.507932	0.57464
269423	NM_026622	Abhd18	0.539039	0.462962	0.733717	0	1.31866	0.101878	0	0	0.364869	1.24226	0.539039	0.578147	0.128268	0	0.782589	0.795677	0.821686
269423	XM_006500779	Abhd18	1.43303	0.868985	0.42414	0.852822	0.684173	0.340978	1.3953	0.43519	0	0.220973	1.43303	0.425329	0.0881165	0.521091	1.01563	0.81293	0.837431
269423	XM_006500781	Abhd18	0.665518	1.04704	0.768279	1.08478	0.48506	1.34452	1.47563	0.830183	1.9101	1.62794	0.665518	1.01228	0.972386	0.498068	1.12725	0.259522	0.346053
54608	NM_018811	Abhd2	30.4271	11.3255	11.502	12.2269	13.1099	10.8487	23.4505	17.9022	36.6157	28.056	30.4271	37.8579	27.1998	17.7065	29.4199	0.0191256	0.0468158
106861	NM_134130	Abhd3	1.37027	0.577685	0.403673	0.426946	0.343723	0.515024	0.69062	1.00659	1.51495	1.70289	1.37027	2.27242	6.87112	6.08465	6.88978	1.41487e-09	4.44637e-05
106861	XR_385966	Abhd3	0	0	0.565267	0.26382	0.952921	0	0.43441	0.223818	0.155031	0.990667	0	1.34251	0.783973	1.83772	1.63388	0.0193747	0.0472628
105501	NM_001205181	Abhd4	5.3896	3.18971	4.70157	3.71668	3.08285	2.21989	4.48304	2.53424	5.36445	2.56698	5.3896	2.14223	2.00412	2.76778	4.34419	0.723323	0.758865
105501	NM_134076	Abhd4	24.264	26.3231	25.3623	24.7961	28.0166	24.9969	28.2207	30.744	25.9907	34.6185	24.264	28.4267	20.7928	13.3842	17.0801	0.000429006	0.00598655
105501	XM_006518367	Abhd4	1.12375	0.702031	0	0	0.725856	0.959602	0	1.54202	0.640259	0	1.12375	1.46162	0	0	0	0.158643	0.236433
67469	NM_026179	Abhd5	12.8033	8.71731	8.71349	9.38628	13.5238	16.7882	17.0647	17.1887	15.3534	14.6982	12.8033	13.8434	16.2067	10.8152	9.30541	0.117329	0.186765
67469	XM_006512244	Abhd5	0.949519	1.52792	0.721307	0.378208	0.555027	0	1.04216	0.523548	0.144902	1.46096	0.949519	1.66193	0.337213	0.5607	0.835036	0.502706	0.573733
66082	NM_025341	Abhd6	25.523	6.73996	6.56713	8.02651	13.8976	11.5945	14.13	22.4055	31.9428	20.6293	25.523	13.8694	12.1749	7.81794	8.93551	0.0344224	0.0725721
66082	XM_006518073	Abhd6	6.25131	0	0	0	0	0.583529	0.876628	3.46264	8.79274	6.04416	6.25131	1.43798	1.12583	0	0.337642	0.0639737	0.116653
66082	XM_006518074	Abhd6	2.14348	1.86414	1.8081	2.18455	2.44663	4.5568	2.47535	3.95986	3.82951	0.940355	2.14348	4.09494	0.271157	1.93236	1.49005	0.142023	0.216534
66082	XM_006518075	Abhd6	1.51397	2.35946	0.53173	1.43729	0.888452	2.05749	1.68796	3.46859	1.03939	2.82647	1.51397	1.0278	1.00143	0.820543	0.635532	0.176971	0.25733
64296	NM_022419	Abhd8	26.6572	58.473	49.9805	43.6315	36.0687	30.6235	27.7845	24.7001	26.5952	31.6387	26.6572	17.1368	11.7063	5.73154	5.80929	0.000461022	0.00613132
11308	NM_001077190	Abi1	0	0	0	0	0	1.83685	0	0	0	2.59e-07	0	0	0	0.000247988	0	0.50669	0.57378
11308	NM_001077192	Abi1	7.41601	3.48118	2.93647	1.31986	5.03509	2.95699	5.44118	5.63736	5.73598	6.7131	7.41601	10.502	6.75535	6.82661	7.93895	0.0243467	0.0560387
11308	NM_001077193	Abi1	0.00915823	7.45e-05	1.14272	0.191819	3.03101	2.39583	3.10344	3.02103	2.33656	2.32101	0.00915823	5.34118	9.05338	5.96794	8.66923	0.00017835	0.00486976
11308	NM_007380	Abi1	7.44544	9.5194	8.01584	7.24577	12.1756	10.6904	13.5144	7.15258	15.6368	7.74754	7.44544	5.82003	7.42684	3.1773	2.23622	0.0737245	0.130141
11308	NM_145994	Abi1	9.04835	14.7758	17.4387	19.0305	14.5345	14.6548	10.7543	9.76738	5.82381	12.3242	9.04835	9.79855	4.34187	2.86839	3.93164	0.000195208	0.00502246
11308	XM_006497617	Abi1	2.2e-05	7.54332	5.31908	5.22494	3.58349	0	0.936435	2.78242	0.011818	3.50055	2.2e-05	7.81e-08	0	0	1.01683	0.102576	0.167956
11308	XM_006497618	Abi1	6.72342	3.57509	3.83875	7.85826	5.3516	4.48539	9.21924	4.31882	10.7048	5.25094	6.72342	8.09864	6.49922	3.87263	6.64804	0.216933	0.300919
11308	XM_006497619	Abi1	4.4685	0.616696	1.02257	1.52878	0.470385	0	1.41645	0.0100565	1.39872	1.52623	4.4685	0	0	0	1.1106	0.572652	0.630754
11308	XM_006497620	Abi1	6.79e-06	0.850565	0.59794	0.215222	0.702164	0	2.53e-05	0.938891	0.0107388	1.48049	6.79e-06	3.66e-08	0	0	0	0.459944	0.535434
329165	NM_198127	Abi2	3.09536	11.815	10.5184	10.1365	6.60493	5.09623	5.72953	4.20223	4.4787	4.56786	3.09536	2.43323	1.65925	0.633507	1.17026	0.00434417	0.0172334
329165	XM_006496080	Abi2	0	1.22091	0.949229	0.144993	0.370728	0	0	0	0	0.111403	0	0	0	0.00178804	0	0.0870233	0.147953
66610	NM_025659	Abi3	1.36458	1.88499	1.74131	1.6389	1.94604	2.00367	1.40968	1.62345	1.82704	2.74383	1.36458	2.40493	2.12721	0.702423	1.9838	0.719715	0.755887
320712	NM_001014399	Abi3bp	0.00103238	4.88591	3.00782	5.41167	4.77513	6.30803	2.23945	2.42321	4.58427	2.22653	0.00103238	0.154663	1.7328	0.609311	0.704625	0.068089	0.122307
320712	NM_001014422	Abi3bp	0.356173	1.16058	1.26436	1.12e-07	1.62821	5.08873	4.13144	3.2161	4.38316	9.15952	0.356173	2.37752	2.33062	0.750325	0.654529	0.158649	0.236433
320712	NM_001014423	Abi3bp	1.52614	1.86726	3.94e-08	2.08447	0	3.66e-09	0	1.97e-07	0.805051	1.12412	1.52614	2.25e-10	0.00362784	0	0	0.296079	0.382844
320712	NM_001014424	Abi3bp	3.20335	1.18535	1.91426	2.99889	4.74917	1.837	1.85763	0	3.56128	1.58515	3.20335	1.32542	0.488453	0.446781	0.342016	0.061464	0.113154
320712	NM_178790	Abi3bp	2.85725	0	1.99e-06	1.41871	0.902037	3.93889	2.37864	0.803356	3.72873	0.315493	2.85725	0	0	0	0.78756	0.374662	0.458097
320712	XM_006522252	Abi3bp	0.734823	0.262014	0.243091	0.763078	1.19814	0.186932	0.998394	1.42963	1.5806	0.862046	0.734823	1.14799	0.0916606	0.0628438	0.246451	0.00338005	0.0147599
320712	XM_006522256	Abi3bp	0.477043	0.278606	0	0.246689	0.119724	0.219691	0.319963	0.630007	0.519037	1.24307	0.477043	0.257096	0.341695	0.125547	0.196953	0.0669111	0.120704
320712	XM_006522258	Abi3bp	2.13861	0.899577	0.340922	1.25446	1.05513	0.618799	1.3286	0.735843	1.17895	3.33386	2.13861	0.167466	0.531936	0.242983	0.132572	0.176138	0.256331
320712	XM_006522280	Abi3bp	4.18186	5.94841	5.45038	4.46885	3.7548	1.82933	6.92342	1.71208	3.11541	4.64631	4.18186	2.73253	0.643071	0.305378	0	0.00741864	0.0242357
320712	XM_006522281	Abi3bp	0.954821	0	0	1.26897	0.403667	0.279473	0	0	0.447874	0.457729	0.954821	0	0	0	0	0.29755	0.384241
320712	XM_006522282	Abi3bp	1.533	0.31215	1.69234	0.788782	0.747025	1.00637	2.46265	0.94454	2.17777	1.51208	1.533	0.453529	0.169515	0.101904	0.708685	0.0484198	0.0940486
320712	XM_006522283	Abi3bp	0	9.46e-07	0.6386	0	1.04e-08	0.00526516	0	0.00297984	2.24671	2.35791	0	3.28105	0	2.25e-09	1.19e-07	0.0903915	0.152331
320712	XM_006522284	Abi3bp	3.87884	4.65e-06	0	9.15e-10	3.3e-05	0.00964456	8.19e-06	8.10944	1.76e-05	8.35538	3.87884	4.99707	3.84827	0.000789289	2.34e-05	0.104675	0.170666
320712	XM_006522285	Abi3bp	8.53372	0.0601544	6.37332	2.3597	6.43574	3e-05	6.10085	0.041741	4.81823	8.82787	8.53372	2.02896	0.0159668	1.22377	0.000373263	0.17275	0.252567
11350	NM_001112703	Abl1	6.01236	16.3951	14.3688	11.4608	10.5145	6.02121	8.38207	5.50605	7.69509	6.923	6.01236	4.46646	2.81991	1.71914	3.64199	0.00580875	0.0206591
11350	NM_001283046	Abl1	0	0.471717	1.02306	0.14542	0.215426	0	0	0	0.336233	0.127589	0	0.243478	0.10828	0.149193	0.212344	0.468483	0.543177
11350	NM_009594	Abl1	23.0857	59.0884	52.7821	44.6522	37.8033	31.3877	28.6354	25.9022	27.5623	39.8536	23.0857	18.8429	10.1023	4.26687	7.20728	0.00128653	0.00892608
11350	XM_006497621	Abl1	0.285841	1.0709	0.447208	1.5451	0.560364	0.281764	0.19389	0.12596	0.640742	0.380427	0.285841	0.557014	0.231095	0.0443072	0.144278	0.10017	0.164906
11352	NM_001136104	Abl2	1.16947	4.02152	2.565	1.72851	5.00297	1.40787	2.056	0.916818	1.23508	2.726	1.16947	2.44119	1.9369	1.02174	0.340711	0.18109	0.262144
11352	NM_009595	Abl2	1.06133	3.25598	3.69768	4.46431	2.65e-06	2.58709	1.47813	1.23473	1.9543	0.906362	1.06133	0.92025	0	0.0152457	1.41139	0.0641659	0.116889
11352	XM_006496616	Abl2	0.169262	1.2512	0.00647808	0.573435	1.13369	0	0.278289	5.8e-08	0.00188357	8.39e-08	0.169262	0	0	6.1e-05	0.0103923	0.0904428	0.152387
11352	XM_006496621	Abl2	0.247434	3.11e-07	2.53701	9.54e-10	0.0126021	0	0.451565	0.000206565	0.00128158	0.000239909	0.247434	0	0.422749	0.00352481	0.311941	0.674491	0.717256
226251	NM_001103177	Ablim1	0.321729	0.859165	1.42742	6.35727	6.54684	6.14075	7.20444	3.19627	6.14131	5.48328	0.321729	5.80149	5.53254	2.04463	2.48292	0.706536	0.744434
226251	NM_001103178	Ablim1	3.12843	1.28606	3.28733	0.00674197	2.77463	9.02614	0.63646	9.54187	3.9907	4.95542	3.12843	5.06375	6.98273	8.73959	7.20742	0.123708	0.194426
226251	XM_006527039	Ablim1	6.8224	4.09105	5.10791	6.76324	10.3433	6.89937	11.2463	5.7302	7.58014	8.28393	6.8224	9.38337	7.51304	6.23997	6.06833	0.343619	0.428264
226251	XM_006527041	Ablim1	12.4315	0.271216	0.00144198	4.65601	13.8737	7.24104	9.35783	13.0019	13.229	12.5617	12.4315	11.4958	7.54199	4.42775	3.64965	0.0434837	0.0865917
226251	XM_006527048	Ablim1	4.73384	5.41183	3.84935	5.3925	4.30697	6.44654	8.83672	6.07469	4.56597	4.47268	4.73384	6.47051	2.82352	2.76928	4.33927	0.0497915	0.0961424
319713	NM_001164491	Ablim3	1.0129	0	0.681222	0	0.98259	0.419684	1.12558	0.621964	0.884712	0.760669	1.0129	0.179389	0.350885	0.222675	0	0.13211	0.204854
319713	XM_006526010	Ablim3	0.316602	1.63e-07	3.34e-08	0.503648	0.759508	0	1.18002	0.823671	0.923376	1.3588	0.316602	0.421453	0.667549	0.31515	0.388846	0.0402337	0.081564
319713	XM_006526011	Ablim3	0.746771	0.64756	0	0.715239	1.37865	2.6487	0.45873	1.69129	0.636134	1.76991	0.746771	1.29502	0.242401	0.131208	0.0308328	0.156606	0.234058
109934	NM_198018	Abr	0.469235	0	0	0	0	0	0	0	0.431414	0.986874	0.469235	0.494944	1.13338	0.318049	0	0.215639	0.29971
109934	NM_198894	Abr	0.0176175	3.6e-07	6.02e-05	1.3e-09	0.265314	2.08628	0.920527	0.0461901	2.06919	0.0154424	0.0176175	1.19417	2.61e-05	0.0559814	0	0.455321	0.531571
109934	NM_198895	Abr	1.4393	16.148	12.9652	6.09113	4.17434	0.619858	6.39213	1.06621	3.0779	1.51298	1.4393	0.507015	0	0.651202	0.19366	0.0939149	0.156938
109934	XM_006531982	Abr	8.27987	13.2686	13.415	11.9774	11.9264	7.6529	11.9869	8.71895	9.43566	10.8108	8.27987	8.78066	5.08383	2.8012	6.46792	0.00275683	0.0130211
109934	XM_006531984	Abr	10.5876	12.4914	12.5257	15.3942	14.5985	13.5364	11.0204	11.2746	9.93204	14.403	10.5876	10.569	6.11921	4.20594	3.39311	2.4455e-05	0.00301338
73112	NM_028440	Abracl	75.6466	144.863	138.277	161.895	176.503	201.964	197.889	150.967	114.134	108.992	75.6466	85.2604	76.547	56.602	48.6744	0.029573	0.0647775
70681	NM_172405	Abraxas1	0.934475	0.696368	1.08737	0.351953	1.35368	0	0	0.332936	0.257169	1.09372	0.934475	0	0	0.571074	0.284782	0.342007	0.42675
70681	XM_006535217	Abraxas1	0	0.00362481	0.000142619	1.20195	0	0	0.315772	1.19838	0	1.24943	0	0.148856	1.01656	0	0.316721	0.638938	0.686931
70681	XM_006535218	Abraxas1	0.6615	3.65874	2.96414	1.77937	1.82751	1.59412	1.39244	0.0343646	1.53571	2.22851	0.6615	1.32511	0.114039	0.0267571	0.819291	0.0372388	0.0770216
70681	XR_389290	Abraxas1	2.93677	2.36411	1.69962	2.09317	4.17713	4.14565	4.05968	0.0442863	3.42249	1.81097	2.93677	2.61449	0.00364495	0.353371	1.36251	0.0439596	0.0873983
109359	NM_198017	Abraxas2	13.8947	23.1824	22.6044	21.266	20.0457	15.5953	18.8896	13.8826	15.6319	14.8923	13.8947	15.1181	9.25186	6.23252	8.49813	0.000361585	0.00576478
30946	NM_013924	Abt1	4.83311	8.6756	8.61014	7.78633	7.00779	7.23879	6.00173	5.58836	4.50933	5.79202	4.83311	4.80898	4.74141	2.70569	2.51169	0.000744328	0.00721909
80283	NM_030251	Abtb1	18.6029	18.4141	16.3088	13.8517	17.1931	14.638	16.6993	23.8534	17.2712	20.8225	18.6029	22.0459	15.0514	10.4681	11.4066	0.00282681	0.0132096
80283	XM_006506793	Abtb1	3.90241	1.90638	2.88594	1.53363	1.60822	1.02407	4.03107	2.89982	5.19222	5.26377	3.90241	1.6829	0.989004	1.2823	2.63808	0.031766	0.0683172
80283	XM_006506794	Abtb1	0.438124	0.656851	0.631859	0.214363	0.492288	0.676673	0.757935	0	1.77702	1.23243	0.438124	1.8555	0.385073	0.273036	0	0.0952899	0.158633
99382	NM_178890	Abtb2	2.62022	5.66693	4.64577	3.4765	3.96238	2.52353	3.39773	2.7913	3.07894	4.03821	2.62022	2.68031	1.48186	0.540849	0.913158	0.00227604	0.0117163
113868	NM_130864	Acaa1a	150.926	83.588	89.7585	81.6525	85.9419	107.231	101.535	124.73	163.083	136.151	150.926	148.374	133.856	96.1338	102.266	0.0499598	0.0963568
113868	XM_006511923	Acaa1a	0	4.49e-08	0	1.52e-07	6.30497	1.54e-07	4.78792	4.71e-09	0	0.167995	0	3.20124	1.63225	2.42553	4.07383	0.570286	0.628646
113868	XM_006511924	Acaa1a	0.880129	2.91095	4.68341	1.95155	2.11798	0.612437	0.631804	2.52383	0.261793	1.50383	0.880129	1.04217	0.891213	0.384657	0.238115	0.104997	0.171107
235674	NM_146230	Acaa1b	35.9535	0.851973	0.36242	0.796286	0.555745	0.282383	0.868099	9.78248	19.0184	24.9247	35.9535	12.3013	2.44156	0.26799	0.05734	0.167899	0.246891
235674	XM_006512116	Acaa1b	1.98764	0.0945554	0.213236	0.267517	0.128892	0	0	0.642794	0.968271	1.62725	1.98764	0.472611	0	0	0.177461	0.201136	0.284587
52538	NM_177470	Acaa2	423.352	152.134	186.613	236.997	323.909	328.885	383.51	526.864	463.761	411.338	423.352	329.304	186.089	139.804	115.908	0.00109011	0.00831201
107476	NM_133360	Acaca	4.34e-05	8.17e-09	2.23e-05	2.41269	0	2.27e-09	1.09e-09	0.000293009	4.56e-05	0	4.34e-05	0.957008	9.73e-11	3.71e-05	0	0.684727	0.725917
107476	XM_006531955	Acaca	1.34e-07	0.980695	3.47222	1.02976	3.74784	0.673009	1.1461	1.04545	1.39629	0.559173	1.34e-07	6.37e-05	0.517069	0.871463	0.168376	0.244282	0.329868
107476	XM_006531957	Acaca	1.45596	4.30236	3.08927	3.0311	1.67652	2.29025	2.48729	5.75e-06	0.000290006	0	1.45596	0.382672	0	0.178305	0.365615	0.00409726	0.0166265
107476	XM_006531958	Acaca	5.15411	12.3867	11.6761	10.3053	10.3482	10.718	6.70652	5.7986	6.98302	7.82514	5.15411	4.23575	3.72624	1.96847	2.78482	0.000405735	0.00594241
100705	NM_133904	Acacb	3.03284	3.96e-09	0.299321	0	0.98427	0.653432	0.618761	0.698864	3.84153	4.07383	3.03284	6.1737	8.42316	7.04777	13.2953	0.000229148	0.00522236
100705	XM_006530112	Acacb	0.281337	0	0	0	0	2.35e-10	0	0.726832	0.369177	0.766922	0.281337	1.30767	1.82072	1.14049	4.38649	0.00263187	0.0126936
100705	XM_006530113	Acacb	0.126894	0.21933	0	0	0	0	0.348404	0	0.271986	0.407141	0.126894	0.629967	0.165515	0.513481	1.85342	0.0477444	0.0930506
100705	XM_006530114	Acacb	1.8915	0.836326	0.532072	0.860826	0.381351	0.828349	1.20123	1.26586	0.732504	1.57401	1.8915	1.62031	1.84203	2.75666	0.153856	0.314655	0.400973
71985	NM_028037	Acad10	1.6242	1.34436	0.0012678	1.36123	2.08763	0.239527	2.84861	0.776697	2.26133	0.661452	1.6242	2.46463	0.820119	0.665015	1.15579	0.234051	0.318603
71985	XM_006530461	Acad10	1.04737	0.613283	0.476948	0	0.297863	1.04e-05	4.34e-06	2.20655	1.16098	1.67629	1.04737	1.46662	0.846397	1.81e-06	1.11335	0.076424	0.133705
71985	XM_006530462	Acad10	5.56e-06	4.63e-10	0.799317	0.32381	0	0.57239	0	0	0.098361	1.74597	5.56e-06	0.174095	0	0.897476	0	0.984965	0.987034
71985	XM_006530463	Acad10	0.940631	4.79e-09	0.129054	0	0	0.146849	0.474865	1.55271	1.36867	0.737922	0.940631	1.69466	1.35422	0.923717	0.724175	0.005498	0.0199408
102632	NM_175324	Acad11	29.4645	6.86257	6.43789	7.32376	11.3131	11.585	21.7838	21.1887	33.2656	24.8044	29.4645	25.0208	19.4257	16.2973	21.2342	0.0108986	0.0314333
338350	NM_178799	Acad12	3.32254	1.3134	1.58266	1.24791	1.80094	0.617363	2.87375	2.03507	3.59556	1.91827	3.32254	3.1055	1.21817	2.12186	3.16536	0.0949348	0.158184
66948	NM_025862	Acad8	6.00817	4.32461	4.43774	5.80693	3.74529	4.40669	1.99397	4.48696	8.57589	5.16721	6.00817	3.86589	6.2014	7.60774	9.67644	0.0600403	0.111119
66948	XM_006510550	Acad8	1.35323	0.592565	0.991996	1.62612	1.21227	0	0.352429	2.98764	0.373194	1.62648	1.35323	1.04723	0	0	0	0.0816913	0.14081
229211	NM_172678	Acad9	15.7624	20.7632	21.8118	21.9457	22.2257	27.6732	27.8916	25.3217	22.0169	24.8119	15.7624	18.2873	15.39	13.6948	16.2754	0.0517596	0.0990039
11363	NM_007381	Acadl	144.677	53.0917	83.8728	70.877	102.06	92.0793	121.246	121.388	158.466	144.265	144.677	150.428	105.3	86.691	101.206	0.00734493	0.0240876
11364	NM_007382	Acadm	62.3403	40.2833	42.9343	47.5172	60.6185	54.8975	70.7104	63.038	69.5101	71.2547	62.3403	79.5407	65.2682	55.3176	63.9218	0.00497388	0.0187115
11409	NM_007383	Acads	69.2486	42.1594	46.1009	36.2813	41.1546	42.2408	46.5148	48.5215	59.9399	55.8038	69.2486	57.0041	47.4037	41.5072	42.3193	0.125822	0.197063
66885	NM_025826	Acadsb	25.4721	31.4187	29.7287	29.1461	30.4188	25.7251	38.9491	23.5135	27.6024	34.1477	25.4721	41.4381	46.1412	42.8687	63.2223	0.00166925	0.0100471
11370	NM_017366	Acadvl	117.732	40.7637	43.909	46.3181	64.1256	74.0542	87.0696	109.171	114.578	111.975	117.732	121.561	99.733	75.5705	87.6263	0.00893093	0.0273933
216859	NM_153788	Acap1	0.723008	5.12203	5.92723	4.77507	3.33193	1.34704	1.14191	2.55e-05	0.806419	0.493792	0.723008	0.593608	0.444788	0.193829	0.222359	0.00491805	0.018601
78618	NM_030138	Acap2	8.8401	15.347	15.135	14.6354	16.0016	12.902	14.5938	11.1032	11.4319	16.3196	8.8401	10.7476	6.0415	3.57436	4.04482	0.000719741	0.00714244
140500	NM_207223	Acap3	3.9891	11.6768	9.46867	7.33326	9.1617	8.45601	7.34309	6.83446	7.11741	7.71943	3.9891	4.59724	3.45757	1.41953	2.88346	0.0052574	0.0193496
140500	XM_006538541	Acap3	5.23367	3.76665	8.42885	5.31708	7.93025	7.47444	3.80401	7.50598	5.8962	0.70341	5.23367	4.16425	2.53e-07	1.61955	1.1115	0.00640706	0.0220341
140500	XM_006538542	Acap3	0.66582	1.6096	8.47e-10	3.6238	0	4.79e-09	0.754678	0	0	4.86648	0.66582	0.630082	2.40872	0	0	0.952555	0.958208
110446	NM_144784	Acat1	106.803	61.0489	63.9181	73.7533	77.6028	66.9557	95.5203	68.5022	99.48	98.2643	106.803	111.085	100.976	73.1908	82.2071	0.0954083	0.158803
110460	NM_009338	Acat2	34.1335	108.255	104.885	102.715	98.7732	86.1017	72.4861	46.289	46.7556	39.8739	34.1335	25.9527	31.0753	15.3716	16.7498	0.00119926	0.00865134
224530	NM_153151	Acat3	0.376797	1.68038	0.954503	0.734614	0.625562	0.27771	0.15849	1.61974	0.925516	0.348711	0.376797	0.351815	0.0795404	0.0413415	0.258395	0.202513	0.286062
170760	NM_133225	Acbd3	22.7214	30.7348	31.8694	31.6341	32.7967	26.2496	32.751	23.8351	29.7813	29.6297	22.7214	24.6185	20.2707	11.4758	15.2641	0.00142243	0.00931175
67131	NM_025988	Acbd4	10.3813	3.08921	4.80694	5.58596	6.34127	8.23032	7.53726	10.3278	10.1506	11.7892	10.3813	11.2439	12.0482	8.79896	9.78821	0.0130911	0.0357238
74159	NM_001102436	Acbd5	1.67346	1.19776	1.03488	0.756523	3.09019	2.19567	3.37815	1.69872	4.48684	1.62618	1.67346	3.87186	4.09515	2.17457	4.97137	0.0626506	0.114792
74159	NM_001102437	Acbd5	7.12703	4.22267	4.55213	5.36982	4.14358	4.58638	7.60438	4.07754	3.62744	8.05567	7.12703	8.34427	3.9222	6.70865	6.33174	0.333744	0.418832
74159	NM_001102438	Acbd5	3.93659	3.15834	4.55438	3.1959	2.46882	4.28805	5.29091	2.02614	2.8105	4.76943	3.93659	4.55434	2.98479	3.72121	4.92823	0.868725	0.885836
74159	NM_028793	Acbd5	2.95306	1.57341	1.04828	1.20672	5.42491	2.36161	4.72822	3.49885	6.0048	2.48602	2.95306	7.11729	5.45665	3.77511	6.44217	0.0605905	0.11192
74159	XM_006498387	Acbd5	0.435017	0.965135	0.908626	1.58403	0.546968	0	1.47442	0.316819	0.427352	0.975455	0.435017	0.341447	1.10942	0	0.347187	0.788021	0.81499
72482	NM_001145781	Acbd6	1.04912	1.69749	1.67199	2.56895	2.13513	2.05502	1.40796	2.53893	1.28266	1.05683	1.04912	1.88581	0.323782	0.82032	0.239766	0.00776437	0.0249519
72482	NM_026683	Acbd6	29.6826	34.7177	35.3401	32.3193	34.4804	33.0347	23.4485	28.7238	33.1604	28.1743	29.6826	28.3867	15.0302	12.0088	11.0233	3.49215e-07	0.000555302
72482	NM_028250	Acbd6	19.4922	46.3459	46.2433	34.4979	30.1792	28.6293	26.0506	25.0245	19.6291	24.5865	19.4922	12.7373	12.5046	6.25897	7.9854	0.00158982	0.00980043
72482	XM_006529883	Acbd6	1.74581	0	1.13238	8.9334	4.39428	6.75499	1.81967	0.91995	2.50628	2.69164	1.74581	2.75139	2.1793	2.48258	0	0.324493	0.410301
72482	XR_387197	Acbd6	0.889152	0.534539	1.42622	0.486428	0.68081	0	0.932024	0.240965	1.58428	0.59809	0.889152	0.641946	0.207255	0	0.557876	0.232686	0.317211
78245	NM_030063	Acbd7	0.23736	0	1.61046	0.898115	0	0.290948	0.292657	0	0.511751	0.254599	0.23736	0	0	0.906991	0	0.579727	0.63672
329470	NM_183220	Accs	1.23186	0.854905	1.68617	2.99334	0.337404	1.15481	1.15606	1.8479	1.43484	1.61209	1.23186	0.23575	0.411417	0	0.29674	0.0910848	0.153136
329470	XM_006499760	Accs	0.236487	0.668159	1.12873	0.838208	0.246837	0.400855	0.0880264	0.272819	0.549413	0.509871	0.236487	0.124163	0	0	0.0311225	0.0251377	0.0573651
329470	XM_006499763	Accs	0.116985	1.0472	0.150739	0.36792	1.27064	0.274155	0.850892	1.28073	0.266232	0.669299	0.116985	0.445941	0	0.27772	0.26502	0.380198	0.462984
329470	XM_006499768	Accs	0.696671	1.75682	1.99239	0.737958	0	0.41808	1.2257	0.786365	0.944091	1.65283	0.696671	0.536045	0.0713765	0	0.297691	0.119458	0.18927
329470	XR_374480	Accs	0.436131	1.41854	1.18393	1.21254	1.90288	1.14771	0.917943	0.594287	0.600606	0.59889	0.436131	0.38589	0.239976	0.0223864	0.25989	0.00189794	0.0107112
497652	NM_001012638	Acd	15.9138	32.1145	31.433	27.7379	28.8913	27.547	20.4273	20.7223	19.1729	23.4139	15.9138	18.448	11.0032	7.0197	9.48208	0.00020191	0.00502246
497652	XM_006531169	Acd	0.355928	0	1.18872	0.36643	0.501215	0	0.327824	0	0	0	0.355928	0	0	0	0	0.15277	0.229485
497652	XM_006531174	Acd	3.46802	4.35095	5.16084	2.41117	2.12757	2.59929	2.07671	0.866943	1.85549	2.94771	3.46802	0.952677	1.27354	0.839205	0.695945	0.0164447	0.0419637
497652	XM_006531176	Acd	0	1.56187	1.29538	1.2168	0.457571	0.217099	0.526728	1.57057	1.85649	0.299379	0	0.0777932	1.12377	0	0.548729	0.895135	0.908766
11421	NM_001281819	Ace	1.52843	0	0.467112	0.597512	0.622104	1.47107	1.05826	1.05952	1.85086	2.37922	1.52843	2.26508	2.11884	1.1551	3.83883	0.031532	0.0679597
11421	NM_009598	Ace	1.1674	0	0.179545	0.157805	0.859431	2.02823	0.796887	1.54678	0.62569	3.09807	1.1674	2.49047	3.74997	1.92656	1.03618	0.115286	0.184234
11421	NM_207624	Ace	2.51046	0.509786	0.277969	0.515935	1.0911	0.545475	1.61193	2.90192	2.51632	4.2872	2.51046	3.13947	0.97109	1.3192	4.89055	0.0415954	0.0837249
70008	NM_001130513	Ace2	1.73193	0	0	0	2.12793	4.63638	10.1524	7.66686	2.32016	2.31539	1.73193	2.9496	1.68637	0	0	0.0771202	0.134641
70008	NM_027286	Ace2	3.14769	0.621715	1.17508	1.94176	2.18284	6.83613	6.45606	19.2957	7.59909	7.84272	3.14769	5.12618	2.91439	2.20205	0.125276	0.0469435	0.0919027
171168	NM_175731	Acer1	4.5925	0.0624698	0	0	1.12173	4.38825	6.98275	15.5427	10.6452	10.2401	4.5925	10.732	11.3815	11.4658	11.3204	0.000284515	0.00549217
230379	NM_139306	Acer2	1.38306	0.745232	1.3401	1.48524	1.75792	1.3714	2.37833	2.10547	0.734454	1.66113	1.38306	2.08154	3.16816	2.03197	3.12171	0.00690775	0.0231066
66190	NM_025408	Acer3	4.53462	3.54889	3.25682	4.0824	5.52542	6.09664	6.05635	4.90544	5.5772	8.68509	4.53462	7.11182	5.19987	4.20597	4.53614	0.0905031	0.152427
11423	NM_009599	Ache	9.15984	3.11174	3.81087	7.81835	5.05047	5.84685	7.45663	6.45191	8.39219	9.41782	9.15984	9.15975	4.89072	0.288611	3.69302	0.00639176	0.0220109
56215	NM_001085472	Acin1	7.10529	4.0267	6.17467	2.22e-06	0.918544	3.47928	4.68984	3.52253	8.05395	0.766283	7.10529	4.17145	3.84e-08	2.92517	0.00362235	0.161658	0.239848
56215	NM_001242605	Acin1	1.63144	2.5897	8.68621	11.9971	0.0268582	0.126155	1.67264	2.82806	3.63354	2.92549	1.63144	0.919758	7.67e-05	0.00219655	1.37e-05	0.230519	0.314977
56215	NM_019567	Acin1	3.92238	13.074	11.5928	9.33291	5.27341	5.91477	3.89532	0.529802	4.49411	4.7736	3.92238	1.93345	1.54044	0.318583	0.72561	0.00359325	0.0153507
56215	XM_006519296	Acin1	0.202883	0	2.13061	0.884179	0.55744	0	0.319205	0.405056	0.302292	0.294232	0.202883	0.100975	0.0820623	0.26379	0.0777466	0.366796	0.450267
56215	XM_006519298	Acin1	14.9619	26.4356	33.5333	22.9912	19.793	15.5654	18.9696	14.2053	14.8502	12.0308	14.9619	12.738	11.4668	5.58802	8.32381	0.00539641	0.0196878
56215	XM_006519299	Acin1	5.37069	20.9279	19.5231	14.5361	14.1126	9.59725	8.38964	7.32042	7.80376	12.6898	5.37069	6.65568	1.73357	1.0583	5.43934	0.00745504	0.0243048
56215	XM_006519300	Acin1	0.283161	1.46498	1.76315	1.89313	0.348626	0	0.352249	0	0.26372	0.986665	0.283161	0	0	0	0	0.0776622	0.135328
56215	XM_006519301	Acin1	1.0353	3.68342	0.000106362	0.0033136	0.110894	4.56186	1.61869	1.62439	3.2624	0	1.0353	0.350483	1.7023	0.0107071	0.324482	0.728134	0.76305
56215	XM_006519304	Acin1	21.621	67.0028	53.612	45.0454	73.263	59.2574	26.7615	32.8045	29.3259	53.3735	21.621	27.0658	17.2884	8.28055	18.673	0.00577597	0.0205955
56215	XM_006519308	Acin1	3.40284	1.35073	4.39598	2.80504	0	2.04e-08	2.29462	4.90579	3.70744	1.55163	3.40284	3.10777	2.88452	1.38419	4.0659	0.421823	0.502226
13349	NM_010045	Ackr1	1.86828	2.11891	2.95906	2.52133	2.85828	3.27959	1.06371	2.36243	3.70296	3.23139	1.86828	3.0108	1.80265	1.28748	2.08139	0.241043	0.326303
12778	NM_007722	Ackr3	15.6813	33.5338	32.6253	33.3339	30.9324	24.5791	20.2338	21.1808	18.8221	22.6015	15.6813	17.1856	8.90398	4.86043	3.69187	0.000128356	0.00459242
252837	NM_145700	Ackr4	2.60806	0.219926	0.717277	1.00006	2.06236	1.19843	2.3996	3.14231	3.61804	2.59826	2.60806	1.55767	1.68398	1.17893	1.14832	0.0159403	0.0410563
104112	NM_001199296	Acly	19.7996	46.2475	49.0156	46.2934	48.9575	30.7884	35.3584	19.0831	20.1611	22.5656	19.7996	16.3369	15.7355	7.27825	11.3925	0.00164485	0.00997212
104112	NM_134037	Acly	22.3698	78.2405	71.581	59.5087	52.2413	31.1381	35.3129	24.4116	28.2086	30.8034	22.3698	25.6024	21.4386	9.12498	19.4351	0.00889822	0.0273179
230161	NM_001164565	Acnat1	4.81967	0.00078198	0.210015	1.20076	0.879676	2.57191	4.34804	3.23844	2.80577	2.99924	4.81967	4.87238	3.6947	2.08506	1.91458	0.0480663	0.0935196
230161	XM_006537842	Acnat1	1.60293	0.721877	0.576128	2.14e-06	1.8204	0.595925	0.733982	1.05323	2.33723	1.89201	1.60293	3.62201	1.48341	0.226191	1.8132	0.178591	0.259216
230161	XM_006537843	Acnat1	0.0994504	0.0718044	0.468264	0.0838016	0	0.321596	0.823554	0.58422	1.32319	1.21316	0.0994504	0.871083	0.212663	0	0.446443	0.01019	0.0300437
209186	NM_145368	Acnat2	4.92758	0.0969681	0.569106	0.110587	0.310542	1.46346	0.738291	1.27123	4.18004	2.01582	4.92758	0.361652	0.178153	0.0294637	0.10576	0.239525	0.324612
209186	XM_006537726	Acnat2	0.33727	0	0	0	0	0	2.49733	0	0.361457	0.360713	0.33727	0	0	0	0	0.271329	0.358103
11428	NM_007386	Aco1	36.9835	47.1378	48.2045	45.1174	46.7178	38.1929	43.9785	29.4747	36.1418	36.9421	36.9835	32.2769	28.2097	18.1002	22.6356	0.000260482	0.00538592
11429	NM_080633	Aco2	205.719	131.191	138.532	132.718	151.912	151.762	193.974	156.115	202.301	206.168	205.719	216.739	236.007	206.449	253.043	0.00159102	0.00980238
26897	NM_012006	Acot1	91.9771	32.0656	33.4347	26.4228	32.6771	36.9618	36.4534	99.2753	97.6643	119.74	91.9771	43.4314	13.5519	5.45948	1.80954	0.00583756	0.0207156
329910	NM_025590	Acot11	6.06209	1.98534	2.567	3.26066	4.45777	4.10923	6.121	3.41795	5.85726	6.80539	6.06209	8.24387	6.74426	6.39063	10.4161	0.0108026	0.0312349
66834	NM_025790	Acot13	76.7267	50.513	41.9112	54.8725	57.9067	62.7743	84.6448	62.5373	75.8073	64.5753	76.7267	89.1673	95.135	94.5274	87.232	0.00138794	0.00920505
171210	NM_134188	Acot2	18.2313	10.8516	9.6382	9.76136	8.16658	5.86744	8.80093	12.6915	18.6841	22.3812	18.2313	15.7679	4.38227	2.71727	3.59535	0.00347319	0.0150214
217700	NM_172580	Acot6	1.44161	2.43093	1.63971	1.87865	2.64913	1.82303	2.23605	1.83908	1.4873	1.76321	1.44161	1.40397	0.478754	0.342946	0.595739	0.000294075	0.00553691
70025	NM_001146057	Acot7	19.9998	51.8431	48.917	38.084	27.1953	24.9523	18.2383	31.2983	32.4222	30.3091	19.9998	6.17666	2.47935	0.716278	1.6917	0.00317947	0.0142025
70025	NM_001146058	Acot7	4.57211	0	0	0	0	0	1.32737	0	4.18204	1.92508	4.57211	6.50135	0.705076	1.94151	3.08572	0.182043	0.263218
70025	NM_133348	Acot7	57.7898	28.761	29.3765	27.9949	29.9543	27.4534	24.4164	22.5693	63.7146	46.2377	57.7898	49.2862	43.4318	28.3829	19.747	0.334246	0.419258
70025	XM_006539169	Acot7	1.19161	0	0	0	0	0	0	0.308518	0	0	1.19161	2.29378	1.28986	0.279034	1.47671	0.298306	0.385008
170789	NM_133240	Acot8	23.8424	9.04967	11.4633	10.2463	11.5221	19.2338	23.0547	19.546	26.8038	19.3391	23.8424	20.5743	17.7804	17.8008	16.9773	0.0227582	0.0532263
170789	XM_006498829	Acot8	6.21978	6.28323	3.78261	6.10393	5.32424	6.31075	4.35897	8.09634	5.31261	7.68114	6.21978	4.45704	3.33819	1.75596	3.67311	0.0134387	0.0363778
56360	NM_019736	Acot9	17.2951	21.181	18.1302	25.0677	26.0197	18.1276	24.2936	19.0648	20.9702	21.7438	17.2951	18.5125	16.4805	9.07182	7.21537	0.00412232	0.0166876
11430	NM_001271898	Acox1	123.463	1.1872	1.37936	1.79145	6.01379	6.34009	13.8164	37.3045	134.687	81.3154	123.463	91.0868	53.3501	32.6078	35.4373	0.11867	0.188378
11430	NM_015729	Acox1	69.8632	21.5258	21.1477	24.4062	35.2766	28.4233	44.336	63.2752	90.9699	65.6772	69.8632	75.8578	55.1003	44.2666	57.8756	0.00849471	0.0264839
11430	XM_006532002	Acox1	40.5222	1.04026	3.20158	1.77634	2.22951	5.30242	9.57368	20.1764	53.5929	46.2967	40.5222	34.23	31.5249	25.6485	35.6993	0.0293657	0.0644374
93732	NM_001161667	Acox2	0.78773	0	0.0807981	0	0	0.175399	2.99e-06	2.85e-09	1.86447	0.767766	0.78773	0.576373	3.80519	0.335867	0.000287379	0.260735	0.347311
93732	NM_053115	Acox2	3.58855	0	0	0	0	0	0.548431	2.86793	1.03705	4.38625	3.58855	5.78769	2.24857	3.19168	2.17882	0.0574164	0.10734
80911	NM_030721	Acox3	9.79495	5.28975	5.91334	5.73299	6.91857	5.31404	6.09014	7.41305	8.02166	6.96979	9.79495	8.57561	7.18225	4.28733	7.49192	0.284787	0.371654
80911	XM_006504196	Acox3	1.21476	1.08713	0	1.75163	0	0	0.486961	0.809458	0.708991	2.19938	1.21476	1.09955	0.376766	0.365477	0.225183	0.250342	0.3365
80911	XM_006504198	Acox3	0	2.46786	2.61101	0.864571	1.00819	1.36842	1.55222	0	0.562156	1.88056	0	1.10641	0	0.384593	0.781976	0.258385	0.344965
80911	XM_006504201	Acox3	0.621232	1.0457	1.17147	0	1.6683	1.35929	0.427078	1.13416	1.70525	1.43707	0.621232	1.21013	0.340021	0.207873	1.47699	0.600476	0.653832
11431	NM_001110239	Acp1	11.3678	19.4245	19.3783	19.4386	18.2193	13.2448	16.7517	16.3133	17.2299	14.9615	11.3678	14.4575	9.97593	7.84378	8.56058	0.00428459	0.017102
11431	NM_021330	Acp1	14.1022	27.5097	21.1308	26.7832	24.9053	21.6748	20.3216	12.1248	16.1532	12.9312	14.1022	12.3608	13.0984	10.8037	10.48	0.00202635	0.0110377
11431	XR_381176	Acp1	1.06321	2.72443	3.12572	0.760995	0	3.67682	1.73663	0	1.61033	2.94996	1.06321	0.465461	0.471493	0	1.35781	0.343693	0.42834
11432	NM_007387	Acp2	12.6604	18.92	18.2924	18.0499	15.7473	12.9616	14.2549	12.7787	13.8485	15.4279	12.6604	11.8972	7.89523	5.14989	7.16649	0.000122771	0.00454254
11432	XM_006498585	Acp2	1.14924	7.29517	2.51142	1.78412	2.81656	1.14451	1.98622	1.38431	2.75984	2.51279	1.14924	2.95616	0.765667	0.173146	1.0312	0.204796	0.288592
11433	NM_001102404	Acp5	48.8214	5.72626	3.28186	9.03902	21.9437	29.0751	39.4353	24.6287	33.1354	32.5803	48.8214	41.3173	56.7881	46.831	41.045	0.020063	0.0484307
11433	NM_001102405	Acp5	0	0.371268	0.530538	0	0	0	0	2.17948	0.366492	0	0	0	0	0	0	0.553598	0.614551
11433	XM_006509944	Acp5	1.08154	0.319568	0.107725	0.644617	1.3909	1.26836	0.360865	0.893765	0.772735	0.248832	1.08154	0.880739	1.31918	0.40456	0.421312	0.927478	0.936622
11433	XM_006509945	Acp5	0.403	1.47849	3.19886	0	0.865991	0	0	2.0687	0	0.58434	0.403	0	0	0	0	0.348735	0.433055
11433	XM_006509946	Acp5	0	0.77184	0.5949	1.46929	0.659314	2.23509	1.53868	0	1.62174	1.32404	0	0.698005	0	0	0.650304	0.347625	0.432211
66659	NM_019800	Acp6	17.3006	20.1866	24.0254	24.2536	27.1805	22.5616	18.3522	20.0149	19.9999	22.4953	17.3006	16.7568	10.818	7.16374	8.45369	4.41789e-05	0.00343647
66659	XR_375565	Acp6	0	0.343111	1.09361	1.50866	0	0.621375	0	0.230811	0.197923	1.54646	0	0	0	0	0	0.341737	0.426563
66659	XR_375566	Acp6	0.316014	0.40854	0.648057	1.51051	1.14793	0.195337	0.240653	0	0.249875	0.256998	0.316014	0	0.418469	0.445644	0.843558	0.069282	0.12399
101744	XM_006539450	Acp7	0	0	0	0	0	0.381502	0	0.658656	0	1.37071	0	0.623628	0	1.02729	0.32477	0.277773	0.364739
56318	NM_019807	Acpp	0.768466	0	0.0498391	0.146782	0.199032	0.556567	1.27535	3.27009	1.54144	1.30603	0.768466	0.774346	0.804737	0.189882	0	0.0158763	0.040961
56318	NM_207668	Acpp	0.929083	0.336145	0.368595	0.495857	1.05858	1.69255	2.30902	2.45592	2.08541	2.68357	0.929083	1.39192	0.79553	0.261685	0.643659	0.00416226	0.016764
54137	NM_001127340	Acrbp	5.00155	14.3925	12.2196	10.0708	6.35026	8.18733	5.06288	4.60004	4.29669	6.29153	5.00155	5.64363	2.2131	0.814855	4.84804	0.00509562	0.0189791
54137	NM_016845	Acrbp	0.759299	2.06333	2.5215	1.01763	0.678018	1.17681	0.644241	0.862258	1.04294	1.78873	0.759299	1.22243	0.0564614	0.305967	1.6007	0.323998	0.409917
94180	NM_053178	Acsbg1	0	0.403946	0.1902	0	1.39057	0	0	0	0.394502	0	0	0.63165	1.36812	0	0	0.71618	0.752766
94180	XM_006511588	Acsbg1	15.5973	0	0.336898	1.24264	9.58807	10.8069	12.9604	42.9736	23.933	26.9503	15.5973	9.6736	4.32919	0.740393	0.71211	0.0105108	0.0306352
264895	NM_153807	Acsf2	16.6251	25.5578	26.2323	19.5429	19.9994	14.258	13.1582	10.1686	15.4565	19.2731	16.6251	13.0595	11.7685	9.83945	12.6196	0.0111126	0.0318063
264895	XR_388466	Acsf2	0	2.90771	0	2.32561	1.47167	0	1.62846	0	0	3.17363	0	0	1.34171	0.92594	0	0.878503	0.894113
257633	NM_144932	Acsf3	2.37333	1.2519	3.26917	2.81852	3.88807	1.29532	0	0	2.54359	3.80753	2.37333	5.77436	0	1.52192	0.917771	0.329945	0.415204
257633	XM_006531030	Acsf3	6.35063	2.66851	3.48424	2.00263	1.38129	5.01578	6.24334	4.4963	8.13278	9.01783	6.35063	4.92339	2.46298	4.86614	1.3042	0.0173435	0.0436502
257633	XM_006531031	Acsf3	11.1939	12.5102	7.59837	10.0439	12.1401	10.6802	9.97702	12.369	6.90334	5.10676	11.1939	7.31413	12.7222	7.93991	16.9203	0.201953	0.285441
14081	NM_007981	Acsl1	17.9222	10.11	9.96613	9.31485	12.5959	8.57176	18.5609	23.444	20.3116	23.1155	17.9222	26.3273	18.8296	8.71234	21.2716	0.00361895	0.015428
14081	XM_006509262	Acsl1	0	0	0	0	0	0	0	0.564433	2.4033	0.566411	0	0	0	0	0	0.218807	0.302764
14081	XM_006509265	Acsl1	3.64627	0	0	0.590275	5.57174	3.74977	5.43124	3.35593	3.79173	2.24707	3.64627	1.78e-09	4.3e-09	3.14e-08	0.997457	0.178193	0.258769
14081	XM_006509266	Acsl1	0.058684	6.16e-08	0.0229893	0	0.0108396	6.15172	0.365798	3.85882	2.6509	13.3559	0.058684	9.91803	4.92527	9.74478	8.47567	0.0789622	0.137076
74205	NM_001033606	Acsl3	23.1866	23.035	24.7868	18.3441	15.9718	14.0585	15.1512	12.7529	25.139	25.676	23.1866	19.1991	11.9375	7.69138	10.0133	0.0161573	0.0414617
74205	NM_001136222	Acsl3	1.28e-09	0.768469	0	0.340333	0	0.0116587	0	0	0	0.176334	1.28e-09	0	7.41e-07	3.04805	2.82177	0.00649045	0.0222263
74205	NM_028817	Acsl3	11.7623	8.93601	11.0726	9.18889	9.44191	6.15314	7.47473	4.74195	19.4373	9.16788	11.7623	10.39	10.7895	4.45982	6.19705	0.468011	0.542667
50790	NM_001033600	Acsl4	0.469462	0.824517	0.342538	0.327074	0.953709	1.29118	0.462723	0.384143	0.308943	0.315961	0.469462	0.243892	0	0.188351	0.593378	0.077128	0.134641
50790	NM_019477	Acsl4	1.1609	2.60792	1.43589	3.53528	2.80165	1.20767	2.72844	2.59126	2.13604	0.9287	1.1609	3.13383	1.58233	1.29655	0.977262	0.363021	0.446661
50790	NM_207625	Acsl4	0.679308	1.62527	1.15298	1.61409	0.77045	1.0783	0.68188	0.36242	0.629442	0.605614	0.679308	0.227312	0.441038	0.0755185	0.638226	0.00474029	0.0181852
433256	NM_027976	Acsl5	32.1401	28.5532	34.166	30.6224	44.8653	34.2392	46.7363	27.6115	34.5443	30.8309	32.1401	30.333	35.0867	24.7648	28.8752	0.559725	0.61992
433256	XM_006527178	Acsl5	25.0031	5.31662	13.2879	15.5965	24.22	38.2333	22.2072	33.1242	25.548	24.2926	25.0031	36.8002	30.0969	32.5831	25.2701	0.22724	0.311376
216739	NM_001033597	Acsl6	0.90533	1.59059	1.5708	0	1.01774	0.652779	0.393325	0.285376	0.839117	0.652071	0.90533	1.32808	0	0.525837	0.850965	0.378486	0.461523
117147	NM_054094	Acsm1	2.07982	0	0	0	0	0.0641086	1.64834	2.59474	3.38975	2.82056	2.07982	1.18193	0.524446	0.0912884	0.252691	0.00142834	0.00933381
20216	NM_212441	Acsm3	2.3357	2.7776	5.0068	3.12947	9.36183	3.64907	11.5387	3.55957	6.77169	0.976573	2.3357	5.32685	2.09781	4.21253	1.91231	0.560422	0.62055
20216	NM_212442	Acsm3	0.116855	3.39607	2.8736	5.73885	7.01314	6.08805	9.69155	6.6787	0.99631	2.89428	0.116855	1.0358	7.45842	2.35711	4.21043	0.873695	0.890054
20216	XM_006507475	Acsm3	0.778411	0	0	0	0.832117	1.50957	0	0	0	0	0.778411	1.22894	0	1.61e-10	0	0.412021	0.49307
68738	NM_080575	Acss1	44.9445	13.7872	18.3113	24.154	36.359	35.1881	51.7291	35.7839	49.8419	37.1643	44.9445	45.7224	39.6899	33.4568	42.3082	0.0354187	0.0741496
60525	NM_019811	Acss2	12.8001	7.30976	5.50831	9.30998	12.6798	13.3013	14.3512	10.8371	13.5199	10.866	12.8001	15.7906	18.9764	11.9583	16.2911	0.0450959	0.089098
60525	XM_006499973	Acss2	0	0.30769	1.84993	0	0.555148	0	0	0	0	0	0	0.967198	0.181639	0	0	0.513649	0.579595
380660	NM_001142804	Acss3	0.171911	1.41342	1.38857	1.02988	0.792942	0.246553	0.169691	0.146284	0.110636	0.331126	0.171911	0.267844	0.0666638	0	0.105625	0.00987348	0.0294222
11459	NM_009606	Acta1	10.9195	2.00086	2.17428	3.55639	3.39914	6.53762	9.89224	14.2312	13.4724	32.7491	10.9195	43.0638	15.4593	1.68872	0.363278	0.0332427	0.0707915
11475	NM_007392	Acta2	1446.61	721.112	820.853	1077.61	1117.75	1343.37	1339.94	1647.26	1908.6	2482.54	1446.61	1017.89	1104.2	348.21	236.736	0.0102279	0.0301234
11475	XM_006526606	Acta2	1205.65	793.374	933.871	1209.1	1131.27	1038.08	1549.84	1175.36	1565.17	2008.77	1205.65	693.364	729.302	254.794	282.778	0.0053088	0.0194616
11461	NM_007393	Actb	1560.78	2344.31	2285.29	1924.94	1919.66	1987.47	1782.77	1524.4	1686.47	2193.67	1560.78	1320.12	1344.63	917.058	783.138	0.00161893	0.00990685
11464	NM_009608	Actc1	9.97895	23.0083	30.3132	39.1739	36.8637	37.8681	50.6511	31.7861	17.6247	25.5759	9.97895	15.3871	5.56736	3.21241	2.70291	0.0290151	0.0638276
11465	NM_009609	Actg1	1911.6	2721.71	2720.92	2588.14	2778.09	2458.17	2210.69	1907.1	1887.96	2039.97	1911.6	1749.21	2177.01	1661.07	1589.25	0.00259544	0.012579
11468	NM_009610	Actg2	2448.09	718.281	969.898	1460.89	1846.47	2336.88	2641.73	2574.17	3596.34	4092.82	2448.09	1007.01	2672.31	526.959	423.927	0.083093	0.142579
56456	NM_019673	Actl6a	32.2595	96.1564	86.1526	73.0601	61.1052	54.4822	42.174	28.2353	35.9882	37.5922	32.2595	28.3278	23.265	13.9338	17.2471	0.00125629	0.00884298
56456	XM_006535503	Actl6a	1.81145	3.26306	2.89266	1.71267	4.10494	1.79879	3.02418	2.33067	1.58819	3.18887	1.81145	1.11254	0.866022	0.273436	1.25652	0.0341118	0.0721586
83766	NM_031404	Actl6b	1.11081	2.39109	3.72786	3.8252	3.48208	1.70875	2.55797	1.63391	1.59492	2.13225	1.11081	0.805196	0.423154	0.227321	0.108095	0.00499094	0.018743
109711	NM_134156	Actn1	48.6947	72.2933	80.9638	66.9184	58.7099	42.7538	51.1664	30.1863	35.3572	47.3352	48.6947	38.9358	21.0887	13.4715	19.4255	0.000364086	0.00576478
109711	XM_006515386	Actn1	3.2676	0	0.825795	0	1.44e-09	8.0958	3.28236	14.3481	4.7322	10.3404	3.2676	9.41793	4.05755	6.33537	1.69151	0.0679006	0.122041
109711	XM_006515388	Actn1	56.5679	89.1497	78.4355	84.2805	77.774	69.697	79.4453	45.4499	76.2062	124.951	56.5679	25.9901	40.2248	10.6985	13.1922	0.0212212	0.0504656
109711	XM_006515389	Actn1	1.89747	0.467859	2.3762	0	0.967643	0.648759	0.813149	1.3078	2.33783	2.20452	1.89747	1.06429	1.46913	0.195958	0.248904	0.219512	0.303439
109711	XM_006515390	Actn1	0.244059	0.419847	0.748139	0.376492	0.534746	0	0.252055	0	0.72466	1.20238	0.244059	0	0	1.33e-08	0.453321	0.591328	0.646416
11472	NM_033268	Actn2	0.676677	0.356928	0.186415	0.0524239	0.443412	0.322039	1.41964	1.29905	0.75496	2.7501	0.676677	0.460972	0.634982	0.319531	0.313999	0.0401998	0.0815301
11474	NM_013456	Actn3	1.54042	1.46944	1.3456	1.87014	2.17157	2.56826	3.46965	2.34251	1.9403	1.75276	1.54042	2.0711	0.450947	0.15668	0.206983	0.000989414	0.00801702
60595	NM_021895	Actn4	174.74	181.171	204.85	215.943	255.288	218.786	206.074	189.894	197.869	234.159	174.74	169.063	165.778	123.776	123.624	0.00735753	0.0241014
60595	XM_006540254	Actn4	18.3965	30.7161	24.8755	27.2463	27.1175	18.5956	17.8352	22.6086	16.3883	20.6652	18.3965	15.9915	20.5467	13.2921	14.1912	0.0191404	0.0468452
60595	XM_006540255	Actn4	1.31781	10.0706	8.6038	9.2298	5.02792	2.48281	5.16623	1.69043	4.98405	4.04839	1.31781	1.61712	0.483993	5.24e-10	1.0324	0.0304286	0.0661395
60595	XM_006540257	Actn4	0.237087	0	0	1.21543	0	0	0	2.36e-09	0	0.253839	0.237087	0.335506	0	0.447233	0	0.859477	0.877772
56444	NM_019785	Actr10	18.5293	30.2088	29.7756	31.7686	31.5035	24.8214	27.0124	19.8265	20.3969	21.6113	18.5293	17.9548	15.5825	10.334	11.138	0.000660051	0.00696143
54130	NM_016860	Actr1a	72.9647	107.38	103.013	100.908	114.496	106.296	97.3778	93.4467	86.5181	90.6129	72.9647	73.3589	61.8191	41.7277	44.7444	0.000272775	0.00545922
226977	NM_146107	Actr1b	12.1343	21.7873	18.8106	18.3847	21.6946	7.58671	15.6972	16.618	14.1682	14.2155	12.1343	13.4661	4.71405	5.05889	9.42569	0.00996097	0.0296044
66713	NM_146243	Actr2	58.8902	83.7495	78.7944	89.6585	93.5814	75.2507	93.102	59.3334	75.0202	66.622	58.8902	65.17	61.8507	43.7724	49.4059	0.0205413	0.0493088
66713	XM_006514780	Actr2	0.195513	0	0.560454	0.403337	0.274297	0	0.838608	0	0.198572	1.07969	0.195513	0.207878	0	0	0.171338	0.287852	0.374702
74117	NM_001205385	Actr3	26.7163	30.1593	52.9846	23.1275	40.7247	12.2922	31.9289	22.6913	33.9044	61.8429	26.7163	3.83203	35.4693	9.40626	1.42897	0.407669	0.489194
74117	NM_001205386	Actr3	57.3607	22.9827	12.0051	48.5985	44.258	100.828	55.4545	61.5168	61.6922	39.4449	57.3607	97.2893	79.2408	80.0576	78.9412	0.196128	0.278883
74117	NM_023735	Actr3	67.6277	153.778	142.687	145.205	144.008	91.6867	116.441	60.0345	81.676	66.6088	67.6277	64.2549	64.1239	36.2271	52.1394	0.00484293	0.0184191
242894	NM_001004365	Actr3b	1.17232	1.17668	1.49405	0.961606	1.24364	0	1.99388	1.07603	0	1.20611	1.17232	0.602871	0.400221	0.194611	0.121086	0.137687	0.211276
242894	XM_006535713	Actr3b	0.648958	0.678278	0	0.486008	1.79839	0.764245	0.813574	0.775979	1.16218	0.454164	0.648958	0.763633	0.21901	0.103627	0.419222	0.211554	0.295584
109275	NM_175419	Actr5	4.86327	13.3265	12.2623	8.24173	5.51762	6.96639	5.74476	6.12001	6.36142	7.32242	4.86327	5.75341	3.94467	1.7988	3.10457	0.0185951	0.0459279
109275	XM_006498566	Actr5	0.441354	0	1.30601	1.24885	1.26269	0.822161	0.355152	0.240118	0	0.733784	0.441354	0	0	0	0.479006	0.0464366	0.0911357
109275	XR_374386	Actr5	0.24972	0.714904	1.17462	0.564028	2.22192	0.777678	0.498368	0.355322	0.146296	0.563067	0.24972	0	0.202893	0.212486	0.255776	0.0534486	0.101433
67019	NM_025914	Actr6	3.60518	11.0378	12.1377	10.3838	9.1771	6.78756	6.78509	4.41626	4.85596	5.51157	3.60518	4.56695	2.37122	1.99248	3.02545	0.00287938	0.0133506
67019	XM_006513966	Actr6	1.02946	0.491266	0	0	0.839153	1.51392	0.996382	0	0.17544	0	1.02946	0	0.260234	0	8.21e-09	0.318177	0.404264
56249	NM_027493	Actr8	15.3445	27.5317	28.8315	26.6414	24.4788	17.4309	21.1779	16.865	17.5498	17.1177	15.3445	14.4218	12.5937	8.80226	10.209	0.00215509	0.0114049
56249	XM_006519309	Actr8	0.971343	1.22895	1.18578	0.726364	0.0519976	1.87107	3.03e-09	0	1.87132	0.0457927	0.971343	1.70048	0.34105	0.0710374	0.331845	0.331922	0.417173
11477	NM_001110205	Acvr1	13.0417	19.8359	23.1875	18.4033	16.6918	14.084	14.2236	11.6758	11.2716	17.4717	13.0417	12.229	6.02461	4.61613	5.12253	0.000216861	0.00514687
11477	NM_007394	Acvr1	1.03791	2.97861	1.72044	3.74623	5.45757	2.9147	2.32746	2.09442	3.6677	1.83056	1.03791	1.52673	0.621441	0	1.06369	0.041435	0.0834422
11479	NM_007395	Acvr1b	3.30345	4.33611	4.86746	6.30428	6.46911	3.18943	8.89962	2.78285	3.99023	3.47798	3.30345	2.61528	2.10562	0.823835	2.17112	0.0909056	0.152951
11480	NM_007396	Acvr2a	6.20365	9.69412	10.1385	9.42611	8.25842	7.66473	10.0804	6.70113	6.5437	8.26868	6.20365	7.461	5.11363	3.25627	5.64423	0.00783705	0.0251041
11480	XM_006497623	Acvr2a	0.0178469	0	1.62e-07	1.69e-06	0	0	0.319885	0.59533	2.28614	0	0.0178469	0.356204	2.85e-09	0	5.71e-05	0.168867	0.248075
11481	XM_006511926	Acvr2b	0.438143	1.51612	1.1527	0.832182	0.467689	0.840172	0.439939	1.16e-07	0.192822	0	0.438143	0.390293	0.264548	0.0484287	0.493967	0.00889093	0.0273047
11481	XR_379846	Acvr2b	1.82112	9.72498	8.07289	5.55722	4.03787	3.87292	2.585	2.06436	1.94789	1.94244	1.82112	1.52831	0.320766	0.432271	1.13508	0.00538863	0.019668
11482	NM_001277257	Acvrl1	10.8278	8.61449	12.8453	15.4923	14.2764	16.173	12.7573	7.22815	9.98118	9.16786	10.8278	8.86026	4.33178	1.95213	3.34597	0.00021275	0.00510005
11482	NM_001277258	Acvrl1	3.19659	4.84562	5.27032	6.16989	12.2357	5.20039	6.7207	7.47744	5.64702	5.85872	3.19659	2.50864	2.29189	1.84002	1.69265	0.0783786	0.136282
11482	NM_009612	Acvrl1	1.0731	4.10056	4.64201	6.61106	3.02029	5.10635	2.06199	5.02755	3.56	8.24699	1.0731	1.73739	2.07147	0.406248	0.798844	0.170089	0.249411
109652	NM_001276442	Acy1	7.40754	13.4344	13.066	12.1139	14.0779	10.6401	9.23613	2.95485	9.18784	6.03949	7.40754	11.9634	6.60029	6.00682	7.98149	0.0247787	0.0567709
109652	NM_025371	Acy1	12.925	14.4594	10.6704	12.3172	9.76244	11.8616	9.81734	12.7458	8.42687	13.0154	12.925	10.8938	11.3982	5.43285	7.53993	0.0550041	0.103859
66204	NM_025421	Acyp1	22.6013	38.5045	31.9531	42.0215	34.8415	34.6421	30.1766	25.949	19.9544	28.0037	22.6013	28.5944	19.792	15.8152	15.7422	0.00149957	0.00952716
66204	XM_006516139	Acyp1	0	0	0	1.53903	0	0	0	0	0	1.06504	0	0.296335	0	0	0.247353	0.879213	0.894781
75572	NM_029344	Acyp2	10.9141	9.1443	12.3197	15.2742	8.77585	9.60785	12.873	8.66473	11.4016	14.0709	10.9141	11.5783	12.6813	9.58845	9.47302	0.784241	0.811668
11486	NM_001272052	Ada	0.577207	0.854663	1.95189	0.321172	0	0.837363	0	1.70896	1.05691	1.85886	0.577207	1.25931	2.31198	1.66839	0	0.582825	0.639283
11486	NM_007398	Ada	3.35189	4.79151	3.13915	3.91697	4.79027	3.59729	3.36134	3.88863	6.17642	12.2383	3.35189	6.87237	15.1961	6.99463	0.821537	0.363082	0.446702
75894	NM_029475	Adal	3.20017	1.35e-08	5.18e-06	6.35187	0.00155234	4.53979	0	3.26254	0	0.428889	3.20017	5.02e-06	1.96402	0.00119423	4.03e-08	0.471102	0.545513
75894	XM_006500351	Adal	2.34e-08	6.29257	0.00830602	0.000528543	4.74041	8.08e-08	4.28535	1.08e-07	0.00562385	3.3e-09	2.34e-08	2.74331	2.61e-08	1.98962	7.36e-08	0.750148	0.78229
75894	XM_006500352	Adal	1.29e-09	0.305091	6.26848	3.43e-05	0.27686	5.11e-09	0.286892	7.5e-09	4.42177	3.59092	1.29e-09	0.180948	1.57e-09	0.12215	1.54821	0.85056	0.870156
75894	XM_006500359	Adal	0	0.154538	1.07242	0.146962	0.454713	0.86752	1.10328	0.426578	0.160271	0.288045	0	0.640028	0.27731	0	0.210155	0.542014	0.604444
11487	NM_007399	Adam10	43.2448	54.0155	51.4737	51.1993	52.071	41.8679	56.8629	36.9114	51.2238	42.5642	43.2448	49.3134	32.3249	25.2572	27.7645	0.000873552	0.00765028
11488	NM_001110778	Adam11	2.12711	4.32481	4.53786	3.23794	2.68982	1.22945	1.28879	1.60875	1.859	2.08097	2.12711	3.07882	1.09913	0.701101	0.969997	0.0206785	0.0495528
11488	XM_006532019	Adam11	0.345636	0.642195	0.969878	1.03477	0.332939	0	0.524568	0.12966	0.421144	0	0.345636	1.01054	0.551011	0	0.759123	0.786942	0.81405
11488	XM_006532020	Adam11	0	1.38877	0.0494142	0	0	0.467433	0	0	0	1.27693	0	0	0.00665001	0	0	0.671887	0.715056
11489	NM_007400	Adam12	1.39018	12.0602	8.88378	5.48057	3.87363	1.52702	2.17741	1.6308	2.50048	2.17417	1.39018	0.740845	5.35e-07	1.12e-07	9.09e-08	0.0282774	0.0626337
11490	NM_001037722	Adam15	9.96386	2.41397	4.85142	3.22792	4.50066	11.1613	9.40078	10.236	9.28054	8.11371	9.96386	13.608	15.1158	14.405	11.3569	0.00589519	0.020848
11490	NM_009614	Adam15	19.2395	19.8723	15.2562	19.119	22.9835	18.3911	16.6749	16.7692	22.3986	30.2145	19.2395	13.9459	11.7227	5.51674	6.37516	0.00441155	0.0173905
11490	XM_006500918	Adam15	0.70476	0.342551	1.5467	0.27981	1.4579	1.70047	2.08778	2.45557	1.09685	2.16255	0.70476	2.13655	1.1824	0.236774	1.6491	0.145012	0.220119
11490	XR_375481	Adam15	1.95617	2.09058	0.82048	1.75181	1.88307	1.51069	1.10686	0.979101	1.36197	1.8415	1.95617	1.32237	0.29193	0.795074	0.384499	0.00461646	0.0178793
11490	XR_375482	Adam15	0	0.555499	5.34e-08	0.773109	0.409765	1.82674	0.2874	1.1847	0	1.26748	0	0.482958	0.158683	0.0935984	0.464919	0.677683	0.719917
11491	NM_009615	Adam17	13.1471	21.3449	14.234	17.6729	20.1752	14.7029	13.9305	9.87336	11.6108	11.8157	13.1471	10.0519	7.98723	6.64447	7.39849	0.000358712	0.00573956
11491	NR_102380	Adam17	0	0.664732	0.448902	0.474516	0.209586	0.322743	0.177353	0.294771	0.271113	0	0	1.04691	0.237364	0.27652	0.372291	0.936533	0.944395
11492	NM_009616	Adam19	5.72684	32.7194	32.9885	24.9725	14.8336	9.73859	15.9629	6.73968	9.21079	13.1777	5.72684	6.34568	2.33728	1.24722	1.89274	0.0177228	0.044374
11492	XM_006532021	Adam19	8.71046	4.43869	0.24445	2.86872	7.49996	9.01484	3.04928	6.56037	5.01951	8.79443	8.71046	6.48893	4.41736	0.728845	0.979339	0.124255	0.195093
280668	NM_172126	Adam1a	1.48514	3.63004	4.17979	3.14474	2.72662	2.47035	1.96619	1.55719	2.27744	3.23696	1.48514	1.55759	0.63358	0.168263	1.03311	0.00369857	0.0156077
11496	NM_001098225	Adam22	0.886026	0.351094	1.4554	0.93296	1.52612	0.701802	1.73644	0.632452	0.573002	0.808515	0.886026	0.884601	0.354484	0.156621	0.37605	0.0761753	0.133368
11496	XM_006503542	Adam22	0.450658	3.83785	2.81713	1.82656	0.373489	1.05e-07	0.0516241	0.53779	0.898776	1.03933	0.450658	0.34839	3.28e-06	0.1164	0.159457	0.125786	0.197016
23792	NM_001177600	Adam23	1.55505	0.778138	0.475548	0.144125	0	0.0717125	0.119497	0.252088	1.07939	1.22782	1.55505	0.879899	0.878589	0.319665	0.195745	0.476709	0.550688
23792	NM_011780	Adam23	1.93336	3.02431	3.04087	2.95037	2.99457	2.20086	3.19563	3.1441	3.0955	2.90386	1.93336	2.10642	0.644445	0.402503	0.486795	5.50304e-05	0.00364614
13522	NM_001048175	Adam28	7.57176	2.73272	5.02505	6.80986	9.5501	9.67132	10.9687	6.09725	9.99739	7.89813	7.57176	8.0192	8.04758	5.17756	6.54166	0.378469	0.461518
13522	NM_010082	Adam28	0.532098	0.196376	0	0.228807	1.09611	1.02693	0.869966	0.37334	0.876684	0.563857	0.532098	0.927887	0.431894	0.197584	0.706488	0.54598	0.607913
13522	NM_183366	Adam28	10.909	2.47518	4.01983	6.62796	10.4763	7.76611	9.99536	8.86065	9.35043	6.87242	10.909	11.5785	6.13236	3.89388	6.16777	0.0763006	0.133538
13522	XM_006518514	Adam28	0.0340075	0	0.417892	0.14374	1.03872	0.868361	0.588797	6.41e-07	0	0	0.0340075	0.283641	0	0	4.32e-05	0.190777	0.272913
110751	NM_001163529	Adam33	2.02285	0	0	0.481778	0.895302	6.77e-07	1.18638	0	1.83279	3.8e-09	2.02285	0	0.000185081	0	0.932653	0.663454	0.707999
110751	NM_033615	Adam33	1.33762	0.782297	1.37798	0.454956	3.72e-08	1.03249	1.91488	4.6276	2.91882	7.94919	1.33762	5.59579	1.2028	1.42166	0.548031	0.0120916	0.0338059
11501	NM_007403	Adam8	0.818121	2.17376	2.6987	1.35912	1.89969	2.07226	1.58438	1.69137	1.43416	1.89956	0.818121	1.63896	0.884776	0.385747	0.522909	0.0142588	0.0379337
11502	NM_001270996	Adam9	21.7099	16.1725	17.6587	17.6508	20.6685	17.3553	24.0304	16.4039	24.2918	25.4445	21.7099	24.7496	22.1132	18.5906	24.8224	0.0652361	0.118354
11502	XM_006508986	Adam9	1.06e-08	1.57565	0	0.49916	0.690436	0	0	0	0.77951	0	1.06e-08	0.431286	1.41663	0.372526	0.483218	0.330198	0.415475
58860	NM_021475	Adamdec1	47.3341	49.7418	78.9068	86.3824	72.1658	59.2845	47.5714	29.5199	41.8614	46.7173	47.3341	73.8586	28.3017	13.6229	20.8219	0.00285248	0.0132794
11504	NM_009621	Adamts1	6.43882	16.3493	16.4899	14.9193	16.5833	12.006	13.862	9.43583	9.88032	10.0805	6.43882	5.74313	6.05697	1.30193	2.07794	0.00258891	0.0125709
224697	NM_172619	Adamts10	5.84238	10.6044	8.209	8.10518	5.2178	4.75004	8.65291	4.08266	5.54903	3.23732	5.84238	3.34446	0.827688	0.408922	0.0712244	0.00158059	0.00978507
224697	NR_037707	Adamts10	0.0295776	0.0754894	0	0	0	1.73e-08	0.00115212	1.17803	0.00961709	3.57363	0.0295776	1.30995	0.275461	0	6.35e-07	0.163138	0.241571
224697	NR_037708	Adamts10	4.47e-05	0.604518	8.79e-06	0.00310799	0	5.13e-07	0.00529676	1.27777	0.000604881	3.94e-09	4.47e-05	1.01e-08	0	0	1.09e-08	0.709806	0.747149
224697	XM_006524100	Adamts10	0	0.426357	2.10849	0	0	0	0	0	0	0	0	0.135703	0	0	0	0.394749	0.476912
224697	XM_006524105	Adamts10	7.13751	11.3092	9.76318	5.12905	7.8112	10.8709	4.98676	8.06734	7.22129	10.3334	7.13751	5.19162	2.04887	0.148195	0.870873	0.000626863	0.00680352
239337	NM_175501	Adamts12	0.30883	0.950763	1.23371	1.5344	0.976862	0.390414	1.23052	0.493989	0.627282	0.526649	0.30883	0.49067	0.120656	0.0118736	0.0519049	0.0248135	0.0568201
237360	NM_001081127	Adamts14	1.65081	1.48295	1.75708	2.52875	1.9668	2.67831	2.31505	1.84066	2.89504	2.72858	1.65081	0.803269	0.511439	0.358869	0.0580321	0.0029251	0.0135011
235130	NM_001024139	Adamts15	2.67766	11.9411	10.3943	7.15469	3.78838	2.60659	4.43101	4.28371	3.39144	3.51464	2.67766	5.56706	3.19977	2.92677	3.48281	0.193141	0.275598
235130	XM_006510213	Adamts15	2.06934	2.16782	3.83697	1.29164	2.91989	1.23987	2.47337	1.01349	1.65305	1.41907	2.06934	0.68838	3.42352	3.26521	4.46096	0.00944152	0.0284961
271127	NM_172053	Adamts16	0.0480355	0.701988	0.723561	0.573269	1.60507	0.000189418	0.563258	0.276987	1.16904	0.181783	0.0480355	0	1.02e-05	0	0	0.227471	0.311641
233332	NM_001033877	Adamts17	3.407	6.18916	5.23872	6.14695	5.0006	2.52287	3.24669	3.07991	3.59283	5.16171	3.407	2.31053	1.02465	0.142219	0.231114	0.000772204	0.00733934
240322	NM_175506	Adamts19	3.94854	9.99232	10.0769	7.6234	7.50172	4.25838	5.7925	4.15757	6.83844	6.00741	3.94854	1.89233	0.895668	0.210705	0.276999	0.00223405	0.0116255
240322	XM_006525920	Adamts19	0.284006	1.18389	0.621706	0.283238	1.1152	0	0.997154	0.282235	1.81e-09	0.709051	0.284006	0.259965	0	0	0	0.148932	0.224761
216725	NM_001277305	Adamts2	0.639003	6.36484	6.15446	4.98135	3.22504	2.52487	2.49106	0.849456	1.19488	1.45816	0.639003	0.194944	0.26678	0.0875947	0.285088	0.00645929	0.0221551
216725	NM_175643	Adamts2	18.0636	6.62774	10.4148	14.2892	16.7341	13.3651	18.4952	19.2913	20.0815	21.4516	18.0636	13.9197	11.1606	3.23834	2.22044	0.00131618	0.00899814
223838	NM_001164785	Adamts20	0.179759	2.88704	2.72004	2.10557	0.927432	0.795929	0.402489	0.107178	0.337842	0.523512	0.179759	0.160782	0.0393994	0.0160377	0.0588696	0.0110594	0.0316975
330119	NM_001081401	Adamts3	0.84124	2.74758	2.44473	2.59644	1.56537	1.20876	1.02479	0.871243	1.0283	1.01811	0.84124	0.610176	0.179353	0.0555122	0.0473364	0.00109199	0.00831201
240913	NM_172845	Adamts4	3.4234	3.15368	4.42646	4.44439	5.59434	3.9934	4.41003	2.04323	3.58991	4.40699	3.4234	4.04685	1.53479	0.433984	0.782562	0.000408927	0.00594772
23794	NM_011782	Adamts5	2.18298	1.82818	2.63421	2.62705	3.07123	2.60004	4.34853	3.38114	4.30313	4.18902	2.18298	1.78256	1.43146	0.424564	0.359821	0.00253272	0.0124448
108154	NM_001081020	Adamts6	0.0285659	0.792346	1.21516	0.805278	0.497392	0.213592	0.704427	0.215548	0.362209	0.262172	0.0285659	0.112468	0.136439	0.0677957	0.0808337	0.101539	0.166677
108154	XM_006517516	Adamts6	0.102208	0.834028	0.156576	0.507982	0.512236	0.682798	1.08892	0.258852	0.158993	0.0143983	0.102208	0.405497	0.174502	0	0.0763823	0.269437	0.356287
108154	XM_006517517	Adamts6	1.67063	3.89222	3.83321	3.60116	1.55524	1.57608	1.65023	2.14274	2.00171	3.5779	1.67063	0.92006	0.210458	0.255105	0.244301	0.011935	0.0334982
108153	NM_001003911	Adamts7	2.00593	0.818201	1.16495	2.11e-05	0.000335701	0.248142	6.92e-08	1.40561	0.413641	1.76517	2.00593	1.02e-07	0.218136	0.180595	0	0.37519	0.458595
108153	XM_006510762	Adamts7	1.52125	1.23737	1.61619	0.584895	2.17176	3.08479	2.15933	0.97058	1.2401	2.90894	1.52125	1.72667	0.666063	0.0992205	0.251519	0.0355306	0.0743359
30806	NM_013906	Adamts8	8.09158	12.146	15.7467	17.9497	13.6405	12.0357	14.096	11.2528	12.0237	18.8815	8.09158	2.70606	3.19935	1.12257	0.586709	0.00618687	0.0215341
101401	NM_175314	Adamts9	4.41313	9.03717	7.50467	7.30019	8.02216	8.10434	6.85937	4.72492	5.84207	6.35786	4.41313	3.30043	2.22343	0.538741	0.662155	0.000143209	0.00470748
101401	XM_006505260	Adamts9	0.10285	2.1304	3.60971	2.40011	0.0432363	0.221029	2.04154	0.785601	1.49519	1.6808	0.10285	0.0854083	0.0493434	1.59e-06	0.277311	0.286758	0.373598
101401	XM_006505261	Adamts9	1.33998	1.24904	2.80607	1.8313	3.18559	1.59454	1.46689	0.469006	0.728018	1.01123	1.33998	1.14172	1.24e-10	3.4e-10	0	0.0011007	0.00833653
101401	XM_006505262	Adamts9	0.0143586	1.16225	0.922182	1.2682	1.13515	0	7.33e-06	0.00186877	0.0001348	0.293731	0.0143586	0.00015571	0.474643	0.202721	0	0.0286501	0.0632915
101401	XM_006505263	Adamts9	0.00200112	1.0513	0	0.613927	0.780046	0.928109	1.11e-07	9.16e-08	1.07e-07	0	0.00200112	0.043506	2.03e-08	0	0	0.0130466	0.0356421
77739	NM_029967	Adamtsl1	0.942551	2.61041	3.17255	2.82976	1.66609	1.58745	3.15757	0.919269	0.947519	1.07222	0.942551	1.13941	0.369821	0.215822	0.173637	0.019016	0.0466294
77739	XM_006538378	Adamtsl1	0.740888	1.41491	2.57323	0.794523	0.501621	0.216416	0.228906	0.0608077	0.482171	1.55455	0.740888	0.329937	4.41e-06	0	0	0.112043	0.180267
77739	XM_006538380	Adamtsl1	2.24e-05	1.63452	0.762615	2.20628	1.16885	1.55561	1.91482	1.21223	1.01374	0.901474	2.24e-05	0.118758	0.751767	0.141721	0.0387655	0.219341	0.303353
77739	XM_006538381	Adamtsl1	0.890358	2.1918	0.00196389	7.3e-06	2.08038	1.54174	0.000301929	1.15892	1.39528	2.43176	0.890358	0.694177	0	0.203397	0.45836	0.288732	0.375658
77794	NM_029981	Adamtsl2	0.55989	1.27152	1.03708	0.668605	1.73461	2.28671	2.31177	2.56923	0.992896	1.05978	0.55989	1.40463	1.62324	0.236639	0.994901	0.592341	0.647292
269959	NM_001190374	Adamtsl3	1.91143	0.359183	0	0.902031	1.25421	1.11377	2.85865	2.03378	2.34835	2.12206	1.91143	2.09406	0.765336	0.607665	0.425855	0.000523167	0.00641991
229595	NM_144899	Adamtsl4	3.81483	0.50381	0.562327	0	2.83736	2.51735	4.08398	4.39696	3.80848	2.89467	3.81483	0.887245	2.05541	0.616502	0.630343	0.065207	0.118336
229595	XM_006501372	Adamtsl4	0.000361653	0	0	1.68393	4.71e-09	6.25505	2.05946	0	0	6.42895	0.000361653	4.48e-05	3.47979	0.526144	0.902438	0.983374	0.985647
66548	NM_001285435	Adamtsl5	2.58551	1.2326	0.780206	3.89893	2.83159	4.19783	2.96542	3.35039	4.82585	2.73529	2.58551	2.27165	1.34071	0.574275	0	0.0232904	0.0541864
66548	NR_104339	Adamtsl5	1.60983	0.731729	1.07095	1.45837	4.86728	7.14858	3.68242	3.44195	3.29013	3.83682	1.60983	2.59458	1.29128	0.319839	0.683293	0.199274	0.28249
66548	NR_104340	Adamtsl5	4.83707	3.46546	4.30112	5.275	5.51361	3.68818	2.99475	5.32356	2.95435	11.8369	4.83707	2.25694	0.489808	0.680993	1.14673	0.0615486	0.11327
231821	NM_172723	Adap1	25.9521	5.00016	5.62651	10.5848	14.7744	16.4337	18.5415	16.8031	23.9113	28.7461	25.9521	21.46	17.1276	12.65	11.8587	0.0379119	0.0780032
231821	XM_006504669	Adap1	1.36717	1.55406	1.65229	0	3.75465	0	1.68098	1.06598	1.42292	0.861667	1.36717	0.555572	2.12764	0	1.58e-06	0.671251	0.714471
216991	NM_172133	Adap2	1.86606	0.520794	0.948395	1.14583	0.990056	1.30169	1.21777	1.81411	2.03163	3.10985	1.86606	3.56368	1.12524	0.599847	1.35185	0.0179089	0.0447038
216991	XM_006532973	Adap2	0.88882	0.313092	0.222022	0	0.363003	0.322373	0.577297	0.216102	0.293943	0.895506	0.88882	1.26504	1.02971	0.384004	0.439429	0.26928	0.356122
56417	NM_001038587	Adar	6.60513	9.77119	8.30788	9.06954	6.12131	6.26567	4.80984	5.28541	7.15783	7.35844	6.60513	5.1027	2.36181	2.8496	3.33695	0.000579483	0.0066296
56417	NM_019655	Adar	7.75765	6.07927	7.88445	4.50046	6.77483	5.21584	8.20127	6.31704	11.0597	9.56748	7.75765	9.83226	10.066	8.75947	12.1538	0.00861153	0.0267477
110532	NM_001024837	Adarb1	0.473877	0.423245	0.333989	0.230548	1.00401	0.129249	0.29577	0.624211	0.826281	0	0.473877	0.132378	0	0	0	0.114818	0.183705
110532	NM_130895	Adarb1	1.07717	3.49689	2.91617	3.08828	2.56736	2.96645	3.15298	1.95251	2.58013	3.63716	1.07717	2.38403	0.0675675	2.3e-08	0.435811	0.00198753	0.0109304
110532	NR_004429	Adarb1	0.928022	0.0604318	0.10745	0.0491732	0.533731	0.0365222	0.225489	1.21052	0.925735	0	0.928022	0.0386652	0	0	0	0.197451	0.280312
110532	NR_021486	Adarb1	2.31028	0.336784	0.801208	0.534798	1.34619	0.694226	2.16963	3.92904	2.90797	4.21397	2.31028	0.607144	2.17058	1.21104	1.23345	0.036461	0.075812
110532	XM_006513065	Adarb1	0.449814	0.312983	0.811855	1.62802	0.337652	3.19851	1.02448	0.411754	1.12e-08	3.71199	0.449814	1.25492	0.685799	0.308712	0	0.567543	0.626366
30947	NM_013925	Adat1	1.31803	5.24927	5.64916	3.9538	3.06428	2.70061	1.89434	1.88659	2.19928	2.06517	1.31803	2.10523	0.679043	0.495555	0.698102	0.00443518	0.017463
66757	NM_025748	Adat2	5.29157	9.86314	10.1863	7.92178	8.43447	4.73307	5.44025	4.98898	5.37572	4.34891	5.29157	4.50343	3.02854	1.71371	1.25014	0.000679561	0.00703646
100113398	NM_001100606	Adat3	5.75553	9.00721	10.977	7.94467	8.77538	7.56794	5.72188	5.04356	4.55754	7.35725	5.75553	4.02811	1.83684	1.68136	2.69204	0.000102582	0.00428189
72113	NM_001277296	Adck1	1.79184	2.78569	5.15151	3.5316	1.84454	2.26718	1.95151	3.00264	2.33055	1.60341	1.79184	0.94381	0.647591	0.509101	0.877048	0.0190482	0.0466743
72113	NM_001277297	Adck1	2.61284	2.71693	1.86855	2.44249	7.94275	0.963961	4.13327	3.80044	2.48804	5.00546	2.61284	3.92772	2.46987	1.78646	2.05152	0.4595	0.535028
72113	NM_028105	Adck1	2.16593	2.26715	2.07371	3.41752	0.706206	1.70443	1.93199	2.20568	3.25107	2.3172	2.16593	5.04818	3.86164	3.03313	4.62637	0.0767781	0.134163
72113	XM_006516245	Adck1	1.27386	0.6333	0.764479	1.01448	0	0.19515	0.385552	0	0	0.203981	1.27386	0.452223	0.135184	0	0.442496	0.350949	0.435304
72113	XM_006516252	Adck1	0	0	0	0.788319	0.568281	0	0	0	0	0	0	0.269144	1.11596	0	0	0.427122	0.506839
57869	NM_178873	Adck2	8.17861	7.21474	7.20687	6.37254	9.11244	8.5848	7.23567	8.23756	9.38516	10.21	8.17861	8.3993	4.3355	3.58475	4.67981	0.000107968	0.004323
57869	XM_006506425	Adck2	1.27928	6.95932	5.70492	6.09865	3.08751	2.85689	2.59827	1.73485	1.44541	1.51303	1.27928	1.92498	1.2284	0.270344	0.524412	0.00753764	0.0244729
268822	NM_172960	Adck5	16.8142	15.5931	12.4345	11.7811	13.5968	17.1644	15.6531	17.3702	17.5393	17.7432	16.8142	14.0535	8.30622	7.11221	8.52656	6.57115e-05	0.00387278
268822	NR_073123	Adck5	4.72944	4.1623	5.78889	5.4389	4.0344	2.74675	2.32917	3.55345	4.87609	6.42819	4.72944	3.70831	0.773815	0.244115	1.42341	0.00185848	0.0106066
432530	NM_009622	Adcy1	2.53273	5.72637	6.28384	6.25254	4.38048	3.13638	4.39157	2.75706	4.19808	4.18353	2.53273	1.14411	0.935859	0.342584	0.532506	0.00348755	0.0150484
210044	NM_153534	Adcy2	5.31737	8.5793	8.47585	5.69035	5.94156	4.09398	5.06246	4.5232	8.36518	6.41248	5.31737	5.37657	3.96491	2.6986	2.91698	0.0307637	0.0667072
104111	NM_001159536	Adcy3	1.02354	2.67037	4.16903	0.354235	2.04456	1.98918	0.337048	1.24475	1.87727	2.22421	1.02354	0.504929	0.250653	0.235627	0.205935	0.0633172	0.115665
104111	NM_001159537	Adcy3	0	2.23287	0	3.60521	0.00108126	0.587947	2.52812	0.830932	0.128742	2.44131	0	1.47084	0.206743	0	0	0.400356	0.482387
104111	NM_138305	Adcy3	0.984605	0.567094	0.926019	0.0747417	2.20124	2.51585	1.21689	1.08464	0.495319	0.630542	0.984605	1.25962	1.13025	0.00740847	0.410285	0.386603	0.469156
104111	XM_006514932	Adcy3	2.0062	2.82978	3.89507	1.24827	1.67781	1.25922	0.390007	0.640028	3.64159	0.139614	2.0062	0	0.40114	0.681354	0.332916	0.126357	0.197633
104111	XM_006514933	Adcy3	1.37976	6.21082	4.27957	4.4951	3.27582	1.29522	3.20989	2.13725	0.650787	2.06625	1.37976	0.803127	0	0	0.0721756	0.0114242	0.0324699
104111	XM_006514934	Adcy3	0.401497	0.223222	0.368199	2.32647	0.916945	1.07033	0.528195	0.475349	0.216038	2.31566	0.401497	0.544291	0.473267	0.00313681	0.167817	0.434221	0.513629
104110	NM_080435	Adcy4	0	0.479738	0	0.809624	2.75359	0.0965486	0	0	0.814795	1.90455	0	0.856011	0	0.264382	0.851511	0.87354	0.889957
104110	XM_006518323	Adcy4	0	1.3032	1.02463	0	0.969682	1.53657	2.03765	0	0.551785	2.16486	0	0.677619	1.32245	0	0	0.724115	0.759505
104110	XM_006518324	Adcy4	2.45941	1.21537	2.44199	2.34781	4.55e-09	0.316089	0.845314	1.27857	0.461147	0.012393	2.45941	0	0	0.00212881	0.00565299	0.127952	0.199575
104110	XM_006518326	Adcy4	0.91361	1.60802	1.88679	0.713285	0.293865	2.94058	0	1.99309	1.09057	3.23642	0.91361	0.993393	0.187833	0.398447	1.0048	0.417702	0.498451
224129	NM_001012765	Adcy5	14.1162	17.4528	17.1681	17.7136	15.7353	12.2201	16.5286	12.3335	16.7528	23.523	14.1162	11.3987	7.9522	3.77016	5.00048	0.00155871	0.00971262
11512	NM_007405	Adcy6	0.494549	1.90563	0.320994	0	0.842939	0.00245894	1.53949	0.536326	0.868544	1.53678	0.494549	0	0.235985	0.601403	1.90516	0.772576	0.801399
11512	XM_006520303	Adcy6	2.90641	1.37314	2.0971	1.16672	1.82122	2.20105	1.80915	1.07743	2.77344	1.97072	2.90641	2.66047	1.9112	0.640442	2.77524	0.696343	0.735551
11512	XM_006520306	Adcy6	2.61895	0.000137025	3.23e-05	2.93123	5.47e-05	1.5046	6.01e-05	0.995624	3.11827	0.000227283	2.61895	2.25371	8.4e-06	0.85488	3.90169	0.903796	0.91642
11512	XM_006520307	Adcy6	0.866572	2.88508	2.22796	0.988551	2.82e-07	1.00701	0.996144	0.729802	1.98854	0.943187	0.866572	0.776075	4.41e-08	1.12337	0.653897	0.427984	0.507661
11512	XM_006520314	Adcy6	0.555327	0	0	0	0.173953	0.682181	0.513434	0.532455	0.37192	1.24138	0.555327	0.69387	0.495429	0	1.62025	0.212242	0.296226
11512	XM_006520315	Adcy6	2.4945	1.47325	1.54079	3.54728	0.384442	0.847898	2.02486	0.950377	0.917279	0.744696	2.4945	1.56466	0.890524	0.598545	1.91795	0.670388	0.713792
11512	XR_383971	Adcy6	1.29611	1.99137	2.60568	1.60912	2.66661	1.70232	1.6067	1.7068	2.13528	4.49627	1.29611	2.25492	0.998919	0.556361	5.00739	0.933648	0.941913
11513	NM_001037723	Adcy7	3.2e-10	2.48e-10	1.71446	0.792744	0	0.794932	7.93e-09	1.3721	0	0.714011	3.2e-10	5.38e-09	0.650436	2.68e-09	0	0.711685	0.748632
11513	NM_001037724	Adcy7	3.40591	2.00393	4.29e-10	1.03e-05	2.4472	0.00355456	2.45885	1.90069	2.8284	1.2797	3.40591	1.93435	0.00291231	0.0013056	1.18e-10	0.0337027	0.0714864
11513	NM_001109756	Adcy7	0.274895	0.445866	5.53e-07	1.67218	0.0648863	2.46047	1.59689	0.389283	0.000286114	3.40324	0.274895	1.23721	2.36298	0.97207	0.0566156	0.867098	0.884474
11513	NM_007406	Adcy7	1.69251	0	0	0.413591	1.07844	0.414524	1.28862	2.55089	3.3599	2.23497	1.69251	2.70898	0	0.44679	1.59274	0.00315629	0.0141322
11514	NM_009623	Adcy8	0.454119	2.1842	1.37892	0.43126	0.719932	0.534529	0.833217	0.860972	0.19193	0.657238	0.454119	0.132729	0.254502	0.0599298	0	0.0855962	0.146026
11517	NM_001025372	Adcyap1r1	4.97409	0.664622	1.58367	2.07e-05	1.21915	0.0570384	1.93e-05	4.08009	4.84429	4.2515	4.97409	4.56965	3.22422	1.87327	6.46312	0.108651	0.175852
11517	NM_007407	Adcyap1r1	2.59935	6.36628	4.83381	5.90731	4.37553	2.75348	5.50413	2.97768	1.62636	3.31648	2.59935	1.43485	0.842301	0.245996	0.206801	0.00513565	0.0190783
11518	NM_001024458	Add1	59.3995	113.087	107.427	106.696	94.063	83.3528	78.8619	63.8941	65.6197	76.9105	59.3995	49.9682	37.7339	20.7822	24.2686	0.000172788	0.00486479
11518	NM_001102444	Add1	0.364646	4.09998	4.95988	4.28279	1.68864	0.124791	2.10629	6.29e-07	2.95723	0.92106	0.364646	3.01432	1.33596	1.61676	2.40171	0.547898	0.60958
11518	NM_013457	Add1	2.00138	3.10901	6.20416	5.04421	5.8433	5.64929	2.64722	3.94002	2.33184	2.33668	2.00138	1.24274	0.922302	1.02874	3.74e-06	0.0019361	0.0108132
11518	XM_006503669	Add1	3.07805	3.52109	4.27679	3.92915	2.38796	2.6143	4.57108	4.54411	2.94405	2.38868	3.07805	3.67912	0.846786	0.528278	1.19299	0.000791959	0.00742712
11518	XM_006503670	Add1	1.41554	0.489864	0.38768	0.522049	0	0.894049	0.206733	0.493512	0.982353	0.931103	1.41554	1.02831	1.22734	0.0935301	0.812534	0.723283	0.758847
11518	XM_006503671	Add1	1.15e-06	4.63e-06	1.66e-06	2.97e-05	4.05e-06	1.14971	0.00303664	0	1.21767	1.94e-06	1.15e-06	2.38e-05	9.18e-06	1.25e-05	1.44576	0.737071	0.770988
11518	XM_006503672	Add1	3.24186	7.56943	11.4186	7.1458	10.0199	5.87726	8.73866	8.57285	8.27637	9.05203	3.24186	3.18008	2.03326	1.23553	1.70364	0.0208341	0.0498506
11518	XM_006503678	Add1	0.527705	0.632614	0.223666	0.335491	0.867811	0.589533	1.51111	1.26999	0.829445	0.183508	0.527705	5.33e-06	0	0.321638	0.379015	0.297131	0.383881
11519	NM_001271858	Add2	0	1.27698	0	0	0	0	0	0.132772	0	0.321944	0	0	0	0	0	0.653254	0.698902
11519	NM_001271859	Add2	0.859639	1.48031	2.94527	2.35495	0.0630868	0.759408	1.52551	0.820443	1.07909	1.04917	0.859639	0.584008	0.404257	9.56e-05	0	0.0851992	0.145475
11519	NM_001271860	Add2	0	1.56194	1.1477	0.638079	0.0469252	0.601544	0	0.450813	0.115321	0	0	0	0	0	0	0.0488418	0.0947094
11519	NM_001271861	Add2	0.064728	0.54376	0.81784	1.43312	0.810108	0.0693267	0.235254	0.207746	0.00781301	0.184744	0.064728	0.131487	0.0735674	0	0	0.0382595	0.0785249
11519	NM_013458	Add2	0.0504683	0.0768094	0.150359	0.164098	1.61386	0.0518208	0.108771	0.0604612	0.0775548	0.0618834	0.0504683	0.0413253	0.0258489	6.32e-06	0	0.378276	0.461366
27360	NM_001164099	Add3	4.32597	2.97134	4.2272	6.32448	5.96805	3.65665	7.9173	3.85236	8.64436	3.73065	4.32597	7.25202	2.33101	1.43169	1.19229	0.01215	0.0338979
27360	NM_001164100	Add3	6.96634	23.2638	21.357	20.7614	24.6272	14.425	15.2505	11.1323	9.65859	13.7658	6.96634	8.23478	3.70325	2.67229	3.08886	0.00200536	0.0109779
27360	NM_001164101	Add3	1.77121	3.88906	4.95581	11.2083	7.84113	5.41071	7.27727	3.47529	3.88205	3.94351	1.77121	3.02413	0.924757	0.617273	0.504853	0.0345339	0.0727452
27360	NM_001277100	Add3	22.5311	14.4517	15.1976	10.9113	15.9519	8.69606	16.0015	11.5587	23.903	12.4086	22.5311	23.8373	14.0339	8.12697	14.1623	0.214782	0.298887
27360	NM_013758	Add3	1.20591	1.14842	0.594709	1.98261	2.79e-06	5.5236	3.37e-05	1.51291	2.66002	6.00286	1.20591	3.40167	5.94586	6.54901	6.51894	0.0126143	0.0348295
78560	NM_054044	Adgra2	17.5075	48.6964	45.0376	34.7111	32.8871	22.9443	28.5032	18.8508	19.114	33.0992	17.5075	10.0586	4.95987	2.05838	2.72784	0.0024316	0.0121386
78560	XM_006509222	Adgra2	1.77698	6.80508	5.56016	10.1699	6.68713	4.55981	3.88665	3.48525	5.06332	4.203	1.77698	0.00186932	0.000111286	0.505985	0.0198527	0.00792066	0.025267
78560	XM_006509223	Adgra2	8.11615	32.5254	25.5598	19.4571	17.6335	13.2415	14.1633	13.7941	13.1704	10.726	8.11615	6.12716	3.34805	1.07e-09	0.612553	0.00375146	0.0157435
70693	NM_133911	Adgra3	18.895	55.2659	46.964	37.2667	30.1547	20.5835	22.001	17.3545	22.2163	23.6661	18.895	19.1343	10.7718	9.48574	13.9693	0.0101739	0.0300149
230775	NM_001199696	Adgrb2	0	9.9e-05	0	1.31288	6.29e-07	7.54e-08	0	8.87e-07	0	1.54e-06	0	0	0	0	2.99e-06	0.506574	0.57378
210933	NM_175642	Adgrb3	0.183772	1.27707	1.60623	0.652521	0.342089	0.090689	0.453981	1.4e-07	0.101495	0.0476266	0.183772	0.125353	0	0.0206491	0.0249043	0.0553183	0.104364
210933	XM_006495818	Adgrb3	0.75545	1.70227	1.62796	2.79839	2.22119	1.35228	1.71908	1.6884	1.57085	1.23469	0.75545	0.543232	0.151498	0.0422274	0.141362	0.00496597	0.0186939
243277	NM_001081342	Adgrd1	1.15566	1.01091	0.261879	1.46273	0.548687	0.181501	2.09554	0.750932	0.418514	2.72217	1.15566	0.490844	0	0.351868	0	0.100621	0.165519
243277	XM_006504307	Adgrd1	3.20681	0.148216	0.81464	1.16418	2.05481	1.68154	1.90949	3.14131	4.12682	3.04315	3.20681	1.13111	1.01766	0.607245	1.3135	0.0444188	0.088112
243277	XM_006504308	Adgrd1	3.58247	0.571899	1.29572	0.444781	1.61906	1.797	3.00354	3.41636	5.62711	5.29788	3.58247	2.33126	3.63973	0.871557	0.255472	0.021488	0.0509477
13733	NM_010130	Adgre1	4.6653	3.75106	4.21387	4.42711	3.29114	4.74326	5.11796	3.89961	5.85704	5.85905	4.6653	5.26566	5.00877	1.62775	1.37577	0.0183659	0.0454964
13733	XM_006523601	Adgre1	0.882319	0	0.913394	0.279162	0.400995	0.449732	0.559732	1.11928	0	0.783639	0.882319	0.652227	0	0.0739822	0.149137	0.082311	0.141615
13733	XM_006523602	Adgre1	1.77891	1.39965	0.7951	0	2.02767	0	0.839798	0.441792	2.0994	0	1.77891	3.13e-05	0.365791	0.597329	0.649671	0.729536	0.764316
26364	NM_001163029	Adgre5	8.31394	4.33956	6.34207	4.1331	5.66834	7.04867	6.74321	5.28766	9.27461	6.75395	8.31394	7.10654	2.14045	4.10664	3.84064	0.0084294	0.0263368
26364	NM_001163030	Adgre5	9.24438	9.18888	10.3109	10.5171	13.6753	8.64671	6.77855	7.77777	9.0124	14.1934	9.24438	7.0406	6.50509	1.16617	2.22212	0.00463484	0.0179249
26364	NM_001163031	Adgre5	0.0858047	0	0	0	0	1.84626	0	4.91e-09	0	0.472243	0.0858047	0.406533	0	1.88e-09	0	0.659693	0.704706
26364	NM_011925	Adgre5	0.63636	8.43804	0.0109118	3.3372	1.08036	2.55151	1.06023	1.12284	9.9e-09	2.20033	0.63636	0.0817668	0.00579903	0	0	0.170002	0.249368
26364	XM_006531033	Adgre5	4.19817	0.701499	5.62849	0.56444	2.52854	0.818451	2.64908	3.09556	2.10614	0	4.19817	7.04e-09	1.61e-06	0.287996	1.08232	0.320663	0.406696
26364	XM_006531035	Adgre5	1.77964	1.32e-06	1.78e-08	3.97916	2.47711	2.98234	6.36e-10	0	0.95297	4.79595	1.77964	2.96374	2.78804	0.824244	0	0.854199	0.873343
78249	NM_030067	Adgrf4	1.2206	0	0	0.72476	0.423873	2.65227	3.38924	1.77754	3.59731	0.298738	1.2206	0.890898	0.297122	0	0	0.0931269	0.155848
224792	NM_001081178	Adgrf5	2.02807	2.68889	3.0212	2.44116	2.29895	2.53801	1.95358	2.19062	2.47907	4.52709	2.02807	2.03914	0.732457	0.74043	1.29071	0.012562	0.0347229
224792	XM_006524124	Adgrf5	0.16126	1.22e-07	0.00593767	1.72e-07	0.843586	1.04e-07	1.84028	1.10395	0.000249737	0.597436	0.16126	0.077805	1.2238	0.371361	0.548475	0.268538	0.355323
224792	XM_006524125	Adgrf5	0.870194	3.15599	2.28366	2.07629	2.86397	3.71821	0.856283	0.564259	0.401701	3.02853	0.870194	0	0	2.8e-08	0.489467	0.00872596	0.026973
224792	XM_006524127	Adgrf5	2.52e-05	0.628191	1.34037	0.256682	1.43e-05	0	7.84e-06	0.438889	0.660958	0.000398636	2.52e-05	0.993925	0.581752	0.298491	1.71031	0.374905	0.458343
224792	XM_006524128	Adgrf5	1.41142	3.4493	3.43868	3.85784	2.68163	1.06452	1.74345	1.02e-08	2.94184	2.04709	1.41142	1.25815	2.21e-06	7.23e-09	0.0460003	0.00832594	0.0261231
14766	NM_001198894	Adgrg1	27.5932	14.2501	11.9146	16.1504	13.6058	11.6021	18.7749	20.6137	20.7244	25.6182	27.5932	25.6104	16.5738	13.8362	15.8391	0.028264	0.062615
14766	NM_018882	Adgrg1	2.08838	0.296502	1.57543	0.333765	2.75396	0	0	0.607006	2.47662	1.96824	2.08838	1.65116	0.431138	1.08136	2.01492	0.86304	0.881087
14766	XM_006530686	Adgrg1	0	0.603056	0	0	1.04961	0.979564	0	0	0.82344	0.231479	0	0.789034	0.233976	0.130521	0.191354	0.681107	0.722727
14766	XM_006530687	Adgrg1	0.45936	0	0	0	0	0.635185	0	0	1.22416	0.574983	0.45936	0	0.318119	0	0.333183	0.655465	0.700841
14766	XM_006530690	Adgrg1	1.87183	4.62e-05	0	2.14e-09	0	1.59417	0	0	0	0.450827	1.87183	0	0.426153	0	0	0.723184	0.758767
14766	XM_006530692	Adgrg1	0	0.375567	1.50363	1.2683	0	0	0	0	0	0	0	0	0	0	0	0.122036	0.192451
14766	XM_006530694	Adgrg1	0	0	0.338049	0.270299	1.9754	0	0	0.521344	0	0	0	0	0	0.465194	0	0.524382	0.588951
14766	XM_006530695	Adgrg1	11.6598	0.614517	4.15931	8.99371	9.48201	0.693121	10.0649	2.5505	17.7448	16.7925	11.6598	17.2251	6.8069	5.33391	13.9071	0.123816	0.194533
14766	XM_006530696	Adgrg1	0	0	0	1.37118	0.939713	0	0	0	0	0.617433	0	0	0	0	0.918548	0.595724	0.649822
14766	XM_006530697	Adgrg1	0	0	2.3504	0	0	0	0	0	0	0	0	0	0	0	0	0.506631	0.57378
237175	NM_001079847	Adgrg2	2.29e-08	0	0	0	0	3.48537	9.59e-08	0	2.1108	1.39631	2.29e-08	0.776677	3.86916	2.98859	3.64056	0.00592461	0.0209001
237175	NM_001079848	Adgrg2	0	0.552679	2.06e-07	0	0	0.0628857	2.20083	1.36253	1.2324	2.07816	0	1.84081	0.802818	0.325115	2.85322	0.0234448	0.0544393
237175	NM_001079857	Adgrg2	3.7403	0.418764	6.71e-07	0.938266	1.95614	0.327686	2.05318	3.35854	0.822427	0.24857	3.7403	0.0389073	1.51271	0.61357	0.93082	0.740532	0.773857
237175	NM_178712	Adgrg2	2.16e-10	0	0.27745	0.220085	0	5.67e-06	0	1.60817	1.09563	0.3864	2.16e-10	2.9895	0.0132748	1.05035	5.72e-10	0.160063	0.237978
237175	XM_006528824	Adgrg2	1.57344	0	0.4364	0.525211	0	0	0.000662951	0	0	0	1.57344	0.555635	0.859179	9.66e-10	0	0.948557	0.954646
237175	XM_006528829	Adgrg2	0	0	4e-07	0	0	0	0	0	0	0.537999	0	0.739796	5.69e-08	1.04138	0.116164	0.24295	0.328415
54672	NM_173036	Adgrg3	0.710994	1.34599	0.381791	0.502705	2.02486	0	0.146553	0	0.980617	0.0695701	0.710994	0.34203	1.78e-07	0.281495	0	0.165297	0.244014
215798	NM_001002268	Adgrg6	4.5953	2.19044	1.9788	1.78275	3.33353	4.21619	6.36123	5.38192	8.55087	4.33015	4.5953	2.57173	1.14797	0.435571	1.17711	0.00469773	0.0180873
215798	XM_006512679	Adgrg6	2.08316	1.85596	1.7842	1.4312	1.92439	2.4631	4.36249	3.87883	4.12002	2.45081	2.08316	1.75466	0.697655	0.480678	0.459284	0.00168569	0.0100951
215798	XM_006512680	Adgrg6	0.588639	0	5.15e-08	0	0	0.368945	1.26842	0	0	0.294363	0.588639	0	0.236733	0.198481	0	0.59022	0.645508
215798	XM_006512681	Adgrg6	0	7.35e-06	0.414678	1.37132	0.0782434	0	0	0	0	0	0	0	0	1.47e-09	0	0.281937	0.368958
330814	NM_181039	Adgrl1	3.493	11.6845	12.9987	6.60574	6.12849	3.75191	6.39194	2.58977	4.62198	2.83052	3.493	1.47921	0.846919	0.235513	0.146008	0.0109652	0.031525
330814	XM_006531121	Adgrl1	0.285553	1.43227	0	0.414758	2.51824	0.444476	1.17837	0.0140757	0.645734	0.424137	0.285553	0	0.316216	1.47e-07	2.77e-06	0.304981	0.391656
330814	XM_006531122	Adgrl1	0.589107	1.27212	1.72926	1.11986	1.80061	0	0.38949	0.352793	0	0.395871	0.589107	0	0.159513	0	0.148635	0.014947	0.0392795
330814	XM_006531126	Adgrl1	1.36e-05	1.80003	6.81076	1.95542	0.682528	3.87e-05	2.3502	0.544113	4.33e-05	7.16e-06	1.36e-05	2.82e-05	9.67e-06	4.9e-06	4.3e-06	0.267698	0.354422
330814	XM_006531127	Adgrl1	14.1463	29.6796	20.9738	26.8035	21.5322	20.6014	11.0831	13.2372	17.1056	25.4918	14.1463	12.0338	5.97474	2.55862	3.87386	0.000842706	0.00757483
330814	XM_006531128	Adgrl1	9.45e-06	0.00260081	0.0118031	2.31e-05	0.477954	0.990236	0.144335	1.7758	3.08e-05	0.832049	9.45e-06	0.809976	6.8e-06	3.46e-06	2.99e-06	0.273288	0.360011
99633	XM_006502432	Adgrl2	1.93038	0.0493986	1.82279	0.799324	0.713065	0.344457	0	1.00808	1.35387	1.52918	1.93038	0.869002	0	0.150704	0.624233	0.226846	0.310964
99633	XM_006502437	Adgrl2	1.49317	0	0	0	0	0	0	3.63e-06	1.15e-09	2.5e-05	1.49317	0	7.11e-06	0.120258	0.000952905	0.847337	0.867231
99633	XM_006502438	Adgrl2	3.44e-06	2.44416	0.229686	0.808861	0.241283	1.90652	2.13279	1.86156	1.36877	2.04404	3.44e-06	0.206928	0.572927	0.208733	0	0.31926	0.405317
99633	XM_006502440	Adgrl2	10.8289	35.6564	34.7381	29.6423	24.0356	17.5527	22.2775	17.3161	18.143	18.9212	10.8289	11.1813	5.94124	2.50799	2.84683	0.00331638	0.0145998
99633	XM_006502456	Adgrl2	5.51e-06	0.488123	1.2919	0.502564	0.863541	0.0405712	0.234508	0.399677	0.450228	0.786035	5.51e-06	0.263461	0.0800642	0.0944157	0.0982795	0.261852	0.348382
99633	XM_006502460	Adgrl2	0.202145	0.408533	1.44557	1.81104	0.993704	0.335186	0.946718	0.63113	0.395423	0.706625	0.202145	0.189927	0.131757	0.0277333	0.0509749	0.0909886	0.153044
319387	NM_198702	Adgrl3	0.71295	5.32871	3.89029	4.10493	2.3558	1.2023	2.16652	1.27738	1.55915	1.16791	0.71295	0.649904	0.252594	0.12569	0.14179	0.0172876	0.0435259
170757	NM_133222	Adgrl4	2.10278	2.04145	2.34284	3.02545	2.19306	2.10933	1.83282	1.7598	1.95032	2.92796	2.10278	3.54163	1.7026	1.37983	3.4602	0.940753	0.947821
11522	NM_007409	Adh1	80.2062	4.3682	7.81066	15.7159	25.9637	38.4264	63.652	103.76	83.4118	73.4949	80.2062	134.691	100.525	63.9323	56.9016	0.00518277	0.0191999
11532	NM_007410	Adh5	81.8476	145.511	142.7	141.756	130.589	104.148	99.8557	80.5525	81.8544	81	81.8476	84.1089	65.5303	43.0786	47.3209	0.000280323	0.00549217
69117	NM_026945	Adh6a	4.47167	0	0.163779	0.0719083	0.197241	2.93128	10.4448	20.57	10.9424	10.5951	4.47167	17.1349	10.4286	1.48848	0.0911181	0.0033093	0.0145866
11529	NM_009626	Adh7	15.6053	0.447125	0.291651	1.01676	2.38789	1.05634	3.70736	20.7641	18.1021	11.1154	15.6053	52.0119	123.263	69.3823	64.9643	8.13869e-05	0.00412064
11529	XM_006500919	Adh7	0	0	0	0	0	0	0	0	1.14081	0.227693	0	0.414371	0.414588	0	0	0.276542	0.363465
76187	NM_175236	Adhfe1	0.0599447	0	0.14411	0.142376	0.0856962	0.062239	0.0645569	0	0.112125	0.219953	0.0599447	0.350026	0.87335	0.912389	1.31511	7.54163e-07	0.000786993
76187	XM_006495586	Adhfe1	0.699276	0.433348	0	0.345444	0	0	0	0	0	0.000521141	0.699276	2.15959	2.02068	3.45267	3.79426	0.000241878	0.00529328
104923	NM_134052	Adi1	42.1364	35.0628	36.8591	33.4267	30.1552	29.1063	32.1905	29.3701	36.5761	38.7728	42.1364	41.2606	36.6115	37.4631	48.347	0.266847	0.353534
246747	NM_145635	Adig	1.12384	0	0.877364	2.78441	2.70026	7.99897	1.9797	2.02916	0.690944	0.860373	1.12384	1.2536	1.83825	0	0.360388	0.358491	0.442391
11450	NM_009605	Adipoq	3.049	0.209442	0	0	0	0	0	0	0	2.19986	3.049	2.84154	2.49596	0.933269	0.404647	0.552042	0.613251
72674	NM_028320	Adipor1	68.3528	66.0141	67.372	64.3213	83.4983	73.0328	76.2256	82.146	71.9511	77.7902	68.3528	81.4286	75.829	57.399	64.4844	0.121803	0.192202
68465	NM_197985	Adipor2	55.5205	0.0415405	2.21933	5.80053	21.2285	29.1326	53.2463	48.25	73.5681	56.4846	55.5205	57.1425	66.2445	65.8298	76.6573	0.000531106	0.00645161
68465	XM_006506538	Adipor2	25.9658	31.8478	33.6895	30.3794	30.6235	24.3227	20.9278	27.3281	25.1093	18.9174	25.9658	20.492	16.5078	9.75635	11.863	7.90777e-05	0.00406469
11534	NM_001243041	Adk	7.7287	12.4828	13.1585	7.66845	11.2888	4.53951	7.33144	5.32491	7.22817	9.2506	7.7287	11.3723	6.91997	11.1212	13.1416	0.482974	0.556327
11534	NM_134079	Adk	20.8924	39.6919	40.5107	47.0518	32.3089	30.5648	31.8818	24.7001	27.3287	25.3218	20.8924	23.8849	21.5823	12.3913	18.8487	0.00792739	0.0252836
11534	XM_006518441	Adk	0	1.30992	2.24757	1.14362	3.73909	1.12661	3.24281	1.02e-07	0	1.39843	0	2.4871	0	0.333788	4.40306	0.892387	0.90642
11535	NM_009627	Adm	6.55305	1.81675	1.02647	1.66294	2.28117	2.7564	2.553	4.08912	3.94825	6.95329	6.55305	9.46367	12.6131	6.7342	8.83258	0.00639036	0.0220107
223780	NM_182928	Adm2	0.674707	0	0	0.18156	0.372939	1.17101	0.184957	0.635895	0.160981	0.882992	0.674707	2.84908	1.3738	0.57561	0.456871	0.498838	0.570566
11538	NM_009628	Adnp	28.9395	83.1051	76.3417	71.4338	55.7511	41.8738	40.4011	33.3638	35.9591	39.7098	28.9395	27.1344	16.0793	9.31919	16.7337	0.00182001	0.0105174
240442	NM_175028	Adnp2	1.13888	4.02285	4.06806	2.98855	2.04467	0.0232612	3.01024	0	0.464437	1.76309	1.13888	0.000105357	0	0.912108	1.49408	0.170998	0.250521
240442	XM_006526465	Adnp2	0.570176	2.50506	2.91566	2.51019	0.291554	2.54009	0.758509	1.45091	1.41252	1.75329	0.570176	1.32672	0.659788	0	0.357974	0.0533905	0.101351
240442	XM_006526466	Adnp2	4.90114	7.70938	9.03345	7.14786	9.94339	5.40366	4.63582	4.75899	5.83894	4.47514	4.90114	4.78276	2.92557	2.09657	2.16625	0.00060111	0.00668718
211488	NM_001005419	Ado	12.4498	23.5324	21.4727	18.6179	15.598	14.5323	13.4378	10.9812	12.1998	13.2693	12.4498	12.015	9.28959	5.91135	7.22849	0.000931589	0.00786364
11539	NM_001008533	Adora1	5.02617	0.396822	0.331552	1.09384	4.39254	4.72921	4.48418	4.37222	5.21285	4.55459	5.02617	4.23849	3.46527	2.54066	4.58115	0.125294	0.196383
11539	NM_001039510	Adora1	0.333386	0.0817786	0.353213	0	1.97942	1.03399	0.415353	1.08787	1.31393	0.861933	0.333386	0.392267	0	0.367923	0.345395	0.471023	0.54544
11539	NM_001282945	Adora1	0	0	0	0	2.8853	0.540872	0	1.11647	0	0.451032	0	0.958236	0.615989	0.50142	0.614642	0.93945	0.946764
11539	XM_006529079	Adora1	5.78809	0	0	0.655469	1.33338	2.06087	3.58615	0.655415	3.21924	1.13694	5.78809	3.01337	1.67221	3.16116	3.58082	0.487939	0.561109
11540	NM_009630	Adora2a	2.69856	2.0362	3.04121	1.74163	1.20344	1.44616	1.09976	1.56331	1.49057	1.67802	2.69856	0.771273	0.877286	0.289677	5.6e-07	0.0134135	0.0363304
11540	XM_006513092	Adora2a	0.164003	1.45482	0.928804	1.25833	0.365546	0	0.380369	0.169525	0.752546	0.114465	0.164003	0	0	0	0	0.0849945	0.14523
11540	XM_006513093	Adora2a	0	0.247014	0	0.481394	1.09146	0.637581	0	0	0	1.17659	0	0	0	0	0	0.379774	0.46262
11540	XM_006513096	Adora2a	0	0.173428	0	0	0	1.06129	0	0.34833	0	0.159327	0	0.475499	0	0	0	0.636069	0.684607
11541	NM_007413	Adora2b	1.29967	1.02731	2.4567	2.68079	2.87984	2.4776	2.95654	1.81351	1.43782	2.21672	1.29967	1.06795	0.944226	0.104052	0.218076	0.013865	0.0372122
72141	NM_028121	Adpgk	5.78199	10.1549	8.77442	10.5564	11.2398	7.06189	6.03408	6.06882	9.05719	8.24798	5.78199	7.00529	3.53282	3.00403	5.85456	0.00735682	0.0241014
72141	XM_006511466	Adpgk	7.10755	14.2683	14.8793	11.9738	11.7216	11.212	9.83532	8.86952	8.24475	9.56738	7.10755	8.53573	4.37666	3.98535	7.38926	0.00197022	0.0108794
11544	NM_007414	Adprh	43.9444	122.814	102.921	93.9916	72.3174	63.2826	58.2995	47.8786	52.4776	55.9934	43.9444	34.5075	28.5854	17.4195	19.7149	0.00211167	0.0112845
234072	NM_172750	Adprhl1	0.46656	0.0614388	0	0.210941	0.48223	0.489448	0.143898	0.433414	0.688502	0.437013	0.46656	1.02266	1.12735	0.149335	0.222878	0.414303	0.495198
100206	NM_133883	Adprhl2	32.2024	57.9104	57.2727	49.4243	40.6007	39.9144	33.6222	35.3994	33.4978	39.8776	32.2024	29.4063	18.628	13.8618	13.8549	0.000207306	0.00509331
66358	NM_025510	Adprm	5.47477	7.8003	10.2115	10.3747	8.71166	4.19437	5.14262	5.576	9.35999	5.84347	5.47477	4.37582	3.60031	3.0303	3.38316	0.0245665	0.0564007
66358	XM_006533940	Adprm	3.68491	7.12313	8.82899	4.04387	5.13581	4.18647	4.53709	5.80472	4.37846	4.37705	3.68491	5.4916	3.07364	1.29948	2.15869	0.0230418	0.0537364
11548	NM_007416	Adra1b	0.1084	0.434327	0.387807	0.802607	0.605889	0.213888	0.219867	0.447039	0.464939	0.324726	0.1084	0.886477	1.11573	0.583521	0.500802	0.244269	0.329864
11550	NM_013460	Adra1d	1.17454	1.04769	0.86988	0.792973	0.446195	1.51089	1.1148	0.737016	0.710595	1.57902	1.17454	0.41054	0.262909	0.0771801	0.162049	0.0161151	0.0413756
11551	NM_007417	Adra2a	1.26294	4.7753	3.77414	1.54986	1.36355	0.989771	0.846002	0.768603	1.83771	1.50551	1.26294	2.12521	1.80529	0.878806	1.39024	0.326468	0.412081
11554	NM_007419	Adrb1	1.41136	1.27533	1.4263	1.68859	1.80141	1.51356	1.13729	0.459753	0.648702	1.20195	1.41136	1.1779	0.251488	0.184545	0.354343	0.000101664	0.00427078
11555	NM_007420	Adrb2	1.21585	0.607109	0.352033	0.536376	0.63225	0.955705	1.10541	1.12329	1.06384	1.60914	1.21585	1.402	1.17906	0.512454	0.368781	0.0161558	0.0414617
11556	NM_013462	Adrb3	1.16951	1.71751	1.30111	0.682783	0.633107	0.626392	0.330788	0.845031	0.347535	0.940356	1.16951	0.528857	0.722409	0.110899	0.233505	0.082947	0.142379
11556	XM_006508988	Adrb3	0.877591	1.79348	1.33537	1.24443	0.387491	0.244561	0.282988	0.533582	0.633777	0.357568	0.877591	0.406583	0.448509	0.195471	0.281505	0.0726507	0.128579
56436	NM_019822	Adrm1	100.715	141.461	136.957	111.983	125.015	118.576	101.357	116.886	112.653	114.19	100.715	97.558	92.6337	66.8103	67.5595	0.00085464	0.00761112
56436	XM_006500680	Adrm1	3.88371	6.82851	8.0243	6.91817	4.24153	7.70129	5.59169	11.0456	2.08111	9.69188	3.88371	10.0788	8.82362	4.56576	3.5042	0.770542	0.799811
11566	NM_007422	Adss	26.3242	50.1155	48.811	52.2254	53.4775	43.8533	42.8065	29.7761	32.6348	35.6926	26.3242	31.0499	27.2598	19.9838	25.1888	0.00414966	0.0167375
11565	NM_007421	Adssl1	4.28655	2.71932	4.00465	2.84758	1.8532	1.19486	2.41332	4.29138	5.2683	4.63201	4.28655	7.86294	9.06943	7.22331	12.8941	0.000630516	0.00681827
109254	NM_001145875	Adtrp	1.85495	0	0	0.100528	1.38676	2.56828	3.96978	4.46695	4.21826	6.41379	1.85495	4.16027	3.04312	0.669357	0.604572	0.0029212	0.0134896
109254	NM_175417	Adtrp	0.811604	0.0621539	0.0615103	0	0	0	0	0.0974536	1.1968	0.540383	0.811604	0	0.137405	0.897376	0.398231	0.416779	0.497622
109254	XM_006516835	Adtrp	6.61446	0	0.176444	0.426267	3.80115	8.70513	15.1114	15.072	13.0297	26.7659	6.61446	8.24188	13.6934	5.53472	3.2161	0.0193493	0.047218
11568	NM_009636	Aebp1	10.9726	13.809	13.0611	12.8203	10.7079	8.37727	13.6996	7.19716	14.2762	17.1134	10.9726	6.61764	4.29244	2.63207	2.85699	0.00359487	0.0153548
11569	NM_001005605	Aebp2	5.61723	13.0449	12.0814	12.4764	13.1564	9.42484	9.88742	6.90951	7.93039	8.82376	5.61723	5.36761	2.53987	2.36384	2.98254	0.000698098	0.00708343
11569	NM_009637	Aebp2	5.42578	9.34983	11.4788	10.5725	13.9306	12.2111	15.8389	6.09603	7.06979	11.0629	5.42578	4.34016	2.56487	0.262381	5.23758	0.0277768	0.0618408
11569	NM_178803	Aebp2	0.749272	0.493299	0.143755	0.125722	1.04723	0.559843	0.136883	0.121628	0	0	0.749272	6.25e-05	0.0817778	0	0	0.0648956	0.117942
11569	XM_006506905	Aebp2	3.46308	6.25765	8.79832	7.79773	5.89844	10.9401	7.70936	6.28745	5.9062	9.16934	3.46308	5.67209	4.86907	2.07623	2.81699	0.0680535	0.12225
11569	XM_006506906	Aebp2	0.32029	0.456698	0.612496	0.879137	1.38114	0.833603	1.15205	0.535017	0.725244	0.574371	0.32029	0.358975	0.277807	0.0839869	0	0.0472684	0.0923547
68048	NM_001162939	Aen	4.22379	6.78149	5.84155	5.00486	5.60199	6.51433	2.21963	2.85139	4.19403	3.39207	4.22379	2.11774	3.39863	1.39582	1.27978	0.000346638	0.00570492
68048	NM_026531	Aen	2.38706	5.96354	6.9938	4.86078	5.9894	3.17069	4.93392	2.10852	3.35167	5.00988	2.38706	2.28883	0.868096	0.953594	0.67764	0.00625367	0.0216762
68048	XM_006541137	Aen	6.37677	12.4929	10.5083	11.1803	12.2673	14.9374	9.83909	12.0029	6.21411	9.16846	6.37677	9.24214	5.85544	4.01549	5.33031	0.00943674	0.0284868
14797	NM_001276288	Aes	22.9054	24.5324	27.6777	22.2801	20.6492	26.3762	25.5886	24.334	24.4686	30.2594	22.9054	23.9896	26.1728	27.4373	24.4957	0.506831	0.573812
14797	NM_010347	Aes	411.545	389.553	394.592	348.69	371.019	393.568	364.283	355.46	390.7	427.247	411.545	351.895	420.214	412.082	407.602	0.231613	0.316123
14797	NR_074087	Aes	1.41429	0.637813	1.05884	1.49407	0.898901	1.86771	0.68328	0.463376	1.2838	2.23606	1.41429	1.92499	2.12254	1.36161	1.22806	0.699529	0.73852
70292	NM_027373	Afap1	6.51115	12.3163	14.7671	11.3689	10.6128	6.80769	9.92589	6.79901	7.37736	12.9134	6.51115	5.12498	3.34597	1.30016	1.83011	0.00461746	0.0178793
70292	XM_006504100	Afap1	0.985941	2.62057	0	0.913428	0.717531	1.88129	0.242082	0.418381	1.1266	1.66563	0.985941	1.20765	0	0	0	0.0842625	0.144222
106877	NM_178928	Afap1l1	11.4811	19.1499	23.164	18.4135	19.7434	14.8907	14.2931	10.9636	13.7563	14.3812	11.4811	9.74525	4.74174	2.69698	4.67303	0.000101789	0.00427078
226250	NM_001177797	Afap1l2	7.62674	16.2657	16.9075	16.335	11.0886	7.41613	9.79299	8.70622	6.45285	9.6897	7.62674	5.54032	2.8474	1.50015	0.818368	0.00123082	0.00875787
226250	XM_006527024	Afap1l2	0	0.703575	0.0212858	0	0	0	1.44778	0	0	0.603812	0	0	0	0	0	0.488104	0.561212
17356	NM_010806	Afdn	0.71944	7.97482	4.69101	9.64227	2.26245	1.86797	4.78e-08	2.16254	3.62319	1.12933	0.71944	1.80687	1.35244	1.08648	0.25413	0.0851855	0.145459
17356	XM_006523754	Afdn	0	0.100232	0.162584	0.972705	1.24941	0.338183	0.218723	0.618907	0.388999	0.451913	0	0.116836	0.475429	0.0705187	0.211407	0.638708	0.68675
17356	XM_006523759	Afdn	2.4103	0	0	0	0	0	9.84e-06	0.00269678	0.0463622	9.06e-06	2.4103	0.825285	2.54847	1.76918	1.46088	0.0864673	0.147174
17356	XM_006523760	Afdn	0.0390218	0	0.000466979	4.92e-05	0.119372	0.386715	0.545491	0.912784	1.04419	3.5e-08	0.0390218	0.0648715	0.00602525	0.675534	4.2e-05	0.280373	0.367404
17356	XM_006523764	Afdn	1.69486	8.54023	12.6173	5.22372	8.8719	10.1228	9.10822	1.76733	2.49648	8.29767	1.69486	1.191	2.07542	9.47e-06	0.0394687	0.0329719	0.0703265
17356	XM_006523765	Afdn	2.19397	3.88e-09	0.0109682	0.0140998	3.62025	0.800573	1.78e-06	5.37299	2.18636	0.160132	2.19397	2.48399	0.630998	0.101024	2.4835	0.559015	0.619246
17356	XM_006523767	Afdn	7.18317	9.56356	10.2244	9.5991	15.4401	13.1003	14.0682	9.86876	11.9268	12.1008	7.18317	12.9524	7.39528	4.71563	9.34865	0.106762	0.173374
17355	NM_001080798	Aff1	7.98e-07	0	5.85e-09	0.176319	0	0.00326363	0.303499	0	0.990399	0.400633	7.98e-07	0.000392414	1.05748	2.88e-07	1.28e-06	0.359334	0.443169
17355	NM_133919	Aff1	5.39669	3.68498	4.01917	3.49779	4.76259	4.24786	4.34512	3.67755	3.86601	4.76082	5.39669	7.73403	5.939	3.53282	6.58715	0.440997	0.51945
17355	XM_006534801	Aff1	0.757259	0	0	0.461115	0.649346	0	1.44359	0.95854	1.32881	2.90004	0.757259	1.42013	0.297082	1.40875	0.392815	0.0170493	0.0430803
14266	XM_006527818	Aff2	0	0.313	0.33632	1.83284	0	0.0762443	0.546573	0.0378103	5.4e-05	0	0	0.0346713	4.64e-06	9.28e-07	2.04e-06	0.376311	0.459696
14266	XM_006527821	Aff2	0.332184	2.72272	2.39914	1.4e-10	1.32687	0.255785	0.0168608	0.524581	0.558888	0.000239133	0.332184	0.0133233	0.0742975	0.0133156	0.0432071	0.0850082	0.145238
16764	NM_010678	Aff3	1.65e-05	2.60883	1.2325	1.18622	1.79351	1.03542	0	0.635728	0	0.0126495	1.65e-05	0.384587	0.597598	0	0.372706	0.0155381	0.0403377
93736	NM_033565	Aff4	13.0756	12.6907	13.1265	10.7367	13.7714	7.05351	16.1475	6.509	8.45119	7.83942	13.0756	8.13016	11.4178	4.62126	8.24308	0.302556	0.389171
93736	XM_006534560	Aff4	0.123658	9.0736	9.30838	13.8498	8.68927	4.25526	3.70413	8.04947	4.38655	9.03369	0.123658	8.49188	0.0266986	3.48631	3.07238	0.191079	0.273251
215951	NM_145743	Afg1l	7.47308	3.39776	3.96216	3.24617	4.66085	6.03549	5.08782	4.83546	7.99672	5.44212	7.47308	6.63973	8.25078	6.10421	8.10805	0.0563956	0.105838
215951	XM_006512697	Afg1l	0	0.764484	0.327053	1.45489	0.709668	0.842479	1.47065	0.536426	0.265588	1.55062	0	1.8281	0.351788	0.290547	0	0.261826	0.348375
215951	XM_006512698	Afg1l	0	0	0	1.05e-05	0	0	0	0	0	0	0	0	0	1.60513	1.58033	0.00323932	0.0143634
114896	NM_054070	Afg3l1	17.882	26.4518	27.6191	26.9755	24.4421	20.1327	19.2496	17.7949	19.9525	18.7937	17.882	18.0736	16.1238	13.7104	15.9145	0.00152309	0.00959451
114896	NR_028260	Afg3l1	0.257764	2.00231	3.19757	0.806617	1.45545	1.68659	1.01148	0.166624	0.422337	2.44716	0.257764	0.730829	1.22128	0.383769	0.522863	0.278154	0.365062
69597	NM_027130	Afg3l2	35.2474	42.7468	39.7422	39.987	42.8212	39.3497	38.0528	31.4768	33.3852	39.4613	35.2474	33.9176	26.1457	19.8057	27.6943	6.23195e-05	0.00381172
280662	NM_145146	Afm	4.45961	3.52545	4.94527	4.05224	3.55563	5.03008	6.47871	5.01065	4.74503	3.92557	4.45961	3.15201	1.88238	1.42835	1.40825	0.000712596	0.00713316
71562	NM_027827	Afmid	6.12014	3.71974	5.28296	3.9069	5.33329	4.10048	4.8704	5.39821	6.64768	6.32132	6.12014	5.14531	4.95794	4.68414	8.06109	0.222081	0.306013
71562	XM_006534245	Afmid	0.591537	0.58838	1.13575	0.488108	1.04878	0.930318	0.381637	0.804479	1.00667	0.953031	0.591537	1.17561	0.605802	0.32246	0.827639	0.481232	0.5548
71562	XM_006534250	Afmid	0.432009	0.439738	0.734707	0.43965	1.38285	0	0.166748	0.377744	0.363612	0.685462	0.432009	0.13766	0	0.10935	0.865925	0.546269	0.608072
11576	NM_007423	Afp	14.8601	3.30343	8.90961	2.06783	7.94819	4.84038	12.1655	242.057	32.1056	6.21751	14.8601	0.65152	0.375476	0.676721	1.35201	0.376668	0.460044
216549	NM_181411	Aftph	12.5655	12.9418	14.1271	13.4349	15.9339	15.2169	16.5093	12.3165	14.5021	12.3566	12.5655	16.2274	11.7562	10.3258	12.4212	0.0805063	0.139148
11593	NM_001005847	Aga	18.6007	17.442	14.831	18.2068	19.293	15.3415	21.7296	15.4867	24.3271	21.9985	18.6007	27.2225	22.4199	14.1784	17.8065	0.115979	0.185102
11593	NM_001205054	Aga	0	0	0.556963	0	0	0	0	0	1.07424	0	0	0	0	0.293762	0	0.887105	0.901604
11593	XM_006509249	Aga	1.2157	1.32315	0.713425	1.48215	1.67474	0.207625	2.55939	0	0.992673	0.988369	1.2157	0	0.545645	0	2.30131	0.948752	0.954727
11593	XR_378907	Aga	4.35459	3.65032	7.04793	2.78274	0	0.925347	3.77264	0.889566	0	2.41306	4.35459	4.5558	1.36916	0	6.45e-05	0.215138	0.299176
347722	NM_001037136	Agap1	1.68819	2.10291	2.40707	1.16454	2.58772	0.760332	1.59981	2.45442	2.31851	3.22726	1.68819	0.680601	1.08455	0.472405	0.576863	0.0795259	0.137818
347722	NM_178119	Agap1	5.46781	8.75216	8.39521	8.43916	6.61791	6.80614	6.62	4.58338	5.24266	6.90897	5.46781	5.89295	3.96015	2.49074	3.0565	0.000403035	0.00593579
216439	XM_006513563	Agap2	0.972328	0.158986	0.825876	1.46802	1.59522	0.921409	1.30643	0.35342	0.485616	2.10886	0.972328	0.600869	0.141469	0.00131389	0.225351	0.0861983	0.146798
213990	NM_001256431	Agap3	4.99792	9.61188	11.0589	9.77853	11.419	8.53322	7.07498	11.1019	6.84339	8.06981	4.99792	5.29049	3.28539	1.8986	2.2245	0.00235133	0.0119328
213990	NM_139153	Agap3	15.4474	35.5898	31.5987	24.2221	22.2589	12.0924	12.2052	11.0817	13.3091	16.6916	15.4474	13.1214	5.3123	4.78383	7.29693	0.0033772	0.0147534
213990	XM_006535675	Agap3	8.68112	13.6951	15.7261	14.5462	17.3234	14.7588	16.1573	17.1198	8.94599	15.2286	8.68112	7.51775	8.40204	4.22	3.7906	0.0145817	0.0385746
213990	XM_006535677	Agap3	9.14323	4.94694	9.51546	6.46335	8.55107	16.7147	7.63451	15.4498	13.5213	16.2597	9.14323	9.52544	7.96923	4.70993	3.87016	0.0785727	0.136556
76223	NM_178630	Agbl3	0.862635	1.64038	1.91559	1.19182	0.977755	0.730461	1.03501	0.810373	1.30518	1.45348	0.862635	1.31893	0.775383	0.450568	0.807543	0.129082	0.200981
231093	NM_001048192	Agbl5	0.194842	2.96947	2.09207	1.54541	1.74076	0.324341	0.524268	1.33036	0.613194	1.04812	0.194842	0.209883	0.259688	0	0.405763	0.07127	0.126652
231093	NM_174849	Agbl5	0.361835	3.54827	3.46813	1.51971	1.58161	0.856601	1.21716	0.415588	0.805544	1.51669	0.361835	0.770283	0.537897	0.0898775	0.434121	0.0661439	0.119618
231093	XM_006503873	Agbl5	0.203159	0	0	0.333421	0.510142	1.13532	0.468702	1.00562	4.72e-05	0.773427	0.203159	0	0	0	0.238294	0.486348	0.559578
231093	XM_006503875	Agbl5	2.25987	6.69572	9.84136	6.3692	4.50577	3.35726	3.19963	2.96604	3.06326	2.71756	2.25987	1.07724	0.807094	0.715401	0.969564	0.00751005	0.0244143
11596	NM_001271422	Ager	5.55e-06	0.387961	0.760589	0.346638	0	1.43547	0.408738	0.591313	1.25545	0	5.55e-06	0.631847	0	0	0	0.305302	0.391737
11596	NM_007425	Ager	8.98e-06	0.585004	1.54251	0.691302	2.32743	1.30006	0.848952	1.97543	1.59005	0.932672	8.98e-06	0.282533	0.331613	0	0.109406	0.214853	0.298887
11596	NR_073175	Ager	0.762655	1.21771	1.11328	0.505094	0	0.923865	0.272614	0.688866	0.253195	2.39021	0.762655	0	0	0	0	0.228663	0.312877
11596	NR_073176	Ager	0.649617	0.860868	0.59369	0.275417	0	1.00173	0.132845	0.231796	0.179313	0	0.649617	0	0	0	0	0.0330827	0.0705133
15463	NM_010472	Agfg1	11.4805	17.2479	16.3196	16.0479	19.1166	16.508	16.4573	12.5734	15.7153	12.4823	11.4805	10.1576	8.28904	5.49829	4.30953	0.000284002	0.00549217
15463	XM_006496433	Agfg1	0.900519	0.400353	1.73978	2.92776	2.59131	0.0417015	2.21364	2.89266	0.881422	1.65298	0.900519	1.32922	1.54405	0.638063	0.449571	0.533848	0.597132
15463	XM_006496434	Agfg1	3.24711	6.81665	5.70291	4.07958	4.58185	3.74955	3.17947	1.97289	3.62998	4.48588	3.24711	2.71982	1.09154	0.939019	1.57716	0.00150945	0.0095609
15463	XM_006496438	Agfg1	0.303531	1.15701	0.856331	1.32988	0.576537	0.949077	0	0.481991	0.674492	0.656502	0.303531	0.210114	0.0785692	0	0	0.00469593	0.0180846
231801	NM_145566	Agfg2	0.139059	1.0313	1.11101	0.698172	0.970044	0.605002	0.338858	0.243085	0.139976	0.156766	0.139059	0.227763	0	0.090361	0.210908	0.00213306	0.0113458
231801	NM_178162	Agfg2	5.10721	10.2501	10.1068	5.06698	5.2114	6.78526	4.31925	4.44338	4.5787	4.90351	5.10721	3.55068	3.01596	2.02285	2.60153	0.00533827	0.0195397
231801	XM_006504569	Agfg2	2.21044	0.0214714	1.88505	4.74005	6.39378	2.13362	2.7836	0.860562	0.805365	2.53672	2.21044	0	0.845997	0.317337	1.43848	0.205509	0.289303
66549	NM_025630	Aggf1	20.6418	34.6208	33.7012	27.6119	26.3371	22.2546	22.2507	19.2451	21.4226	20.9397	20.6418	23.2195	15.163	10.61	14.4455	0.000958524	0.00796021
69923	NM_023538	Agk	10.6587	22.3491	20.634	21.6645	16.2171	14.5919	15.0112	11.1677	13.2578	13.771	10.6587	11.4328	6.73895	4.44313	6.39473	0.000810614	0.00745883
77559	NM_001081326	Agl	1.09162	1.92971	2.68216	2.03213	2.31995	2.27083	2.06852	1.27644	1.8178	1.89324	1.09162	1.34947	0.344727	0.17027	0.844244	0.00117895	0.00858643
77559	XM_006502287	Agl	5.24804	9.12993	8.69825	8.44311	8.34391	7.35518	11.0164	8.81048	7.13341	8.97966	5.24804	4.91662	4.39026	2.27626	3.14815	0.00846135	0.0264115
75986	NM_001081408	Agmat	0	0	0.0773674	0	0	0	0	1.49508	0	0.301443	0	0	0	0	0	0.389871	0.472317
319660	NM_178767	Agmo	6.8533	0.0715247	0.513213	0.447098	0.33531	0.648732	2.55354	1.92487	5.54335	4.67759	6.8533	8.40102	5.95356	4.12948	4.49355	0.0510323	0.0979436
236511	NM_153403	Ago1	9.90229	25.9195	27.4865	22.6411	17.8464	14.9956	16.5744	12.545	13.6601	14.3829	9.90229	10.3964	6.49847	3.70393	3.58551	0.00217168	0.0114428
239528	NM_153178	Ago2	3.26811	13.2309	13.863	10.8037	10.0179	5.71102	6.99658	3.47448	4.73283	4.57269	3.26811	3.25323	2.80954	1.31212	2.2684	0.00610537	0.021326
214150	XM_006502919	Ago3	1.18644	2.09869	2.15966	1.81701	1.9426	1.3236	1.81533	1.06257	1.25741	1.81092	1.18644	1.33987	0.563337	0.452584	0.876475	0.00234401	0.0119073
76850	NM_153177	Ago4	2.52813	1.36975	2.84988	1.28728	1.54348	1.28689	0.963119	1.46144	2.65534	2.78825	2.52813	1.42481	1.29482	0.747262	1.30905	0.240189	0.325354
76850	XM_006503483	Ago4	1.25e-09	1.18692	0	0.935649	0.77565	0.878232	1.81575	1.51879	0.615424	1.32291	1.25e-09	1.58886	0	0.151624	0.584559	0.103502	0.169141
55979	NM_001163379	Agpat1	34.247	56.4429	57.9859	47.7067	47.1721	46.4365	42.2013	27.4162	34.8107	32.9893	34.247	34.697	33.5802	28.2674	32.3363	0.00272352	0.0129277
55979	NM_018862	Agpat1	3.51954	5.3e-05	0	1.38e-06	0.134253	5.15993	4.78	4.38e-08	6.40905	10.451	3.51954	2.10161	5.16131	4.45178	3.50236	0.164498	0.243046
55979	XM_006524648	Agpat1	2.53569	0.152628	0	0	2.8651	2.912	1.39669	5.38054	0.929091	3.04603	2.53569	3.05526	8.18151	4.52205	4.71193	0.00857494	0.0266589
67512	NM_026212	Agpat2	63.5527	23.5957	31.0411	27.4039	43.6105	40.3683	55.7988	54.0375	66.0359	54.5435	63.5527	59.1336	78.4717	71.4744	60.298	0.00223913	0.0116339
28169	NM_053014	Agpat3	19.3031	14.8121	17.5774	14.2366	15.668	16.929	15.2334	19.3576	20.9449	25.1427	19.3031	21.2118	16.37	9.31857	11.9657	0.00706034	0.023464
28169	XM_006513716	Agpat3	0.123167	1.48807	0	0.165803	0.573016	0.295942	0	0	0.239508	0.240862	0.123167	0	3.52e-09	0	0.165958	0.219081	0.303068
28169	XM_006513717	Agpat3	4.14e-10	0	0.326147	0.415862	0.38425	2.63e-09	0.634974	0.243243	0.729167	1.09791	4.14e-10	0.505426	0.362523	0.665959	0.382574	0.140625	0.214915
28169	XM_006513719	Agpat3	6.76145	7.51128	7.2728	7.35203	5.41455	6.19894	6.21755	6.69731	6.49585	8.79559	6.76145	6.40289	5.26535	3.26705	4.84434	0.00607374	0.0212578
28169	XM_006513720	Agpat3	0.400438	0.164974	0.105128	0	0.672623	0.264501	0	0.383876	0.667906	0.301203	0.400438	1.00408	0.153186	0.305588	0.464655	0.487132	0.560383
68262	NM_026644	Agpat4	18.2871	25.2067	28.2234	24.2889	24.1353	22.2819	14.7691	19.3159	21.4649	20.1284	18.2871	18.8554	31.9038	37.4443	33.4102	2.27234e-05	0.00296488
68262	XM_006523345	Agpat4	0	1.04531	0	0	0	1.50497	1.90625	0	0	0	0	0	0	2.56e-07	0	0.670266	0.713697
68262	XM_006523348	Agpat4	0.743723	0	1.16533	0.671013	0.579081	0	0.789698	0	0	1.35688	0.743723	0.604007	0.83778	1.18611	0.735004	0.474885	0.548885
52123	NM_026792	Agpat5	8.28934	19.5378	18.9403	19.5512	18.1707	17.3343	15.0375	11.3074	11.6541	10.8607	8.28934	10.0294	7.49264	5.34759	5.92717	0.00128019	0.00890763
228061	NM_172666	Agps	14.4771	19.0818	18.8278	20.8053	19.1219	14.4638	18.9108	10.4816	15.6443	14.502	14.4771	14.2754	13.519	11.3498	13.1661	0.0305246	0.0663052
23795	NM_011783	Agr2	1156.96	80.5037	128.379	143.769	336.678	412.15	1170.24	824.18	1068.27	831.443	1156.96	1027.82	1117.45	968.81	972.756	0.0036208	0.015432
403205	NM_207531	Agr3	1.50656	0	0	0.283747	1.74135	0.307611	0.428797	0	0.353656	0.620772	1.50656	0.541167	1.22312	0.210577	0	0.940512	0.947668
403205	XM_006515143	Agr3	0	0	0.285384	0	0	0.205841	0	0.660283	0.488148	0	0	1.27255	0	0.288146	0	0.263879	0.350436
11603	NM_021604	Agrn	26.4106	109.105	103.624	84.7681	78.4248	56.9151	43.5238	41.6844	36.6149	55.3802	26.4106	18.8585	9.43812	6.29473	12.3074	0.00211253	0.011287
11603	XM_006538494	Agrn	2.32246	5.47526	9.02017	4.55098	4.70873	3.00579	4.89633	0.838076	2.31036	0.66611	2.32246	0.974686	0.328028	1.2e-05	1.2958	0.0127173	0.0350299
11603	XM_006538495	Agrn	0	3.63728	2.2014	3.1455	0.971296	0.258571	0.502131	0.349367	0	0.621136	0	0.191625	0.25914	0.0967846	0.16262	0.0505962	0.0972968
11606	NM_007428	Agt	46.838	1.23198	1.10827	3.33752	10.9001	18.4651	28.7952	35.226	44.1492	53.7054	46.838	43.102	20.8903	8.85522	12.3682	0.00496087	0.0186858
67269	NM_001284221	Agtpbp1	0.498936	2.47334	2.26234	1.88247	2.0159	1.06187	1.05103	0.307634	0.413267	0.710295	0.498936	0.371064	0.317236	0.102238	0.330957	0.00239264	0.0120509
67269	NM_023328	Agtpbp1	3.29615	1.9846	2.32226	4.29e-05	0.349992	3.1719	2.63618	1.60375	0.694451	1.03895	3.29615	0.922962	2.47421	0.204312	1.38306	0.846687	0.866671
67269	XM_006517335	Agtpbp1	1.2686	1.49185	2.97938	2.6431	3.34454	1.95881	2.33046	2.64993	2.03444	3.29367	1.2686	1.92784	0.99905	1.27175	0.627955	0.0465502	0.0912987
67269	XM_006517339	Agtpbp1	0	0.270759	0.771208	0.301192	1.03381	0	0.634911	0.596605	2.25585	1.41345	0	1.57378	0	0.857137	1.51595	0.248152	0.334117
11607	NM_177322	Agtr1a	3.1123	3.71603	3.05743	3.00401	2.98075	2.1248	3.60507	3.44625	3.91713	3.90577	3.1123	1.95204	1.35512	0.569685	1.22019	0.000516826	0.00638704
11608	NM_175086	Agtr1b	1.431	2.22669	2.48326	2.61246	1.23473	0.936537	1.09302	1.051	1.93689	1.89587	1.431	1.26075	1.18915	0.283744	0.392538	0.0329412	0.0702834
11609	NM_007429	Agtr2	14.4635	8.78983	13.7858	25.0711	41.0534	26.9139	48.1497	23.6516	34.103	12.8855	14.4635	2.26955	1.26512	0.25213	0.189244	0.0737703	0.130195
11609	XM_006527555	Agtr2	1.62517	3.86298	2.52192	4.34856	0	1.0892	1.12975	4.88175	3.92438	5.87447	1.62517	0.890897	0	0	0	0.0819267	0.141085
11610	NM_009642	Agtrap	20.7452	9.47281	8.98096	8.36953	10.9144	12.9015	17.6103	14.4988	19.058	20.1991	20.7452	16.8013	14.0836	12.5035	17.706	0.0302641	0.065885
11611	NM_001276710	Agxt	0.0995988	0	0	0	0	0	0	1.00523	0.0534354	0	0.0995988	0	0.0963677	0	0	0.479549	0.553299
11611	NM_016702	Agxt	0.0995988	0	0	0	0	0	0	1.00518	0.0534354	0	0.0995988	0	0.0963677	0	0	0.479548	0.553299
226747	NM_026375	Ahctf1	2.30036	8.42083	8.85548	11.7854	8.15	3.80613	6.71165	3.02904	3.89438	2.81055	2.30036	1.4982	1.29566	0.56867	1.35765	0.0113582	0.0323318
226747	XM_006496800	Ahctf1	4.00476	9.52593	8.99831	5.48066	6.56872	6.46799	3.44103	4.23566	4.40201	5.58424	4.00476	5.51249	2.8745	1.8868	2.16284	0.00281767	0.0131853
269378	NM_016661	Ahcy	50.6496	142.372	135.309	118.129	100.911	80.0988	65.3921	54.0793	58.5731	50.9355	50.6496	42.0257	34.0988	22.142	26.4683	0.000946847	0.00792632
229709	NM_145542	Ahcyl1	44.6549	70.3921	66.6723	68.1501	67.8473	50.851	56.6649	38.6799	51.1988	51.2848	44.6549	49.761	33.9896	23.1525	34.373	0.000863389	0.00764116
229709	XM_006501408	Ahcyl1	0	0	0.0246889	0.0125647	0.042214	2.16988	1.13e-06	5.68e-08	0	1.20368	0	1.91583	2.0717	0.745613	0.485645	0.497238	0.569224
74340	NM_001171000	Ahcyl2	10.3041	10.5544	5.6348	12.1865	8.75623	10.6566	12.663	6.07133	6.48156	7.16762	10.3041	10.455	10.9858	7.75125	12.987	0.623991	0.674283
74340	NM_021414	Ahcyl2	0.55108	0	3.07429	0.67311	1.32167	0.526343	1.43462	3.88924	1.68191	3.45705	0.55108	3.81099	1.37919	1.17188	2.12125	0.142656	0.217312
74340	XM_006505181	Ahcyl2	0	0	0	0	0	9.82e-08	2.05e-09	0	0	0	0	3.96e-09	1.23231	1.11e-05	3.62e-09	0.132804	0.205481
74340	XM_006505182	Ahcyl2	3.44838	0.471	1.01983	0	5.75411	2.34799	7.14783	3.79658	4.76277	1.65833	3.44838	6.12365	5.49233	1.37343	10.1279	0.158662	0.236442
74340	XM_006505183	Ahcyl2	1.7e-06	0	0	0.914298	2.15e-06	0.0596553	0.000203522	3.15e-09	1.46e-08	2.41e-08	1.7e-06	0.00202505	5.42e-06	9.04594	0.0144547	0.146506	0.221862
74340	XM_006505185	Ahcyl2	2.2668	0.0994393	0.794734	0	0	4.27101	0.17021	0.797561	3.33277	5.32816	2.2668	3.45768	3.48e-05	4.12211	6.43692	0.313278	0.399713
230793	NM_146155	Ahdc1	0.728706	0.58687	0.600884	0.793804	1.19674	1.98922	0.314955	0.575219	2.04958	1.72381	0.728706	0.37342	0.461275	0.633222	0.438274	0.503253	0.57378
230793	XM_006538734	Ahdc1	1.72682	4.02588	3.83438	4.62991	3.20887	0.676164	6.23e-06	1.29111	1.28202	2.47103	1.72682	1.16952	0	7.73e-05	2.39e-06	0.00590863	0.0208702
230793	XM_006538738	Ahdc1	0.489956	0.853309	1.15177	2.63661	3.2239	2.27e-06	0.000119717	2.82951	0.0154602	2.63669	0.489956	1.46e-06	8.93e-06	0.142442	0	0.318561	0.40466
230793	XM_006538739	Ahdc1	0.835856	1.42898	1.20282	3.8e-06	1.36081	2.32045	1.9563	0.000905718	1.14697	0.800887	0.835856	0.793037	0.990059	1.22963	0.535793	0.741907	0.775051
230793	XM_006538740	Ahdc1	1.25837	3.25696	1.06316	3.19432	1.95436	0.0765615	1.29525	1.41498	0.507547	0.854302	1.25837	1.7911	1.00776	0.0424933	0.955913	0.215873	0.299911
230793	XM_006538741	Ahdc1	3.94171	6.35476	9.561	1.81529	3.43469	4.93747	6.84191	2.34652	3.20062	5.45034	3.94171	2.67189	2.47761	0.917565	2.86604	0.191322	0.273465
230793	XM_006538742	Ahdc1	0.538748	0.000370538	0.720855	0.619916	0.828947	0	1.17119	0.369199	0.315956	0.394334	0.538748	0.66607	0.225194	0.277912	1.12844	0.84257	0.863198
52906	NM_001177776	Ahi1	0.873463	0.736809	1.0923	1.12735	0.776632	1.39718	2.02525	2.86063	2.01717	4.13609	0.873463	0.709654	0.913328	0.565649	0.130367	0.0419853	0.0842732
52906	NM_026203	Ahi1	3.24996	6.36799	7.67632	6.91035	5.28729	3.97472	3.6822	2.97446	3.06632	1.9253	3.24996	3.32374	2.3137	0.442361	1.31364	0.000955312	0.00795728
52906	XM_006512798	Ahi1	0.246692	0.533295	0.845292	1.08654	0.772148	0.318621	0.972442	0.439405	0.179456	0.781372	0.246692	0.351513	0	0.266564	0	0.069107	0.12375
52906	XR_380069	Ahi1	0.417939	1.88019	0.360987	0.677095	0.740809	0.201089	0.631459	0	1.42889	0.656473	0.417939	0	0.132676	0	0.0944617	0.262038	0.348579
66395	NM_001039959	Ahnak	3.27157	1.14639	0.358446	1.36765	1.99504	1.448	3.26789	6.58102	3.06996	4.25245	3.27157	7.03489	6.15188	3.03104	1.0697	0.0296319	0.0648893
66395	NM_001286518	Ahnak	1.49486	0.618542	0.90608	0.446219	2.3173	2.69463	1.32446	2.99112	2.50417	2.38827	1.49486	2.44333	1.57872	3.21429	2.37983	0.169802	0.249109
66395	NM_009643	Ahnak	1.08765	2.52254	11.5975	6.06938	7.04393	3.71334	9.25797	3.9849	3.35174	4.30759	1.08765	1.0884	3.65745	1.735	5.84215	0.675961	0.718407
66395	XM_006527256	Ahnak	41.5585	23.4245	26.7974	38.984	56.9481	62.8559	63.5186	66.0489	60.0821	66.2878	41.5585	46.9129	36.5657	23.5199	23.9683	0.0172564	0.0434704
11622	NM_013464	Ahr	8.05339	7.49798	9.12897	11.8721	12.8972	9.39264	12.3581	7.94093	10.0133	11.0406	8.05339	9.28285	3.45586	2.1608	3.47052	0.000319316	0.00566273
217737	NM_146036	Ahsa1	91.718	165.513	176.394	149.867	142.501	138.249	114.016	87.3312	94.5766	90.3738	91.718	74.9814	69.8946	56.0735	56.346	0.000229016	0.00522236
217737	XM_006515729	Ahsa1	7.43662	24.906	23.0411	19.7004	15.1011	23.5499	14.833	11.2825	13.8836	16.6649	7.43662	13.3613	10.04	11.4171	7.69065	0.0382192	0.0784615
268390	NM_172391	Ahsa2	11.8314	22.6785	21.0756	17.9954	17.9146	19.1447	13.7109	12.9829	15.4392	16.4189	11.8314	14.0983	10.0988	8.38762	6.78417	0.000770297	0.0073367
268390	XM_006514710	Ahsa2	0.436368	1.49563	1.19002	0	3.15085	1.13559	0	1.15056	0	0	0.436368	0	0	0	0	0.0606323	0.111967
11625	NM_013465	Ahsg	11.5142	0	0.49003	0	1.17814	2.19683	8.0456	307.504	30.9973	0.511458	11.5142	2.18354	29.3262	1.3701	3.9433	0.441822	0.520066
98870	NM_001243102	AI182371	0.756627	0.012639	0.00508722	0.010431	0.0450156	0.0411023	0.0276974	1.4664	0.668513	0.0414729	0.756627	0.013875	0.543375	0.00229891	0.0107223	0.377488	0.46064
230249	NM_172381	AI314180	10.7822	15.2916	14.8852	13.2042	15.8821	13.8862	15.9581	10.5766	13.6029	11.4934	10.7822	13.5303	9.41541	8.18617	10.6137	0.0151136	0.0395585
230249	XM_006537847	AI314180	0.242724	1.6752	1.26261	0.156048	0.234625	0.852566	0.664594	0.146925	0.470166	1.51579	0.242724	0.129493	0.793834	0.186437	0.576257	0.766326	0.796301
230249	XM_006537848	AI314180	0.403242	0.508077	0.589067	0.868823	0.490262	0.0859228	0.822892	0.715862	1.0933	0.782492	0.403242	0.431539	0.407551	0.195365	0.401034	0.107888	0.174905
230249	XM_006537849	AI314180	2.98317	6.24032	6.67376	7.2657	5.63177	4.22498	5.19759	4.18136	3.46408	3.31309	2.98317	4.08906	1.15661	1.52355	0.937977	0.000824592	0.00749676
106672	NM_001002895	AI413582	27.9716	20.6986	21.0224	21.1461	25.353	26.5658	23.062	27.1848	25.4681	24.8366	27.9716	30.6966	24.6214	17.1054	19.7941	0.0514935	0.0986192
621080	NM_001039220	AI429214	1.57597	3.16394	1.75412	1.57483	1.66979	1.48052	1.75929	1.35666	1.48927	1.24479	1.57597	1.13277	0.363622	0.384561	0.316801	0.0014079	0.0092716
103729	NR_028364	AI450353	0.77908	2.51733	2.92587	1.12528	1.37286	1.47295	1.28157	1.04821	0.278669	1.33425	0.77908	0.758881	0.552641	0.232785	0.516738	0.0252607	0.0575828
100504549	NR_046044	AI463170	4.19596	1.2217	4.43062	1.76264	0	1.99933	0.862249	3.17484	1.50763	0.500058	4.19596	2.2774	1.10289	1.18773	3.09054	0.906717	0.919158
329828	NM_001085515	AI464131	8.08725	4.1312	4.89764	4.97804	7.13175	6.38371	8.90296	7.69043	7.80531	11.6822	8.08725	8.46937	4.75824	2.626	4.41641	0.0012038	0.00865974
101602	NM_178901	AI467606	2.01286	1.17999	0.0425052	0.709576	4.9884	1.06829	2.72257	1.85212	2.57652	2.53252	2.01286	2.54887	2.61927	1.98243	0.699399	0.587168	0.642869
101602	XM_006507162	AI467606	1.09075	1.15068	2.25133	1.94297	0	1.29775	1.34608	0.581656	1.16897	0	1.09075	0.4807	1.32756	1.04915	1.26535	0.343806	0.428449
229694	NR_033498	AI504432	0.339774	0.921444	1.08583	0.708337	0.358527	0.289214	0.344412	0.168087	0.325222	0.506248	0.339774	0.212614	0.0943787	0.0700076	0.10298	0.0178908	0.0446709
433855	NR_038090	AI506816	0	3.84144	5.39207	3.8506	1.7274	1.65413	0.827401	2.09303	1.44722	1.43957	0	0	0.313992	0	0.241043	0.0403682	0.0817819
100165	NR_033566	AI507597	1.28608	0.112786	0.146873	0.261794	0	0.129331	0.396562	0.453389	0.921245	1.37763	1.28608	0.20899	0.926487	0.205507	1.6218	0.228503	0.312762
98404	NM_133818	AI597479	7.24706	16.0621	16.6211	13.3455	14.1416	10.5502	10.396	8.03598	7.27819	8.45803	7.24706	7.30786	4.63418	3.36497	3.87519	0.000575722	0.0066111
224833	NM_145489	AI661453	24.566	10.6778	12.3825	14.1967	28.4549	32.4368	29.7171	38.1773	27.3022	28.0195	24.566	32.041	33.9297	28.5887	29.3283	0.0556855	0.104879
100043636	NR_015519	AI662270	1.62759	1.71471	3.46937	2.50219	1.57727	3.09435	3.53125	2.50298	1.92738	1.56201	1.62759	1.96821	2.0076	1.00604	0.8154	0.168976	0.24819
107242	NM_001256515	AI837181	4.93919	8.55518	10.4304	8.39776	6.33188	7.62116	5.19216	8.71895	7.47745	7.52522	4.93919	6.24702	2.66415	4.46747	2.20474	0.00589902	0.0208522
107242	NM_134149	AI837181	43.5682	58.6837	53.3988	50.4686	48.1994	39.5327	39.3874	53.5083	47.7794	53.9515	43.5682	39.4095	26.5206	16.9004	18.5359	0.000118694	0.00450175
100740	NR_102275	AI839979	0.636016	1.63737	1.64916	0.68382	0.936818	1.01837	0.958949	0.674584	0.834533	0.907964	0.636016	1.03288	0.204588	0.18089	0.269401	0.00597249	0.0210224
68229	NM_001033139	AI846148	3.78029	13.9275	12.4056	10.4293	10.0955	6.95168	4.43986	4.42448	4.17107	6.13292	3.78029	3.99835	2.66184	1.77496	2.24205	0.00186052	0.0106094
68229	NM_001167831	AI846148	1.99483	3.23363	8.67986	3.91961	4.401	2.01071	3.64416	1.30336	1.31956	1.26795	1.99483	1.59299	0.528702	0.231841	0.820653	0.0283793	0.0628119
243373	NR_027236	AI854703	0.9108	1.10344	0.533356	1.43397	1.0509	0.970829	1.1478	1.17628	1.18436	1.30611	0.9108	0.79235	0.357627	0.124195	0.164213	0.000474877	0.00622598
233168	NM_001199330	AI987944	1.80511	1.79307	2.18593	1.60774	1.10892	2.41614	2.73499	1.12396	2.69713	2.32725	1.80511	3.509	1.53792	1.32977	1.91956	0.187558	0.269219
233168	NM_183167	AI987944	0.753271	1.45351	1.11143	0.982134	1.92894	0.727824	0.860567	1.44747	1.46066	1.46454	0.753271	0.0902619	0.501586	0.510828	0.532002	0.183751	0.265008
108909	NM_181732	Aida	13.1263	32.6591	32.0455	33.0155	26.5188	21.142	21.1868	14.5399	17.6843	18.0524	13.1263	9.74915	8.71702	5.82052	5.26603	0.00119428	0.00863219
11629	NM_019467	Aif1	5.66084	0	0	7.06567	10.9947	11.5537	7.4e-05	14.1372	14.473	14.2789	5.66084	7.69533	11.0863	3.74427	3.18637	0.49463	0.567068
11629	XM_006523504	Aif1	1.96549	1.82116	2.0623	1.67e-06	1.58e-06	2.64e-06	2.85929	6.82e-06	5.43e-06	1.77e-06	1.96549	2.62e-06	2.59e-06	9.11e-07	5.5e-07	0.448469	0.525704
108897	NM_145144	Aif1l	6.69098	15.9605	12.307	8.02307	7.21842	12.6013	11.9159	26.5465	14.6298	10.8396	6.69098	7.73859	3.70833	1.41399	0.310453	0.0323785	0.0693265
26926	NM_012019	Aifm1	36.107	43.0417	38.298	37.785	36.696	36.8086	39.8263	26.4405	35.1908	31.6589	36.107	39.5128	40.4927	31.5008	39.8169	0.399576	0.481542
71361	NM_001039194	Aifm2	3.4844	5.92353	5.94218	4.9017	3.93975	4.13064	3.40951	3.53525	4.41002	4.67578	3.4844	3.35665	1.85175	1.58425	1.66799	0.000496693	0.00631937
71361	NM_001284300	Aifm2	1.80714	1.11523	4.27328	5.64199	1.45604	1.83971	2.92433	2.2719	3.29997	0.211329	1.80714	0.934065	1.09185	0.44965	1.4543	0.270719	0.357488
71361	NM_178058	Aifm2	1.28199	4.79205	4.81229	2.36327	4.75987	0.968642	0.744951	1.12098	0.9712	2.40632	1.28199	0.823716	0.760112	0.123702	0	0.0137733	0.0370376
71361	XM_006514121	Aifm2	0.0561528	0.619534	0	0.00730386	0.412514	1.29e-09	0.791343	0.612184	0.812635	1.23847	0.0561528	0.433431	0.0884937	0	0.165932	0.0282181	0.0625565
72168	NM_175178	Aifm3	1.11537	1.0097	0.917962	0.601868	0.410191	0.72722	0.371115	0.217818	0.541416	0.687224	1.11537	0.635339	0.410564	0.635442	0.612521	0.335275	0.420233
66253	NM_025446	Aig1	4.17319	0.420387	3.08827	2.94448	2.54786	1.66187	2.53696	4.04118	2.55371	3.06862	4.17319	1.7781	2.77604	2.00804	2.63507	0.616091	0.667452
66253	XM_006512811	Aig1	21.4818	14.8505	13.0961	14.6302	14.7516	12.0721	17.7756	15.3594	16.7392	22.0976	21.4818	28.1077	22.9525	20.7932	25.2061	0.0257875	0.0584366
13722	NM_007926	Aimp1	91.9525	128.767	131.34	135.191	130.126	119.662	116.202	97.1788	85.1395	88.5166	91.9525	83.9861	67.8882	41.0123	42.6682	4.45989e-05	0.00343947
231872	NM_001172146	Aimp2	34.3369	52.1716	55.0227	53.1112	49.3521	46.9557	43.9637	39.7851	32.9027	38.7663	34.3369	35.243	25.4466	15.2159	13.8497	5.50311e-05	0.00364614
231872	NM_146165	Aimp2	7.72338	20.433	18.9738	19.874	16.7973	21.9644	10.5675	11.1046	13.9138	11.3051	7.72338	5.17576	6.35777	3.82378	4.12292	0.00129311	0.00895128
11632	NM_001276284	Aip	0.460277	1.32378	1.38528	1.3565	1.37784	0.468684	1.10296	0.659385	1.86668	1.91502	0.460277	0.741899	1.09748	0	2.19662	0.98725	0.988997
11632	NM_016666	Aip	4.25527	3.80462	3.06164	3.68609	4.12481	3.43771	5.26581	3.35013	3.04706	3.99352	4.25527	2.56812	3.07942	2.44013	1.36069	0.0413206	0.0832731
11632	XM_006531642	Aip	0.154556	20.4273	1.05577	3.38e-06	0.917843	10.2285	14.9306	4.69775	3.72e-06	1.67e-06	0.154556	4.586	4.15729	7.33e-07	7.43e-07	0.690868	0.730947
104103	NR_002853	Airn	2.41293	7.36527	9.2823	7.75233	7.0027	5.16862	3.62712	2.7254	4.89774	3.81434	2.41293	1.8571	0.747703	0.491128	1.45004	0.00144003	0.00936638
104103	NR_027772	Airn	2.47023	11.9795	26.7866	17.9558	7.11431	7.64816	5.60577	10.6949	8.46647	7.98172	2.47023	3.20615	0	0	1.45646	0.0462446	0.09087
104103	NR_027773	Airn	1.32584	5.56911	2.58202	2.36348	4.16049	1.15489	2.80233	1.99054	1.83544	1.01533	1.32584	0.369923	0.900509	0.241487	0.422533	0.0501041	0.0965785
230959	NM_001099299	Ajap1	0.681716	0.359587	0.251843	0.503954	1.42957	0.873713	0.210325	0.222103	0.981367	1.1505	0.681716	0.490053	0.331891	0	0	0.127181	0.198641
16475	NM_010590	Ajuba	17.3231	44.4235	43.7266	40.7405	35.6925	32.2597	27.6055	38.3063	20.6334	30.521	17.3231	11.7762	7.47989	2.80403	2.62299	0.00141994	0.00930641
11636	NM_001198791	Ak1	5.93347	9.38921	10.2934	8.79818	7.19371	6.55211	5.23156	9.82176	10.8101	15.8647	5.93347	12.1261	21.3762	10.6534	22.4853	0.00903633	0.0276252
11636	NM_001198792	Ak1	4.7822	0	0.53559	0	0	6.06991	3.18249	2.65262	0	3.06876	4.7822	3.72314	3.72509	0.613311	3.69847	0.722291	0.758092
11636	NM_021515	Ak1	0.654433	0	0.409768	2.08371	2.36368	0.72308	0	4.66488	0.683648	0.578154	0.654433	0.543531	0	0	0	0.417382	0.49816
11636	XM_006497624	Ak1	9.12544	2.64633	0	0.0226212	0.00131465	0.00327067	8.25134	0.00142324	6.41778	7.62913	9.12544	13.5116	8.7064	12.8759	7.79707	0.0243394	0.0560336
11637	NM_001033966	Ak2	1.29124	3.16895	0.00824377	3.55182	3.25147	2.72868	2.31142	3.0273	2.49607	1.88521	1.29124	3.74256	6.11122	5.86631	3.7644	0.00952945	0.0286895
11637	NM_016895	Ak2	90.669	114.945	109.726	106.414	114.567	115.098	91.2557	87.5816	84.4111	91.6118	90.669	77.2037	73.4414	53.4195	60.079	1.38992e-05	0.00262204
11637	XR_376293	Ak2	1.59641	1.59905	2.8631	1.01913	2.26274	2.25657	1.39062	0.90887	0.63076	3.33635	1.59641	1.99873	1.00247	0.257952	2.20776	0.457712	0.533579
56248	NM_021299	Ak3	111.366	46.193	50.9792	54.9958	76.0158	75.2732	122.19	96.7275	112.047	100.708	111.366	129.1	127.399	110.513	119.743	0.00149514	0.00950811
56248	XM_006527222	Ak3	9.97686	6.11337	6.18798	5.22194	7.9138	6.13457	11.9836	9.68768	10.6454	8.8622	9.97686	10.224	6.65975	4.74095	5.4241	0.000637176	0.00685633
11639	NM_001177602	Ak4	3.29078	2.35197	0.905077	1.64631	0.0981641	1.35325	4.33197	5.79324	0.825596	1.8374	3.29078	0.924003	1.4548	0.645846	2.22415	0.306042	0.392484
11639	NM_001177604	Ak4	8.5e-09	2.8284	0.568346	0	1.48e-09	2.27e-10	0	1.00903	0	0.678665	8.5e-09	0.739715	0	0	0	0.607992	0.660249
11639	NM_001177605	Ak4	6.366	2.71933	6.6214	3.52946	8.83814	7.7129	9.07555	1.49264	9.21711	3.47077	6.366	7.00625	4.31848	3.0503	2.70066	0.298686	0.385395
11639	NM_009647	Ak4	0.0176022	0.0121652	1.75995	4.73807	0.00204116	0.000207376	3.77e-05	0.0375345	1.32e-05	2.98081	0.0176022	2.12814	2.74713	0.931336	0	0.943065	0.949921
11639	XM_006502685	Ak4	15.6399	7.88161	7.94962	7.87851	14.5086	11.6748	10.418	5.85504	11.0408	9.49944	15.6399	9.61069	5.53439	4.81379	8.16257	0.127541	0.199035
229949	NM_001081277	Ak5	1.55867	8.19716	6.04427	2.45953	1.58403	1.21302	1.2822	0.380087	1.2753	1.61926	1.55867	0.354738	0.219321	0	0.0695618	0.0465207	0.091273
102216272	NM_027592	Ak6	19.5862	42.2599	44.4671	40.0443	35.6746	35.3335	28.964	22.1871	26.7576	19.9544	19.5862	19.6127	25.0283	17.787	13.6975	0.0042049	0.0169011
11640	NM_001042541	Akap1	28.1637	25.3962	26.2167	25.8385	28.5359	25.4945	28.9754	25.6149	28.5497	33.6163	28.1637	31.0151	19.0791	16.063	22.8197	0.000286854	0.00550032
11640	NR_104310	Akap1	0.329451	0.353062	0.207625	1.30607	1.85174	0.667442	0.497957	0.0836925	0.516127	1.43754	0.329451	0.488714	0.170726	0.233488	0.514354	0.443043	0.520916
56697	NM_019921	Akap10	2.29492	5.75787	3.17827	7.04038	4.04873	5.04084	5.88214	3.01243	5.96259	3.17582	2.29492	4.29496	2.78942	1.58481	2.0806	0.115769	0.184837
56697	XM_006533814	Akap10	4.40941	4.66678	7.54226	2.83265	6.58041	2.97998	3.41264	3.18196	1.60804	5.00275	4.40941	4.22827	3.24663	2.0547	3.13567	0.164395	0.24299
219181	NM_001164503	Akap11	1.24476	1.68285	3.99573	3.18522	1.53129	1.57602	2.47125	0.403435	1.42125	0.493788	1.24476	1.62279	0.153441	0.499899	0.446756	0.0325961	0.0697073
219181	XM_006518901	Akap11	0.527847	3.08134	2.3318	2.1591	3.87927	1.5125	2.02263	1.40191	1.27169	2.9069	0.527847	1.39557	0.84457	0.207096	0.442525	0.060275	0.111461
219181	XM_006518902	Akap11	2.86731	6.76637	5.95021	6.60209	4.22352	4.44496	4.03446	3.36903	4.16203	3.24514	2.86731	3.62406	2.51664	1.93464	3.60489	0.0167861	0.0426134
83397	NM_031185	Akap12	25.7895	62.7742	64.5648	62.6816	51.4238	34.2158	43.9188	28.8147	35.1047	48.7482	25.7895	11.6514	6.70311	2.85014	3.85172	0.00185555	0.0106014
75547	XM_006541250	Akap13	1.24405	1.2995	1.31084	0.618073	0.201956	0.31154	0.370973	0	0	0	1.24405	0.499444	0.473913	0.346937	0.216156	0.184034	0.265282
75547	XM_006541251	Akap13	0.775665	2.1904	1.39564	1.65786	1.74179	0.554749	1.96512	1.32988	1.42824	2.01625	0.775665	1.34209	1.13392	0.324273	0.800252	0.171619	0.251233
75547	XM_006541253	Akap13	0.110263	0.321287	1.21887	0.204833	0.533439	0	0.449191	0	0.357109	0.408941	0.110263	0.160776	2.03e-06	0.169829	1.37e-07	0.326896	0.412361
75547	XM_006541257	Akap13	0	0	3.01e-08	0.622948	0.023796	0.925915	1.18824	0	0.134109	0.00028258	0	0	0.00021861	0.146153	0.310143	0.93087	0.939508
75547	XM_006541260	Akap13	7.41969	11.3324	10.8136	10.3297	10.5055	8.08494	9.7275	8.76331	11.1797	11.4737	7.41969	8.67256	5.52946	3.14339	4.30514	0.000607214	0.00670209
338351	NM_001081956	Akap17b	0.546925	0.328406	0.740012	0.670244	0.927423	1.6268	1.47919	0.583311	0.0037828	0.880587	0.546925	0.500829	0.235701	0.116904	0.422983	0.23827	0.323148
338351	XM_006541384	Akap17b	0	6.56e-05	0	0	0	1.78e-06	0	0	1.01071	0.339629	0	0	0	0	0	0.304942	0.391621
338351	XM_006541385	Akap17b	0.392577	1.68688	1.33792	0.829111	1.03659	0.317784	0.130411	0.74701	0.496831	0.66584	0.392577	0.369809	0.201077	0.168364	0.0443065	0.0259664	0.0587503
11641	NM_001035532	Akap2	3.52262	9.35687	8.06067	9.01942	6.95247	6.34091	6.01072	2.14892	4.53955	6.35019	3.52262	2.20333	2.49886	1.47716	4.19509	0.0105766	0.0307758
11641	NM_009649	Akap2	9.09368	20.9412	21.4954	21.6651	16.6657	12.3001	15.6281	10.8291	15.0543	18.0139	9.09368	8.07064	7.48403	6.05426	5.82747	0.0153525	0.0400146
238276	NM_001101471	Akap5	1.13811	3.25359	3.23002	3.05019	2.7052	0.974568	2.31155	1.9257	2.09758	2.70999	1.13811	0.641347	0.430778	0.102399	0.0938269	0.0111521	0.0318809
238161	NM_198111	Akap6	1.12783	1.13654	1.7183	1.39795	1.12989	1.24568	1.9563	0.788746	1.58372	1.8984	1.12783	0.689169	0.559654	0.216776	0.328418	0.00968077	0.0290241
432442	NM_018747	Akap7	0	0	0	1.04707	1.3e-05	0	0.795826	0	0	1.27739	0	1.66188	1.45354	1.18045	2.11941	0.0168774	0.0427608
432442	XM_006512785	Akap7	0.44994	2.01738	6.54e-10	0	4.49e-08	0.509913	0	1.77668	0.314366	3.35676	0.44994	1.86321	1.7663	0.734292	0.779286	0.393294	0.475618
432442	XM_006512786	Akap7	1.67036	3.66406	2.15325	2.90573	1.63257	2.16421	1.68052	1.19646	3.10628	1.46243	1.67036	1.15916	0	0	0	0.00140907	0.009277
432442	XM_006512787	Akap7	1.83282	0	0	4.93e-08	0	0.811093	1.68265	2.49e-07	0.404149	0	1.83282	1.7496	1.1355	0.874294	1.11e-08	0.56359	0.623343
432442	XM_006512788	Akap7	0	0.316749	0	2.62173	3.25717	2.83861	1.28771	1.24072	2.71345	0	0	0	0	1.27507	1.68668	0.680398	0.722158
432442	XM_006512791	Akap7	0	1.95442	3.9843	0.579009	0	0	0	1.99661	0	0	0	0	0	0	0.322091	0.415796	0.496661
432442	XM_006512794	Akap7	1.96767	0.584403	0	0	0.910424	0	0	2.36e-06	0	0.725141	1.96767	0.80433	0.484914	0	0	0.675064	0.717683
432442	XM_006512795	Akap7	1.24488	1.82937	1.87863	1.18926	1.92906	0.495973	1.68361	0.966056	1.66751	1.26093	1.24488	3.27814	2.69839	1.32706	1.34158	0.736359	0.770316
56399	NM_019774	Akap8	11.3748	47.0068	43.7992	39.3838	37.0025	19.4437	27.0638	15.4795	18.2259	19.2643	11.3748	13.2466	9.64891	3.50704	6.33881	0.0065439	0.0223635
56399	XM_006524663	Akap8	0.271348	1.19675	1.13362	0.498239	0.685565	0.465078	1.35537	0.713434	0.550365	1.24995	0.271348	0.534213	0.282296	0	0.565483	0.215455	0.299505
56399	XM_006524664	Akap8	6.62072	2.56369	4.49138	2.48536	3.17501	10.829	0.00236378	5.83265	5.41745	6.44298	6.62072	6.27995	1.76648	3.43352	3.39509	0.469139	0.543787
56399	XM_006524665	Akap8	0	1.8606	1.37218	0	0	0	0	0.627014	0	0.628765	0	1.57309	0	0	0	0.52562	0.590083
54194	NM_017476	Akap8l	15.9943	25.1356	29.5958	23.8804	24.9272	17.8798	16.6239	15.1092	17.1884	23.5754	15.9943	14.8534	9.06845	6.43123	13.7524	0.00260791	0.012623
100986	NM_194462	Akap9	6.35768	7.83241	7.69214	7.5026	7.35564	7.00714	8.13117	6.76856	9.0352	8.36293	6.35768	7.25864	3.99816	3.29545	5.81368	0.00073539	0.00718249
100986	XM_006503522	Akap9	0.127981	0.645209	0.853537	0.996911	0.520823	0.787884	1.15108	0.482968	0.0954051	0.605377	0.127981	0.383976	0.229545	0.199396	0.449949	0.303521	0.390141
57373	NM_020616	Akip1	25.1812	19.4969	21.1067	21.1633	23.7596	29.6545	23.331	21.3405	22.801	21.8132	25.1812	21.0711	16.3765	10.3659	10.854	0.000464338	0.00615547
57373	XM_006508055	Akip1	5.41104	1.05319	4.89111	2.43101	6.19233	2.46171	5.9558	4.91226	4.43714	3.77753	5.41104	5.13917	2.78427	3.00912	3.69139	0.190944	0.273117
57373	XM_006508056	Akip1	1.77826	3.50931	3.78884	2.76368	1.3275	1.34866	1.40126	1.21079	1.47713	1.86943	1.77826	1.18228	0.140806	0.662984	0.3531	0.00652616	0.0223241
68050	NM_023423	Akirin1	26.1861	35.5773	36.3021	33.1524	40.7659	33.9897	30.5923	28.6994	30.779	29.4123	26.1861	28.9167	30.6847	21.5093	23.665	0.0139465	0.037349
433693	NM_001007589	Akirin2	37.6033	95.496	80.7941	70.4092	54.9332	48.3324	51.1063	39.1613	41.6581	44.2545	37.6033	38.6937	27.7354	19.2348	16.4218	0.00336689	0.0147194
100182	NM_001045514	Akna	0.617566	1.40938	2.19218	1.2209	0.991731	0.564006	1.8426	0.447014	0.854875	0.568341	0.617566	0	0.811763	0	0.184089	0.154116	0.230966
100182	XM_006537521	Akna	1.37037	1.15761	3.74765	1.62311	0.71628	2.30213	0.610993	1.52121	0.980974	1.9523	1.37037	1.57721	0.457254	6.48e-08	1.00916	0.0974475	0.16142
100182	XM_006537522	Akna	0.414063	0	0	0.163777	1.33855	0.540281	0.174408	0.297938	0.348608	0	0.414063	0.309526	0	0	0.11738	0.337188	0.422137
11648	NM_007432	Akp3	0	0	0	0.0544624	0	0.0542494	0	0	0.0972601	4.22043	0	0	0.175521	0	0	0.518048	0.583457
58810	NM_021473	Akr1a1	663.009	612.561	642.341	614.103	616.696	616.968	629.672	632.007	670.669	666.454	663.009	635.343	561.79	437.656	422.693	4.72414e-05	0.00347474
67861	NM_172398	Akr1b10	15.8798	12.654	11.825	14.4939	16.6339	11.8962	15.6645	11.6175	16.658	15.4163	15.8798	11.4689	12.5226	9.59242	9.88931	0.0659436	0.119353
67861	XM_006506527	Akr1b10	0.331635	1.39058	2.05993	0.454874	1.00128	1.58803	2.02641	0.276631	1.04885	1.03246	0.331635	2.14294	0.320277	1.03759	0.534375	0.538232	0.601069
11677	NM_009658	Akr1b3	121.98	116.109	99.4108	111.256	114.335	112.423	126.378	131.159	124.973	101.661	121.98	133.63	135.834	106.156	99.1644	0.289814	0.376683
11997	NM_009731	Akr1b7	0.06527	0	0	0	0.216123	0.0783254	0	5.60983	0	0.139756	0.06527	0.317963	0.252117	0.125323	0	0.491516	0.564299
14187	NM_008012	Akr1b8	51.2508	9.75672	8.39523	6.70621	7.96941	10.0728	12.6453	46.4665	66.5407	42.1079	51.2508	73.5725	132.97	95.3722	74.5651	0.000440322	0.00602921
622402	NM_013777	Akr1c12	93.7512	41.8267	51.8543	57.3589	78.3853	70.7691	95.7019	70.7492	85.3505	58.0276	93.7512	108.762	90.5513	84.2228	87.0964	0.118214	0.187893
27384	NM_013778	Akr1c13	69.5076	49.7242	67.8341	79.3978	112.788	89.9876	97.8733	65.0487	68.791	47.7232	69.5076	91.2616	82.391	84.2594	74.0709	0.842702	0.86328
27384	XM_006516482	Akr1c13	16.3229	14.7454	11.5538	13.6868	14.1914	13.6412	19.5232	10.7219	14.1831	10.694	16.3229	18.9215	13.1575	12.4646	13.5684	0.575505	0.633207
105387	NM_134072	Akr1c14	11.8356	1.1707	0.683344	1.04903	4.23285	4.4676	13.5581	8.27167	6.83248	7.94237	11.8356	44.5599	42.5808	37.5969	61.3144	0.000456407	0.0061208
105349	NM_134066	Akr1c18	0.415309	0.218702	0.475126	0.58584	1.03205	0.0831065	0	0.0734238	0	0	0.415309	0.067444	0	0	0	0.0208818	0.0499359
432720	NM_001013785	Akr1c19	20.9492	47.8664	49.5942	51.2467	53.2792	56.2712	66.9183	34.4223	26.1531	15.0459	20.9492	27.7691	33.6092	26.2272	27.6164	0.166295	0.245192
56043	NM_018859	Akr1e1	17.9914	27.2896	22.2645	26.94	24.8628	19.6581	23.1208	15.3582	20.3037	18.4256	17.9914	16.5059	15.2707	9.95972	10.9799	0.00155956	0.00971614
56043	XM_006516485	Akr1e1	0.882438	0.452641	1.08971	0	0	0	0.548373	0.469005	0	0	0.882438	0.471173	0	0	0.300925	0.514117	0.580016
110198	NM_025337	Akr7a5	52.4749	66.2834	61.5655	56.0956	47.5169	53.5176	40.8517	45.2576	42.1469	48.6703	52.4749	39.7741	35.931	31.0856	31.1752	0.000193155	0.00500607
110198	XR_390721	Akr7a5	2.1613	1.54924	2.55005	0.600893	2.08703	0.951207	0.873587	0.6217	0.374958	2.02645	2.1613	0.295491	0.219846	0.29784	0.509722	0.0711504	0.1265
11651	NM_001165894	Akt1	2.24632	3.54794	4.63649	3.37429	1.32953	2.39034	1.76264	2.64652	2.63065	2.78719	2.24632	2.03733	1.28013	0.400911	0.903708	0.0129049	0.0353716
11651	NM_009652	Akt1	46.758	115.05	72.085	48.8709	51.4609	50.3229	59.7467	47.5874	40.4968	110.587	46.758	46.2434	27.5526	41.7717	39.8109	0.298642	0.385353
11651	XM_006515415	Akt1	8.38627	7.24683	5.91867	4.2638	3.91697	2.43139	6.42557	2.18531	6.1387	6.19656	8.38627	6.05529	6.52502	4.02861	7.08265	0.887634	0.902087
11651	XM_006515416	Akt1	103.004	140.531	175.783	179.499	188.312	140.873	124.337	121.588	132.609	74.3539	103.004	84.066	87.274	44.9929	52.6837	0.00129653	0.00896003
67605	NM_001253920	Akt1s1	5.04697	9.89326	5.88789	7.32614	4.7065	3.69812	7.82418	4.67001	3.29372	5.57779	5.04697	5.52351	3.62206	0.65874	2.51584	0.0346571	0.0729103
67605	NM_026270	Akt1s1	26.5372	56.7867	61.4341	50.0443	58.7292	51.0447	39.2853	43.6377	34.7175	36.5303	26.5372	26.1191	28.0854	21.6533	21.3493	0.00371498	0.0156531
67605	XM_006541115	Akt1s1	1.28163	6.76022	3.53069	5.58065	2.79941	3.55799	3.6905	0.911261	0.91569	0.456903	1.28163	0.415753	0	0.821835	0.991189	0.0112763	0.032159
67605	XM_006541117	Akt1s1	20.1479	13.8943	16.3506	15.5305	19.2122	19.1829	14.3551	15.9801	19.2113	17.2928	20.1479	14.6876	7.53388	8.20314	6.72559	8.80058e-05	0.00415424
67605	XM_006541118	Akt1s1	1.20209	2.27395	2.35815	3.21756	2.08031	2.33347	1.88117	1.21203	2.46091	2.98652	1.20209	1.31234	0.553183	0.71841	1.78618	0.0807247	0.139461
67605	XM_006541119	Akt1s1	8.05057	9.73315	12.8936	9.43645	7.81209	5.85352	8.67324	6.74925	8.08402	7.69295	8.05057	4.66273	4.98353	1.80481	1.24378	0.00253721	0.0124504
67605	XM_006541120	Akt1s1	8.77687	3.18904	0.684821	5.38334	10.666	5.75807	5.69879	6.07002	5.67511	4.62601	8.77687	6.03926	3.98406	2.41758	5.11877	0.453651	0.530318
67605	XM_006541121	Akt1s1	1.9448	3.15917	4.0843	0.438904	0	1.65978	0.936476	2.80003	2.69474	1.39199	1.9448	1.27045	0.452249	1.40742	2.21905	0.807387	0.832415
67605	XM_006541122	Akt1s1	7.25622	6.55517	10.751	2.10728	0	4.04609	2.26295	5.90015	3.82156	8.44264	7.25622	2.58435	4.80369	2.62387	4.62636	0.863229	0.881227
11652	NM_001110208	Akt2	35.267	76.4453	69.6295	65.9781	60.0527	42.4618	49.5201	41.7737	53.4001	44.9959	35.267	35.4218	31.5953	24.2695	32.7716	0.0121062	0.0338267
11652	NM_007434	Akt2	4.60633	0.000593313	0.419755	1.19e-07	6.29e-09	7.91166	0.111345	0.819267	0.00229637	17.9242	4.60633	6.57816	15.6657	5.28426	8.07759	0.185252	0.266642
11652	XM_006539477	Akt2	0.338203	0.346404	1.38716	0.250322	0.342467	0.792304	0.54884	0.119321	0.117496	0.599417	0.338203	0.329385	0.217683	0.210746	0.501832	0.378744	0.461735
11652	XM_006539478	Akt2	0.612926	1.64901	2.24803	3.01089	4.72517	3.6148	4.49135	1.30208	2.50796	1.91935	0.612926	0.397009	0.587328	0	0.58403	0.104922	0.171002
11652	XM_006539480	Akt2	6.84793	0.00105541	5.19124	2.72e-07	5.62e-08	3.29492	1.01502	8.26653	0.00591487	0.314233	6.84793	6.61144	0.0417765	12.453	15.3865	0.146714	0.222106
11652	XM_006539481	Akt2	0.599561	0	0.270193	0.210881	1.14396	0.690238	0	0	0.202884	0.631306	0.599561	1.16206	0.958895	0.363699	2.16288	0.175967	0.256139
11652	XM_006539482	Akt2	0.493144	1.76152	0.409286	0.53602	1.19543	0	0.326477	1.35053	0	1.41261	0.493144	1.20804	0.453112	0.579269	0.435556	0.740844	0.77414
23797	NM_011785	Akt3	0.171231	1.59154	1.0916	2.68506	1.24161	0	2.46373	4.24e-10	4.99e-08	0.444676	0.171231	0.294523	1.39737	0.658281	0.747154	0.557979	0.618427
23797	XM_006496818	Akt3	3.61718	17.2253	16.1831	13.2271	7.56003	4.77583	3.72552	3.0579	2.87335	4.5952	3.61718	3.10513	0.277718	1.06953	0.39278	0.00557337	0.020118
14339	NM_010241	Aktip	3.86629	7.03408	4.73224	5.49654	4.36007	5.12506	4.46135	3.87143	4.92669	7.61927	3.86629	7.5983	4.74044	5.71757	4.73612	0.915995	0.926804
14339	XM_006530669	Aktip	3.31977	4.22217	3.49534	6.0778	3.32093	3.0141	7.20303	3.45334	5.00207	5.07444	3.31977	3.45503	3.56516	3.84526	3.96161	0.552123	0.613312
14339	XM_006530673	Aktip	0.894774	2.4374	2.48712	1.96662	0.897844	1.39612	1.1616	2.04063	1.55482	1.3921	0.894774	1.3273	0.16541	0.0720338	1.43745	0.0689577	0.123549
17025	NM_008525	Alad	9.0139	8.81718	10.9742	9.74562	11.8465	10.3772	10.2421	9.03678	7.60613	8.82793	9.0139	8.23607	5.94238	4.05754	5.15871	5.36195e-05	0.00364614
17025	XM_006537639	Alad	78.9851	65.1982	68.8703	57.5134	79.3804	99.3915	62.0463	96.8782	82.1702	85.3821	78.9851	81.5523	49.8755	44.57	42.0402	0.00381162	0.0158824
11655	NM_020559	Alas1	34.911	31.8983	34.2011	27.7437	33.275	35.0839	35.6758	35.2248	32.4731	38.6568	34.911	34.0674	43.2489	35.8213	41.8325	0.00813188	0.0257263
11656	NM_001102446	Alas2	0	0	1.09844	0.00171087	2.9385	1.6294	1.66361	5.64114	1.54145	0	0	0	0.357658	0	0.320086	0.559614	0.619828
11656	NM_009653	Alas2	6.27081	12.7075	12.1483	19.7157	16.7016	16.2647	8.14354	4.03265	0.00858707	0	6.27081	0	2.1164	1.00419	0.691273	0.000367522	0.0057847
11657	NM_009654	Alb	20.9903	2.05279	6.00058	2.42096	8.49824	6.55328	20.8703	602.351	36.2102	4.51554	20.9903	2.28286	73.199	0.831697	0.664556	0.483384	0.556729
11658	NM_009655	Alcam	31.369	64.5462	60.1511	61.6954	57.4306	34.5276	42.1653	30.7693	38.4868	31.1192	31.369	34.4531	16.9042	11.6557	19.5562	0.00102059	0.00810284
11658	XM_006521714	Alcam	7.04e-08	3.57647	5.0345	3.36895	2.38497	4.98202	0.6392	0	2.46112	1.10027	7.04e-08	0.533293	0	0.465279	0.894221	0.0130589	0.0356534
69748	NM_145954	Aldh16a1	14.2636	20.5689	24.365	21.6732	20.0621	17.4427	15.648	15.9705	18.5094	16.4471	14.2636	11.2893	10.7281	6.91941	12.0739	0.00174327	0.0103032
56454	NM_019698	Aldh18a1	25.0547	39.5942	37.5992	37.0739	36.9065	26.8946	28.602	23.0329	28.2329	28.3651	25.0547	19.6725	11.4745	6.37659	10.5399	4.20757e-05	0.00338976
56454	NM_153554	Aldh18a1	3.41611	5.19059	2.9137	5.86439	2.01398	3.33901	6.63041	4.24374	6.01611	7.4252	3.41611	4.17621	1.36098	1.44599	1.50284	0.00669249	0.0226564
11668	NM_013467	Aldh1a1	71.5648	17.2131	21.6566	29.9737	47.6611	50.5418	75.9414	85.5261	74.1177	76.9319	71.5648	121.675	184.836	151.892	136.296	1.41528e-05	0.00262204
19378	NM_009022	Aldh1a2	32.3969	82.6719	65.2007	71.9021	58.1548	44.8394	45.9498	43.6106	38.9445	44.7913	32.3969	24.6433	13.7796	6.45251	8.18265	0.000604711	0.0066904
56847	NM_053080	Aldh1a3	4.68919	4.7732	5.47501	5.76754	6.10557	4.96433	6.68799	5.72812	3.98318	5.38591	4.68919	6.93654	3.23319	1.14481	1.62602	0.000386222	0.00583316
26358	NM_011921	Aldh1a7	76.3779	41.4579	56.4417	93.5571	201.248	212.619	207.122	161.931	104.765	84.2553	76.3779	45.4678	31.9951	12.3573	10.2586	0.0980341	0.162152
72535	NM_028270	Aldh1b1	5.88627	9.85504	8.83156	11.0421	8.34448	6.80668	5.90356	6.22891	8.00126	9.83509	5.88627	4.50559	3.96851	1.71413	3.04787	0.00323658	0.0143634
107747	NM_027406	Aldh1l1	7.51943	0.721395	0.659273	2.62073	3.98116	0	4.63492	0.677473	5.54076	3.36e-07	7.51943	4.3776	17.8853	15.4665	19.1896	1.25525e-05	0.00250997
107747	XM_006505279	Aldh1l1	2.39642	1.52411	2.7394	2.30299	2.19907	7.76383	4.92347	7.8408	2.51982	8.53725	2.39642	10.5341	18.2446	12.8047	23.097	0.000143357	0.00470748
216188	NM_153543	Aldh1l2	0.911669	0	0.378562	1.56882	1.91583	1.24592	0.495033	1.35058	1.72817	1.68565	0.911669	5.07547	2.17284	1.28286	3.10778	0.327083	0.412519
11669	NM_009656	Aldh2	142.077	140.96	150.481	154.194	153.35	140.498	135.216	127.324	125.403	162.136	142.077	159.471	152.327	118.305	116.377	0.22288	0.306812
11670	NM_001112725	Aldh3a1	8.49825	0.253698	0.330862	0.752699	0.316476	0.32513	0.534662	1.90792	0.801282	4.71306	8.49825	86.7634	114.866	164.189	79.7645	0.000199054	0.00502246
11670	NM_007436	Aldh3a1	0.390626	0	0	0	0	0	0	0	1.52278	0	0.390626	5.19431	3.98228	6.02519	4.01451	0.00205822	0.0111268
11670	XM_006532023	Aldh3a1	1.21394	0	0	0	0	0.305592	0	0	0.6177	6.7e-05	1.21394	4.12426	9.51437	10.5463	2.45501	0.000968991	0.00798163
11670	XM_006532024	Aldh3a1	0.390819	0	0	0	0	0	0	0	1.31e-05	0.32563	0.390819	10.4667	6.24082	9.15975	5.46401	0.0160481	0.0412702
11670	XM_006532026	Aldh3a1	0	3.02e-06	3.75e-06	2.45e-05	6.96e-06	9.68e-06	2.08e-05	8.38e-05	3.15e-05	8.29e-05	0	1.00875	1.40511	0.00526553	0	0.326757	0.41228
11670	XM_006532027	Aldh3a1	6.41e-10	0	0	0	0.214371	0	0	0.35262	3.43e-09	0.942585	6.41e-10	6.09085	1.98856	0.0135967	1.41e-09	0.466775	0.541611
11671	NM_007437	Aldh3a2	75.0055	16.7307	17.6469	21.6628	29.4588	22.6295	35.1311	38.5938	70.533	59.8761	75.0055	68.2876	44.2648	39.2877	44.7257	0.0665845	0.120252
11671	XM_006532029	Aldh3a2	6.25058	7.7683	6.99143	6.89415	6.2225	3.61453	3.3967	6.87614	7.77926	6.05867	6.25058	5.87342	4.42393	2.47088	3.57493	0.0338993	0.0717863
11671	XM_006532030	Aldh3a2	3.62943	1.36256	2.60478	0.314897	2.12828	2.00794	1.30801	2.90766	4.40543	2.80999	3.62943	3.76727	1.64596	0.652155	2.21598	0.0897988	0.151562
11671	XM_006532032	Aldh3a2	0.935258	0.442314	0.739828	0.999111	0	0.320344	1.63037	0.705099	0.604771	1.84552	0.935258	1.11997	0.15023	0.418896	0.692345	0.0477165	0.0930125
11671	XR_388332	Aldh3a2	0.918171	0.567136	1.56085	0.360735	0.564052	0	0	0.401581	0.62943	0	0.918171	0	0	0	0.332862	0.201817	0.285297
67689	NM_026316	Aldh3b1	1.78782	1.05918	1.22899	1.47e-08	0.883107	0.871107	1.53451	2.35554	2.62661	1.95484	1.78782	2.30881	1.76988	0.970873	1.49113	0.00612866	0.0213875
67689	XM_006531830	Aldh3b1	0	0.28467	0	1.08825	0.636718	0.192486	0	0	0	0	0	0	0	0	0	0.0752373	0.132176
621603	NM_001177438	Aldh3b2	29.7269	4.91959	8.32498	20.9465	49.0192	63.7742	52.527	84.7077	52.447	63.6568	29.7269	26.2785	42.0665	20.4088	11.5336	0.149007	0.224854
212647	NM_175438	Aldh4a1	12.5461	18.5672	21.139	19.856	22.7793	22.2408	21.4514	17.8063	13.9036	18.9669	12.5461	13.9851	13.3744	10.6101	17.4693	0.10689	0.173557
214579	NM_172532	Aldh5a1	6.22764	14.5042	13.9897	12.4656	11.5594	8.9264	9.14101	8.2631	8.00493	8.32383	6.22764	5.80776	4.30717	2.46172	3.84067	0.0012614	0.00885098
104776	NM_134042	Aldh6a1	35.3512	15.0724	16.8639	16.6445	16.1769	15.0678	29.7058	28.713	33.6888	40.9148	35.3512	65.9349	58.0725	54.124	93.5487	0.000907018	0.00777803
110695	NM_001127338	Aldh7a1	13.1324	13.7546	19.9638	19.2701	18.0806	14.9197	15.8874	5.22815	13.8199	14.6126	13.1324	7.96778	8.61622	3.04919	5.17152	0.00294421	0.0135478
110695	NM_138600	Aldh7a1	8.30113	31.6026	27.3535	18.8583	17.4876	13.0859	6.1899	12.0734	9.81502	10.5409	8.30113	7.25129	6.66971	7.66333	8.16747	0.0125177	0.0346489
110695	XR_385969	Aldh7a1	14.3367	37.9326	35.3131	31.0391	22.537	16.6924	23.2028	13.5565	16.6149	21.0788	14.3367	14.7452	12.0237	9.88102	11.4586	0.0206012	0.0494136
237320	NM_178713	Aldh8a1	0.0324169	0	0.0891641	0.0388207	0	0	0.0799964	1.27597	0	0.0346876	0.0324169	0	0.157172	0	0	0.528898	0.592846
56752	NM_019993	Aldh9a1	62.0484	33.2053	36.2799	36.9868	35.8291	34.3455	44.7804	48.8598	66.2281	56.7158	62.0484	41.9688	29.6186	21.3276	27.6465	0.00530341	0.0194548
56752	XM_006496950	Aldh9a1	5.35238	2.10145	2.75683	0.988495	3.51922	2.87835	0.754407	2.58482	2.14886	6.58132	5.35238	1.66383	0.974023	2.80354	2.56959	0.705365	0.743533
11674	NM_001177307	Aldoa	14.3694	6.58193	6.26922	6.96808	11.0639	14.3406	11.7853	7.09439	9.13262	12.8636	14.3694	12.7433	11.6556	10.018	5.48967	0.594425	0.64883
11674	NM_001177308	Aldoa	8.71408	2.13481	2.568	1.60456	11.0503	12.0383	9.73328	5.79785	5.6646	6.97269	8.71408	11.2079	13.8735	6.51164	7.78066	0.514979	0.580852
11674	NM_007438	Aldoa	658.612	487.84	625.973	513.089	600.439	716.638	630.216	477.507	547.571	583.026	658.612	585.734	651.283	463.719	545.807	0.709967	0.747271
11674	XM_006507209	Aldoa	0	3.92837	5.80607	0	0	3.70162	0.209204	9.81e-06	4.91755	1.8761	0	3.3148	6.4362	0	3.65467	0.657035	0.702249
11674	XM_006507210	Aldoa	56.8188	9.33491	16.6739	17.7854	22.3189	41.5745	50.0275	31.2025	33.0919	52.7493	56.8188	72.0705	70.3527	58.3481	45.5388	0.0333784	0.0709803
11674	XM_006507211	Aldoa	81.44	13.3327	21.3858	33.7828	43.28	59.2885	63.2801	66.5776	68.9917	94.3375	81.44	64.5286	113.594	127.121	78.3942	0.00283001	0.0132134
230163	NM_144903	Aldob	1.41018	0.430259	0.71435	0.84541	0.489275	0.443682	1.64836	28.0589	2.86613	2.58131	1.41018	1.84307	4.24375	1.90167	3.44676	0.388004	0.470499
208211	NM_145362	Alg1	25.7715	19.678	23.7872	17.0463	27.4579	22.3861	22.213	21.843	24.6582	28.1309	25.7715	27.2472	19.5478	16.0773	21.7627	0.0709479	0.126227
380959	NM_001033441	Alg10b	7.55469	23.4302	23.5455	20.9456	18.9847	10.3794	13.6177	7.11877	9.68836	7.8048	7.55469	7.80514	4.96438	2.6345	5.60678	0.0041344	0.0167069
207958	NM_001243161	Alg11	3.33898	4.76491	4.21036	5.64617	4.03654	4.71817	4.78753	1.94852	5.51257	2.72358	3.33898	2.94788	2.05148	1.98883	2.9143	0.0370317	0.0767216
207958	NR_040650	Alg11	2.60132	6.71964	7.26125	5.08609	5.91537	2.086	3.97898	4.49372	1.90989	2.97305	2.60132	3.64433	1.43569	0.481371	0.81223	0.0095364	0.0287046
223774	NM_001142357	Alg12	9.82237	8.29383	3.36434	8.81052	8.74777	8.83518	9.14116	10.1613	9.49055	11.0598	9.82237	9.96012	5.69337	4.75861	5.57542	0.00455955	0.0177228
223774	NM_145477	Alg12	0	0	4.43835	0.000628686	2.87356	1.61805	0.934899	0	1.11737	0	0	0	0	0.292518	1.47513	0.317524	0.403588
223774	XM_006520842	Alg12	0.80388	0.55153	0.850088	0	0	0.840739	1.28658	0	0.235021	0.928156	0.80388	0.219887	0.628743	0.368104	0.162304	0.819144	0.842949
67574	NM_026247	Alg13	2.21614	2.40926	1.63002	1.80322	2.61029	2.14353	3.61542	1.63666	1.91187	2.55224	2.21614	1.72046	1.35243	1.08927	1.3084	0.0487338	0.0945594
67574	NR_037145	Alg13	1.16927	9.08297	9.0484	7.72942	6.30793	3.89659	3.44697	1.99272	2.86726	3.10389	1.16927	1.21111	0.51795	0.326011	0.514611	0.00427077	0.0170693
66789	NM_024178	Alg14	24.2974	23.8413	18.7247	25.6497	27.6501	24.8496	31.4511	19.7531	25.7902	22.3578	24.2974	21.3045	16.3599	13.0767	15.6699	0.00453725	0.0176876
66789	XM_006501899	Alg14	6.25091	5.45927	6.88972	8.57012	6.06173	8.51722	7.66445	8.06287	6.11667	7.09393	6.25091	7.48816	4.619	2.5275	3.21788	0.000909386	0.00778444
56737	NM_019998	Alg2	15.4884	42.6501	39.2317	33.9191	28.7934	19.5393	20.7528	16.2612	19.0234	18.2503	15.4884	13.389	8.19286	4.42106	6.38724	0.00160986	0.00988321
208624	NM_145939	Alg3	17.3235	21.9623	17.9082	18.2034	19.6191	21.6453	15.5239	11.8917	18.3379	19.3023	17.3235	15.487	14.2364	12.5088	13.2519	0.00509912	0.0189845
208624	XM_006521932	Alg3	0.337004	0.925881	1.08531	0	0	0.431408	0.359779	2.45713	0	0.411529	0.337004	0.377022	0	0.577081	0	0.619828	0.670769
208624	XM_006521933	Alg3	0.42752	0.45148	1.11331	0.990168	3.0818	0	0	0	0.744988	0	0.42752	0	0.81452	0.597196	1.56239	0.175261	0.255378
208624	XM_006521934	Alg3	2.34148	3.05057	2.97292	2.9232	3.2377	0.872617	2.26733	2.87536	1.20023	3.27731	2.34148	1.81595	1.18075	0.201332	0.793121	0.0150459	0.0394525
66248	NM_025442	Alg5	38.0832	28.1882	28.7919	32.2769	34.1881	37.6622	42.3909	41.0692	40.4676	37.1203	38.0832	46.6299	38.118	27.7882	27.7137	0.00877632	0.0270607
320438	NM_001081264	Alg6	0.258933	3.895	2.5628	3.18239	3.7246	3.66663	1.78921	1.01236	1.45302	1.40687	0.258933	1.80586	0.268934	0.435025	0.898889	0.00927469	0.0281759
320438	XM_006503155	Alg6	1.37483	0.606788	0.228241	0.192806	0.290189	0.260652	0.842404	0	1.02939	0.544745	1.37483	0	3.2e-07	0.389085	0.582363	0.666371	0.710386
320438	XM_006503162	Alg6	1.62394	4.08253	4.93445	2.35301	3.74085	1.90776	4.43742	1.56294	2.45184	2.10713	1.62394	1.99142	1.56128	0.790611	1.5428	0.111472	0.179531
320438	XM_006503164	Alg6	0.601117	0.340291	1.42201	0.958637	0.673563	1.07729	0.584555	1.03367	0.354466	0.465126	0.601117	1.57488	0.754281	0.0274957	0	0.172044	0.251748
381903	NM_199035	Alg8	9.58351	21.0812	19.6121	17.4449	16.959	19.7217	12.9831	8.44282	10.4593	10.4411	9.58351	8.99301	6.61899	4.58767	4.9506	0.000167848	0.00485276
381903	XR_378251	Alg8	0.783774	2.76614	2.98388	1.31851	3.67059	0.756429	2.03177	0.360782	0.728738	0.34659	0.783774	0.458783	0	0	1.01171	0.0389284	0.0795214
102580	NM_133981	Alg9	11.9979	12.3711	12.369	15.001	18.0496	14.1222	12.5216	8.54721	11.6381	10.4522	11.9979	11.916	11.6316	7.68456	9.86859	0.0179484	0.0447746
102580	NR_045601	Alg9	0.740805	1.52483	0.955531	1.18703	1.10934	0.705152	2.7689	0	2.94589	2.43639	0.740805	1.19822	0.436404	0.433569	1.49646	0.277681	0.36469
102580	XM_006509901	Alg9	0.398517	0.761716	0	1.06335	0.878524	0.964629	1.10593	1.52029	2.11321	1.23826	0.398517	0.672051	0.763521	0.485434	0	0.103995	0.169747
102580	XM_006509902	Alg9	2.30977	2.46514	4.13404	0.664435	1.8783	2.34781	2.96508	1.15707	0.398915	1.16846	2.30977	1.65363	0.989384	0.851567	0.916004	0.142723	0.217376
102580	XM_006509903	Alg9	2.00528	6.3332	7.14032	3.88851	3.35975	2.9963	0.767031	4.75482	1.20129	2.61192	2.00528	1.40042	0	0.303019	0.192236	0.00927048	0.0281657
11682	NM_007439	Alk	0.189762	0.97947	1.03319	1.08171	0.355139	0	0.870566	0.0748402	0.577631	0.638986	0.189762	0.122007	0.119182	0	0.0928457	0.173383	0.253194
100294583	NM_001159743	Alkal2	3.02607	0.163627	0.864777	1.86716	2.92215	2.99393	3.66051	3.00941	4.11862	7.48406	3.02607	2.05888	0.809547	0.363744	0.714348	0.019317	0.0471551
211064	NM_001102565	Alkbh1	7.9613	23.7575	21.016	17.14	18.0049	14.9144	12.4453	9.71005	8.17542	9.6576	7.9613	8.12419	4.5233	2.45609	3.80679	0.000596691	0.00667504
231642	NM_175016	Alkbh2	0	0.56731	1.43155	0	0	0.412173	0.213753	0	0.185633	0	0	0.329777	0	0	0.267944	0.373331	0.456895
231642	XM_006530289	Alkbh2	1.42067	1.2691	1.52204	1.84838	0.500085	1.6903	2.92197	2.01882	0.463846	0.814505	1.42067	1.0539	0.307401	0.60735	0.366271	0.107122	0.173864
231642	XM_006530290	Alkbh2	7.97069	16.6808	14.7131	13.2522	15.1195	10.0061	7.82493	6.79509	7.23621	9.26702	7.97069	7.55829	6.04999	5.95097	4.8382	0.000840174	0.00756402
231642	XM_006530292	Alkbh2	0	0	5.29801	0	1.64352	1.52527	0	1.36718	1.37385	0	0	0	0	0	0	0.328251	0.413604
69113	NM_026944	Alkbh3	13.3496	7.72758	12.881	10.8503	13.8096	16.4972	13.4628	17.3642	13.9018	17.7774	13.3496	9.3644	8.97716	6.73426	8.72477	0.0314431	0.0678106
69113	XM_006500123	Alkbh3	0.229221	4.3433	1.37e-05	3.64224	2.05746	0.0404032	2.89e-07	0	1.30223	0	0.229221	0.968878	0.581442	0.000165056	0	0.175486	0.255561
69113	XM_006500126	Alkbh3	3.74482	4.91622	3.38669	2.97225	3.57124	2.41146	2.83745	5.65375	3.07107	3.24491	3.74482	2.68489	1.71416	1.55089	1.2111	0.0149022	0.0392044
72041	XM_006504502	Alkbh4	3.66847	8.77341	8.90156	9.89448	6.40955	5.96661	4.91516	2.54347	6.08908	5.40977	3.66847	4.49188	4.01685	3.07578	3.5199	0.0152341	0.0397868
72041	XM_006504503	Alkbh4	0.86138	2.73222	1.49262	1.10895	1.37729	1.69983	0.223124	1.95528	0	0.705854	0.86138	0.691412	0.232934	0.351376	0.221526	0.0248509	0.0568849
72041	XM_006504504	Alkbh4	0.471529	0.428865	0	0.303665	1.80905	0.552118	1.47552	1.55792	0.372183	1.25872	0.471529	1.155	0.741371	0.188697	0	0.163785	0.242282
72041	XM_006504505	Alkbh4	0	0	1.00175	0	0	0	0	0	0	0	0	0	0	0	0	0.506631	0.57378
268420	NM_172943	Alkbh5	22.9248	34.1578	36.4844	34.1117	33.9578	27.0853	29.0865	20.8268	21.8511	23.1047	22.9248	22.8664	19.603	13.8244	17.2199	0.000717616	0.00713456
233065	NM_198027	Alkbh6	31.6438	38.9335	36.7936	33.3119	32.125	32.2095	27.1135	31.1325	26.3737	30.9819	31.6438	31.8811	24.4815	22.9866	22.302	0.000206585	0.00509272
66400	NM_025538	Alkbh7	23.0757	38.5342	35.7374	35.5106	31.134	26.1012	27.3138	26.44	20.3237	26.4125	23.0757	29.6376	32.0201	31.4382	29.6127	0.0787131	0.136707
66400	NM_027372	Alkbh7	0.988202	1.97295	0.936351	0.903798	3.33256	2.72281	1.65879	1.18358	1.01169	2.34542	0.988202	0.845123	2.27427	1.61808	1.07069	0.604781	0.657661
67667	XM_006509879	Alkbh8	1.16775	3.65779	2.29538	2.95971	2.46163	2.11616	3.29591	1.98772	1.29836	2.25511	1.16775	1.39221	0.885796	0.125638	0.737884	0.0164543	0.0419786
67667	XM_006509880	Alkbh8	1.12325	4.77211	4.89165	4.52062	5.04863	2.20434	1.65968	1.15903	2.1377	1.69634	1.12325	1.80195	0.702524	0.738884	0.706059	0.00334229	0.0146719
67667	XM_006509881	Alkbh8	0.0186461	0.373959	1.26682	0	0	0	0	0	0	0	0.0186461	0.0133369	0	0	0	0.320796	0.406817
236266	NM_145223	Alms1	0.937164	4.13478	4.55145	3.60699	3.12966	2.27565	2.41678	1.02396	1.81232	1.3566	0.937164	0.991378	0.569737	0.299519	0.601316	0.00392105	0.0161627
11684	NM_007440	Alox12	2.88627	3.76387	5.65188	8.54837	9.56985	11.5426	8.59429	10.7244	6.29639	9.94791	2.88627	3.93169	1.69566	0.873114	1.22463	0.0389095	0.0794925
11686	NM_009659	Alox12b	9.54696	0.259719	0.127071	0.626703	45.7844	66.2577	41.5713	61.535	20.1152	22.2104	9.54696	12.2647	9.91663	2.90038	0.0710086	0.366913	0.450371
11687	NM_009660	Alox15	0.417703	1.35989	1.31321	3.44945	4.86221	4.63284	4.49133	3.58735	0.231712	0.319246	0.417703	0.52292	0.868234	0.344079	0.0508196	0.219664	0.303523
11689	NM_009662	Alox5	0.92589	0.501281	0.516408	0.448651	0.699725	0.597417	0.432287	0.932278	0.858718	0.428382	0.92589	4.67783	5.07627	2.10056	1.23234	0.110913	0.178838
11690	NM_009663	Alox5ap	6.66284	8.12498	4.78319	10.2005	9.87128	9.05967	6.39174	10.4033	6.70429	9.96918	6.66284	19.4884	25.4007	11.357	5.04281	0.359194	0.44303
23801	NM_011786	Aloxe3	4.76462	0.237898	0.194004	0.168714	2.54554	8.97149	8.676	21.7517	11.029	11.2646	4.76462	6.87338	3.79545	1.10245	0.130145	0.0148684	0.0391315
23801	XM_006533257	Aloxe3	0.408816	0	0	0	0	0.328486	0.343564	1.75434	0.334224	1.08809	0.408816	0.32075	0.205368	0	0	0.0459686	0.0904289
76768	NM_001081082	Alpi	2.01145	0.130486	0	0.666798	1.01897	0.739355	1.18367	2.79855	4.48059	14.4701	2.01145	1.44633	2.46107	1.14989	0.903759	0.189198	0.27113
71481	NM_027808	Alpk1	1.45212	2.01473	2.84819	2.20875	3.20869	2.61648	2.14281	1.51987	2.14976	2.55198	1.45212	1.66221	0.677971	0.526389	0.821628	0.00139853	0.00924391
11647	NM_007431	Alpl	0.989493	10.2441	11.723	10.107	3.1671	2.38259	1.3136	0.533937	1.60951	0.535435	0.989493	0.487211	1.12898	0	0.387184	0.015164	0.0396532
11647	XM_006538497	Alpl	0	0	0	0	0	0	0	1.1023	0	0	0	0	0	0	0	0.506631	0.57378
11647	XM_006538499	Alpl	0.149901	9.85213	11.121	1.7043	3.40335	0.923858	1.50323	0.41267	0.617092	1.07429	0.149901	0.420989	0	0.366261	0.676717	0.0911055	0.153148
74018	NM_028717	Als2	4.93316	9.11182	7.79412	7.07375	5.74924	3.80781	5.55494	3.77168	6.00221	5.35313	4.93316	3.86979	3.59346	2.41892	4.67926	0.0459336	0.0903759
235633	NM_001146059	Als2cl	0.0716371	0.353793	0	0	0	0	0.218835	1.45e-09	2.45691	0.000122524	0.0716371	0.0518733	0.736068	0	5.49e-07	0.597091	0.651079
235633	NM_001146060	Als2cl	2.72252	0.405278	0	1.40093	1.62896	0.567508	0.378687	2.27549	1.49329	1.53377	2.72252	0.957767	0.352134	0.905406	1.28057	0.482871	0.556229
235633	NM_146228	Als2cl	0.325685	0	0	0.245868	1.55325	0.291029	0.304818	0.301263	0.509633	0.87483	0.325685	0.309286	1.01141	0.310801	0.65588	0.688565	0.728903
235633	XM_006512103	Als2cl	0	0	8.12e-10	0	0	0	2.72e-10	0	0.435991	1.20029	0	1.64e-10	0	0	0.303064	0.367611	0.451094
235633	XR_379870	Als2cl	2.39233	0.286485	1.06953	0.891843	2.02298	1.01535	1.30473	1.41872	0.998819	2.42643	2.39233	2.23041	0.547672	0.688981	2.56771	0.483579	0.556929
21681	NM_011568	Alyref	89.1583	251.373	206.326	190.754	156.054	146.143	126.63	82.3788	86.4724	88.029	89.1583	72.087	53.8575	33.1221	32.4283	0.000752188	0.00724483
56009	NM_019484	Alyref2	8.97454	9.25214	11.3624	10.2205	10.3243	8.01823	9.65811	8.44325	6.69531	7.97248	8.97454	5.39503	4.24189	2.32213	2.57563	5.36862e-05	0.00364614
17117	NM_008537	Amacr	8.54866	7.54934	10.0031	7.86796	7.58173	6.29719	7.50018	8.0342	7.35218	7.60254	8.54866	7.59382	4.90127	3.69899	4.29039	0.000155887	0.00474524
11699	NM_007443	Ambp	4.90492	32.9522	29.0316	13.0531	5.92684	4.45487	4.49728	40.9298	6.26126	4.25778	4.90492	2.19574	5.63191	2.79981	2.3773	0.465551	0.540567
228361	NM_001080754	Ambra1	5.55773	9.09791	5.90981	5.21822	5.6217	5.12512	5.65421	6.59511	6.29959	7.22708	5.55773	6.43011	4.60395	2.22057	3.63371	0.0116523	0.0328963
228361	NM_172669	Ambra1	3.12012	7.94132	8.39381	5.55031	4.41381	3.60458	2.9742	1.30977	1.87619	2.50703	3.12012	1.85666	0.815162	1.09189	1.66652	0.00225126	0.0116633
228361	XM_006499252	Ambra1	0.751267	2.62165	3.76625	3.81898	2.53269	1.78387	1.17421	0.750252	1.08021	1.26283	0.751267	0.742213	0.162241	0.448592	0.560206	0.00291223	0.0134562
228361	XM_006499253	Ambra1	1.48779	3.68487	3.50645	4.51667	3.95091	3.15439	2.50201	4.17279	4.29891	4.40578	1.48779	2.66671	0.887187	1.06219	1.35858	0.0194726	0.0474357
11702	NM_009665	Amd1	41.7953	64.8	63.7905	70.7097	73.7562	71.4054	63.2217	42.1488	44.0539	41.9973	41.7953	43.794	48.0266	31.4557	33.0876	0.00463761	0.0179282
71761	XM_006514167	Amdhd1	0.222693	1.24089	1.12e-08	0	0.0561772	0	0	0.153638	0	0.0736315	0.222693	0.268037	0	0.0984356	0.104909	0.672663	0.7157
245847	NM_172935	Amdhd2	15.9326	23.1254	23.8243	18.2811	15.7247	15.118	12.1552	19.2876	16.1764	16.7361	15.9326	12.8597	9.97888	6.29236	7.75681	0.0015222	0.00959093
72345	NM_175179	Amer1	3.48905	9.65709	9.94136	8.87939	7.88665	6.98151	6.39581	5.23307	4.67705	5.67734	3.48905	3.791	1.98167	1.26603	2.16975	0.00104816	0.00817213
72125	NM_001164705	Amer2	1.33923	1.85795	0.878235	1.20854	1.33833	0.559642	0.581975	0.598417	0.286587	0.746442	1.33923	0.292492	0.467638	0.194695	0.225124	0.0137005	0.0368982
211383	NM_213727	Amer3	0	0.807473	1.13994	0.708028	0	0.503017	0.424225	0.349561	0.435593	0.14758	0	0.167329	0.106297	0.0200318	0.0722826	0.135702	0.208969
23802	NM_011787	Amfr	47.3162	54.2897	56.8573	49.8366	55.3539	45.7535	51.5581	46.886	54.5208	61.9197	47.3162	49.7569	38.5892	26.91	36.3687	0.000853542	0.00760873
11705	NM_007445	Amh	12.8438	0.441838	0.183441	0.186281	0.831679	1.09916	6.11793	13.3122	11.4159	18.5375	12.8438	12.9558	9.16744	15.1822	11.2871	0.00393438	0.0161876
11705	XM_006513119	Amh	3.79216	0.154342	0.527784	0.438918	0	0.362012	0.458294	1.60101	2.15322	3.86608	3.79216	2.69211	3.10826	3.05934	2.90507	0.056392	0.105838
110542	XM_006520293	Amhr2	0	1.15407	0	0	0	0	0	0	0	0	0	0	0	0	0	0.506631	0.57378
229715	NM_001004293	Amigo1	1.43639	1.01794	1.0693	1.1881	1.22898	0.434672	0.988801	1.02788	1.00512	0.864364	1.43639	1.3528	0.400345	0	1.11433	0.0700503	0.12507
229715	NM_146137	Amigo1	2.68043	3.27002	4.5924	2.88066	3.16847	2.49224	2.95585	2.86791	3.85696	3.74146	2.68043	3.20552	1.97962	1.52888	0.770233	0.00325381	0.0144161
105827	NM_001164563	Amigo2	0.681022	0.319431	0	0.470443	0.868404	0.315571	1.33129	0.61267	0.594641	0.389372	0.681022	0.757718	0.227206	0.205331	0	0.040911	0.0826012
105827	NM_001164602	Amigo2	0.410274	2.19565	1.29912	1.00731	2.8239	0.891126	0.845755	1.43052	1.35983	1.71322	0.410274	0.733634	0.771517	0.33476	0.703512	0.247003	0.332829
105827	NM_178114	Amigo2	0.844458	0.941457	2.24604	1.5619	0.343359	1.30418	0.606914	0.362184	0.432364	0.788863	0.844458	0.658456	0.202051	0	0.222516	0.0138614	0.0372114
320844	NM_177275	Amigo3	3.2563	2.90022	3.35942	3.3579	4.34239	3.31867	4.77996	5.22781	4.0642	6.81813	3.2563	3.41653	2.77804	3.92094	5.48308	0.206145	0.290052
56068	NM_019496	Ammecr1	2.18655	8.86526	7.56785	6.54294	7.33835	5.03011	6.11931	2.1839	3.16647	3.56932	2.18655	3.02854	1.90407	0.592255	1.50979	0.0056149	0.0202242
225339	NM_153515	Ammecr1l	12.5325	27.3066	30.5295	21.6869	21.8218	17.7388	18.2799	14.3964	14.6289	15.9069	12.5325	12.5364	10.9438	4.4967	8.59534	0.00307755	0.013928
225339	XM_006525841	Ammecr1l	0.492908	0.927323	0.780369	1.05509	0.513171	0.476429	0.192153	0.0926804	0.50725	4.4e-07	0.492908	0.0519817	0	0	0.405061	0.00474947	0.0182102
225339	XM_006525843	Ammecr1l	1.2869	2.67871	2.11401	2.89288	2.85387	1.7493	1.79643	1.49763	2.47557	2.68838	1.2869	2.38019	0.673849	1.43804	0.472929	0.0181385	0.0451206
232566	NM_001113424	Amn1	5.29894	6.89404	9.57322	8.13474	4.08584	5.63958	6.36932	3.74961	2.92362	6.61087	5.29894	6.2498	5.46095	2.63413	2.98911	0.0952875	0.158633
232566	XM_006507046	Amn1	0.152433	1.49271	0.934762	0.69646	0.276665	0.365708	0.809782	0.360999	0.574368	0.577601	0.152433	0.450916	0.143235	0.398034	0.133356	0.279077	0.366019
27494	NM_153319	Amot	1.61e-07	8.62573	3.09582	0.000169131	0.0362718	0.792935	1.83608	0.694174	0.00153071	0.00682699	1.61e-07	0.946333	0.303998	0.557343	0.00177121	0.421369	0.501782
27494	XM_006528864	Amot	0.54503	7.24549	4.67083	5.40278	1.43808	1.23838	0.960873	0.332167	1.58542	0.416385	0.54503	0.732475	0.527004	0.149789	0.477277	0.036179	0.075389
27494	XM_006528867	Amot	2.38033	2.16974	6.58701	5.39378	4.52626	1.93175	1.12284	1.47898	2.12926	2.75839	2.38033	0.41749	0.865128	0.609986	0.84765	0.0152082	0.0397502
75723	NM_001081395	Amotl1	5.93381	22.4585	24.4324	20.7858	14.1509	6.66206	11.6097	7.22692	6.9172	8.28935	5.93381	6.50224	0.837698	1.37935	2.66151	0.00772976	0.0248838
75723	XM_006510666	Amotl1	1.52454	0.766679	4.79627	0.0126483	0.211276	2.49261	1.65528	1.74894	1.14e-07	0.244186	1.52454	7.18e-10	2.15e-09	0.266909	4.18e-10	0.260219	0.346748
75723	XM_006510667	Amotl1	0.017351	1.88295	0.762014	2.0061	1.32638	0.62132	5.53e-06	0.000145911	8.75e-07	0.341078	0.017351	9.2e-07	1.6e-07	9.03e-08	0	0.00648217	0.0222164
75723	XM_006510668	Amotl1	0	0.79288	0	0.923806	1.31737	0.477183	2.93e-10	0.421106	2.61e-09	0.857636	0	0.379246	9.43e-10	2.04e-10	0.619616	0.368097	0.451607
75723	XM_006510669	Amotl1	0.194954	0.544462	1.62e-05	1.25887	7.23128	9.27917	0.536488	1.22449	4.6172	6.40336	0.194954	0.667719	4.10707	0.655693	1.54216	0.874984	0.891102
75723	XM_006510670	Amotl1	2.8009	5.1079	1.08902	3.75339	0.138945	0.428207	2.6579	3.07487	2.9775	1.35342	2.8009	3.38521	0.988083	0.44908	8.12e-11	0.109772	0.177303
56332	NM_019764	Amotl2	18.1428	38.9773	34.384	31.9514	27.3665	15.1897	22.0099	21.5414	23.3764	26.3201	18.1428	17.7608	12.8861	9.13579	11.8695	0.0123298	0.0342708
56332	XM_006511771	Amotl2	0	0.803112	1.22815	0.881415	0.836353	0.588255	1.5394	0.518068	0	0.399775	0	0.155387	0	0	0.270093	0.189532	0.271505
56332	XM_006511772	Amotl2	0.366972	1.15312	2.31571	0	0	0	0	0.935077	0.526975	0	0.366972	0.797793	0	0	0	0.412825	0.493739
56332	XM_006511773	Amotl2	1.62204	1.74698	2.52975	2.01164	0	0	1.2121	0.566754	0.304793	1.77672	1.62204	0.248123	0.837624	0	0.228404	0.298352	0.385038
109674	NM_028779	Ampd2	4.0482	8.15489	7.92102	5.1687	6.6516	5.16422	6.00431	4.41585	4.04809	5.07242	4.0482	3.33746	1.69979	1.05335	2.41911	0.00113084	0.00843188
109674	XM_006500868	Ampd2	2.00343	8.97946	6.35801	4.68467	4.78135	8.65195	4.43348	4.11223	6.11452	5.75947	2.00343	3.19529	3.45408	1.20328	0.221436	0.0413876	0.0833668
109674	XM_006500870	Ampd2	1.52418	0	1.2814	1.07e-06	1.5e-08	3.75713	2.48e-08	6.89338	0.231686	5.77911	1.52418	4.29924	0.715543	0.365974	0.189379	0.163746	0.242235
11717	NM_001276301	Ampd3	3.96682	0.974749	0	0.82141	2.38169	0.552484	2.46159	0.990509	1.58629	2.48318	3.96682	2.71144	1.18931	1.19106	1.43651	0.305286	0.391737
11717	XM_006507221	Ampd3	0.664744	0.280109	0.732509	0	0	0.31636	1.41041	0.708968	2.35322	0.14219	0.664744	0.776301	0.388354	0.426266	1.13102	0.158275	0.236002
218038	NM_175007	Amph	1.33375	2.49982	2.75659	2.75312	2.43941	1.48117	2.62256	1.52432	2.22472	2.48125	1.33375	1.71388	0.893814	0.461774	0.601165	0.0045544	0.0177198
434437	NM_001013814	Amt	13.4967	16.3217	21.5289	18.3991	16.7209	15.0248	13.8879	7.58083	12.0174	11.2737	13.4967	10.4954	6.54981	4.76524	7.6757	0.000137506	0.00469024
11722	NM_001110505	Amy1	1.48536	0.759939	1.79646	1.29966	0.743752	0.970963	0.219807	3.32e-08	1.64411	1.30074	1.48536	2.71867	5.58526	1.40373	5.25653	0.00901003	0.0275549
11722	NM_007446	Amy1	0.587902	0	0	0	0	0	0.725524	3.15952	0	0.628766	0.587902	1.14427	0	2.26193	2.27337	0.0910207	0.153074
109959	NM_001042711	Amy2a5	1.77898	0.0515136	0	13.368	0.322894	0.585397	1.02536	5.92122	47.6824	1.69481	1.77898	3.08464	7.75836	12.1684	45.6431	0.233788	0.318376
13929	NM_001252193	Amz2	11.9305	17.6624	20.1763	19.8354	19.8329	13.9785	14.1409	15.7277	12.1508	9.19046	11.9305	8.7584	4.53791	2.65095	4.62967	0.000113769	0.0044073
13929	NM_025275	Amz2	6.44857	21.996	22.2004	16.147	12.3205	12.3261	9.63307	4.31827	9.35531	12.6364	6.44857	9.36276	7.21543	6.16311	5.21512	0.0210412	0.0501985
17222	NM_008569	Anapc1	4.74677	15.4558	16.5789	15.6821	11.3584	9.17721	9.84352	3.99441	7.00693	6.4676	4.74677	4.08646	3.63119	2.46414	2.77856	0.00383525	0.015947
68999	XM_006531339	Anapc10	10.056	23.3908	24.4135	23.4992	18.546	15.0733	16.9256	17.6391	11.6976	16.6657	10.056	8.70372	4.75607	5.01685	5.12816	0.00269643	0.0128595
68999	XM_006531340	Anapc10	1.67082	6.89577	0.883783	5.77926	6.41969	5.23754	6.59633	0.809139	3.13361	0.490699	1.67082	1.23511	3.48707	0.428834	0.707793	0.168836	0.24804
68999	XM_006531342	Anapc10	3.04525	4.89581	5.1512	6.48769	7.23623	3.64429	2.85956	2.57728	2.07749	3.19957	3.04525	2.93288	0.847913	1.35616	0.948159	0.000474342	0.00622598
66156	NM_001038230	Anapc11	10.6118	17.4734	18.8524	20.625	17.602	17.2762	15.906	11.2077	12.5951	12.3782	10.6118	7.71004	7.27606	4.60317	4.61988	0.000340188	0.00569976
66156	NM_025389	Anapc11	11.5648	23.7344	22.5121	16.9818	17.2077	15.3915	11.6587	11.7421	13.973	12.775	11.5648	7.88956	7.80173	6.52182	5.38177	0.000921945	0.00782769
69010	NM_181394	Anapc13	366.486	415.647	435.139	418.414	398.975	450.238	402.857	348.019	389.086	380.057	366.486	340.036	325.192	355.579	314.353	0.00214858	0.0113946
69010	XM_006511806	Anapc13	26.4942	20.6966	15.7232	5.42267	7.79463	9.93819	17.5606	15.808	18.3193	20.5378	26.4942	12.9593	26.3445	42.058	31.9694	0.00640879	0.0220368
69010	XM_006511807	Anapc13	6.96381	3.56276	1.69459	3.5151	3.46244	1.52662	3.6072	4.36493	4.0164	0.876805	6.96381	4.29057	9.37903	7.40785	4.71672	0.0605065	0.11179
75430	NM_027532	Anapc15	22.6997	41.1236	30.5721	29.015	39.3429	43.3465	22.7756	24.8198	21.1223	17.608	22.6997	19.7923	24.5358	19.7313	14.2487	0.00319336	0.0142523
75430	XM_006508279	Anapc15	0.138119	4.02497	0	1.98555	1.98628	1.01785	0.910106	0	3.19616	1.71448	0.138119	1.1002	0.308146	0	8.29e-07	0.294275	0.381013
75430	XM_006508280	Anapc15	0.530995	1.1612	1.92012	1.78583	0.943942	0.584506	1.28037	1.20596	0.77284	0.885692	0.530995	0.496284	0.949582	0.686722	0.680086	0.39562	0.477653
52717	NM_025514	Anapc16	39.5024	59.5266	58.3123	56.2295	51.0103	48.7187	45.3765	40.407	44.5931	41.1516	39.5024	31.9548	29.8529	20.5333	24.2879	0.000130186	0.00459242
52717	XM_006513888	Anapc16	7.6473	9.79599	11.9159	9.27087	8.38501	7.52083	7.98884	10.4187	8.71174	9.38522	7.6473	8.40863	6.9816	5.20345	5.6242	0.012812	0.0352038
99152	NM_175300	Anapc2	43.6065	78.9761	82.5153	63.3865	66.6444	62.3133	49.1921	52.6552	55.1347	59.6106	43.6065	43.5594	30.0579	19.0951	24.1496	0.000306724	0.00558702
52206	NM_024213	Anapc4	26.3605	62.9239	57.8445	55.0341	45.8284	39.1501	38.2219	29.3333	29.6713	30.0315	26.3605	24.9383	16.0523	8.85548	12.4781	0.00052979	0.00645004
59008	NM_001042491	Anapc5	61.696	147.89	143.149	129.237	114.235	93.2066	78.524	75.9162	83.1739	94.7679	61.696	49.538	42.6232	21.3898	29.0328	0.00107674	0.00827326
59008	NM_021505	Anapc5	43.0058	37.5071	66.3759	53.3795	47.8006	59.5678	37.8645	49.8751	47.8012	45.4535	43.0058	35.0579	9.23115	12.795	13.0704	4.392e-05	0.00343092
59008	XM_006530429	Anapc5	9.08378	34.8751	17.5167	18.921	23.3933	14.3413	16.5935	10.5661	20.4577	17.2745	9.08378	12.512	13.0967	3.26701	3.8219	0.0555327	0.104651
56317	NM_019805	Anapc7	30.7668	53.7268	53.2183	44.5508	42.6366	37.3761	34.0177	30.9357	29.3156	36.892	30.7668	27.1682	17.2198	10.3281	12.3412	7.7297e-05	0.0040531
11727	NM_001161731	Ang	18.6554	7.15994	12.9748	10.942	18.5537	16.4887	22.7679	18.7579	21.2014	16.3344	18.6554	11.4986	27.6089	22.2657	17.4018	0.0578802	0.107995
11727	NM_007447	Ang	3.38803	1.45493	0.72797	1.64194	3.06411	4.14253	3.6489	2.90297	5.84369	2.84211	3.38803	4.23716	9.90854	6.58223	5.36472	0.00192387	0.0107701
68737	NM_144524	Angel1	3.84796	7.1312	7.39666	4.82218	4.79502	5.17452	5.27047	2.40651	2.90183	3.61667	3.84796	5.26669	2.2303	1.4469	2.44307	0.00491106	0.0185831
68737	XM_006516200	Angel1	0.0144443	0	1.76e-08	0.748906	7.45e-06	0.0483175	0	2.04994	0.892321	1.03139	0.0144443	0	3.81e-09	0.74979	0.697392	0.329403	0.414693
52477	NM_021421	Angel2	5.65896	10.6393	9.97323	11.198	9.26884	5.9281	9.58874	5.36181	9.22952	9.02626	5.65896	6.00896	3.29022	1.87334	3.11753	0.0042232	0.0169542
52477	NR_037578	Angel2	0	1.06556	0.377538	0	0.947984	0.480209	0	0.806597	0	0	0	0	0.444357	0	0	0.270632	0.357456
52477	NR_037579	Angel2	2.56389	2.03427	3.88413	2.93161	1.87456	2.7677	1.35914	4.35541	2.07405	3.07701	2.56389	1.82908	1.78066	0.592996	1.35053	0.0865119	0.147235
52477	XM_006497183	Angel2	1.2354	2.32138	1.6342	2.14386	2.73775	2.0019	1.64743	1.47019	1.77539	1.73869	1.2354	2.78912	0.805179	0.755908	1.41452	0.0432618	0.0862524
52477	XM_006497184	Angel2	0.899499	2.12734	0.990664	0.472582	0	0.646768	1.24526	0.612278	0.232402	0.999017	0.899499	0.708968	0.484693	0.942405	0.687361	0.916994	0.927661
52477	XM_006497185	Angel2	3.97799	3.41047	1.85455	2.53388	2.93975	1.865	2.13035	2.96494	3.73134	3.24457	3.97799	3.37614	1.97324	0.516006	1.87675	0.0207018	0.0495871
52477	XR_373773	Angel2	0.904342	1.13185	4.03712	1.99417	0.75984	1.12384	0.276745	0.229904	0.474126	1.73086	0.904342	0.373858	0.170695	0	0	0.0537562	0.101935
11600	NM_001286062	Angpt1	0.184598	3.28459	4.17632	3.0926	1.83756	1.91565	2.94743	0.982218	1.7542	1.54974	0.184598	0.955753	0	0	0.189883	0.0305908	0.0664057
11600	XM_006520323	Angpt1	0.0398142	1.53441	0.474864	1.12989	1.65672	0.715035	0.318857	0.392423	0.961524	0.703999	0.0398142	0.095523	0.2417	0.0716028	0.157976	0.0765129	0.133832
11601	NM_007426	Angpt2	1.75097	1.86683	1.65992	1.55576	1.72647	1.32277	2.04059	1.42953	2.08603	2.5601	1.75097	1.49626	0.83145	0.673297	1.0491	0.00158744	0.00979839
72713	NM_028333	Angptl1	3.46512	11.4449	13.343	12.7275	10.5442	9.62197	9.97616	5.5467	7.32702	6.60356	3.46512	2.41011	0.863962	0.380546	0.887341	0.00197452	0.0108908
26360	NM_011923	Angptl2	46.476	28.1525	27.7574	34.0169	37.6833	27.2232	36.3783	36.9954	48.5341	48.5249	46.476	25.8369	15.5848	5.53181	7.2545	0.000454952	0.00611111
26360	XM_006498051	Angptl2	5.31599	3.69186	4.43138	3.09659	3.84656	2.21334	2.93772	6.39113	3.55063	8.0545	5.31599	5.13033	4.5896	0.591881	0.847463	0.0509758	0.0978578
30924	NM_013913	Angptl3	0.239505	0	0.0658277	0	0	0	0.236394	5.75127	1.2849	0	0.239505	0.0466557	0.324507	0.09202	0.110066	0.344504	0.429158
57875	NM_020581	Angptl4	36.6281	16.9075	17.3022	13.1392	6.78737	5.66684	5.65508	32.1316	32.8753	39.5719	36.6281	13.2771	1.12903	1.34347	1.16238	0.0265811	0.0597564
70726	NM_145154	Angptl6	7.07925	7.37341	7.8958	5.30476	5.95523	6.52581	5.19525	5.63991	9.12751	8.91839	7.07925	6.54148	2.89088	1.9428	1.59503	0.000295424	0.00554219
654812	NM_001039554	Angptl7	1.41009	1.25554	2.81484	2.22409	1.76152	6.93e-05	0.660433	0.714306	0.497594	1.0216	1.41009	0.396134	0.227611	0.171042	8.14e-05	0.0250254	0.0571752
624219	NM_001080940	Angptl8	1.9609	1.19481	0.707313	0.377753	1.03166	1.99166	1.78213	3.27551	2.43941	2.21094	1.9609	3.52166	2.38036	1.71534	1.95385	0.0124808	0.0345868
11732	NM_020332	Ank	12.3629	21.6572	20.8175	20.6262	20.2201	19.341	21.4207	23.1122	17.2368	21.6775	12.3629	13.8428	8.36302	3.36667	2.66219	0.000442132	0.00603849
109676	NM_001034168	Ank2	2.89183	3.11869	2.63701	4.67627	3.02496	1.64677	4.25204	3.47321	5.57839	4.36474	2.89183	1.84485	0.994605	0.352475	0.705738	0.00513524	0.0190783
109676	NM_178655	Ank2	3.77122	7.78098	9.72884	11.0225	11.6106	9.65036	9.32729	6.76361	6.67423	5.51883	3.77122	2.41367	0.891601	0.280709	0.207767	0.00128113	0.00890873
11735	NM_009670	Ank3	1.41085	1.85788	2.42847	1.66819	5.37587	1.3491	2.20744	0.547522	1.57515	2.21642	1.41085	2.05817	3.14504	2.31868	5.2357	0.136996	0.210457
11735	NM_170687	Ank3	0.000541524	2.75968	2.60866	1.76258	0.60864	1.2507	1.68939	2.44763	0.5995	0.766257	0.000541524	1.29948	0.00127426	0.481006	2.6e-06	0.155616	0.232953
11735	NM_170689	Ank3	0.907825	0.779374	0.330242	0.474363	1.51163	0.16231	1.22033	1.9277	0.189687	0.50615	0.907825	0.10484	1.24683	0.0767146	0.916993	0.94636	0.952722
11735	NM_170690	Ank3	1.45429	0.257403	0	0.311755	1.73656	0.49802	1.19671	1.10209	1.94304	2.11338	1.45429	1.00287	0.906589	0.588034	3.10027	0.207195	0.291162
11735	NM_170728	Ank3	1.09434	1.72471	2.10662	1.92833	0.888083	1.68235	0.820793	0.070531	0.673106	1.17943	1.09434	1.48121	1.01978	0.632535	1.99914	0.121361	0.191639
11735	NM_170729	Ank3	0.00290129	2.17192	2.19535	1.96034	0.196999	1.51387	0.687679	0.215059	0.342278	0.541704	0.00290129	1.03942	0.00306962	0.217164	3.9e-05	0.0419791	0.0842686
11735	NM_170730	Ank3	1.85339	0	0.410277	2.73494	0	4.14521	1.58699	2.07283	1.50126	1.1093	1.85339	1.79648	2.39479	3.41753	1.52e-10	0.907764	0.91994
11735	XM_006513139	Ank3	0.609204	0.674663	1.04149	0.536329	1.43966	1.10559	0.975434	0.826103	0.665854	1.12429	0.609204	0.921358	0.363975	0.361414	1.13517	0.462512	0.537673
271144	NM_001042714	Ankdd1b	0.618763	0	0	0	0.404687	0.405186	7.12e-06	0.777672	0.643254	0.374037	0.618763	2.16151	1.25123	1.43804	0.84258	0.0626569	0.114798
271144	XM_006517682	Ankdd1b	2.23083	0.989664	1.56838	1.4429	1.6571	2.04466	2.81497	0.785303	3.04389	2.09953	2.23083	3.84771	3.8202	2.02542	3.92046	0.0541021	0.102452
11736	NM_009671	Ankfy1	3.68363	9.28987	7.99739	7.55694	8.58254	3.89255	7.75012	3.7108	6.48505	2.96441	3.68363	3.70473	3.46327	1.8755	3.52955	0.0490034	0.0949502
11736	XM_006532039	Ankfy1	11.7856	14.6765	15.4303	15.4561	13.1096	13.5795	12.1656	10.4776	11.9318	14.2519	11.7856	10.7031	9.26233	6.87072	7.20168	0.000140834	0.00470748
108857	NM_175375	Ankhd1	9.76694	17.8522	19.0505	18.0501	16.0341	15.1789	15.5686	12.3006	12.7233	13.9495	9.76694	10.9749	6.60415	4.50192	6.39492	0.000490299	0.00630198
70797	NM_001003909	Ankib1	3.57877	6.64302	5.04555	5.80516	4.59228	3.8248	4.214	2.62313	5.06646	3.42045	3.57877	3.634	3.27747	1.13932	1.75502	0.0067275	0.0227112
244859	NM_172922	Ankk1	0.51937	0	0	0.101627	1.69196	1.84258	1.30104	1.86572	1.46007	0.833284	0.51937	0.434615	0.164495	0.0169684	0	0.140736	0.215036
234396	NM_172756	Ankle1	2.00392	5.68212	4.12179	1.61519	6.48133	2.33364	2.6016	4.11e-06	2.6009	4.80522	2.00392	0.590551	0.162123	0	1.35614	0.0621028	0.114058
234396	XM_006509661	Ankle1	0.235661	0.803154	2.08654	1.15971	0	0.537457	0	0.817648	0.226719	0	0.235661	0.453372	0.599969	0.408594	0.193424	0.261243	0.347806
234396	XM_006509662	Ankle1	1.57742	7.00457	5.96585	4.90194	4.93083	5.24351	2.33694	0.908976	2.65347	5.58756	1.57742	0.365978	0.824998	0	1.15387	0.00815754	0.0257692
71782	NM_001253814	Ankle2	6.54076	14.6632	17.3679	14.1083	10.7521	7.69324	9.48195	6.74483	7.56961	7.54426	6.54076	6.47436	4.17666	1.69217	4.23737	0.00386305	0.0160104
71782	NM_027922	Ankle2	1.03238	3.00285	1.62619	1.07777	2.62858	1.85272	1.24122	1.70727	1.74662	2.30127	1.03238	1.32233	0.302675	1.33622	0	0.0450734	0.0890764
217473	NM_146033	Ankmy2	24.3837	30.2472	34.1257	32.458	27.2384	27.1939	29.5456	21.1525	28.222	29.0667	24.3837	23.4801	17.8682	13.9179	15.8322	0.000381271	0.00582642
217473	XM_006515066	Ankmy2	0	1.01844	0.372014	1.20916	1.18041	0.213676	0	1.46927	0.983774	1.68546	0	0.844243	0	0	0.124881	0.187223	0.26882
68558	NM_001271388	Ankra2	4.30189	6.22321	5.66113	6.37075	5.87142	5.66043	5.11579	3.3057	5.63161	7.36009	4.30189	4.81955	2.25202	0.867466	2.5174	0.000854357	0.00761112
68558	NM_001271389	Ankra2	0.449932	0.842265	1.01585	0.165412	0.112578	0.323667	0.248964	0.308936	0.852116	0.530954	0.449932	0.564697	0.0636989	0.283417	0.110754	0.216804	0.300766
68558	NM_001271390	Ankra2	1.09316	1.08356	1.89058	1.988	1.09624	2.60003	0.755864	0.906649	0.603103	0.00602692	1.09316	0.457824	0.41626	0.571806	0.903394	0.00801887	0.0254732
68558	NM_001271391	Ankra2	0.666536	0.60793	1.48574	1.03249	0.80892	1.25555	0.684704	1.15439	0.343362	1.04618	0.666536	0.166822	0.484311	1.39305	0.677815	0.431218	0.510716
68558	NM_023472	Ankra2	3.97598	5.74057	7.05881	5.05347	8.38476	3.83482	8.03905	7.7742	8.00209	2.91065	3.97598	4.58852	4.96136	2.25412	3.09939	0.222508	0.306429
102334	NM_001167967	Ankrd10	0	7.36434	9.03995	3.86719	1.89828	0	1.22838	0	0	0	0	0	0	0	0	0.0556569	0.104837
102334	NM_001281974	Ankrd10	0.590564	10.0379	5.36015	3.56204	2.81711	2.39763	1.05084	6.02942	3.51797	1.95027	0.590564	1.60503	0	0.0297982	0.900158	0.134504	0.207589
102334	NM_001281975	Ankrd10	0.278244	4.90617	3.92645	3.57581	3.275	3.8342	1.93133	3.0037	4.06825	4.47762	0.278244	3.45008	0	0.307174	3.26683	0.211285	0.295306
102334	NM_133971	Ankrd10	18.5062	44.8909	45.7464	37.2942	36.869	32.2568	23.222	12.1014	14.2595	22.6589	18.5062	14.2554	11.7928	5.94534	6.19395	0.000259536	0.00538149
102334	NR_030781	Ankrd10	2.07343	1.35864	0.806032	2.15305	3.89591	4.53367	2.88191	2.84667	2.96921	4.35177	2.07343	2.40084	1.35181	0.538079	1.50559	0.104094	0.169877
102334	XM_006508685	Ankrd10	0.126267	0.0420512	0.467521	2.18006	7.83e-06	0	0.587331	0.959719	0.739784	2.88e-09	0.126267	0.734928	0	0.0429563	0.100971	0.528006	0.592015
102334	XM_006508687	Ankrd10	0	1.74629	1.27159	0	1.62183	0.550192	0	0	0	1.01509	0	0	0	0.263202	0	0.098333	0.162488
102334	XM_006508692	Ankrd10	2.96786	6.94936	5.84235	1.15986	3.68404	0.352541	0.222389	4.89e-09	3.34532	3.18465	2.96786	1.0532	0	0.0304226	1.03487	0.101611	0.166777
77087	NM_001081379	Ankrd11	15.3238	37.7636	33.5383	30.1705	26.6531	23.0118	20.0482	17.6251	19.3636	21.0728	15.3238	14.5942	10.967	7.5571	10.5573	0.00150568	0.0095497
77087	NR_037865	Ankrd11	4.70449	6.76941	8.45302	4.16783	6.362	6.25094	4.55092	7.03707	8.70205	7.82702	4.70449	5.15131	2.89341	1.20668	2.19702	0.00492575	0.0186218
106585	NM_001025572	Ankrd12	0.92643	1.07193	1.32914	1.41035	1.03586	0.53028	1.63049	1.436	0.988122	1.91077	0.92643	1.92427	0.63659	0.26717	0.810523	0.0139599	0.0373767
106585	XM_006523396	Ankrd12	2.71978	0	1.22127	0.949795	0.726078	2.8072	0.0800293	2.83283	4.81099	3.71392	2.71978	2.69239	1.72519	1.79937	1.41956	0.170863	0.250378
106585	XM_006523399	Ankrd12	3.69369	4.42823	3.78156	3.75192	5.80509	4.94687	5.08735	3.84305	4.87829	5.29092	3.69369	4.62671	2.45342	1.98038	2.89744	0.00299821	0.0136869
68420	NM_026718	Ankrd13a	33.473	36.5317	35.6501	41.0958	48.8989	38.7801	41.9015	36.9775	38.2177	40.9126	33.473	33.5152	37.3856	25.3015	29.8471	0.0928723	0.155538
68420	XM_006530454	Ankrd13a	5.68045	8.21242	5.73289	5.12236	5.82584	5.56224	7.29446	4.95793	5.16576	6.68896	5.68045	5.36682	4.07341	3.98888	5.0893	0.0778672	0.135602
268445	NM_172945	Ankrd13b	0.243843	0.5251	0.284724	0.260961	0.315979	0	0.312832	0.252305	0.359541	0.260154	0.243843	1.26891	0	0	0.137535	0.17009	0.249411
268445	XM_006533388	Ankrd13b	0	2.87274	0.0295269	0.0126405	4.54e-07	0.000207821	0	0	0	0.000334944	0	0.11671	0.000136814	0.000248013	0.517323	0.579993	0.63697
268445	XM_006533389	Ankrd13b	0	0.416524	3.82672	4.70516	1.74355	1.23423	0.00118389	5.73e-09	0	0.0804591	0	0.55416	1.63346	0.000540011	0.357657	0.0688944	0.123455
268445	XM_006533390	Ankrd13b	0.0099915	0.00988064	0.15275	0	1.46e-09	0.00566019	9.89e-05	0	0.417079	1.32212	0.0099915	8.5e-08	7.96e-07	0	0.472202	0.479623	0.553327
268445	XM_006533392	Ankrd13b	0.000164045	0.00123568	1.222	1.38783	0.00158804	1.87e-05	1.55611	0	0.000135535	0.000902947	0.000164045	0	0.112312	0.146051	0.390181	0.833124	0.854937
268445	XM_006533393	Ankrd13b	2.62601	5.60976	4.24204	2.38822	3.34505	1.89384	3.4055	4.73571	2.97787	4.16452	2.62601	2.41351	0.762935	0.460326	0.241631	0.00461054	0.0178645
268445	XM_006533394	Ankrd13b	0	0.000610976	0.00284347	8.48e-08	1.13	1.38155	0	0	2.15e-05	2.79e-07	0	0.413186	0.151602	3.26e-08	5.3e-06	0.334766	0.419753
268445	XM_006533395	Ankrd13b	4.42072	15.0292	11.2431	8.36182	6.75937	5.79958	3.4154	3.92964	7.04508	6.44358	4.42072	2.92029	1.04759	1.01969	1.63284	0.00727318	0.023926
268445	XM_006533398	Ankrd13b	0.163979	3.37808	3.8483	1.82812	3.38401	0.3722	0.453607	0.331653	0.474253	1.12933	0.163979	0.480001	0.107084	0.104083	0.51094	0.0287886	0.0635218
268445	XM_006533399	Ankrd13b	3.39381	4.1415	3.34685	0.130836	3.44073	3.12247	2.41784	1.75375	2.64654	3.42789	3.39381	1.8018	0.275736	0.344423	1.23785	0.0248581	0.0568902
433667	NM_001013806	Ankrd13c	10.4708	12.0307	14.4765	12.9396	14.5353	11.1924	15.5105	12.012	12.0632	16.3877	10.4708	12.1247	9.78398	7.61823	9.21217	0.0218994	0.0516519
433667	XM_006501652	Ankrd13c	5.22421	6.49971	5.15975	5.50432	8.21951	4.05685	7.35356	5.09813	5.23747	4.43368	5.22421	4.24134	3.94358	2.13442	3.96389	0.0488423	0.0947094
68423	NM_026720	Ankrd13d	3.96948	8.90483	9.23784	8.65745	8.21509	8.1497	5.60942	6.92893	4.33044	6.24439	3.96948	3.03941	1.44727	0.521619	0.573301	0.00016979	0.00485656
[truncated: 30,160 more rows]

## Sheet: FDR<0.01
Supplementary Data 4. Transcriptomic analysis of isoforms during the stomach development
Sheet2: A list of 5,263 isoforms differentially expressed (ANOVA, FDR < 0.01) in three phases (RNA).
		Phases (RNA)	1	1	1	1	1	1	2	2	2	2	2	2	3	3	3
GeneID	Name	Symbol	E12.5_R	E13.5_R	E14.5_R	E15.5_R	E16.5_R	E17.5_R	E18.5_R	D1_R	D3_R	D5_R	W1_R	W2_R	W3_R	W6_R	W8_R	PValue	FDR
66050	NM_025319	0610009B22Rik	46.3994	45.4269	46.9319	48.2244	54.4508	42.6859	50.0607	36.743	42.5313	42.9265	46.3994	51.5575	34.5255	31.5759	28.5028	0.000983351	0.00800621
104457	NM_001177603	0610010K14Rik	33.3515	40.7193	44.0444	44.5836	43.6787	36.1749	27.6993	39.1091	30.9648	27.1594	33.3515	20.4333	12.146	9.7799	8.85406	1.02287e-05	0.00224716
104457	NM_001177606	0610010K14Rik	10.87	19.6214	26.5529	16.0926	15.0863	14.209	13.4148	10.2764	9.39996	9.83963	10.87	3.58446	5.57946	2.99573	0.77602	0.00145142	0.00940015
68364	NM_026696	0610030E20Rik	7.92905	11.7719	11.2465	10.032	11.5172	11.5921	10.7095	8.09898	9.62085	12.5943	7.92905	9.03024	5.4678	3.60141	6.47776	0.00126931	0.00887505
74098	XM_006503438	0610037L13Rik	57.5806	77.1263	86.4143	90.9511	91.5004	78.9183	74.7376	64.7318	64.8602	62.5027	57.5806	45.8992	40.7971	29.6968	28.444	0.000148061	0.00471775
68434	NR_105022	1010001N08Rik	6.14911	1.26281	0.631456	1.93721	2.35601	2.95307	2.90683	5.0448	6.17332	4.34779	6.14911	7.97115	9.94821	10.4242	13.1138	9.06066e-05	0.00417861
56372	NM_019772	1110004F10Rik	80.0328	186.019	176.953	174.119	149.181	120.71	114.346	96.099	93.4276	99.3373	80.0328	72.6759	53.2929	29.8088	37.3238	0.000518588	0.00638944
66123	NR_027810	1110006O24Rik	3.06365	4.69984	4.71846	3.6056	3.84375	2.62594	3.14866	5.12214	4.9404	3.14581	3.06365	4.23339	1.46758	0.733805	1.53875	0.00159871	0.00983528
68618	NM_026787	1110012L19Rik	19.6104	31.5692	29.4638	30.2713	30.6676	28.9414	30.0878	29.5424	22.5375	19.0909	19.6104	20.6123	16.4785	11.4567	11.5913	0.00149134	0.00950492
68763	NR_027943	1110038B12Rik	26.093	87.1673	99.0695	74.9287	74.1774	50.4481	42.3434	49.7905	29.3952	35.888	26.093	26.0134	9.37622	5.99967	11.7264	0.00146207	0.00942708
117171	NM_054099	1110038F14Rik	33.4115	73.0999	67.114	57.6384	51.4125	46.2639	33.9197	39.2358	34.3114	40.5087	33.4115	25.0605	15.3018	10.8388	14.2851	0.00024775	0.00531239
66206	NM_025423	1110059E24Rik	17.4298	36.7265	35.9924	34.1532	32.365	28.9527	29.8053	19.3877	24.624	17.2993	17.4298	18.8057	13.333	8.75752	8.73233	0.000883577	0.00767767
66202	NM_025419	1110059G10Rik	5.6735	6.48443	6.92374	7.73782	5.51357	5.31108	6.6431	5.00487	5.61718	5.60461	5.6735	5.01941	2.55378	2.60086	3.06178	6.14494e-05	0.00378594
68920	XM_006503375	1110065P20Rik	42.8961	59.6135	42.6085	45.2742	47.1916	31.2022	39.904	36.0326	35.5489	41.8856	42.8961	25.5441	11.6099	7.41125	5.30578	4.45614e-05	0.00343947
68861	NM_001033145	1190002N15Rik	14.073	27.2403	25.8562	24.5899	27.6057	20.5573	23.2043	13.0619	18.7814	20.0798	14.073	15.2577	6.25316	3.77955	4.0218	0.0001774	0.00486976
69784	NM_001145198	1500009L16Rik	3.63468	15.9951	14.9804	15.5718	11.7828	10.6153	5.20164	5.12214	4.75915	5.70721	3.63468	2.25403	1.63116	1.54538	1.22496	0.000609189	0.00670986
66236	NR_027817	1500011B03Rik	10.8794	19.1224	20.7056	19.1802	17.5051	15.1009	15.683	10.9394	13.1994	14.6569	10.8794	12.7554	5.7713	3.52002	5.96445	0.000154192	0.00474155
72244	NM_028166	1600014C10Rik	5.61242	6.92264	7.20888	6.33778	5.48537	6.46402	7.06494	6.40113	5.58758	7.78116	5.61242	6.26258	4.90268	2.98867	3.53057	0.00130082	0.00898044
69291	NR_027980	1700001L05Rik	1.31488	3.2671	4.63282	4.3927	4.20609	3.37239	1.85634	1.4605	1.69625	2.0621	1.31488	1.67034	0.498389	0.471444	1.22097	0.000770734	0.0073367
74230	NM_198637	1700016K19Rik	4.56828	2.7569	4.24489	3.97924	5.7668	5.91344	10.825	5.60965	3.69685	2.86892	4.56828	8.98282	11.2823	15.0007	11.3757	0.00128443	0.00891702
74211	NM_028820	1700017B05Rik	9.54531	18.7482	17.6093	17.2866	15.6602	12.802	8.0498	9.99014	10.8746	15.0521	9.54531	8.50809	5.08081	2.57551	2.5469	0.000262854	0.00539075
69399	NM_197990	1700025G04Rik	8.50578	13.3085	13.4358	12.9764	11.1462	9.4558	11.0861	8.69387	9.60053	10.4655	8.50578	8.69129	5.07363	3.42552	3.38857	8.32568e-05	0.00412064
72254	NM_028170	1700030K09Rik	4.18484	10.7055	9.93939	9.73157	7.26609	4.90156	4.47147	4.02132	4.42001	5.42173	4.18484	4.30024	2.2009	1.24639	1.86986	0.00150151	0.0095359
67326	NM_026091	1700037H04Rik	36.8292	66.8878	70.6268	60.2669	58.0592	58.5559	46.972	38.8698	36.1408	41.2404	36.8292	36.4444	26.3588	15.3884	15.244	8.28136e-05	0.00412064
73431	NR_027956	1700052K11Rik	3.16261	6.65762	4.87011	4.30636	3.95915	4.38338	3.93912	3.87307	4.57583	4.18213	3.16261	2.8685	1.44706	1.05525	1.46783	0.00071741	0.00713456
73516	NR_027904	1700086O06Rik	5.49133	3.73075	3.66055	3.55711	3.01392	4.13985	3.73358	5.10885	3.57616	5.63802	5.49133	5.05718	8.30685	7.84402	10.0909	2.9699e-05	0.00322183
66276	NM_025463	1810009A15Rik	64.1537	136.152	120.072	123.269	121.063	105.442	95.9715	69.8523	77.9859	72.1237	64.1537	63.9498	53.6556	41.334	38.8484	0.000601934	0.00668718
100040049	NR_033626	1810010D01Rik	282.428	2.7228	2.88994	2.56643	6.05774	9.35025	48.6848	92.6887	101.366	306.898	282.428	693.416	682.772	848.477	1032.59	0.000193431	0.00500607
69126	NM_001099674	1810022K09Rik	229.275	311.948	275.295	348.775	279.513	322.228	295.087	226.022	234.816	238.987	229.275	194.513	167.074	145.671	109.503	0.000251901	0.00534757
69155	NM_175141	1810030O07Rik	14.0553	24.4294	22.0925	20.3885	20.058	18.6429	17.7856	16.4462	17.7394	17.2711	14.0553	14.0263	9.87185	6.84997	9.61548	0.000234171	0.00524749
69155	XM_006527698	1810030O07Rik	1.86105	2.55394	3.64866	2.67137	2.18462	2.18369	1.92498	1.44073	1.38629	2.69823	1.86105	1.31252	0.754258	0.279766	0.711752	0.00096849	0.00798163
66293	NR_027821	1810032O08Rik	3.41212	5.08021	8.05994	5.76019	5.92393	6.33745	3.49403	4.0384	3.48174	5.87371	3.41212	3.25551	0.812459	0.350292	1.38547	0.000313415	0.00563589
67884	NM_026431	1810043G02Rik	12.0913	21.6137	21.6545	16.7453	20.7706	13.9879	15.0682	13.7555	12.9694	14.4935	12.0913	12.3624	6.68139	4.82233	7.20725	0.000342433	0.00570048
72056	NM_028077	1810055G02Rik	11.1095	18.3051	19.5	17.2583	16.2721	14.6897	12.4413	8.64281	14.0722	12.2268	11.1095	8.59281	6.63866	3.25603	3.95557	0.000102188	0.00427078
67705	NR_015608	1810058I24Rik	54.6806	78.6871	77.8248	68.4098	61.1304	62.0107	57.1612	71.9939	55.9679	67.9892	54.6806	47.8142	33.765	23.2472	22.022	0.000104988	0.00428355
67705	NR_027875	1810058I24Rik	10.6449	17.3472	21.7541	17.7566	15.3379	20.186	13.2573	16.3191	15.7412	13.7073	10.6449	15.276	6.87532	3.95704	2.52833	0.000228419	0.00521724
68355	NR_027924	2010204K13Rik	12.3449	22.1257	21.37	30.3904	23.3105	24.7066	14.9381	13.1743	12.0088	7.06977	12.3449	5.08163	3.07339	1.97763	2.50945	0.000110051	0.00435417
72093	NR_029440	2010320M18Rik	32.5078	30.814	32.4047	33.5689	31.8097	30.2954	39.925	41.3694	31.6445	35.9791	32.5078	32.1032	24.5887	17	18.3198	7.8954e-05	0.00406469
69147	NM_026961	2200002J24Rik	20.8075	0.195465	0.507577	2.523	2.86534	3.51028	15.0794	22.8492	20.7912	16.65	20.8075	20.4849	31.7396	29.4015	36.9466	4.61194e-05	0.00346363
72357	NM_028211	2210016L21Rik	50.9529	66.3046	69.4981	57.8996	53.3753	54.198	48.0607	46.3421	47.2824	51.3025	50.9529	50.3954	34.1718	30.6287	35.1166	5.76393e-05	0.00370853
73652	NR_040259	2210408F21Rik	0	0	0	0	0.458783	0.497632	0	0.209073	0.294453	0	0	1.26534	2.39082	2.59291	2.14695	4.11288e-06	0.00161798
73652	NR_040258	2210408F21Rik	1.68975	0	0	0	0	0	0	0.423568	0	1.50504	1.68975	0.519746	3.86526	3.21296	4.24822	2.94252e-05	0.00322183
76432	NR_040265	2310001H17Rik	3.26513	1.30137	1.11697	1.00468	1.13949	0.824021	3.15956	2.29701	3.3646	2.69509	3.26513	3.21078	3.79754	3.27374	3.63313	0.000814071	0.00746297
69549	NM_001081226	2310009B15Rik	34.3955	68.8841	55.3645	58.9112	50.4772	46.3993	42.4062	44.6791	35.473	37.333	34.3955	33.1893	23.4775	10.9577	13.6638	0.000234178	0.00524749
69548	NR_033514	2310015A10Rik	4.03054	4.30942	4.58817	3.90614	4.51103	2.70965	3.56246	4.51686	5.81623	6.57935	4.03054	5.44392	1.65378	0.956526	2.23715	0.000728091	0.00715934
66367	NM_175107	2310022A10Rik	9.31638	19.886	19.519	17.3434	14.7644	13.4401	10.7345	9.13944	9.16868	10.5613	9.31638	9.47012	6.79546	3.12468	4.8988	0.000343028	0.00570048
69551	NM_175149	2310022B05Rik	40.0562	67.8167	62.8936	61.6465	58.1779	48.2655	49.6605	46.4081	49.4147	62.0008	40.0562	28.0971	19.235	8.6958	8.20112	0.000180051	0.00487897
67862	NM_024210	2310033P09Rik	25.3888	41.5294	42.6075	34.3931	33.781	37.3966	27.1122	27.4263	28.9431	30.2014	25.3888	26.718	20.0183	13.1842	14.6705	0.000140734	0.00470748
69221	NR_030738	2410006H16Rik	183.115	308.804	351.787	353.845	297.909	306.328	264.336	357.867	178.627	198.807	183.115	165.13	90.1653	52.1295	46.7751	0.000702991	0.00708867
100503842	XR_141234	2410022M11Rik	8.12876	6.42577	6.57134	4.82875	6.07861	4.72464	6.0363	11.2852	9.083	9.26269	8.12876	8.31915	3.50097	2.12129	4.30372	0.000660512	0.00696227
72307	NM_001033164	2510002D24Rik	25.1819	18.6531	22.755	19.3616	25.4293	26.6438	27.1051	27.9064	27.682	25.918	25.1819	29.3096	21.4649	14.524	17.4523	0.0014664	0.00943845
72190	NM_001001881	2510009E07Rik	9.85205	13.4395	13.9761	13.4172	12.3075	9.24691	10.9304	8.18632	10.5961	14.3459	9.85205	7.36129	4.17162	2.05473	2.41992	0.000164868	0.00481665
66520	NR_024619	2610001J05Rik	19.89	33.5744	39.0927	41.2462	35.0049	32.3745	30.6627	26.6406	22.7695	24.187	19.89	21.5638	15.4682	10.2552	11.9917	0.00061617	0.00673768
72139	NM_153780	2610044O15Rik8	4.96594	8.14098	6.47615	7.13456	6.44095	6.8554	7.8551	6.76758	6.19272	7.04074	4.96594	4.96039	2.83626	1.95719	2.89649	0.000271941	0.00545729
67157	NM_026005	2610301B20Rik	7.13999	14.1712	13.7865	12.9079	12.6162	9.83642	9.4888	7.2953	9.13123	9.27824	7.13999	6.4706	3.62556	1.69323	2.84339	0.000127951	0.00459242
67170	NR_028298	2610306M01Rik	8.09159	10.6083	10.5588	10.0019	8.42494	8.58363	9.10066	7.3993	6.81461	9.59915	8.09159	6.57134	4.97056	3.29888	3.56236	8.16137e-05	0.00412064
72203	NR_037964	2610507I01Rik	8.42668	14.0821	14.1662	12.885	9.98472	9.73899	9.22925	9.22869	10.2082	13.095	8.42668	9.00808	3.55947	2.59872	6.61588	0.00130644	0.00899135
330173	NM_181075	2610524H06Rik	26.3356	47.7934	46.726	43.775	40.1998	31.7262	31.6686	33.9754	31.4316	26.3856	26.3356	18.6786	11.8966	5.0701	6.23036	0.000100883	0.00427078
72578	NR_045437	2700054A10Rik	0.517987	0.955914	0.857454	1.02308	0.79761	1.13021	0.69911	0.637957	0.453519	0.658031	0.517987	0.44121	0.110102	0	0.0249556	2.8153e-05	0.00320863
68046	NM_026529	2700062C07Rik	12.6018	22.7117	19.8171	22.388	14.8837	16.2524	14.5804	16.4812	14.4957	12.5389	12.6018	12.2085	10.2201	6.94289	6.03541	0.0014334	0.00934325
77022	NR_024720	2700099C18Rik	4.44661	16.661	14.6547	12.1939	13.1424	11.1269	6.03415	5.63644	6.68202	8.02467	4.44661	1.91855	1.71796	0.813169	1.35805	0.000664812	0.00698006
66457	NR_027831	2810002D19Rik	5.05855	9.45087	9.4581	7.78393	7.06479	7.68418	7.39901	3.82209	5.76396	5.07963	5.05855	4.57183	2.77438	2.10358	1.59637	0.000264578	0.00539214
66523	NM_025615	2810004N23Rik	24.5232	76.8401	70.9998	61.9576	55.1734	49.4327	38.6858	27.9275	28.0444	29.0793	24.5232	24.8968	20.0963	14.5961	16.5519	0.00122191	0.00872315
72650	NM_001134717	2810006K23Rik	7.39948	15.0209	16.0672	12.6483	11.1209	9.5936	10.2853	6.8554	7.86783	7.96622	7.39948	8.25885	4.12306	3.44909	3.369	0.000717833	0.00713456
100503178	NR_045268	2810013P06Rik	9.79288	12.8834	12.6674	10.9131	10.3396	8.10811	10.9641	10.6076	12.333	11.4498	9.79288	12.0441	4.11296	3.485	6.46013	8.85761e-05	0.00415424
69953	NR_027984	2810025M15Rik	21.3366	71.1435	71.957	65.2196	52.9668	53.57	31.5218	32.0174	29.1396	30.1623	21.3366	17.8323	11.1974	4.8621	4.68276	0.000380219	0.00582642
74200	NM_028814	2810403A07Rik	12.5675	22.8912	27.8143	22.8811	19.618	18.2431	18.3749	11.9267	13.911	9.19319	12.5675	15.3853	10.2696	4.06004	5.494	0.00126227	0.00885225
69941	NR_038009	2810408I11Rik	5.01701	10.8523	9.41076	12.3738	9.13568	9.38548	8.48467	3.62824	5.70381	5.6835	5.01701	2.93706	2.0559	1.92168	0.861114	0.000480019	0.00624436
72834	NR_045176	2810468N07Rik	3.09096	6.26676	6.00793	5.69541	6.36543	4.26519	2.80601	3.21965	4.13101	3.12152	3.09096	2.72709	0.958243	0.448006	0.713209	4.6347e-05	0.0034701
243219	XM_006534939	2900026A02Rik	4.14952	11.2445	16.1752	17.6412	13.8975	13.1795	9.53455	8.18892	7.40381	6.86971	4.14952	3.87798	0.90705	0.52683	0.921177	0.000999253	0.00804754
347740	NR_024329	2900097C17Rik	61.5148	117.37	112.29	109.418	96.5754	82.3918	84.9971	71.2602	78.1598	77.5046	61.5148	59.9198	35.8191	23.6652	34.1412	0.000242873	0.00530021
73103	NM_028439	3110009E18Rik	4.94916	11.7025	8.19492	10.701	5.99639	7.80356	4.53047	4.37229	4.86538	2.45522	4.94916	4.92384	1.1615	2.2376	0	0.00042849	0.00598655
73212	NM_028469	3110082I17Rik	20.1337	33.7923	32.6851	32.6449	30.2402	29.2607	23.5269	16.6404	20.412	21.0046	20.1337	18.6524	11.7348	7.16015	9.00122	1.56937e-05	0.00262204
224523	NR_045290	4732491K20Rik	1.38838	1.11535	0.879373	1.21074	1.0507	1.02554	1.2237	1.54858	1.72505	1.79191	1.38838	0.986937	0.427961	0.579024	0.814451	0.0013199	0.00900301
66714	NM_025722	4921524J17Rik	9.88683	19.8797	17.7782	19.1049	17.4976	15.2666	17.0941	8.45454	13.6605	10.6145	9.88683	10.0712	6.30622	4.663	4.69073	0.000903285	0.00776407
73863	NM_001201322	4930415O20Rik	4.05048	0	0	0	0.723028	0.260673	0.262838	0.223668	0.229688	2.74337	4.05048	5.62295	8.89525	14.2618	9.77829	7.09376e-05	0.00397046
67609	NM_026273	4930453N24Rik	18.5063	26.5985	27.1279	31.5627	25.0238	21.543	24.8789	23.0488	21.4487	20.9335	18.5063	18.9415	15.6142	12.1953	11.1541	0.00132212	0.00900749
67746	NR_073429	4930577N17Rik	2.23426	4.05405	4.47901	3.93766	3.36011	2.7059	2.68844	2.99124	3.76498	2.85863	2.23426	2.85128	0.622445	0.689154	1.47249	0.000611656	0.00671435
75939	NM_029482	4930579G24Rik	4.9044	13.6035	13.4869	11.5833	9.23703	7.8473	6.82471	4.62736	6.32882	6.55052	4.9044	2.54958	2.25145	0.590515	1.07565	0.000792642	0.00742712
70984	XM_006510596	4931406C07Rik	0.347014	0	0	0.475424	0	0	2.17469	2.57247	0.99784	2.75275	0.347014	1.97911	0.345336	0.39349	0.28037	0.001403	0.00925475
654409	NR_029452	4932416H05Rik	3.20462	4.99539	4.81698	3.95115	3.98781	3.3058	4.30208	3.5119	3.78049	4.12035	3.20462	2.98609	1.15703	0.600938	0.930157	2.06603e-05	0.00293578
100504166	NR_036602	4933421O10Rik	3.59406	3.3751	2.85457	3.11457	3.584	2.81479	3.64063	3.19935	3.94933	4.74401	3.59406	3.13323	1.94555	1.15746	2.10815	0.000354811	0.0057271
223739	NM_001033273	5031439G07Rik	11.7788	25.4395	24.1172	22.8334	20.4637	16.0421	17.3889	15.3856	13.1033	14.2974	11.7788	11.1777	7.51525	5.27474	6.02536	0.000715731	0.00713456
100503199	NR_034038	5430416N02Rik	11.3844	35.504	26.699	29.8808	23.4022	23.3962	22.5913	10.6651	11.6799	13.9202	11.3844	9.20468	5.41999	4.65081	4.11079	0.00121924	0.00871632
230757	NM_001013755	5730409E04Rik	1.75384	1.70015	2.4394	2.00473	2.15491	2.07576	1.19074	0.948928	1.38346	1.62284	1.75384	0	3.36e-05	0.135028	0.250717	0.000223056	0.00519835
70591	NM_027472	5730455P16Rik	5.36415	7.65414	7.67039	9.99205	8.46124	4.67173	7.33031	4.95882	6.00727	6.44583	5.36415	4.16524	2.59272	1.54244	2.42541	0.0014322	0.00934175
100302730	NR_028359	5830417I10Rik	5.77174	13.2849	14.4979	11.6306	10.048	8.57912	8.35307	5.7953	7.02171	6.76672	5.77174	5.52813	2.99417	1.98624	3.81334	0.000985166	0.00800621
77877	NM_029998	6030458C11Rik	5.94341	11.9837	10.5905	11.1147	11.1815	5.87742	6.73908	5.07504	6.87201	5.64191	5.94341	4.6351	3.53297	2.54033	3.39759	0.00128219	0.00890939
229613	NR_003619	6330549D23Rik	0.375214	0.712069	0.688275	1.04644	0.617162	0.865916	0.648178	0.559149	0.563314	0.535268	0.375214	0.365313	0.145674	0.128229	0.134735	0.00113099	0.00843188
213393	NM_145980	8430408G22Rik	17.9621	8.44141	12.7026	14.6038	22.4971	21.5326	19.6245	16.3989	28.9121	25.3314	17.9621	32.1429	5.86701	2.2183	2.86744	0.000955802	0.00795937
71528	NR_045878	9030404E10Rik	0.74767	0.143177	0.186635	0.164311	0.450325	0.326378	0.922345	0.721069	0.875579	0.654943	0.74767	1.05962	0.0656141	0.391492	0.414807	0.00127925	0.00890461
71517	NM_027815	9030624J02Rik	14.9926	29.1153	28.0652	23.4684	21.8915	20.4918	18.7481	16.5698	18.9031	17.0324	14.9926	15.7499	11.1303	9.04013	10.3298	0.000810481	0.00745883
78921	NM_030226	9130019O22Rik	1.46862	2.98695	2.95017	2.65354	3.02081	2.54035	2.09974	1.64256	1.53254	2.17905	1.46862	1.40559	0.821493	0.570197	0.84936	0.00022643	0.00520025
100043133	NM_177001	9130023H24Rik	2.95814	3.44549	3.89594	2.95438	3.01906	3.63527	2.56634	2.55805	3.42398	3.76298	2.95814	2.66046	1.42564	1.20764	1.79382	0.00019243	0.00500453
229550	NM_001101461	9130204L05Rik	0.564143	0	0	0	0	0	0.348009	0.294624	0	0	0.564143	9.36572	12.2205	45.0757	43.3595	0.000137945	0.00469545
77124	NR_046001	9130221H12Rik	8.47353	12.1146	11.9125	9.48519	11.0729	9.31575	9.30874	7.21802	9.30179	10.9258	8.47353	8.72496	4.9247	3.19305	4.93993	0.000109976	0.00435417
231253	NR_027961	9130230L23Rik	1.6185	0	0.444715	0.259884	0.534936	0.387869	1.26463	0.802151	1.38948	1.55921	1.6185	2.31234	2.39994	2.86689	4.91134	0.00049523	0.00631937
75758	NM_029418	9130401M01Rik	26.8063	47.5295	46.9928	41.5635	38.6643	37.9259	29.6518	27.4958	27.0251	30.1151	26.8063	22.8874	18.9757	11.7608	10.8157	7.12225e-05	0.00397442
100689703	NR_045696	9330133O14Rik	6.05955	7.33516	6.51828	6.10995	6.11132	5.80435	6.18644	9.36982	8.50361	7.52378	6.05955	5.92392	1.98469	1.80559	2.6096	3.80772e-05	0.00337111
213673	NM_153117	9530068E07Rik	85.3723	130.826	139.176	129.534	125.468	97.233	100.67	84.3686	100.397	123.002	85.3723	76.7181	52.7931	32.4233	35.0573	0.000212403	0.00510005
319266	NM_181048	A130010J15Rik	2.37845	3.11593	3.1846	3.62265	2.84065	2.93417	3.42388	2.76054	2.97058	2.62835	2.37845	2.94506	1.01336	1.60611	1.19144	6.24522e-05	0.00381172
319278	NM_175687	A230050P20Rik	6.90174	5.77496	5.59143	5.38908	4.96712	4.66953	5.59173	7.06632	7.90304	8.65942	6.90174	5.5065	2.05734	1.75939	1.86163	2.84045e-05	0.00320863
97159	NM_175287	A430005L14Rik	32.2794	40.8626	41.5811	40.2469	41.7408	39.824	34.3922	29.9929	26.4725	31.7797	32.2794	33.0107	21.4504	15.5677	16.041	2.40385e-06	0.0012913
243308	NM_183025	A430033K04Rik	4.10097	7.92346	7.77784	8.31348	7.21606	6.13664	6.7836	3.79978	5.27692	4.57727	4.10097	4.61841	1.85102	1.10803	2.03098	0.000247271	0.00531239
239559	NM_001170954	A4galt	9.7927	3.4106	3.91321	3.70999	10.8752	7.7973	13.5536	15.1027	14.2215	22.1983	9.7927	11.7133	5.37125	3.98466	2.38558	0.00161565	0.00989737
77940	NR_028376	A930004D18Rik	3.2556	6.23837	7.10537	5.96409	5.50748	5.34444	4.97078	3.19098	3.9102	3.9847	3.2556	2.06842	1.42546	0.87298	1.293	0.000259536	0.00538149
432999	XR_384707	A930007A09Rik	0.861827	1.51443	1.64685	1.51611	1.06298	0.714308	1.06343	1.17228	1.05253	1.15259	0.861827	0.675916	0.395063	0.0920426	0.239524	0.00149356	0.00950492
68074	NR_027886	A930013F10Rik	1.85804	3.82422	3.1236	4.37621	2.81564	3.34643	2.18344	2.13398	2.4988	2.8717	1.85804	1.95273	0.686625	0.510185	1.40574	0.000787222	0.00741543
223921	NM_153416	Aaas	13.2315	42.4007	42.6307	34.8911	33.891	27.3035	21.5288	13.5386	16.9892	21.0192	13.2315	13.329	9.69206	5.56132	7.13516	0.00114652	0.00848342
227290	NM_146110	Aamp	112.628	176.048	180.031	164.105	159.512	146.812	142.951	129.066	118.922	124.544	112.628	106.686	88.9572	66.8535	69.6756	0.00017155	0.00486138
239435	NM_175503	Aard	7.03039	9.99852	6.3572	7.4172	5.81346	6.46238	8.7456	4.72705	6.162	5.95802	7.03039	5.30791	3.62387	0.825092	0.537323	0.000666616	0.00698006
69684	NM_144829	Aarsd1	30.0458	59.9857	61.5419	49.3567	54.5325	39.4983	34.3814	26.3634	29.4332	34.2554	30.0458	27.6876	24.1628	16.9836	17.6282	0.000636201	0.00685587
67618	NM_026276	Aasdhppt	4.04138	6.32302	5.92036	5.29624	5.50031	6.92691	6.16157	3.79327	3.16634	5.07527	4.04138	3.28126	2.49622	1.49969	2.6586	0.00153739	0.00964295
30956	NM_013930	Aass	0.335818	0.452476	0.975646	0.756926	0.490484	0.467281	0.736688	0.57619	0.480085	0.67861	0.335818	0.799137	1.70353	3.35989	4.55662	0.000102903	0.00428355
56321	NM_019816	Aatf	13.0945	24.7131	28.3616	25.231	23.2677	19.0498	15.0637	14.1812	14.4358	13.7476	13.0945	11.6468	7.70475	6.22047	7.27636	0.000167383	0.00484351
11303	NM_013454	Abca1	2.24522	3.0205	4.22716	4.07749	3.6067	2.50428	2.55591	1.67357	2.18562	3.11792	2.24522	2.75558	0.87968	0.538536	0.272597	0.000223167	0.00519835
217258	NM_153145	Abca8a	4.26588	0.412434	0	1.26684	1.64318	1.57731	4.79519	5.0188	4.56982	4.94805	4.26588	4.79575	2.06787	1.00809	1.5927	0.000231154	0.00523672
27404	NM_013851	Abca8b	1.73193	0.368295	0.372473	0.450661	0.859992	0.764044	2.83968	1.82544	1.78656	2.00875	1.73193	1.44033	0.271995	0.194559	0.504557	0.000437854	0.00602286
76408	NM_029600	Abcc3	7.30566	1.56506	1.24487	1.20185	4.65054	3.72306	6.72291	8.72157	13.0402	8.92251	7.30566	21.1532	23.7358	16.6825	18.5533	0.000387881	0.00584235
11666	NM_007435	Abcd1	10.6437	17.2415	15.6528	15.5192	14.8563	14.4421	14.0361	11.2472	11.1077	12.6041	10.6437	7.65283	5.46439	2.39522	3.86425	3.677e-05	0.00335911
19299	NM_008991	Abcd3	72.9336	41.8728	46.3204	46.2882	58.0918	56.2408	65.7193	70.7793	89.9001	70.0366	72.9336	89.9975	87.9894	77.1746	101.083	0.00151184	0.00956518
24015	NM_015751	Abce1	25.2402	60.7565	56.6421	58.2881	55.3317	45.3999	44.7453	26.2078	32.2925	33.3806	25.2402	26.031	20.4653	15.9797	19.4211	0.00162348	0.00990685
224742	NM_013854	Abcf1	59.1191	82.3294	81.3554	70.9911	73.1911	73.6397	59.6601	57.4523	60.9202	60.2326	59.1191	54.7557	41.8769	31.8958	34.9241	5.73966e-06	0.00174941
27406	NM_013852	Abcf3	17.7997	29.5671	29.5737	24.5004	23.8113	23.6276	23.6438	20.3014	20.6218	18.102	17.7997	18.4006	13.1975	10.0838	12.433	0.000427965	0.00598655
26357	XM_006506148	Abcg2	4.95822	13.4909	11.8583	13.1838	10.1042	9.92918	5.32185	0	5.22048	5.65236	4.95822	5.52786	2.21628	0.946561	0.971757	0.00036371	0.00576478
68758	NM_145215	Abhd11	11.8695	14.4438	11.2727	12.2728	14.7958	18.3288	13.1116	13.9034	12.5188	14.9783	11.8695	7.25634	7.65953	3.99271	3.7702	0.00145916	0.00941739
68644	XM_006511804	Abhd14a	11.8708	22.2736	18.6318	14.3759	10.4749	18.2537	8.51551	9.75743	13.8405	10.3682	11.8708	8.00755	5.22626	3.67624	3.54091	0.000801704	0.00744472
226016	NM_146096	Abhd17b	10.1606	14.9515	13.6438	13.8523	12.4849	12.1619	13.4599	10.9903	11.1079	11.4446	10.1606	11.3276	5.62247	4.77699	6.62486	2.276e-05	0.00296488
106861	NM_134130	Abhd3	1.37027	0.577685	0.403673	0.426946	0.343723	0.515024	0.69062	1.00659	1.51495	1.70289	1.37027	2.27242	6.87112	6.08465	6.88978	1.41487e-09	4.44637e-05
105501	NM_134076	Abhd4	24.264	26.3231	25.3623	24.7961	28.0166	24.9969	28.2207	30.744	25.9907	34.6185	24.264	28.4267	20.7928	13.3842	17.0801	0.000429006	0.00598655
64296	NM_022419	Abhd8	26.6572	58.473	49.9805	43.6315	36.0687	30.6235	27.7845	24.7001	26.5952	31.6387	26.6572	17.1368	11.7063	5.73154	5.80929	0.000461022	0.00613132
11308	NM_001077193	Abi1	0.00915823	7.45e-05	1.14272	0.191819	3.03101	2.39583	3.10344	3.02103	2.33656	2.32101	0.00915823	5.34118	9.05338	5.96794	8.66923	0.00017835	0.00486976
11308	NM_145994	Abi1	9.04835	14.7758	17.4387	19.0305	14.5345	14.6548	10.7543	9.76738	5.82381	12.3242	9.04835	9.79855	4.34187	2.86839	3.93164	0.000195208	0.00502246
11350	NM_009594	Abl1	23.0857	59.0884	52.7821	44.6522	37.8033	31.3877	28.6354	25.9022	27.5623	39.8536	23.0857	18.8429	10.1023	4.26687	7.20728	0.00128653	0.00892608
109934	XM_006531984	Abr	10.5876	12.4914	12.5257	15.3942	14.5985	13.5364	11.0204	11.2746	9.93204	14.403	10.5876	10.569	6.11921	4.20594	3.39311	2.4455e-05	0.00301338
109359	NM_198017	Abraxas2	13.8947	23.1824	22.6044	21.266	20.0457	15.5953	18.8896	13.8826	15.6319	14.8923	13.8947	15.1181	9.25186	6.23252	8.49813	0.000361585	0.00576478
30946	NM_013924	Abt1	4.83311	8.6756	8.61014	7.78633	7.00779	7.23879	6.00173	5.58836	4.50933	5.79202	4.83311	4.80898	4.74141	2.70569	2.51169	0.000744328	0.00721909
52538	NM_177470	Acaa2	423.352	152.134	186.613	236.997	323.909	328.885	383.51	526.864	463.761	411.338	423.352	329.304	186.089	139.804	115.908	0.00109011	0.00831201
107476	XM_006531958	Acaca	5.15411	12.3867	11.6761	10.3053	10.3482	10.718	6.70652	5.7986	6.98302	7.82514	5.15411	4.23575	3.72624	1.96847	2.78482	0.000405735	0.00594241
100705	NM_133904	Acacb	3.03284	3.96e-09	0.299321	0	0.98427	0.653432	0.618761	0.698864	3.84153	4.07383	3.03284	6.1737	8.42316	7.04777	13.2953	0.000229148	0.00522236
78618	NM_030138	Acap2	8.8401	15.347	15.135	14.6354	16.0016	12.902	14.5938	11.1032	11.4319	16.3196	8.8401	10.7476	6.0415	3.57436	4.04482	0.000719741	0.00714244
110460	NM_009338	Acat2	34.1335	108.255	104.885	102.715	98.7732	86.1017	72.4861	46.289	46.7556	39.8739	34.1335	25.9527	31.0753	15.3716	16.7498	0.00119926	0.00865134
170760	NM_133225	Acbd3	22.7214	30.7348	31.8694	31.6341	32.7967	26.2496	32.751	23.8351	29.7813	29.6297	22.7214	24.6185	20.2707	11.4758	15.2641	0.00142243	0.00931175
72482	NM_026683	Acbd6	29.6826	34.7177	35.3401	32.3193	34.4804	33.0347	23.4485	28.7238	33.1604	28.1743	29.6826	28.3867	15.0302	12.0088	11.0233	3.49215e-07	0.000555302
72482	NM_028250	Acbd6	19.4922	46.3459	46.2433	34.4979	30.1792	28.6293	26.0506	25.0245	19.6291	24.5865	19.4922	12.7373	12.5046	6.25897	7.9854	0.00158982	0.00980043
497652	NM_001012638	Acd	15.9138	32.1145	31.433	27.7379	28.8913	27.547	20.4273	20.7223	19.1729	23.4139	15.9138	18.448	11.0032	7.0197	9.48208	0.00020191	0.00502246
171168	NM_175731	Acer1	4.5925	0.0624698	0	0	1.12173	4.38825	6.98275	15.5427	10.6452	10.2401	4.5925	10.732	11.3815	11.4658	11.3204	0.000284515	0.00549217
12778	NM_007722	Ackr3	15.6813	33.5338	32.6253	33.3339	30.9324	24.5791	20.2338	21.1808	18.8221	22.6015	15.6813	17.1856	8.90398	4.86043	3.69187	0.000128356	0.00459242
104112	NM_001199296	Acly	19.7996	46.2475	49.0156	46.2934	48.9575	30.7884	35.3584	19.0831	20.1611	22.5656	19.7996	16.3369	15.7355	7.27825	11.3925	0.00164485	0.00997212
11428	NM_007386	Aco1	36.9835	47.1378	48.2045	45.1174	46.7178	38.1929	43.9785	29.4747	36.1418	36.9421	36.9835	32.2769	28.2097	18.1002	22.6356	0.000260482	0.00538592
11429	NM_080633	Aco2	205.719	131.191	138.532	132.718	151.912	151.762	193.974	156.115	202.301	206.168	205.719	216.739	236.007	206.449	253.043	0.00159102	0.00980238
66834	NM_025790	Acot13	76.7267	50.513	41.9112	54.8725	57.9067	62.7743	84.6448	62.5373	75.8073	64.5753	76.7267	89.1673	95.135	94.5274	87.232	0.00138794	0.00920505
217700	NM_172580	Acot6	1.44161	2.43093	1.63971	1.87865	2.64913	1.82303	2.23605	1.83908	1.4873	1.76321	1.44161	1.40397	0.478754	0.342946	0.595739	0.000294075	0.00553691
11432	NM_007387	Acp2	12.6604	18.92	18.2924	18.0499	15.7473	12.9616	14.2549	12.7787	13.8485	15.4279	12.6604	11.8972	7.89523	5.14989	7.16649	0.000122771	0.00454254
66659	NM_019800	Acp6	17.3006	20.1866	24.0254	24.2536	27.1805	22.5616	18.3522	20.0149	19.9999	22.4953	17.3006	16.7568	10.818	7.16374	8.45369	4.41789e-05	0.00343647
117147	NM_054094	Acsm1	2.07982	0	0	0	0	0.0641086	1.64834	2.59474	3.38975	2.82056	2.07982	1.18193	0.524446	0.0912884	0.252691	0.00142834	0.00933381
11461	NM_007393	Actb	1560.78	2344.31	2285.29	1924.94	1919.66	1987.47	1782.77	1524.4	1686.47	2193.67	1560.78	1320.12	1344.63	917.058	783.138	0.00161893	0.00990685
56456	NM_019673	Actl6a	32.2595	96.1564	86.1526	73.0601	61.1052	54.4822	42.174	28.2353	35.9882	37.5922	32.2595	28.3278	23.265	13.9338	17.2471	0.00125629	0.00884298
109711	NM_134156	Actn1	48.6947	72.2933	80.9638	66.9184	58.7099	42.7538	51.1664	30.1863	35.3572	47.3352	48.6947	38.9358	21.0887	13.4715	19.4255	0.000364086	0.00576478
11474	NM_013456	Actn3	1.54042	1.46944	1.3456	1.87014	2.17157	2.56826	3.46965	2.34251	1.9403	1.75276	1.54042	2.0711	0.450947	0.15668	0.206983	0.000989414	0.00801702
56444	NM_019785	Actr10	18.5293	30.2088	29.7756	31.7686	31.5035	24.8214	27.0124	19.8265	20.3969	21.6113	18.5293	17.9548	15.5825	10.334	11.138	0.000660051	0.00696143
54130	NM_016860	Actr1a	72.9647	107.38	103.013	100.908	114.496	106.296	97.3778	93.4467	86.5181	90.6129	72.9647	73.3589	61.8191	41.7277	44.7444	0.000272775	0.00545922
11477	NM_001110205	Acvr1	13.0417	19.8359	23.1875	18.4033	16.6918	14.084	14.2236	11.6758	11.2716	17.4717	13.0417	12.229	6.02461	4.61613	5.12253	0.000216861	0.00514687
11482	NM_001277257	Acvrl1	10.8278	8.61449	12.8453	15.4923	14.2764	16.173	12.7573	7.22815	9.98118	9.16786	10.8278	8.86026	4.33178	1.95213	3.34597	0.00021275	0.00510005
66204	NM_025421	Acyp1	22.6013	38.5045	31.9531	42.0215	34.8415	34.6421	30.1766	25.949	19.9544	28.0037	22.6013	28.5944	19.792	15.8152	15.7422	0.00149957	0.00952716
11487	NM_007399	Adam10	43.2448	54.0155	51.4737	51.1993	52.071	41.8679	56.8629	36.9114	51.2238	42.5642	43.2448	49.3134	32.3249	25.2572	27.7645	0.000873552	0.00765028
11491	NM_009615	Adam17	13.1471	21.3449	14.234	17.6729	20.1752	14.7029	13.9305	9.87336	11.6108	11.8157	13.1471	10.0519	7.98723	6.64447	7.39849	0.000358712	0.00573956
23792	NM_011780	Adam23	1.93336	3.02431	3.04087	2.95037	2.99457	2.20086	3.19563	3.1441	3.0955	2.90386	1.93336	2.10642	0.644445	0.402503	0.486795	5.50304e-05	0.00364614
224697	XM_006524105	Adamts10	7.13751	11.3092	9.76318	5.12905	7.8112	10.8709	4.98676	8.06734	7.22129	10.3334	7.13751	5.19162	2.04887	0.148195	0.870873	0.000626863	0.00680352
224697	NM_172619	Adamts10	5.84238	10.6044	8.209	8.10518	5.2178	4.75004	8.65291	4.08266	5.54903	3.23732	5.84238	3.34446	0.827688	0.408922	0.0712244	0.00158059	0.00978507
233332	NM_001033877	Adamts17	3.407	6.18916	5.23872	6.14695	5.0006	2.52287	3.24669	3.07991	3.59283	5.16171	3.407	2.31053	1.02465	0.142219	0.231114	0.000772204	0.00733934
216725	NM_175643	Adamts2	18.0636	6.62774	10.4148	14.2892	16.7341	13.3651	18.4952	19.2913	20.0815	21.4516	18.0636	13.9197	11.1606	3.23834	2.22044	0.00131618	0.00899814
330119	NM_001081401	Adamts3	0.84124	2.74758	2.44473	2.59644	1.56537	1.20876	1.02479	0.871243	1.0283	1.01811	0.84124	0.610176	0.179353	0.0555122	0.0473364	0.00109199	0.00831201
240913	NM_172845	Adamts4	3.4234	3.15368	4.42646	4.44439	5.59434	3.9934	4.41003	2.04323	3.58991	4.40699	3.4234	4.04685	1.53479	0.433984	0.782562	0.000408927	0.00594772
101401	NM_175314	Adamts9	4.41313	9.03717	7.50467	7.30019	8.02216	8.10434	6.85937	4.72492	5.84207	6.35786	4.41313	3.30043	2.22343	0.538741	0.662155	0.000143209	0.00470748
101401	XM_006505261	Adamts9	1.33998	1.24904	2.80607	1.8313	3.18559	1.59454	1.46689	0.469006	0.728018	1.01123	1.33998	1.14172	1.24e-10	3.4e-10	0	0.0011007	0.00833653
269959	NM_001190374	Adamtsl3	1.91143	0.359183	0	0.902031	1.25421	1.11377	2.85865	2.03378	2.34835	2.12206	1.91143	2.09406	0.765336	0.607665	0.425855	0.000523167	0.00641991
56417	NM_001038587	Adar	6.60513	9.77119	8.30788	9.06954	6.12131	6.26567	4.80984	5.28541	7.15783	7.35844	6.60513	5.1027	2.36181	2.8496	3.33695	0.000579483	0.0066296
66757	NM_025748	Adat2	5.29157	9.86314	10.1863	7.92178	8.43447	4.73307	5.44025	4.98898	5.37572	4.34891	5.29157	4.50343	3.02854	1.71371	1.25014	0.000679561	0.00703646
100113398	NM_001100606	Adat3	5.75553	9.00721	10.977	7.94467	8.77538	7.56794	5.72188	5.04356	4.55754	7.35725	5.75553	4.02811	1.83684	1.68136	2.69204	0.000102582	0.00428189
57869	NM_178873	Adck2	8.17861	7.21474	7.20687	6.37254	9.11244	8.5848	7.23567	8.23756	9.38516	10.21	8.17861	8.3993	4.3355	3.58475	4.67981	0.000107968	0.004323
268822	NM_172960	Adck5	16.8142	15.5931	12.4345	11.7811	13.5968	17.1644	15.6531	17.3702	17.5393	17.7432	16.8142	14.0535	8.30622	7.11221	8.52656	6.57115e-05	0.00387278
224129	NM_001012765	Adcy5	14.1162	17.4528	17.1681	17.7136	15.7353	12.2201	16.5286	12.3335	16.7528	23.523	14.1162	11.3987	7.9522	3.77016	5.00048	0.00155871	0.00971262
11518	NM_001024458	Add1	59.3995	113.087	107.427	106.696	94.063	83.3528	78.8619	63.8941	65.6197	76.9105	59.3995	49.9682	37.7339	20.7822	24.2686	0.000172788	0.00486479
11518	XM_006503669	Add1	3.07805	3.52109	4.27679	3.92915	2.38796	2.6143	4.57108	4.54411	2.94405	2.38868	3.07805	3.67912	0.846786	0.528278	1.19299	0.000791959	0.00742712
330814	XM_006531127	Adgrl1	14.1463	29.6796	20.9738	26.8035	21.5322	20.6014	11.0831	13.2372	17.1056	25.4918	14.1463	12.0338	5.97474	2.55862	3.87386	0.000842706	0.00757483
11532	NM_007410	Adh5	81.8476	145.511	142.7	141.756	130.589	104.148	99.8557	80.5525	81.8544	81	81.8476	84.1089	65.5303	43.0786	47.3209	0.000280323	0.00549217
11529	NM_009626	Adh7	15.6053	0.447125	0.291651	1.01676	2.38789	1.05634	3.70736	20.7641	18.1021	11.1154	15.6053	52.0119	123.263	69.3823	64.9643	8.13869e-05	0.00412064
76187	NM_175236	Adhfe1	0.0599447	0	0.14411	0.142376	0.0856962	0.062239	0.0645569	0	0.112125	0.219953	0.0599447	0.350026	0.87335	0.912389	1.31511	7.54163e-07	0.000786993
76187	XM_006495586	Adhfe1	0.699276	0.433348	0	0.345444	0	0	0	0	0	0.000521141	0.699276	2.15959	2.02068	3.45267	3.79426	0.000241878	0.00529328
68465	XM_006506538	Adipor2	25.9658	31.8478	33.6895	30.3794	30.6235	24.3227	20.9278	27.3281	25.1093	18.9174	25.9658	20.492	16.5078	9.75635	11.863	7.90777e-05	0.00406469
68465	NM_197985	Adipor2	55.5205	0.0415405	2.21933	5.80053	21.2285	29.1326	53.2463	48.25	73.5681	56.4846	55.5205	57.1425	66.2445	65.8298	76.6573	0.000531106	0.00645161
240442	XM_006526466	Adnp2	4.90114	7.70938	9.03345	7.14786	9.94339	5.40366	4.63582	4.75899	5.83894	4.47514	4.90114	4.78276	2.92557	2.09657	2.16625	0.00060111	0.00668718
211488	NM_001005419	Ado	12.4498	23.5324	21.4727	18.6179	15.598	14.5323	13.4378	10.9812	12.1998	13.2693	12.4498	12.015	9.28959	5.91135	7.22849	0.000931589	0.00786364
100206	NM_133883	Adprhl2	32.2024	57.9104	57.2727	49.4243	40.6007	39.9144	33.6222	35.3994	33.4978	39.8776	32.2024	29.4063	18.628	13.8618	13.8549	0.000207306	0.00509331
11554	NM_007419	Adrb1	1.41136	1.27533	1.4263	1.68859	1.80141	1.51356	1.13729	0.459753	0.648702	1.20195	1.41136	1.1779	0.251488	0.184545	0.354343	0.000101664	0.00427078
56436	NM_019822	Adrm1	100.715	141.461	136.957	111.983	125.015	118.576	101.357	116.886	112.653	114.19	100.715	97.558	92.6337	66.8103	67.5595	0.00085464	0.00761112
11565	NM_007421	Adssl1	4.28655	2.71932	4.00465	2.84758	1.8532	1.19486	2.41332	4.29138	5.2683	4.63201	4.28655	7.86294	9.06943	7.22331	12.8941	0.000630516	0.00681827
11569	NM_001005605	Aebp2	5.61723	13.0449	12.0814	12.4764	13.1564	9.42484	9.88742	6.90951	7.93039	8.82376	5.61723	5.36761	2.53987	2.36384	2.98254	0.000698098	0.00708343
68048	NM_001162939	Aen	4.22379	6.78149	5.84155	5.00486	5.60199	6.51433	2.21963	2.85139	4.19403	3.39207	4.22379	2.11774	3.39863	1.39582	1.27978	0.000346638	0.00570492
106877	NM_178928	Afap1l1	11.4811	19.1499	23.164	18.4135	19.7434	14.8907	14.2931	10.9636	13.7563	14.3812	11.4811	9.74525	4.74174	2.69698	4.67303	0.000101789	0.00427078
226250	NM_001177797	Afap1l2	7.62674	16.2657	16.9075	16.335	11.0886	7.41613	9.79299	8.70622	6.45285	9.6897	7.62674	5.54032	2.8474	1.50015	0.818368	0.00123082	0.00875787
114896	NM_054070	Afg3l1	17.882	26.4518	27.6191	26.9755	24.4421	20.1327	19.2496	17.7949	19.9525	18.7937	17.882	18.0736	16.1238	13.7104	15.9145	0.00152309	0.00959451
69597	NM_027130	Afg3l2	35.2474	42.7468	39.7422	39.987	42.8212	39.3497	38.0528	31.4768	33.3852	39.4613	35.2474	33.9176	26.1457	19.8057	27.6943	6.23195e-05	0.00381172
280662	NM_145146	Afm	4.45961	3.52545	4.94527	4.05224	3.55563	5.03008	6.47871	5.01065	4.74503	3.92557	4.45961	3.15201	1.88238	1.42835	1.40825	0.000712596	0.00713316
347722	NM_178119	Agap1	5.46781	8.75216	8.39521	8.43916	6.61791	6.80614	6.62	4.58338	5.24266	6.90897	5.46781	5.89295	3.96015	2.49074	3.0565	0.000403035	0.00593579
15463	NM_010472	Agfg1	11.4805	17.2479	16.3196	16.0479	19.1166	16.508	16.4573	12.5734	15.7153	12.4823	11.4805	10.1576	8.28904	5.49829	4.30953	0.000284002	0.00549217
15463	XM_006496434	Agfg1	3.24711	6.81665	5.70291	4.07958	4.58185	3.74955	3.17947	1.97289	3.62998	4.48588	3.24711	2.71982	1.09154	0.939019	1.57716	0.00150945	0.0095609
66549	NM_025630	Aggf1	20.6418	34.6208	33.7012	27.6119	26.3371	22.2546	22.2507	19.2451	21.4226	20.9397	20.6418	23.2195	15.163	10.61	14.4455	0.000958524	0.00796021
69923	NM_023538	Agk	10.6587	22.3491	20.634	21.6645	16.2171	14.5919	15.0112	11.1677	13.2578	13.771	10.6587	11.4328	6.73895	4.44313	6.39473	0.000810614	0.00745883
77559	NM_001081326	Agl	1.09162	1.92971	2.68216	2.03213	2.31995	2.27083	2.06852	1.27644	1.8178	1.89324	1.09162	1.34947	0.344727	0.17027	0.844244	0.00117895	0.00858643
68262	NM_026644	Agpat4	18.2871	25.2067	28.2234	24.2889	24.1353	22.2819	14.7691	19.3159	21.4649	20.1284	18.2871	18.8554	31.9038	37.4443	33.4102	2.27234e-05	0.00296488
52123	NM_026792	Agpat5	8.28934	19.5378	18.9403	19.5512	18.1707	17.3343	15.0375	11.3074	11.6541	10.8607	8.28934	10.0294	7.49264	5.34759	5.92717	0.00128019	0.00890763
11607	NM_177322	Agtr1a	3.1123	3.71603	3.05743	3.00401	2.98075	2.1248	3.60507	3.44625	3.91713	3.90577	3.1123	1.95204	1.35512	0.569685	1.22019	0.000516826	0.00638704
269378	NM_016661	Ahcy	50.6496	142.372	135.309	118.129	100.911	80.0988	65.3921	54.0793	58.5731	50.9355	50.6496	42.0257	34.0988	22.142	26.4683	0.000946847	0.00792632
229709	NM_145542	Ahcyl1	44.6549	70.3921	66.6723	68.1501	67.8473	50.851	56.6649	38.6799	51.1988	51.2848	44.6549	49.761	33.9896	23.1525	34.373	0.000863389	0.00764116
52906	NM_026203	Ahi1	3.24996	6.36799	7.67632	6.91035	5.28729	3.97472	3.6822	2.97446	3.06632	1.9253	3.24996	3.32374	2.3137	0.442361	1.31364	0.000955312	0.00795728
11622	NM_013464	Ahr	8.05339	7.49798	9.12897	11.8721	12.8972	9.39264	12.3581	7.94093	10.0133	11.0406	8.05339	9.28285	3.45586	2.1608	3.47052	0.000319316	0.00566273
217737	NM_146036	Ahsa1	91.718	165.513	176.394	149.867	142.501	138.249	114.016	87.3312	94.5766	90.3738	91.718	74.9814	69.8946	56.0735	56.346	0.000229016	0.00522236
268390	NM_172391	Ahsa2	11.8314	22.6785	21.0756	17.9954	17.9146	19.1447	13.7109	12.9829	15.4392	16.4189	11.8314	14.0983	10.0988	8.38762	6.78417	0.000770297	0.0073367
230249	XM_006537849	AI314180	2.98317	6.24032	6.67376	7.2657	5.63177	4.22498	5.19759	4.18136	3.46408	3.31309	2.98317	4.08906	1.15661	1.52355	0.937977	0.000824592	0.00749676
621080	NM_001039220	AI429214	1.57597	3.16394	1.75412	1.57483	1.66979	1.48052	1.75929	1.35666	1.48927	1.24479	1.57597	1.13277	0.363622	0.384561	0.316801	0.0014079	0.0092716
329828	NM_001085515	AI464131	8.08725	4.1312	4.89764	4.97804	7.13175	6.38371	8.90296	7.69043	7.80531	11.6822	8.08725	8.46937	4.75824	2.626	4.41641	0.0012038	0.00865974
98404	NM_133818	AI597479	7.24706	16.0621	16.6211	13.3455	14.1416	10.5502	10.396	8.03598	7.27819	8.45803	7.24706	7.30786	4.63418	3.36497	3.87519	0.000575722	0.0066111
107242	NM_134149	AI837181	43.5682	58.6837	53.3988	50.4686	48.1994	39.5327	39.3874	53.5083	47.7794	53.9515	43.5682	39.4095	26.5206	16.9004	18.5359	0.000118694	0.00450175
243373	NR_027236	AI854703	0.9108	1.10344	0.533356	1.43397	1.0509	0.970829	1.1478	1.17628	1.18436	1.30611	0.9108	0.79235	0.357627	0.124195	0.164213	0.000474877	0.00622598
108909	NM_181732	Aida	13.1263	32.6591	32.0455	33.0155	26.5188	21.142	21.1868	14.5399	17.6843	18.0524	13.1263	9.74915	8.71702	5.82052	5.26603	0.00119428	0.00863219
71361	NM_001039194	Aifm2	3.4844	5.92353	5.94218	4.9017	3.93975	4.13064	3.40951	3.53525	4.41002	4.67578	3.4844	3.35665	1.85175	1.58425	1.66799	0.000496693	0.00631937
13722	NM_007926	Aimp1	91.9525	128.767	131.34	135.191	130.126	119.662	116.202	97.1788	85.1395	88.5166	91.9525	83.9861	67.8882	41.0123	42.6682	4.45989e-05	0.00343947
231872	NM_001172146	Aimp2	34.3369	52.1716	55.0227	53.1112	49.3521	46.9557	43.9637	39.7851	32.9027	38.7663	34.3369	35.243	25.4466	15.2159	13.8497	5.50311e-05	0.00364614
231872	NM_146165	Aimp2	7.72338	20.433	18.9738	19.874	16.7973	21.9644	10.5675	11.1046	13.9138	11.3051	7.72338	5.17576	6.35777	3.82378	4.12292	0.00129311	0.00895128
104103	NR_002853	Airn	2.41293	7.36527	9.2823	7.75233	7.0027	5.16862	3.62712	2.7254	4.89774	3.81434	2.41293	1.8571	0.747703	0.491128	1.45004	0.00144003	0.00936638
16475	NM_010590	Ajuba	17.3231	44.4235	43.7266	40.7405	35.6925	32.2597	27.6055	38.3063	20.6334	30.521	17.3231	11.7762	7.47989	2.80403	2.62299	0.00141994	0.00930641
11637	NM_016895	Ak2	90.669	114.945	109.726	106.414	114.567	115.098	91.2557	87.5816	84.4111	91.6118	90.669	77.2037	73.4414	53.4195	60.079	1.38992e-05	0.00262204
56248	XM_006527222	Ak3	9.97686	6.11337	6.18798	5.22194	7.9138	6.13457	11.9836	9.68768	10.6454	8.8622	9.97686	10.224	6.65975	4.74095	5.4241	0.000637176	0.00685633
56248	NM_021299	Ak3	111.366	46.193	50.9792	54.9958	76.0158	75.2732	122.19	96.7275	112.047	100.708	111.366	129.1	127.399	110.513	119.743	0.00149514	0.00950811
11640	NM_001042541	Akap1	28.1637	25.3962	26.2167	25.8385	28.5359	25.4945	28.9754	25.6149	28.5497	33.6163	28.1637	31.0151	19.0791	16.063	22.8197	0.000286854	0.00550032
75547	XM_006541260	Akap13	7.41969	11.3324	10.8136	10.3297	10.5055	8.08494	9.7275	8.76331	11.1797	11.4737	7.41969	8.67256	5.52946	3.14339	4.30514	0.000607214	0.00670209
432442	XM_006512786	Akap7	1.67036	3.66406	2.15325	2.90573	1.63257	2.16421	1.68052	1.19646	3.10628	1.46243	1.67036	1.15916	0	0	0	0.00140907	0.009277
100986	NM_194462	Akap9	6.35768	7.83241	7.69214	7.5026	7.35564	7.00714	8.13117	6.76856	9.0352	8.36293	6.35768	7.25864	3.99816	3.29545	5.81368	0.00073539	0.00718249
57373	NM_020616	Akip1	25.1812	19.4969	21.1067	21.1633	23.7596	29.6545	23.331	21.3405	22.801	21.8132	25.1812	21.0711	16.3765	10.3659	10.854	0.000464338	0.00615547
58810	NM_021473	Akr1a1	663.009	612.561	642.341	614.103	616.696	616.968	629.672	632.007	670.669	666.454	663.009	635.343	561.79	437.656	422.693	4.72414e-05	0.00347474
14187	NM_008012	Akr1b8	51.2508	9.75672	8.39523	6.70621	7.96941	10.0728	12.6453	46.4665	66.5407	42.1079	51.2508	73.5725	132.97	95.3722	74.5651	0.000440322	0.00602921
105387	NM_134072	Akr1c14	11.8356	1.1707	0.683344	1.04903	4.23285	4.4676	13.5581	8.27167	6.83248	7.94237	11.8356	44.5599	42.5808	37.5969	61.3144	0.000456407	0.0061208
56043	NM_018859	Akr1e1	17.9914	27.2896	22.2645	26.94	24.8628	19.6581	23.1208	15.3582	20.3037	18.4256	17.9914	16.5059	15.2707	9.95972	10.9799	0.00155956	0.00971614
110198	NM_025337	Akr7a5	52.4749	66.2834	61.5655	56.0956	47.5169	53.5176	40.8517	45.2576	42.1469	48.6703	52.4749	39.7741	35.931	31.0856	31.1752	0.000193155	0.00500607
11651	XM_006515416	Akt1	103.004	140.531	175.783	179.499	188.312	140.873	124.337	121.588	132.609	74.3539	103.004	84.066	87.274	44.9929	52.6837	0.00129653	0.00896003
67605	XM_006541117	Akt1s1	20.1479	13.8943	16.3506	15.5305	19.2122	19.1829	14.3551	15.9801	19.2113	17.2928	20.1479	14.6876	7.53388	8.20314	6.72559	8.80058e-05	0.00415424
17025	NM_008525	Alad	9.0139	8.81718	10.9742	9.74562	11.8465	10.3772	10.2421	9.03678	7.60613	8.82793	9.0139	8.23607	5.94238	4.05754	5.15871	5.36195e-05	0.00364614
11656	NM_009653	Alas2	6.27081	12.7075	12.1483	19.7157	16.7016	16.2647	8.14354	4.03265	0.00858707	0	6.27081	0	2.1164	1.00419	0.691273	0.000367522	0.0057847
11658	NM_009655	Alcam	31.369	64.5462	60.1511	61.6954	57.4306	34.5276	42.1653	30.7693	38.4868	31.1192	31.369	34.4531	16.9042	11.6557	19.5562	0.00102059	0.00810284
56454	NM_019698	Aldh18a1	25.0547	39.5942	37.5992	37.0739	36.9065	26.8946	28.602	23.0329	28.2329	28.3651	25.0547	19.6725	11.4745	6.37659	10.5399	4.20757e-05	0.00338976
11668	NM_013467	Aldh1a1	71.5648	17.2131	21.6566	29.9737	47.6611	50.5418	75.9414	85.5261	74.1177	76.9319	71.5648	121.675	184.836	151.892	136.296	1.41528e-05	0.00262204
19378	NM_009022	Aldh1a2	32.3969	82.6719	65.2007	71.9021	58.1548	44.8394	45.9498	43.6106	38.9445	44.7913	32.3969	24.6433	13.7796	6.45251	8.18265	0.000604711	0.0066904
56847	NM_053080	Aldh1a3	4.68919	4.7732	5.47501	5.76754	6.10557	4.96433	6.68799	5.72812	3.98318	5.38591	4.68919	6.93654	3.23319	1.14481	1.62602	0.000386222	0.00583316
107747	NM_027406	Aldh1l1	7.51943	0.721395	0.659273	2.62073	3.98116	0	4.63492	0.677473	5.54076	3.36e-07	7.51943	4.3776	17.8853	15.4665	19.1896	1.25525e-05	0.00250997
107747	XM_006505279	Aldh1l1	2.39642	1.52411	2.7394	2.30299	2.19907	7.76383	4.92347	7.8408	2.51982	8.53725	2.39642	10.5341	18.2446	12.8047	23.097	0.000143357	0.00470748
11670	NM_001112725	Aldh3a1	8.49825	0.253698	0.330862	0.752699	0.316476	0.32513	0.534662	1.90792	0.801282	4.71306	8.49825	86.7634	114.866	164.189	79.7645	0.000199054	0.00502246
11670	XM_006532023	Aldh3a1	1.21394	0	0	0	0	0.305592	0	0	0.6177	6.7e-05	1.21394	4.12426	9.51437	10.5463	2.45501	0.000968991	0.00798163
214579	NM_172532	Aldh5a1	6.22764	14.5042	13.9897	12.4656	11.5594	8.9264	9.14101	8.2631	8.00493	8.32383	6.22764	5.80776	4.30717	2.46172	3.84067	0.0012614	0.00885098
104776	NM_134042	Aldh6a1	35.3512	15.0724	16.8639	16.6445	16.1769	15.0678	29.7058	28.713	33.6888	40.9148	35.3512	65.9349	58.0725	54.124	93.5487	0.000907018	0.00777803
66789	XM_006501899	Alg14	6.25091	5.45927	6.88972	8.57012	6.06173	8.51722	7.66445	8.06287	6.11667	7.09393	6.25091	7.48816	4.619	2.5275	3.21788	0.000909386	0.00778444
56737	NM_019998	Alg2	15.4884	42.6501	39.2317	33.9191	28.7934	19.5393	20.7528	16.2612	19.0234	18.2503	15.4884	13.389	8.19286	4.42106	6.38724	0.00160986	0.00988321
381903	NM_199035	Alg8	9.58351	21.0812	19.6121	17.4449	16.959	19.7217	12.9831	8.44282	10.4593	10.4411	9.58351	8.99301	6.61899	4.58767	4.9506	0.000167848	0.00485276
211064	NM_001102565	Alkbh1	7.9613	23.7575	21.016	17.14	18.0049	14.9144	12.4453	9.71005	8.17542	9.6576	7.9613	8.12419	4.5233	2.45609	3.80679	0.000596691	0.00667504
231642	XM_006530290	Alkbh2	7.97069	16.6808	14.7131	13.2522	15.1195	10.0061	7.82493	6.79509	7.23621	9.26702	7.97069	7.55829	6.04999	5.95097	4.8382	0.000840174	0.00756402
268420	NM_172943	Alkbh5	22.9248	34.1578	36.4844	34.1117	33.9578	27.0853	29.0865	20.8268	21.8511	23.1047	22.9248	22.8664	19.603	13.8244	17.2199	0.000717616	0.00713456
233065	NM_198027	Alkbh6	31.6438	38.9335	36.7936	33.3119	32.125	32.2095	27.1135	31.1325	26.3737	30.9819	31.6438	31.8811	24.4815	22.9866	22.302	0.000206585	0.00509272
71481	NM_027808	Alpk1	1.45212	2.01473	2.84819	2.20875	3.20869	2.61648	2.14281	1.51987	2.14976	2.55198	1.45212	1.66221	0.677971	0.526389	0.821628	0.00139853	0.00924391
21681	NM_011568	Alyref	89.1583	251.373	206.326	190.754	156.054	146.143	126.63	82.3788	86.4724	88.029	89.1583	72.087	53.8575	33.1221	32.4283	0.000752188	0.00724483
56009	NM_019484	Alyref2	8.97454	9.25214	11.3624	10.2205	10.3243	8.01823	9.65811	8.44325	6.69531	7.97248	8.97454	5.39503	4.24189	2.32213	2.57563	5.36862e-05	0.00364614
17117	NM_008537	Amacr	8.54866	7.54934	10.0031	7.86796	7.58173	6.29719	7.50018	8.0342	7.35218	7.60254	8.54866	7.59382	4.90127	3.69899	4.29039	0.000155887	0.00474524
245847	NM_172935	Amdhd2	15.9326	23.1254	23.8243	18.2811	15.7247	15.118	12.1552	19.2876	16.1764	16.7361	15.9326	12.8597	9.97888	6.29236	7.75681	0.0015222	0.00959093
72345	NM_175179	Amer1	3.48905	9.65709	9.94136	8.87939	7.88665	6.98151	6.39581	5.23307	4.67705	5.67734	3.48905	3.791	1.98167	1.26603	2.16975	0.00104816	0.00817213
23802	NM_011787	Amfr	47.3162	54.2897	56.8573	49.8366	55.3539	45.7535	51.5581	46.886	54.5208	61.9197	47.3162	49.7569	38.5892	26.91	36.3687	0.000853542	0.00760873
109674	NM_028779	Ampd2	4.0482	8.15489	7.92102	5.1687	6.6516	5.16422	6.00431	4.41585	4.04809	5.07242	4.0482	3.33746	1.69979	1.05335	2.41911	0.00113084	0.00843188
434437	NM_001013814	Amt	13.4967	16.3217	21.5289	18.3991	16.7209	15.0248	13.8879	7.58083	12.0174	11.2737	13.4967	10.4954	6.54981	4.76524	7.6757	0.000137506	0.00469024
13929	NM_001252193	Amz2	11.9305	17.6624	20.1763	19.8354	19.8329	13.9785	14.1409	15.7277	12.1508	9.19046	11.9305	8.7584	4.53791	2.65095	4.62967	0.000113769	0.0044073
68999	XM_006531342	Anapc10	3.04525	4.89581	5.1512	6.48769	7.23623	3.64429	2.85956	2.57728	2.07749	3.19957	3.04525	2.93288	0.847913	1.35616	0.948159	0.000474342	0.00622598
66156	NM_001038230	Anapc11	10.6118	17.4734	18.8524	20.625	17.602	17.2762	15.906	11.2077	12.5951	12.3782	10.6118	7.71004	7.27606	4.60317	4.61988	0.000340188	0.00569976
66156	NM_025389	Anapc11	11.5648	23.7344	22.5121	16.9818	17.2077	15.3915	11.6587	11.7421	13.973	12.775	11.5648	7.88956	7.80173	6.52182	5.38177	0.000921945	0.00782769
52717	NM_025514	Anapc16	39.5024	59.5266	58.3123	56.2295	51.0103	48.7187	45.3765	40.407	44.5931	41.1516	39.5024	31.9548	29.8529	20.5333	24.2879	0.000130186	0.00459242
99152	NM_175300	Anapc2	43.6065	78.9761	82.5153	63.3865	66.6444	62.3133	49.1921	52.6552	55.1347	59.6106	43.6065	43.5594	30.0579	19.0951	24.1496	0.000306724	0.00558702
52206	NM_024213	Anapc4	26.3605	62.9239	57.8445	55.0341	45.8284	39.1501	38.2219	29.3333	29.6713	30.0315	26.3605	24.9383	16.0523	8.85548	12.4781	0.00052979	0.00645004
59008	NM_021505	Anapc5	43.0058	37.5071	66.3759	53.3795	47.8006	59.5678	37.8645	49.8751	47.8012	45.4535	43.0058	35.0579	9.23115	12.795	13.0704	4.392e-05	0.00343092
59008	NM_001042491	Anapc5	61.696	147.89	143.149	129.237	114.235	93.2066	78.524	75.9162	83.1739	94.7679	61.696	49.538	42.6232	21.3898	29.0328	0.00107674	0.00827326
56317	NM_019805	Anapc7	30.7668	53.7268	53.2183	44.5508	42.6366	37.3761	34.0177	30.9357	29.3156	36.892	30.7668	27.1682	17.2198	10.3281	12.3412	7.7297e-05	0.0040531
11601	NM_007426	Angpt2	1.75097	1.86683	1.65992	1.55576	1.72647	1.32277	2.04059	1.42953	2.08603	2.5601	1.75097	1.49626	0.83145	0.673297	1.0491	0.00158744	0.00979839
26360	NM_011923	Angptl2	46.476	28.1525	27.7574	34.0169	37.6833	27.2232	36.3783	36.9954	48.5341	48.5249	46.476	25.8369	15.5848	5.53181	7.2545	0.000454952	0.00611111
70726	NM_145154	Angptl6	7.07925	7.37341	7.8958	5.30476	5.95523	6.52581	5.19525	5.63991	9.12751	8.91839	7.07925	6.54148	2.89088	1.9428	1.59503	0.000295424	0.00554219
11732	NM_020332	Ank	12.3629	21.6572	20.8175	20.6262	20.2201	19.341	21.4207	23.1122	17.2368	21.6775	12.3629	13.8428	8.36302	3.36667	2.66219	0.000442132	0.00603849
109676	NM_178655	Ank2	3.77122	7.78098	9.72884	11.0225	11.6106	9.65036	9.32729	6.76361	6.67423	5.51883	3.77122	2.41367	0.891601	0.280709	0.207767	0.00128113	0.00890873
11736	XM_006532039	Ankfy1	11.7856	14.6765	15.4303	15.4561	13.1096	13.5795	12.1656	10.4776	11.9318	14.2519	11.7856	10.7031	9.26233	6.87072	7.20168	0.000140834	0.00470748
108857	NM_175375	Ankhd1	9.76694	17.8522	19.0505	18.0501	16.0341	15.1789	15.5686	12.3006	12.7233	13.9495	9.76694	10.9749	6.60415	4.50192	6.39492	0.000490299	0.00630198
217473	NM_146033	Ankmy2	24.3837	30.2472	34.1257	32.458	27.2384	27.1939	29.5456	21.1525	28.222	29.0667	24.3837	23.4801	17.8682	13.9179	15.8322	0.000381271	0.00582642
68558	NM_001271388	Ankra2	4.30189	6.22321	5.66113	6.37075	5.87142	5.66043	5.11579	3.3057	5.63161	7.36009	4.30189	4.81955	2.25202	0.867466	2.5174	0.000854357	0.00761112
102334	NM_133971	Ankrd10	18.5062	44.8909	45.7464	37.2942	36.869	32.2568	23.222	12.1014	14.2595	22.6589	18.5062	14.2554	11.7928	5.94534	6.19395	0.000259536	0.00538149
77087	NM_001081379	Ankrd11	15.3238	37.7636	33.5383	30.1705	26.6531	23.0118	20.0482	17.6251	19.3636	21.0728	15.3238	14.5942	10.967	7.5571	10.5573	0.00150568	0.0095497
68423	NM_026720	Ankrd13d	3.96948	8.90483	9.23784	8.65745	8.21509	8.1497	5.60942	6.92893	4.33044	6.24439	3.96948	3.03941	1.44727	0.521619	0.573301	0.00016979	0.00485656
81702	NM_198010	Ankrd17	5.61432	8.1951	8.50664	8.57517	7.1216	6.31145	6.48263	4.55524	5.7282	7.43367	5.61432	5.62228	3.64645	1.56305	3.09714	0.000283591	0.00549217
245886	NM_145633	Ankrd27	10.577	15.8996	14.181	13.4984	11.5143	12.9536	10.6435	12.2851	10.2634	14.3402	10.577	8.06216	7.68501	4.56909	6.17448	0.00102625	0.00812462
545554	NM_001024851	Ankrd34a	1.07733	2.65715	3.11592	2.0235	2.57823	2.67181	1.53219	1.3229	1.74786	1.02323	1.07733	0.726194	0.348437	0.243678	0.0142137	0.000254805	0.00536488
68839	NM_175134	Ankrd46	24.7552	48.1915	47.7642	42.1225	42.4431	30.9152	34.0091	25.7456	27.6835	31.1814	24.7552	21.9891	9.68159	7.76975	10.4052	0.00015713	0.00476138
99696	XM_006535582	Ankrd50	14.1666	19.2433	19.463	20.9098	20.1102	13.0926	16.2584	12.1904	16.7853	17.5162	14.1666	13.6909	8.55953	5.27343	7.37749	0.000305549	0.00558467
99696	NM_001167883	Ankrd50	4.422	5.76666	5.59886	6.60692	6.00374	4.44048	5.8691	3.47877	4.70578	4.02398	4.422	3.3235	2.05133	1.86708	2.32111	0.00034366	0.00570048
223690	NM_144849	Ankrd54	17.6722	21.0014	25.0341	18.3327	21.5111	17.8223	18.4595	12.6762	16.2577	17.135	17.6722	17.0545	11.801	9.13673	12.3949	0.000570702	0.00658418
74251	NM_175207	Ankrd9	1.72589	1.74737	2.07224	1.25623	1.71717	2.38624	1.86772	2.4766	1.88991	2.57338	1.72589	2.74189	4.06445	3.1778	2.87292	0.0013499	0.00907852
72615	NM_028301	Anks3	8.0688	13.5355	15.4167	14.0703	12.2504	10.1863	10.2754	7.29318	7.96131	8.95812	8.0688	7.36407	6.6228	3.06745	5.8088	0.000958335	0.00796021
75691	XM_006538332	Anks6	5.55152	5.24532	5.62409	4.73297	6.43274	5.02668	2.45361	3.63767	4.5193	6.60967	5.55152	5.38154	0.976885	0.677557	1.72526	0.000280904	0.00549217
102566	NM_133979	Ano10	21.0959	21.4601	26.5505	25.6606	26.5159	27.2658	23.6489	25.1931	28.2911	25.6195	21.0959	27.9777	20.1314	12.9323	11.8636	0.00107939	0.00828602
404545	NM_207031	Ano7	6.21968	0.610691	0.297705	0.792735	3.19828	1.5509	4.30398	4.11747	9.57944	8.05634	6.21968	13.2227	15.0875	9.99216	20.5284	0.000595096	0.00666655
404545	XM_006529735	Ano7	0.796415	0	1.98e-05	0	2.65e-06	0	0	1.04476	0.914384	1.18416	0.796415	0.444527	2.14571	0.901337	2.38979	0.00125427	0.00884298
11737	XM_006510779	Anp32a	12.9542	36.7704	33.2829	25.2777	20.4118	20.2886	16.4167	14.0532	11.8801	12.2632	12.9542	8.2123	3.95593	4.01861	2.29638	0.000740435	0.00720016
11737	NM_009672	Anp32a	97.7969	226.652	247.607	209.67	200.888	194.341	150.396	116.541	121.02	107.141	97.7969	95.7575	93.464	67.1341	66.7898	0.000929194	0.00785598
67628	NM_130889	Anp32b	190.661	549.507	545.29	464.974	418.11	432.037	261.53	199.743	217.656	235.029	190.661	163.267	145.986	99.0821	100.279	0.00040048	0.00592523
69538	NM_054041	Antxr1	20.3484	26.4169	29.1247	28.3538	28.0937	20.0181	26.6883	22.2197	26.8391	31.1113	20.3484	14.8056	7.11683	3.28527	3.8641	9.9938e-05	0.0042584
71914	NM_133738	Antxr2	16.5964	18.6943	19.1466	20.0854	18.4789	15.2206	20.9976	13.3002	20.4372	22.4624	16.5964	12.033	10.1275	5.38271	7.06222	0.00111056	0.0083727
26359	NM_001136089	Anxa10	302.125	9.22638	24.0402	59.5198	146.375	139.246	259.43	223.367	273.362	204.937	302.125	554.058	557.977	492.607	431.888	0.00126047	0.00885098
11747	NM_009673	Anxa5	89.8612	150.227	163.007	162.405	148.417	104.286	123.623	91.6498	109.462	108.974	89.8612	91.5133	69.8065	35.8963	47.091	0.000803208	0.00744616
11749	NM_001110211	Anxa6	63.6163	167.312	167.021	140.703	104.316	111.075	90.3908	77.5984	79.4973	78.7512	63.6163	38.6053	26.2158	13.0322	13.0951	0.000571205	0.00658418
11749	NM_013472	Anxa6	112.452	280.635	274.892	263.917	212.005	187.493	170.435	122.821	148.031	172.243	112.452	64.3352	53.3335	18.9905	23.2903	0.000580404	0.00663066
71872	XM_006496287	Aox4	3.50088	0.114573	0	0.19636	0.135285	0.865495	5.42958	13.9003	6.80833	8.93315	3.50088	7.72459	3.84207	1.67104	0.0126997	0.00147309	0.00945614
11764	NM_007454	Ap1b1	36.3337	38.6058	36.9136	33.5655	38.5904	34.2307	37.2869	30.627	28.7671	36.77	36.3337	32.4416	27.1077	18.5133	26.0421	0.000605067	0.0066904
11767	NM_007456	Ap1m1	27.2349	60.9021	56.3657	52.7732	41.5754	30.9971	31.2189	31.84	32.2715	34.8293	27.2349	19.0667	12.3242	7.14305	11.2099	0.000985507	0.00800621
11769	NM_007457	Ap1s1	124.089	148.461	152.519	157.623	163.71	175.702	156.953	133.181	131.578	119.561	124.089	109.16	115.745	79.9906	73.3946	0.00105802	0.00820104
108012	NM_026887	Ap1s2	2.05889	3.50265	4.1425	3.60512	3.1801	3.01129	2.62934	2.26288	2.92885	2.7454	2.05889	2.01909	0.82028	0.664096	0.872566	8.36985e-05	0.00412064
11771	NM_001077264	Ap2a1	37.2407	67.5808	62.0913	55.6136	57.9093	46.3174	44.2861	37.992	38.5163	45.0453	37.2407	33.1952	26.7717	17.0829	21.1068	0.000271077	0.00544536
11772	NM_007459	Ap2a2	24.9438	42.1497	50.2528	36.3371	36.4353	35.3372	28.7949	21.9575	23.5	23.7137	24.9438	17.9494	14.4763	11.6523	9.89447	0.000146576	0.00471759
71770	NM_001035854	Ap2b1	16.8603	25.4624	25.713	26.6654	22.6501	17.5096	15.2771	18.4899	18.5223	17.5583	16.8603	13.3973	13.2173	7.30413	12.5265	0.00121732	0.00871196
11773	NM_009679	Ap2m1	172.302	287.063	301.83	272.679	254.038	252.413	237.848	186.774	202.303	189.779	172.302	147.513	123.292	79.0085	82.8034	0.000162552	0.00481403
232910	NM_198613	Ap2s1	238.749	290.731	291.506	279.798	278.558	339.305	258.359	256.828	241.087	234.497	238.749	217.572	224.786	160.998	124.881	0.000688388	0.00706867
11774	NM_009680	Ap3b1	26.9347	33.061	37.0803	38.1008	35.4691	27.9514	34.197	25.7997	32.5196	31.0047	26.9347	26.473	20.567	13.8955	19.9458	0.000830791	0.00752375
11776	NM_007460	Ap3d1	30.553	40.2334	43.351	37.9244	37.3141	31.3087	33.9662	29.3429	36.08	33.4952	30.553	25.1391	21.724	13.7977	21.9873	0.000518555	0.00638944
64933	NM_029505	Ap3m2	3.2053	4.98487	4.37466	3.56785	3.38913	3.16621	2.68136	2.30437	2.97566	3.08094	3.2053	2.66333	1.62367	1.41305	2.12276	0.000555334	0.00653655
11778	NM_009682	Ap3s2	9.4909	16.9422	17.5268	15.4389	13.8735	12.2435	11.1711	10.3466	10.4834	9.67132	9.4909	9.32806	6.1331	4.55371	6.90475	0.000302402	0.00557291
67489	NM_026193	Ap4b1	6.90384	12.5584	11.2608	10.6108	11.3364	8.58272	9.52951	7.45382	7.13261	7.61798	6.90384	5.81725	3.64557	2.29986	5.0352	0.000416984	0.00596332
57267	NM_018758	Apba3	23.9081	29.6654	30.3043	28.0616	30.0647	27.5791	23.5607	27.8152	25.6114	31.4143	23.9081	22.711	18.156	12.3847	17.396	0.000226767	0.00520442
11789	NM_007462	Apc	1.56448	4.39597	3.9098	4.81161	3.79157	2.74443	0.197262	0.909316	0.0909726	1.3064	1.56448	0.423882	0.122744	4.42e-08	1.37766	0.000262754	0.00539075
494504	NM_133237	Apcdd1	12.3214	9.73627	10.8599	14.9702	17.5625	17.1246	16.4212	18.6089	15.1395	26.312	12.3214	12.6861	5.00943	1.52392	1.94671	0.001165	0.00853691
11792	NM_009687	Apex1	49.8864	170.622	163.211	143.073	118.119	104.075	85.7395	83.4556	66.8195	65.6856	49.8864	52.5483	31.6848	21.7293	23.5483	0.00151041	0.00956335
77622	NM_029943	Apex2	5.01128	15.4213	13.6782	10.3759	10.327	7.60431	7.24574	5.41154	5.12379	3.52485	5.01128	4.2321	2.66974	2.1315	1.83241	0.00151736	0.00958736
208117	XM_006510922	Aph1b	1.11638	1.41538	1.50788	1.92936	1.4041	1.68169	1.7197	1.34509	1.16249	1.69837	1.11638	1.15843	0.73491	0.366238	0.623152	0.000905476	0.00777689
11800	NM_007466	Api5	26.0211	43.8743	39.4699	41.6654	43.9785	29.8207	31.6309	18.9842	27.9559	25.3128	26.0211	22.8591	13.0073	10.4162	14.8717	0.00018298	0.00488282
56369	NM_019735	Apip	21.8829	54.5299	48.6511	48.1875	38.3814	34.2507	27.5421	19.7782	27.6697	29.09	21.8829	28.2453	17.043	13.5766	12.197	0.00145684	0.00941505
23796	NM_011784	Aplnr	16.5107	26.7073	31.9747	35.3868	29.9349	29.356	20.23	17.6855	21.9418	24.6088	16.5107	9.62139	3.67038	0.856944	1.3137	6.44925e-05	0.00383202
11806	NM_009692	Apoa1	336.805	38.2239	54.3052	65.9223	106.379	132.508	181.002	516.637	267.53	289.482	336.805	691.343	1406.11	2171.89	2325.86	5.53376e-07	0.000684403
68316	NM_026673	Apoo	31.1654	32.0101	33.5396	32.085	31.3595	34.0522	41.1257	28.0763	22.175	29.8588	31.1654	40.7537	52.9174	55.3952	45.8442	0.000435849	0.00602165
68020	NM_026511	Apopt1	28.6116	37.9456	35.856	31.2198	32.8612	28.5916	28.554	28.2335	31.5265	33.3265	28.6116	31.7215	24.9569	15.8947	16.9806	0.000506792	0.00633746
11820	NM_001198823	App	45.9689	61.1761	57.9912	57.084	61.5069	50.3573	52.654	51.1497	61.5377	68.8043	45.9689	61.3486	35.1655	24.1572	28.7357	0.000298206	0.00556221
11820	NM_001198825	App	37.8798	8.52463	10.2555	12.5261	22.2898	15.7088	31.4081	26.4707	29.0394	40.86	37.8798	48.1565	50.0034	47.3578	59.3812	0.000566791	0.00657536
11821	NM_009698	Aprt	180.841	326.555	319.268	276.942	254.456	273.127	220.281	211.372	187.077	158.357	180.841	150.491	147.751	110.742	94.8088	0.000380677	0.00582642
11826	NM_007472	Aqp1	15.0581	9.21115	10.3225	12.6562	15.4288	15.7368	16.678	20.1028	20.0886	21.06	15.0581	12.3342	8.47919	4.8902	3.71675	0.000505857	0.00633611
11830	NM_009701	Aqp5	2.09483	0.788322	1.16512	0.300009	0.0823702	1.19464	2.03068	3.55017	0.695743	2.08202	2.09483	10.1051	18.483	14.7868	18.6735	1.71856e-06	0.00114697
11836	NM_009703	Araf	34.204	31.4082	27.8771	26.324	32.9494	34.0412	27.1459	35.1625	38.1901	36.5465	34.204	31.9633	23.289	15.1764	15.7729	0.000234576	0.00524749
69710	NM_198096	Arap1	18.3851	50.103	54.5197	49.3547	46.4657	37.9752	29.4409	29.6126	22.7366	27.3949	18.3851	13.5315	9.87419	5.26305	3.83435	0.000471401	0.00620233
69710	NM_001040111	Arap1	2.3756	5.11538	4.4532	4.85705	5.14349	2.68441	3.07872	3.27124	1.74882	3.71072	2.3756	1.16057	1.10331	0.314501	0.00715629	0.00129263	0.00894978
106952	XM_006525489	Arap3	4.73655	7.68744	4.88977	7.14317	5.63625	6.11559	5.55684	3.69972	2.49558	6.46909	4.73655	2.68547	0.0769922	0.441332	1.01955	0.000240396	0.00529328
11840	NM_007476	Arf1	385.703	477.461	475.088	502.017	531.895	472.45	475.682	395.578	414.521	423.208	385.703	369.641	367.917	252.366	259.582	0.000647599	0.00689142
11842	NM_007478	Arf3	65.3413	77.0749	80.9192	79.3051	86.1585	71.0731	74.602	68.2634	73.2244	70.7791	65.3413	65.7848	52.6973	38.1324	44.0964	3.61549e-05	0.00334437
11843	NM_007479	Arf4	162.748	238.676	261.147	239.854	226.015	197.874	222.445	155.163	177.166	178.29	162.748	145.834	142.283	94.705	103.812	0.00109833	0.00832991
11844	NM_007480	Arf5	169.888	249.831	257.841	237.891	229.456	243.15	200.182	209.119	187.756	193.789	169.888	180.783	177.368	118.826	119.515	0.00105623	0.00820066
228998	NM_145760	Arfgap1	18.9842	31.033	33.3144	31.9755	22.4434	21.3189	20.5822	23.7633	24.2061	25.8848	18.9842	16.1155	10.774	7.20816	12.1521	0.00149275	0.00950492
77038	NM_023854	Arfgap2	39.2362	56.9616	61.9637	52.7056	52.2202	47.4381	45.7339	43.4968	41.2575	47.7524	39.2362	38.5392	26.0905	19.7393	23.8749	5.57494e-05	0.00366065
231532	XM_006534890	Arhgap24	1.08739	1.26359	1.34988	0.775869	1.07042	0.582994	0.739097	0.754868	1.45873	0.524061	1.08739	3.444	5.53569	3.24685	5.68439	0.00018071	0.00487897
231532	NM_029270	Arhgap24	9.1563	7.31715	8.95399	10.106	14.853	11.461	16.5645	10.5171	10.9178	11.6775	9.1563	8.87418	3.60214	1.54003	3.07788	0.001126	0.00841235
226652	NM_001005508	Arhgap30	1.41974	1.21051	1.6839	1.08038	1.73621	1.6205	2.01286	1.73765	1.61927	2.18122	1.41974	1.66138	1.0715	0.600211	0.850095	0.00131001	0.00899779
12549	NM_020260	Arhgap31	4.21147	11.1321	11.8812	10.7716	8.82633	8.69162	9.01536	5.5604	6.2465	8.0443	4.21147	3.36298	1.67192	0.837522	1.97075	0.00157597	0.00977095
192662	NM_133796	Arhgdia	110.404	154.481	151.399	157.042	152.027	127.136	126.57	105.391	120.991	113.109	110.404	94.1298	87.4806	59.3653	52.4759	9.553e-05	0.00423643
192662	XM_006532549	Arhgdia	166.848	245.754	257.686	221.227	230.868	247.284	188.829	193.064	199.127	199.452	166.848	141.843	158.951	116.639	115.493	0.000998374	0.00804754
16801	NM_001130153	Arhgef1	20.0518	29.3388	33.3781	27.1307	36.2271	22.3133	25.225	21.1309	20.0884	25.43	20.0518	17.6869	8.34914	4.90672	11.0748	0.000228185	0.00521545
72754	NM_001112723	Arhgef10l	5.64064	12.3455	10.3766	10.6786	8.31344	7.33328	5.95841	7.95812	6.71426	8.84083	5.64064	6.17753	1.8775	0.702463	1.22778	0.00018948	0.00496649
442801	NM_177566	Arhgef15	2.92003	8.79569	7.95493	7.26317	6.43953	6.76943	5.05406	4.39592	3.94005	6.06161	2.92003	3.21695	1.40978	0.72922	1.8556	0.00114594	0.00848248
207212	NM_001081116	Arhgef17	11.2453	31.813	31.3584	25.4702	22.2935	15.9129	16.0079	12.1379	14.1588	18.2893	11.2453	8.42112	3.48448	1.53493	2.14661	0.00100581	0.00805911
213649	NM_172520	Arhgef19	7.61858	15.5895	16.5712	20.942	12.7006	13.3638	13.129	6.13047	6.95509	6.83133	7.61858	3.57468	0.0254576	1.59559	3.48719	0.000780141	0.00738205
16800	XM_006501066	Arhgef2	3.90024	2.3586	4.53233	2.86373	4.16933	2.97845	2.65842	2.34795	3.47625	2.83944	3.90024	3.43735	1.36887	1.00189	0.999465	0.00106303	0.00821709
52666	NM_028027	Arhgef25	38.2886	65.977	63.0432	58.2579	38.6468	41.7855	42.7042	35.7999	41.0491	56.0452	38.2886	23.5659	13.8254	6.46276	8.50544	0.000589204	0.00666004
230098	NM_001013377	Arhgef39	8.97692	20.7727	22.353	19.2002	16.8039	16.8972	10.0689	7.05763	11.712	14.817	8.97692	6.40268	6.71377	3.47143	6.00682	0.00121428	0.00870364
54126	NM_001113517	Arhgef7	0.478691	1.06078	1.43937	1.31419	1.39647	1.02676	0.743363	0.584576	0.872195	0.81098	0.478691	0.482611	0.0732499	0.109287	0.141745	0.000411984	0.00596332
54126	NM_017402	Arhgef7	15.1769	27.5692	30.2432	24.1485	23.3632	19.0669	17.2374	16.0862	17.6202	22.3164	15.1769	12.6942	10.692	6.55535	8.00131	0.00107648	0.00827313
93760	XM_006539327	Arid1a	13.6084	32.2093	25.7273	22.4384	25.0446	24.7516	17.4588	14.7678	16.5529	21.9882	13.6084	14.3539	9.50538	6.07787	8.92537	0.000950647	0.00793571
77044	NM_175251	Arid2	7.01306	19.5688	19.4944	16.7926	13.4574	11.0257	10.1073	8.65237	9.68865	9.87147	7.01306	7.01805	3.50003	2.06287	3.21895	0.00115541	0.00851149
13496	NM_007880	Arid3a	7.56244	8.05047	10.9744	6.85671	7.10932	6.06648	5.30379	8.09789	8.72212	6.69753	7.56244	3.62871	2.32568	1.43788	1.27005	0.000749959	0.00724033
71371	XM_006514133	Arid5b	3.78806	4.90222	7.84188	5.77345	4.6164	4.0792	4.25071	5.2784	6.72426	7.06528	3.78806	6.57041	1.40812	1.36863	1.04532	0.00136972	0.00913504
56795	NM_019968	Arl10	12.6205	27.9743	23.0921	24.3439	19.0507	15.0312	15.6938	13.5434	16.8216	14.2109	12.6205	12.3021	7.3458	4.43344	5.17046	0.000793592	0.00742712
70317	NM_197995	Arl16	6.16451	11.8802	13.1908	11.588	9.49719	8.67777	9.54129	7.83598	8.9992	6.83094	6.16451	6.4293	4.34838	3.38799	3.36033	0.00152447	0.00959767
56327	NM_019722	Arl2	73.1243	115.203	114.036	106.153	89.4663	105.28	77.7351	70.1444	80.3951	73.661	73.1243	60.1037	52.0675	41.9814	34.3413	6.358e-05	0.00381172
107566	NM_024191	Arl2bp	43.6586	95.8455	92.1504	86.7356	93.414	74.1707	65.6885	48.4578	53.4042	54.551	43.6586	39.5611	38.7038	26.8258	34.465	0.00105555	0.00820066
320982	NM_177305	Arl4c	7.74007	19.9576	21.9007	19.829	17.4372	10.8818	9.16642	8.50199	10.1366	13.8561	7.74007	5.46146	3.68423	1.03211	1.22771	0.00112493	0.00841235
75423	NM_182994	Arl5a	17.2454	35.0219	35.6002	29.7342	28.3318	23.9194	30.0267	20.0168	22.4467	20.1388	17.2454	15.3995	11.6757	7.209	8.37516	0.0015559	0.00970598
56297	NM_019665	Arl6	9.98995	15.383	14.6725	16.7136	12.6538	11.1168	11.5423	7.47571	8.92525	9.41403	9.98995	9.04822	5.6143	3.45355	5.55194	0.000160654	0.00479421
54208	NM_019419	Arl6ip1	91.7199	212.469	216.831	197.032	180.157	162.553	155.304	93.8427	118.95	99.5636	91.7199	80.1905	72.5994	50.6455	53.0843	0.00106194	0.00821437
65105	NM_144509	Arl6ip4	62.5567	93.0774	92.0247	82.2527	90.4319	89.6518	72.0778	82.6824	69.6361	75.219	62.5567	67.8405	52.8097	35.1515	39.2716	0.000147539	0.00471759
65106	NM_022992	Arl6ip5	91.2727	73.6231	69.7354	79.1768	86.6529	83.3046	91.3782	76.7259	90.2672	98.1553	91.2727	90.3151	71.2303	52.2318	54.9541	0.000726871	0.00715578
68724	NM_026823	Arl8a	47.0862	56.9577	55.946	56.6208	55.6018	43.7455	48.5128	45.7742	48.6981	56.0783	47.0862	45.5117	35.1744	22.8088	31.1968	0.000131107	0.00459454
67166	NM_026011	Arl8b	38.2063	43.7852	44.8146	46.4604	52.3412	50.744	51.0649	41.44	41.5639	43.9939	38.2063	38.2757	29.7962	22.1838	23.5123	0.000158637	0.00476486
74252	NM_028840	Armc1	14.0317	25.9211	25.3523	22.8232	20.6042	18.3539	20.1033	14.2374	18.2838	15.9306	14.0317	14.0579	10.3187	6.96753	8.64577	0.000832814	0.00752507
233912	NM_146205	Armc5	14.493	19.372	20.7223	17.5886	17.498	17.3769	13.6816	15.431	14.9419	17.5517	14.493	11.5454	8.68196	5.41216	8.39415	3.96196e-05	0.00338666
74125	NM_028768	Armc8	5.70004	7.90212	8.13546	7.50767	7.89792	5.92611	6.36206	6.02772	6.58649	6.58155	5.70004	7.17742	4.11289	2.68312	3.8331	0.000162709	0.00481403
74125	NM_001166138	Armc8	1.85355	3.60457	3.47019	4.2846	3.51417	2.27551	2.91396	1.66252	1.72995	1.74746	1.85355	1.49255	0.990796	0.748371	1.16973	0.00161465	0.00989681
78795	XM_006529960	Armc9	1.42635	2.92248	1.91211	1.90799	1.98658	1.80337	0.809563	0.824332	1.07739	1.44366	1.42635	0.712407	0.578598	0.220099	0.380355	0.000196152	0.00502246
78248	NM_001166377	Armcx1	3.89015	7.13897	7.4859	11.9714	7.23426	9.05565	4.12765	3.56691	5.96638	3.7745	3.89015	3.20379	0.535125	1.32972	1.47192	0.000636391	0.00685587
71703	NM_027870	Armcx3	24.7412	38.8056	37.074	42.0614	36.57	28.9583	35.6237	27.9404	34.6583	31.9583	24.7412	22.3405	14.8193	10.1918	14.1622	0.000487851	0.00628874
494468	NM_001009575	Armcx5	2.90021	4.33729	3.75914	3.98912	4.24776	2.75238	3.28587	4.05471	4.5703	3.8839	2.90021	4.20736	1.59931	0.929498	2.16858	0.000793915	0.00742712
73419	NM_024261	Armt1	7.08965	11.6169	12.0703	10.6188	12.0329	11.1934	7.24484	7.04438	6.9339	6.95116	7.08965	6.2951	4.18	3.42155	4.28374	1.42144e-05	0.00262204
56443	NM_019767	Arpc1a	92.5498	143.295	146.636	126.688	134.718	132.817	114.962	119.761	101.905	105.751	92.5498	96.0946	88.8117	74.3196	68.5393	0.0011203	0.00839674
68089	NM_026552	Arpc4	74.3963	96.3834	100.007	85.8158	88.8452	96.3894	78.3906	76.5983	72.9536	76.3714	74.3963	67.7621	67.7361	54.7488	45.4837	0.00018864	0.00495224
74192	NM_028809	Arpc5l	57.3627	70.1915	75.4591	70.4288	71.7845	74.8767	70.9212	63.8023	55.062	56.1913	57.3627	54.9319	52.2122	41.3443	42.0574	0.000529505	0.00645004
70420	NM_027420	Arpin	30.8079	25.3951	27.8465	28.418	30.3245	29.8676	32.0758	24.3831	31.6821	31.6077	30.8079	21.2794	19.082	11.7732	15.6317	0.000374071	0.00582642
59046	NM_001142655	Arpp19	19.7039	43.839	40.2062	39.0329	33.4045	31.1316	28.9679	22.1508	24.4617	24.5098	19.7039	19.7333	14.547	12.9846	10.6628	0.000788372	0.00742094
105171	NM_001042591	Arrdc3	13.1964	29.4625	19.5437	20.4048	21.7372	17.8168	22.5405	14.2943	18.1102	22.6486	13.1964	15.5857	5.49082	3.23863	4.83721	0.000791714	0.00742712
66412	NM_001042592	Arrdc4	13.6294	10.2529	10.7671	9.78936	10.7131	11.8564	17.9669	18.6352	19.5799	20.457	13.6294	16.5931	9.27597	6.41472	6.40086	1.14762e-05	0.0023983
11883	NM_009713	Arsa	9.99535	10.9586	12.6335	10.4367	10.9731	9.67135	9.71012	7.19456	9.33239	10.417	9.99535	7.35123	5.30747	3.38753	5.06645	3.76699e-05	0.00337111
271970	NM_173451	Arsj	1.74063	1.16443	0.978777	1.63041	1.72223	1.36171	2.0555	1.09628	2.12719	2.04237	1.74063	2.07715	0.727232	0.335868	0.591228	0.000551631	0.00651954
13196	NM_001276463	Asap1	4.64814	7.17695	7.99291	5.58322	7.25726	7.8838	6.17506	5.02207	3.57062	5.71211	4.64814	3.32327	1.80798	1.89401	1.61135	0.000175899	0.00486976
78541	NM_001170710	Asb8	11.9497	13.9658	17.4022	13.6884	12.7504	15.2394	11.352	16.6275	12.7373	14.4448	11.9497	14.7667	8.31773	6.54662	7.33912	0.00049901	0.00632392
69090	NM_026937	Ascc1	32.0423	35.8146	35.6092	36.4519	38.4624	32.6127	30.0107	31.5057	28.5845	31.6954	32.0423	24.6076	21.7747	15.099	13.8115	6.52016e-06	0.00179948
75452	XM_006514874	Ascc2	9.58832	17.0494	17.4876	13.8933	15.4159	13.3894	12.8309	10.5511	12.0577	14.106	9.58832	10.0752	7.39855	4.81347	7.44461	0.00129571	0.00895628
66403	NM_025541	Asf1a	14.0745	35.4246	29.6517	29.9725	27.7316	22.2268	22.0463	15.6798	16.9887	14.8109	14.0745	14.3211	7.93583	5.47845	6.64607	0.000482269	0.00625657
66929	NM_024184	Asf1b	12.0202	34.2997	31.9798	31.4507	31.2759	25.3296	18.6858	9.70642	14.7029	14.0489	12.0202	9.22568	7.07271	4.09484	4.75043	0.000274015	0.00545953
23808	NM_011791	Ash2l	24.3967	64.7807	61.6638	54.9152	50.2019	40.7046	35.0017	27.3225	29.0496	28.3816	24.3967	24.0055	15.1802	11.3458	14.3	0.000651438	0.00690424
70396	NM_133728	Asnsd1	27.5912	46.7115	52.383	50.8913	43.1099	38.5544	41.3011	28.6078	27.798	25.6957	27.5912	26.4584	18.754	15.9829	20.6209	0.000917345	0.00781252
65973	NM_023066	Asph	6.03952	7.77222	7.02622	8.58245	5.73277	3.2535	6.49883	5.15431	5.8497	5.33738	6.03952	5.16096	1.41669	0.000164344	1.39732	0.000196172	0.00502246
65973	NM_001177850	Asph	16.3405	18.4561	16.336	20.1612	28.0182	19.4572	20.6603	15.913	14.3767	14.3112	16.3405	15.9825	6.50902	6.90935	6.17704	0.000268347	0.00542428
68938	NM_026877	Aspscr1	37.58	46.1533	51.5146	43.3681	38.2302	37.6532	31.1606	38.8413	33.3333	37.3782	37.58	35.6353	28.9583	21.0077	24.2599	0.000413849	0.00596332
66514	NM_025610	Asrgl1	6.31944	12.1793	11.3249	10.5095	7.83078	8.6561	6.49782	6.34951	7.42829	7.78661	6.31944	7.52086	3.71412	2.39232	3.67869	0.000372244	0.00582642
228790	XM_006499330	Asxl1	7.59514	19.128	18.5378	13.6358	13.1154	11.8224	10.4174	8.56777	9.99001	11.8143	7.59514	9.1599	3.60774	3.41896	4.41394	0.0013789	0.00916693
67979	NM_026487	Atad1	21.2326	26.5377	32.9605	34.058	36.0097	24.1437	27.912	20.5057	24.778	18.6946	21.2326	24.5177	13.6767	10.8198	14.2522	0.000990055	0.00801702
70472	NM_027435	Atad2	5.46552	25.1563	23.407	21.3701	17.9606	13.766	12.5122	4.30735	8.73801	7.83745	5.46552	5.03218	2.51885	1.38018	2.19968	0.0016476	0.00998316
320817	XM_006515117	Atad2b	1.39827	2.48854	2.70162	2.84467	2.08747	1.24593	1.94446	1.8801	1.33898	1.23039	1.39827	1.40882	0.745024	0.245795	0.00441177	0.00105482	0.0081992
108888	NM_179203	Atad3a	39.5235	53.492	51.6879	48.7028	52.2473	57.6495	41.0256	40.3318	34.5959	40.3187	39.5235	39.9534	25.9566	21.2472	24.6267	6.56293e-06	0.00179948
11908	NM_007497	Atf1	25.1579	37.6168	36.6043	39.1076	43.3221	30.5961	30.9982	26.0237	27.2414	30.212	25.1579	28.5869	20.147	12.0211	14.3161	0.000278625	0.00548764
12915	NM_017406	Atf6b	37.6098	70.477	72.9002	62.1948	61.3012	56.3599	49.0734	36.1914	36.2867	38.3878	37.6098	35.9962	26.9577	16.9753	24.5273	0.000202262	0.00502246
223922	NM_146065	Atf7	3.00598	6.65029	7.62712	6.65504	6.44343	4.85264	5.3813	3.6981	3.80476	5.58873	3.00598	3.31046	1.36321	0.88415	1.6875	0.00118125	0.00859483
68118	NM_026566	Atg101	41.1806	49.5505	48.7566	46.9958	46.4055	50.1667	45.8501	39.526	43.1498	36.9269	41.1806	41.3691	33.7939	24.7098	23.9949	2.47248e-05	0.00301552
51897	NM_145528	Atg13	20.6257	14.4591	16.1864	15.1096	17.2781	18.576	21.5237	24.9386	23.2415	23.4912	20.6257	23.9719	13.6963	11.4292	16.477	8.55089e-05	0.00412943
77040	NM_001205392	Atg16l1	8.96324	10.2902	11.3834	8.77213	10.8021	9.56157	8.15547	7.13337	6.61099	7.80986	8.96324	7.17431	7.24699	3.46401	4.74939	0.000269116	0.00543497
66615	NM_174874	Atg4b	21.0712	36.7066	38.4318	28.8553	29.4526	24.0136	22.9596	19.6923	21.5602	23.0979	21.0712	18.8532	16.0128	11.0046	12.8643	0.000911527	0.00779117
235040	XM_006510185	Atg4d	8.6184	5.0353	7.04837	5.48351	7.13349	7.3785	9.99469	6.97901	6.56818	9.80546	8.6184	8.30637	15.9097	14.7718	14.8816	2.55182e-06	0.0012913
108147	NM_026195	Atic	35.5007	91.0749	100.452	82.1044	80.539	65.2648	50.5488	34.6984	40.7096	41.201	35.5007	35.1507	25.2982	14.9367	18.2448	0.00047208	0.00620491
73991	NM_178628	Atl1	2.41078	3.28305	3.62759	3.45187	2.93273	1.73864	2.60287	2.08496	3.06998	3.06299	2.41078	1.90708	1.34056	0.257461	0.753592	0.000993441	0.00802855
109168	NM_146091	Atl3	19.2572	18.3827	20.3106	25.6563	23.555	20.4789	28.2679	19.9817	24.8255	28.4515	19.2572	20.6253	11.8772	7.5397	10.2351	0.000285028	0.00549217
231287	NR_003966	Atp10d	1.28566	1.12216	1.28169	1.02957	1.27324	1.63752	1.73697	1.49992	1.49705	2.13403	1.28566	1.53192	0.603486	0.38366	0.906553	0.00056343	0.00656019
170759	NM_133224	Atp13a1	22.0087	29.5163	27.6684	24.4941	27.2891	25.8338	19.7595	19.4142	23.5982	28.2382	22.0087	20.7579	15.6156	10.2807	14.8565	0.000250673	0.00533647
74772	NM_001164366	Atp13a2	10.3716	14.2412	13.5712	10.8282	8.69481	8.81862	7.2854	10.4502	12.1383	12.5474	10.3716	8.04305	3.89744	2.58215	4.17676	0.000675452	0.00702289
11932	NM_013415	Atp1b2	9.78072	8.02901	8.61101	6.54001	9.27496	9.23066	10.0132	8.9933	11.3048	13.6725	9.78072	9.3139	4.36616	1.96717	2.01476	2.90159e-05	0.00322183
11933	NM_007502	Atp1b3	82.1234	105.45	101.892	104.315	109.806	109.637	104.454	88.5087	99.5494	116.24	82.1234	83.1975	70.4006	51.0943	58.8969	0.000771134	0.00733841
68876	NM_001159559	Atp23	7.40592	14.6499	14.5147	11.4002	11.1362	8.18376	6.72584	4.18476	6.81949	7.17162	7.40592	6.81911	3.79737	1.72276	2.52171	0.000308681	0.00558702
11938	NM_009722	Atp2a2	11.1764	9.56899	12.4417	8.76143	10.712	8.23868	9.63706	12.2959	13.2164	14.4755	11.1764	10.6367	4.42397	2.18654	5.06916	6.42122e-05	0.0038226
11938	NR_027838	Atp2a2	11.7393	11.4553	11.3534	11.3474	12.6506	10.3746	10.5824	13.7931	15.4669	17.1684	11.7393	13.952	7.81153	6.68502	7.65462	0.000501001	0.00632392
53313	NM_001163337	Atp2a3	3.19653	0.638254	1.08619	1.19194	1.41593	0.933102	2.61151	1.15563	5.0682	3.21969	3.19653	3.95154	6.12783	4.76017	4.56163	0.00125656	0.00884298
11944	NM_018731	Atp4a	12.9281	0	0.255172	0	0	4.63823	2.71188	7.78821	6.82181	12.7284	12.9281	28.6377	48.2406	87.9838	70.0942	4.02379e-06	0.00161798
[truncated: 4,812 more rows]
