# Supplementary material for: A time-resolved multi-omic atlas of the developing mouse stomach
Source: Nat Commun. 2018 Nov 21;9:4910. doi: 10.1038/s41467-018-07463-9 (PMC6249217; doi:10.1038/s41467-018-07463-9)
Supplement: Supplementary file 8 — Supplementary Data 5 [file 41467_2018_7463_MOESM8_ESM.xlsx]

## Sheet: IonScore>30
Supplementary Data 5. A list of 60 novel splice-junction peptides and their relative abundances at 15 timepoints
Sequence	Gene	Modifictions	fasta header	Theo. MH+ [Da]	Ion score	E12.5	E13.5	E14.5	E15.5	E16.5	E17.5	E18.5	D1	D3	D5	W1	W2	W3	W6	W8
VAPALVTLSGDPEFSVR	2310035C23Rik		>chr1|transcript_ref_id=unknown|GN=unknown|strand=+|splice sites=105741013-105741095;105741297-105741360|novel site=105741095|translate_1	1757.94	72.23	0	0	0	0	0	0	18000000	0	13500000	0	0	0	0	40000000	19000000
QPDSEAPDLNQLK	2900026A02Rik		>chr5|transcript_ref_id=unknown|GN=unknown|strand=+|splice sites=113101459-113101577;113137705-113138903|novel site=113137705|translate_3;>chr5|transcript_ref_id=unknown|GN=unknown|strand=+|splice sites=113101459-113101577;113137705-113138893|novel site=113137705|translate_3;>chr5|transcript_ref_id=unknown|GN=unknown|strand=+|splice sites=113101459-113101577;113137705-113138548|novel site=1131377…	1454.71	30.21	0	0	0	0	0	0	19000000	0	0	0	0	0	0	0	0
YSSNLSNFNYEQR	Api5		>chr2|transcript_ref_id=unknown|GN=unknown|strand=+|splice sites=94411740-94413786;94418256-94418392|novel site=94413786|translate_3	1621.72	109	0	0	19000000	0	0	4000000	0	0	0	0	0	0	0	0	0
ILINFPR	App		>chr16|transcript_ref_id=unknown|GN=unknown|strand=+|splice sites=85030232-85030365;85040251-85040307|novel site=85040251|translate_3	872.535	34.15	0	0	0	0	0	0	0	0	0	0	15000000	0	0	0	0
AAPAEVSSIIK	Arfgap3		>chr15|transcript_ref_id=unknown|GN=unknown|strand=+|splice sites=83324104-83324153;83327605-83327664|novel site=83324153|translate_1	1085.62	45.98	0	40000000	0	0	0	0	110000000	78000000	0	0	0	6700000000	0	140000000	0
GLQGPLLLR	Bmp1		>chr14|transcript_ref_id=unknown|GN=unknown|strand=+|splice sites=70486554-70486930;70490020-70490200|novel site=70486930|translate_2;chr14|transcript_ref_id=unknown|GN=unknown|strand=+|splice sites=70486147-70486930;70490020-70490200|novel site=70486930|translate_1	966.609	34.98	0	0	0	0	0	0	5750000	0	58600000	19000000	4400000	35000000	0	0	0
TPYDESQFYIGCDR	Bptf	1xCarbamidomethyl [C12]	>chr11|transcript_ref_id=unknown|GN=unknown|strand=+|splice sites=107043633-107043825;107044492-107044665|novel site=107044492|translate_1	1750.74	66.79	17000000	0	26000000	0	0	0	0	0	0	0	0	0	0	0	0
AAAGLMSLLR	Cdc27		>chr11|transcript_ref_id=unknown|GN=unknown|strand=+|splice sites=104520664-104520833;104521381-104521588|novel site=104520833|translate_1	1002.58	63.87	13500000	11700000	19000000	0	0	0	0	0	0	0	0	0	0	0	0
LSGPLISDFFAK	Cdkn1c		>chr7|transcript_ref_id=unknown|GN=unknown|strand=+|splice sites=143459112-143459250;143459759-143460675|novel site=143459759|translate_3;>chr7|transcript_ref_id=unknown|GN=unknown|strand=+|splice sites=143459112-143459250;143459759-143460026|novel site=143459759|translate_3;>chr7|transcript_ref_id=unknown|GN=unknown|strand=+|splice sites=143459112-143459250;143459759-143460678|novel site=1434597…	1294.7	79.43	1.62667e+08	0	160000000	93000000	87000000	17000000	24000000	26500000	13000000	0	0	0	0	0	0
AHNAASEPAGGIAER	Chd3		>chr11|transcript_ref_id=unknown|GN=unknown|strand=+|splice sites=69345471-69345634;69346572-69346813|novel site=69346572|translate_2	1450.7	35.14	0	0	0	0	0	0	0	0	0	0	0	0	0	0	0
LGVSMAPVK	D8Ertd82e	1xOxidation [M5]	>chr8|transcript_ref_id=unknown|GN=unknown|strand=+|splice sites=36121965-36122118;36129004-36129161|novel site=36122118|translate_2;>chr8|transcript_ref_id=unknown|GN=unknown|strand=+|splice sites=36121951-36122118;36129004-36129161|novel site=36122118|translate_1;>chr8|transcript_ref_id=unknown|GN=unknown|strand=+|splice sites=36121869-36122118;36129004-36129161|novel site=36122118|translate_2	917.512	39.43	0	0	1000000000	0	0	0	0	0	0	0	0	0	0	0	0
FLYGCQAPTICFVYQPLK	Ddb1	2xCarbamidomethyl [C5; C11]	>chr19|transcript_ref_id=unknown|GN=unknown|strand=+|splice sites=10608251-10608472;10609792-10609827|novel site=10609792|translate_1	2205.09	30.63	10000000	0	0	0	0	2900000	0	0	0	0	0	0	0	0	0
EDAGVVCSGTDSGLAVR	Dmbt1	1xCarbamidomethyl [C7]	>chr7|transcript_ref_id=unknown|GN=unknown|strand=+|splice sites=131037822-131038133;131040887-131041210|novel site=131038133|translate_3	1692.79	36.41	0	0	0	0	0	0	14000000	0	11600000	0	0	0	0	0	0
VPSALAPASQEPPPAASAEADGK	Dnm1l		>chr16|transcript_ref_id=unknown|GN=unknown|strand=+|splice sites=16318445-16318477;16318764-16318841|novel site=16318764|translate_1;>chr16|transcript_ref_id=unknown|GN=unknown|strand=+|splice sites=16316602-16316778;16318764-16318841|novel site=16318764|translate_1	2161.08	68.44	64000000	5500000	17000000	0	0	0	48500000	4100000	9050000	0	7300000	0	0	0	6700000
LEDLVQESMEEK	Dst		>chr1|transcript_ref_id=unknown|GN=unknown|strand=+|splice sites=34166180-34166305;34166939-34167085|novel site=34166939|translate_1;>chr1|transcript_ref_id=unknown|GN=unknown|strand=+|splice sites=34166180-34166305;34166939-34167091|novel site=34166939|translate_1	1449.68	82.96	0	0	0	500000000	0	0	0	1200000000	33000000	7700000	14500000	0	0	0	0
LQDEAYQLHVSTETR	Dtna		>chr18|transcript_ref_id=unknown|GN=unknown|strand=+|splice sites=23651516-23651648;23658605-23659702|novel site=23658605|translate_2;>chr18|transcript_ref_id=unknown|GN=unknown|strand=+|splice sites=23651516-23651648;23658605-23659714|novel site=23658605|translate_2	1789.87	67.99	0	0	0	0	0	0	0	0	0	0	20000000	0	0	6700000	9000000
SLDGEVGTGQYATTK	Epb4		>chr17|transcript_ref_id=unknown|GN=unknown|strand=+|splice sites=69259013-69259188;69262180-69262346|novel site=69262180|translate_2	1526.73	69.57	19000000	0	0	0	0	0	0	8700000	0	0	0	0	0	0	0
SLEQYDQDDPFK	Eps15l1		>chr8|transcript_ref_id=unknown|GN=unknown|strand=+|splice sites=72373823-72373946;72379084-72379155|novel site=72379084|translate_2	1484.65	47.04	0	0	0	0	0	0	0	0	10200000	0	0	0	0	0	0
LLGSLTSVFVR	Hdac4		>chr1|transcript_ref_id=unknown|GN=unknown|strand=+|splice sites=91964780-91964826;91968338-91968458|novel site=91968338|translate_1	1191.71	84.55	0	0	14000000	9500000	18000000	0	0	0	8400000	0	0	0	0	0	0
NIPIVVLPLTDNWVVK	Igsf3		>chr3|transcript_ref_id=unknown|GN=unknown|strand=+|splice sites=101431204-101431593;101432915-101432974|novel site=101432915|translate_3	1820.07	42.36	21000000	0	0	22000000	17000000	0	0	0	0	0	0	0	0	0	0
VGMGSGSICITQEAAPK	Impdh2	1xCarbamidomethyl [C9]	>chr9|transcript_ref_id=unknown|GN=unknown|strand=+|splice sites=108563596-108563691;108563913-108563984|novel site=108563913|translate_3	1705.82	59.86	67000000	0	0	0	0	0	0	0	5600000000	0	0	0	0	0	0
IGLVATVK	Itfg3		>chr17|transcript_ref_id=unknown|GN=unknown|strand=+|splice sites=26220281-26220580;26243990-26244141|novel site=26243990|translate_2	800.524	50.35	0	0	660000000	0	0	0	560000000	0	0	0	0	0	0	0	0
LIPVPANSYLGFSIDSGK	Itga7		>chr10|transcript_ref_id=unknown|GN=unknown|strand=+|splice sites=128941445-128941576;128942808-128943015|novel site=128941576|translate_3	1878	91.13	0	0	0	0	0	0	0	0	0	8400000	12000000	87000000	61500000	6.83333e+07	0
AVIWIVIR	Kif13a		>chr13|transcript_ref_id=unknown|GN=unknown|strand=+|splice sites=46778894-46778993;46780626-46780664|novel site=46780626|translate_1	969.624	38.39	0	36500000	0	56500000	0	25000000	7800000	35000000	33600000	0	17000000	0	0	0	0
LLDGENIHSSSSQHSSGQSYSSR	Krt16		>chr11|transcript_ref_id=unknown|GN=unknown|strand=+|splice sites=100246469-100246518;100246610-100246830|novel site=100246518|translate_2	2463.11	55.77	0	0	0	0	0	0	0	0	29000000	6100000	47600000	114500000	128000000	49000000	2.82667e+07
HLEILQQQLLQEQAMLLECR	Map4k4	1xCarbamidomethyl [C19]	>chr1|transcript_ref_id=unknown|GN=unknown|strand=+|splice sites=39999888-39999974;40000531-40000749|novel site=40000531|translate_1	2493.3	75.82	19500000	19000000	46000000	0	0	11000000	0	0	0	0	19000000	0	0	0	0
YPPGSMATLQLLR	Mcfd2	1xOxidation [M6]	>chr17|transcript_ref_id=unknown|GN=unknown|strand=+|splice sites=87257928-87258089;87258934-87259894|novel site=87258934|translate_3	1462.77	31.49	0	0	0	0	13000000	3700000	0	0	0	0	0	0	0	0	0
VNSGDTEVGSSLLR	Mycbp2		>chr14|transcript_ref_id=unknown|GN=unknown|strand=+|splice sites=103146833-103147032;103148508-103148665|novel site=103147032|translate_1	1433.72	50.8	14000000	0	0	0	0	0	0	0	0	0	0	0	0	0	0
QGPSFAYGELEK	Myh11		>chr16|transcript_ref_id=unknown|GN=unknown|strand=+|splice sites=14246727-14246819;14248580-14248600|novel site=14248580|translate_1	1325.64	30.82	36000000	13100000	8350000	0	0	0	0	0	0	0	0	0	44000000	0	0
MTEEEVEMLVAGHEDSNGCINYEAFVR	Myl6	1xCarbamidomethyl [C19]	>chr10|transcript_ref_id=unknown|GN=unknown|strand=+|splice sites=128491720-128491764;128492059-128492136|novel site=128491764|translate_2	3129.36	84.04	0	0	51000000	0	0	0	5.46667e+07	0	0	0	26000000	0	1800000	0	25000000
LAIAWR	Ncoa7		>chr10|transcript_ref_id=unknown|GN=unknown|strand=+|splice sites=30690757-30691754;30694069-30694253|novel site=30691754|translate_3	729.441	42.01	0	0	0	0	0	0	100000000	0	0	0	0	0	0	0	0
ETSLLGLPVAAVPGALSPLAIPNAAAAAAAAAAGR	Ptbp2		>chr3|transcript_ref_id=unknown|GN=unknown|strand=+|splice sites=119726066-119726220;119740315-119740510|novel site=119726220|translate_1;>chr3|transcript_ref_id=unknown|GN=unknown|strand=+|splice sites=119724094-119726220;119740315-119740510|novel site=119726220|translate_2	3123.75	41.88	15000000	0	0	0	26000000	0	0	0	0	0	0	0	0	0	0
DQLGQELEELTASLFEEAHK	Rab3ip		>chr10|transcript_ref_id=unknown|GN=unknown|strand=+|splice sites=116919574-116919651;116928189-116928284|novel site=116928189|translate_1	2287.11	52.04	0	0	0	0	0	0	0	0	0	0	0	0	0	0	0
WTTEEQLLAVQGVR	Rcor3		>chr1|transcript_ref_id=unknown|GN=unknown|strand=+|splice sites=192101626-192101867;192108644-192108701|novel site=192101867|translate_1	1629.86	70.12	0	0	65000000	0	0	0	0	0	0	0	0	0	0	0	0
LTICLLR	Sept11	1xCarbamidomethyl [C4]	>chr5|transcript_ref_id=unknown|GN=unknown|strand=+|splice sites=93167500-93167687;93176040-93176396|novel site=93176040|translate_3;>chr5|transcript_ref_id=unknown|GN=unknown|strand=+|splice sites=93167500-93167687;93176040-93176529|novel site=93176040|translate_3;>chr5|transcript_ref_id=unknown|GN=unknown|strand=+|splice sites=93167500-93167687;93176040-93177721|novel site=93176040|translate_3;…	888.534	36.63	0	0	0	0	0	0	290000000	0	0	0	0	0	0	0	0
SATVSPQPSHHSLSAGPDLTESEK	Sorbs1		>chr19|transcript_ref_id=unknown|GN=unknown|strand=+|splice sites=40300243-40300302;40311669-40311863|novel site=40300302|translate_1;>chr19|transcript_ref_id=unknown|GN=unknown|strand=+|splice sites=40299463-40300302;40311669-40311863|novel site=40300302|translate_1	2462.18	67.19	0	0	0	0	0	0	24000000	0	50000000	0	0	0	14250000	0	5.08667e+07
CLELEEMMEEQGYEEQQIQEK	Srrm2	1xCarbamidomethyl [C1]	>chr17|transcript_ref_id=unknown|GN=unknown|strand=+|splice sites=23806932-23807202;23808066-23808173|novel site=23807202|translate_3	2673.14	41.13	0	5300000	0	0	0	0	0	0	0	0	0	0	0	0	0
TTADEVTEK	Stambpl1		>chr19|transcript_ref_id=unknown|GN=unknown|strand=+|splice sites=34192229-34192595;34220187-34220266|novel site=34192595|translate_1;>chr19|transcript_ref_id=unknown|GN=unknown|strand=+|splice sites=34192270-34192595;34220187-34220266|novel site=34192595|translate_2;>chr19|transcript_ref_id=unknown|GN=unknown|strand=+|splice sites=34192276-34192595;34220187-34220266|novel site=34192595|translate…	993.473	57.66	0	0	0	0	0	0	2.73333e+08	0	120000000	0	0	0	0	700000000	0
YPAPSLQSSVR	Stim1		>chr7|transcript_ref_id=unknown|GN=unknown|strand=+|splice sites=102428774-102428866;102430885-102430951|novel site=102428866|translate_3	1204.63	47.4	0	0	0	0	0	0	0	0	0	0	0	0	0	0	0
GAGAPSSPDSPTDVLMQLAK	Tln1		>chr4|transcript_ref_id=unknown|GN=unknown|strand=+|splice sites=43547979-43548146;43548675-43548725|novel site=43548675|translate_1	1941.96	87.31	0	0	8100000	0	105000000	12050000	35000000	33000000	4.06667e+07	12000000	0	62000000	120000000	253500000	9.46667e+07
QNLLQAAGNVGQASGELLQQIGESDTDPHFQMCVPR	Tln1	1xCarbamidomethyl [C33]	>chr4|transcript_ref_id=unknown|GN=unknown|strand=+|splice sites=43548675-43548725;43549086-43549184|novel site=43548725|translate_1	3908.87	69.12	0	0	0	0	0	11000000	0	0	28000000	5800000	7800000	29000000	0	0	6.73333e+07
SASLSGVQAR	Tns1		>chr1|transcript_ref_id=unknown|GN=unknown|strand=+|splice sites=73941910-73942106;73946892-73947372|novel site=73946892|translate_1;>chr1|transcript_ref_id=unknown|GN=unknown|strand=+|splice sites=73941910-73942106;73946892-73946975|novel site=73946892|translate_1	975.522	37.37	0	0	0	0	0	0	0	0	0	0	0	0	0	0	9700000
NNPGFPSLLR	Trim29		>chr9|transcript_ref_id=unknown|GN=unknown|strand=+|splice sites=43330837-43330938;43332310-43332386|novel site=43330938|translate_3	1114.6	36.84	0	0	0	0	0	0	0	0	0	0	0	0	0	0	0
VGPVSTVGVTDPK	Tnxb		>chr17|transcript_ref_id=unknown|GN=unknown|strand=+|splice sites=34696537-34696860;34698093-34698389|novel site=34696860|translate_3;>chr17|transcript_ref_id=unknown|GN=unknown|strand=+|splice sites=34696624-34696860;34698093-34698389|novel site=34696860|translate_3	1255.69	92.64	0	0	0	0	0	0	51000000	50000000	160000000	71500000	2.12667e+07	37900000	89000000	0	275000000
NEPCHIIQILEIMSAVR	unknown	1xCarbamidomethyl [C4]	>chr15|transcript_ref_id=unknown|GN=unknown|strand=+|splice sites=58900939-58901070;58904734-58904860|novel site=58901070|translate_3;>chr15|transcript_ref_id=unknown|GN=unknown|strand=+|splice sites=58900975-58901070;58904734-58904860|novel site=58901070|translate_3;>chr15|transcript_ref_id=unknown|GN=unknown|strand=+|splice sites=58900929-58901070;58904734-58904860|novel site=58901070|translate…	2023.05	84.57	0	2400000	23000000	27000000	18000000	8500000	0	1500000	0	0	0	0	3.06667e+07	9.33333e+06	0
NTSGDPSSLESQMR	unknown		>chr10|transcript_ref_id=unknown|GN=unknown|strand=+|splice sites=5043611-5043753;5045266-5045334|novel site=5045266|translate_1	1508.66	74.67	0	0	0	0	0	0	0	0	0	0	0	8150000	0	0	0
TAVVVPQSQAQPATAPQAAAAQEPGIQAPVR	unknown		>chr6|transcript_ref_id=unknown|GN=unknown|strand=+|splice sites=86959032-86959274;86963996-86964225|novel site=86963996|translate_1	3052.62	54.02	23000000	0	0	0	0	8800000	0	0	3000000	0	0	0	0	0	4200000
LQQEVSPALNSLQQTLK	unknown		>chr18|transcript_ref_id=unknown|GN=unknown|strand=+|splice sites=12529506-12529608;12531832-12531948|novel site=12531832|translate_1	1897.04	51.5	0	0	0	0	0	0	0	0	3400000	0	0	21000000	0	0	0
GWEMDSTPEGAAYFINHNER	unknown		>chr1|transcript_ref_id=unknown|GN=unknown|strand=+|splice sites=133173749-133173806;133259009-133259089|novel site=133173806|translate_3	2324	48.73	0	0	0	0	0	0	31000000	0	26000000	0	0	33000000	0	18000000	59000000
LGEGLQR	unknown		>chr6|transcript_ref_id=unknown|GN=unknown|strand=+|splice sites=86965477-86965634;86995840-87003216|novel site=86995840|translate_2	772.431	47.27	0	6000000	0	0	0	0	0	0	0	0	0	0	0	0	0
SFVSAEFFEMLEK	unknown		>chr11|transcript_ref_id=unknown|GN=unknown|strand=+|splice sites=74441750-74441785;74457159-74457280|novel site=74457159|translate_1	1563.74	46.92	0	0	0	0	0	0	0	0	0	0	0	0	0	0	11000000
IPVSNLDEESR	unknown		>chr10|transcript_ref_id=unknown|GN=unknown|strand=+|splice sites=18318712-18319276;18472919-18473071|novel site=18319276|translate_1;>chr10|transcript_ref_id=unknown|GN=unknown|strand=+|splice sites=18318521-18319276;18472919-18473071|novel site=18319276|translate_3;>chr10|transcript_ref_id=unknown|GN=unknown|strand=+|splice sites=18318675-18319276;18472919-18473071|novel site=18319276|translate…	1258.63	44.12	0	0	0	0.01	0	0	0	0	0	0	0	0	0	0	0
VCLDIQR	G630016G05Rik	1xCarbamidomethyl [C2]	>chr2|transcript_ref_id=unknown|GN=unknown|strand=+|splice sites=116067627-116068250;116074353-116075190|novel site=116074353|translate_1;>chr2|transcript_ref_id=unknown|GN=unknown|strand=+|splice sites=116067631-116068250;116074353-116075140|novel site=116074353|translate_3;>chr2|transcript_ref_id=unknown|GN=unknown|strand=+|splice sites=116067643-116068250;116074353-116075318|novel site=1160743…	903.472	40.03	0	0	0	0	0	0	76000000	0	0	0	0	0	0	0	8700000
HSSPLAHQAQQGSPGPSGALESMVK	unknown		>chr14|transcript_ref_id=unknown|GN=unknown|strand=+|splice sites=64789565-64789698;64802974-64803730|novel site=64802974|translate_3	2501.22	38.51	0	0	0	0	0	0	0	0	0	0	0	0	0	0	15000000
ESHLQEADSQIGR	unknown		>chr9|transcript_ref_id=unknown|GN=unknown|strand=+|splice sites=9059049-9059159;9074909-9075010|novel site=9074909|translate_1	1469.7	35.28	0	0	0	0	18000000	0	0	0	0	0	0	0	0	0	0
GAVGLSDVVIPENPEAYVK	unknown		>chr10|transcript_ref_id=unknown|GN=unknown|strand=+|splice sites=5045266-5045334;5047531-5047714|novel site=5045334|translate_2;>chr10|transcript_ref_id=unknown|GN=unknown|strand=+|splice sites=5045266-5045334;5047531-5047858|novel site=5045334|translate_2	1957.03	32.68	0	0	0	0	0	0	0	0	0	0	0	13000000	21000000	0	130000000
VEMAETDQR	Usp47		>chr7|transcript_ref_id=unknown|GN=unknown|strand=+|splice sites=112077792-112077959;112080172-112080231|novel site=112080172|translate_1	1078.48	43.33	0	0	0	0	10000000	0	0	0	0	0	0	0	0	0	0
CSWTSQIYYSEGGQASAIGQFK	Vsig1	1xCarbamidomethyl [C1]	>chrX|transcript_ref_id=unknown|GN=unknown|strand=+|splice sites=140919514-140919621;140926323-140926521|novel site=140919621|translate_1	2468.12	99.33	0	0	0	0	0	0	0	0	0	0	2200000	0	0	27000000	38000000
EMEEPISHVSHPK	Vsig1		>chrX|transcript_ref_id=unknown|GN=unknown|strand=+|splice sites=140916185-140916351;140919514-140919621|novel site=140919514|translate_3	1519.72	66.02	0	0	0	0	0	0	27000000	21000000	65000000	11000000	42500000	99000000	140000000	180000000	354500000
SCGADSQSENEASPVK	Zfand3	1xCarbamidomethyl [C2]	>chr17|transcript_ref_id=unknown|GN=unknown|strand=+|splice sites=30153303-30153368;30192563-30192730|novel site=30153368|translate_3	1665.7	101.23	8150000	0	0	0	0	0	0	0	0	0	0	0	0	0	0
