# Supplementary material for: A time-resolved multi-omic atlas of the developing mouse stomach
Source: Nat Commun. 2018 Nov 21;9:4910. doi: 10.1038/s41467-018-07463-9 (PMC6249217; doi:10.1038/s41467-018-07463-9)
Supplement: Supplementary file 10 — Supplementary Data 7 [file 41467_2018_7463_MOESM10_ESM.xlsx]

## Sheet: Proteome_TF_cluster_4
Supplementary Data 7. Analyses of transcription factors at the protein and mRNA levels
Sheet1: A list of 241 TFs and their relative abundances at the protein level.
GeneSymbol	E12.5	E13.5	E14.5	E15.5	E16.5	E17.5	E18.5	P1	P3	P5	W1	W2	W3	W6	W8	groups
Adnp	5.5	4.26667	4.6	2.33333	2.43333	2.46667	1.26667	1.19333	0.71	0.72	0.463333	0.686667	0.106667	0	0.05	1
Aebp1	0.07	0.39	0.65	1.05667	0.773333	1.61333	1.56667	1.41	1.63333	1.76667	1.73333	1.40667	1.16333	0.836667	0.593333	2
Aebp2	0.0566667	0.116667	0.08	0	0	0	0	0	0	0	0	0	0	0	0	3
Ahctf1	0.516667	0.41	0.973333	0.31	0.363333	0.29	0.0866667	0.123333	0.816667	0.166667	0.0733333	0.08	0.0166667	0	0.00733333	1
Ahr	0	0	0.206667	0	0	0	0	0	0	0	0	0	0	0	0	1
Arid1a	3.26667	2.5	3.06667	1.56667	1.73333	0.963333	1.39333	0.49	0.773333	0.713333	0.316667	0.47	0.126667	0.0833333	0.383333	1
Arid1b	0.57	0.53	0.8	0.416667	0.373333	0.33	0.293333	0.146667	0.17	0.523333	0.146667	0.303333	0.0133333	0	0.0633333	1
Arid2	0.62	0.946667	0.51	0.24	0.186667	0.123333	0.2	0.0556667	0.373333	0.0966667	0	0	0	0	0	3
Arid3a	0.843333	1.14	0	0	0	0	0	0	0	0	0	0	0	0	0	3
Arid5b	0	0	0.00766667	0.00566667	0	0	0	0	0	0	0	0	0	0	0	1
Arnt	0.0396667	0.156667	0.0666667	0.1	0.126667	0	0	0	0	0	0	0	0	0	0	1
Atf1	1.45667	2.04	0.766667	0	1.15333	0	0.576667	0.376667	0	0	0	0	0	0	0	3
Atf7	0.213333	0.27	0.35	0.556667	0.26	0.29	0	0.09	0.0433333	0	0	0	0	0	0	1
Bach1	0	0.0266667	0	0	0	0	0	0	0	0	0	0	0	0	0	3
Barx1	0.753333	1.00333	0.663333	0	0.19	0	0	0	0	0.136667	0	0	0	0	0	3
Baz2a	0.0233333	0.0266667	0.0126667	0	0.0233333	0	0	0.01	0.0266667	0	0	0	0	0	0	1
Baz2b	0.0433333	0.03	0.0166667	0	0	0	0	0	0	0	0	0	0	0	0	4
Bcl11a	0.0566667	0	0.06	0	0	0	0	0	0	0	0	0	0	0	0	1
Bnc2	0.0366667	0	0.0933333	0	0	0	0	0	0	0	0	0	0	0	0	1
Bptf	0.173333	0.12	0.176667	0.07	0.0633333	0.04	0.0366667	0.0266667	0.0233333	0.0366667	0.0133333	0	0	0	0	1
Carhsp1	5.23333	0	4.1	6.93333	8.3	8.4	7.43333	3.03333	7.4	10.3667	7.46667	14.5	12.9	9.6	12.7667	2
Casz1	0	0	0	0	0	0.0766667	0.03	0.0933333	0.123333	0	0.0933333	0.08	0.0933333	0	0.12	2
Cbfb	9.13333	6.8	7.26667	6	8.9	1.96667	3.16667	2.4	2.3	1.63333	1.4	1.26667	0.516667	0.65	1.4	1
Cbx2	0.88	0.87	0.243333	0	0	0	0	0	0	0	0	0	0	0	0	3
Cdc5l	6.36667	5.6	6.8	5.5	5.4	3.36667	3.63333	3.26667	2.66667	2.16667	2.76667	2.43333	0.993333	0.406667	0.926667	1
Cebpz	0.593333	0.563333	0.513333	0.336667	0.326667	0.22	0.196667	0.0566667	0.11	0.05	0	0.03	0.0193333	0	0	1
Chd6	0	0.0366667	0.0266667	0	0.00666667	0	0	0	0	0	0	0	0	0	0	3
Chd7	0.0433333	0.0233333	0.0333333	0	0	0	0	0	0	0	0	0	0	0	0	4
Cic	0.0633333	0.14	0.193333	0	0.0233333	0	0.0233333	0	0.07	0	0	0.0566667	0	0	0	3
Creb1	4.53333	8	7.96667	7	4.06667	3.56667	0	6.33333	2.36667	2.76667	3.2	0	2.43333	0	0.57	1
Csde1	10.6333	10.3	11.0333	6.36667	7.4	5.63333	6.63333	9.2	4.13333	2.33333	2.16667	4.1	4.03333	1.9	2.3	1
Ctcf	1.43333	1.30333	1.73333	1.09	0.826667	0.733333	0.793333	0.556667	0.206667	0.38	0.3	0.473333	0.316667	0	0.0466667	1
Cux1	0.79	1.12	0.923333	0.62	0.73	0.7	0.653333	0.266667	0.476667	0.336667	0.196667	0.136667	0.0833333	0	0.153333	1
Dach1	0	0.223333	0.326667	0	0	0	0	0	0	0	0	0	0	0	0	3
Dmap1	0.506667	0.563333	0.81	0.326333	0.21	0	0.04	0	0	0	0	0	0	0	0	3
Dnajc1	0.136667	0	0.17	0.193333	0.173333	0.226667	0.176667	0.0833333	0.513333	0.316667	0.343333	0	0.533333	0.526667	0.333333	2
Dnajc2	4	3.46667	2.9	1.6	1.73667	1.49667	1.32333	1.6	0.763333	0.596667	0.35	0.856667	0.263333	0.206667	0.146667	1
Dr1	2.16667	4.53333	4.06667	1.56667	4.1	0.9	2.66667	2.93333	1.66667	2.5	3.2	1.3	0.766667	0.523333	0.28	1
Drap1	2.76667	20	9.33333	6.2	7.26667	11.5	3.2	4.59667	5.26667	1.63333	2.36667	4.03333	3.16667	1.53333	0	3
E2f4	0.123333	0.113333	0.28	0.07	0	0.17	0	0	0	0	0	0	0	0	0	1
E2f5	0.02	0	0	0	0	0	0	0	0	0	0	0	0	0	0	4
E2f7	0	0	0	0	0.00466667	0	0	0	0	0	0	0	0	0	0	1
Elf1	0	0	0.133333	0	0.166667	0	0	0	0	0	0	0	0	0	0	1
Elf2	2.74667	0.483333	0.516667	0.496667	0.353333	0.286667	0.266667	1.03667	0.0933333	0	0	0	0	0	0	4
Elf3	0	0	0	0.146667	0	0	0	0	0	0	0	0	0	0	0.09	2
Ep400	0.136667	0.123333	0.16	0.06	0.07	0.0533333	0.0566667	0.0323333	0.02	0.02	0.043	0	0.004	0	0	1
Erf	0.21	0	0.376667	0.0633333	0	0	0	0	0	0	0	0	0	0	0	1
Esrra	0	0	0	0	0.05	0	0	0.0366667	0	0	0	0	0	0	0	1
Esrrg	0	0	0	0	0	0	0	0.035	0	0	0	0.21	0.16	0.07	0	2
Etv6	0.366667	0.483333	0.39	0	0.25	0	0.16	0.16	0.26	0.14	0	0.136667	0.08	0	0.133333	3
Ezh2	0.98	0.933333	1.04	0.65	0.503333	0.0466667	0	0	0	0	0	0	0	0	0	1
Fiz1	0.326667	0.343333	0.323333	0	0	0	0	0	0.07	0	0	0	0	0	0	3
Foxf1	2.53333	1.06667	1.2	0.793333	0.64	0	0	0	0	0	0	0	0	0	0	4
Foxk1	0.723333	1.20333	0.773333	1.69667	0.846667	0.493333	0.723333	1.13	0.52	0.233333	0.286667	0.45	0.273333	0	0.0633333	1
Foxk2	0.406667	0.25	0.12	0	0	0	0	0	0	0	0	0	0	0	0	4
Foxo1	0	0.0733333	0	0	0	0	0	0	0	0	0	0	0	0	0	3
Foxo3	0	0.01	0.0533333	0	0	0	0.0666667	0.0666667	0.04	0	0	0	0	0	0	2
Foxp1	0.893333	1.17	0.716667	0.93	0.533333	0.673333	0.333333	0.176667	0.23	0.616667	0.26	0.146667	0	0	0.06	1
Foxp2	0.746667	1.36667	0.186667	0	0.116667	0	0	0	0	0	0	0	0	0	0	3
Foxp4	1.06667	1.23333	0.676667	0.18	0.193333	0	0.103333	0.0366667	0	0	0	0.0166667	0	0	0	3
Gabpa	2.86667	2.43333	3.33333	1.83333	2.63333	1.4	1.33333	1.93333	1.56667	0.873333	0.85	1.04	0.513333	0.313333	0.266667	1
Gata4	0.293333	0.34	0.233333	0.0933333	0	0	0.17	0	0	0	0	0.183333	0.15	0.08	0.41	3
Gata6	0	0.0266667	0	0.05	0	0	0	0	0	0	0	0	0	0	0.09	2
Gatad1	0.126667	0.176667	0.07	0.0566667	0.12	0	0	0	0	0	0	0	0	0	0	3
Gatad2a	2.6	2.53333	2.76667	2.26667	1.36667	1.9	1.08333	1.55333	0.956667	0.853333	1.06	1.21333	1.29	0.49	0.676667	1
Gatad2b	4.3	4.76667	4.9	3.13333	3.33333	2.1	1.93333	1.66667	0.986667	1.34333	0.84	0.99	0.536667	0.15	0.483333	1
Gli1	0	0	0.0666667	0	0	0	0	0	0	0	0	0	0	0	0	1
Gmeb1	0.316667	0.326667	0.363333	0.17	0.48	0.0766667	0	0.0833333	0.593333	0	0.08	0.0166667	0	0	0	1
Gmeb2	0.62	0.466667	0.513333	0	0.18	0	0	0	0	0	0	0	0	0	0	4
Gon4l	0.02	0.00533333	0.025	0	0	0	0	0	0	0	0	0	0	0	0	1
Grhl1	0	0	0	0	0	0	0.07	0	0	0	0	0	0	0	0	2
Grhl2	0	0	0	0	0	0	0	0	0.0433333	0	0	0	0	0	0	2
Hand2	0	0.37	0	0	0	0	0	0	0	0	0	0	0	0	0	3
Hic2	0.92	0.243333	0	0	0	0	0	0	0	0	0	0	0	0	0	4
Hmbox1	0.656667	0.59	0.69	0.276667	0.303333	0.593333	0	0.253333	0.293333	0.183333	0	0.11	0.08	0	0	1
Hmg20a	2.03333	1.46667	2.26667	1.46667	2.06667	0.776667	0.873333	0.586667	0.68	0	0.106667	0.226667	0	0	0	1
Hmg20b	0	0	0.06	0	0.0766667	0	0	0	0	0	0	0	0	0	0	1
Hmga2	192.667	160	141.333	50.7667	53.1667	20.0667	22.3333	15.2667	12.0333	5.9	7.53333	0.596667	0	0	0.333333	3
Hmgb2	418.667	596.333	684.667	595	877.333	404.667	431	610	777.333	163.367	126.867	279	156.833	9.53333	60.1	1
Hmgb3	66	56.7667	35.4333	33.9667	39.0667	18	21.1333	15.4667	8.4	10.2667	6.43333	7.43333	5.26667	0.8	1.4	1
Hmgn5	1.76667	0	2.4	2.86667	3.06667	1.7	0.906667	2.9	0.933333	0	0	1.6	0	0	0.96	1
Hmgxb4	0.123333	0	0.09	0.06	0.0533333	0	0	0	0	0	0	0	0	0	0	4
Hopx	0	0	0	4.8	0	24.5667	31.2	22.9333	18.8667	1.61	5.83333	0	3.3	0	4.06667	2
Hoxa4	0	0	0.153333	0	0	0	0	0	0	0	0	0	0	0	0	1
Hoxa5	2.83333	3.61333	4.16667	1.28667	1.47333	0	0	0	0	0	0	0	0	0	0	3
Hoxc5	0	0	0.3	0	0	0	0	0	0	0	0	0	0	0	0	1
Hoxc6	0	0	0.09	0	0	0	0	0	0	0	0	0	0	0	0	1
Hoxd9	2.16667	0	0	0	0	0	0	0	0	0	0	0	0	0	0	4
Irf6	0	0	0.143333	0.326667	0.43	0.603333	0.636667	0.426667	0.493333	0.616667	0.273333	0.41	0.176667	0	0.243333	2
Isl1	0.59	0	0	0	0	0	0	0	0	0	0	0	0	0	0	4
Isl2	0.0733333	0	0	0	0	0	0	0	0	0	0	0	0	0	0	4
Jund	0	0.376667	0	0	0	0.463333	0	0	0.09	0	0	0	0	0	0	3
Kin	0.946667	0.78	1.33333	0.373333	0.73	0.0966667	0.163333	0.0833333	0.05	0	0	0	0	0	0	4
Klf13	0	0	0.03	0.126667	0	0	0	0.0833333	0	0	0	0	0	0	0	2
Klf4	0	0	0	0	0	0	0.133333	0.143333	0	0.0866667	0	0	0	0	0	2
Klf5	0	0	0	0	0.103333	0	0	0	0	0	0	0	0	0	0	1
Mafg	0	0.0766667	0.24	0	0	0	0	0	0	0	0	0	0	0	0	1
Max	0.143333	0	0	0	0	0	0	0	0	0	0	0	0	0	0	4
Maz	0.443333	0.276667	0.986667	0.273333	0.226667	0.253333	0.25	0	0	0	0	0	0	0	0	1
Mecom	0.0233333	0.146667	0.166667	0.06	0.126667	0	0	0	0	0	0	0	0	0	0	1
Mef2d	0.06	0.183333	0.386667	0	0	0	0.0433333	0	0.0433333	0.226667	0	0	0	0	0	1
Meis1	7.73333	7.23333	8.33333	4.33333	4.43333	1.2	2.13333	2.26667	2.43333	2.13333	1.55333	1.19333	0	0	0	1
Meis2	3.76667	3.76667	3.4	1.7	2.1	2.8	0.76	0.55	0	0	0.19	0.363333	0	0	0	1
Mga	0.02	0.0466667	0.0166667	0	0	0	0	0	0	0	0	0	0	0	0	3
Mier1	0.236667	0.463333	0.353333	0.183333	0.156667	0	0.103333	0	0.0466667	0	0	0	0	0	0	3
Mnt	0.15	0.13	0	0	0.03	0	0	0	0	0	0	0	0	0	0	3
Mrpl28	1.86667	1.88667	1.83333	1.53333	1.03333	0	1.26667	0.8	1.17	2.08	0.9	1.26	1.14333	0.46	0.363333	1
Mta1	7.46667	5.36667	6.63333	4.7	4.7	3.13333	2.26667	1.29	1.42667	1.9	0.793333	0.556667	0.176667	0.07	0.0433333	1
Mta2	6.4	5.76667	5.46667	6.4	5.73333	4.5	2.83333	4.1	2.4	2.53333	1.96667	1.56667	0.65	1.07667	0.86	1
Mta3	0.28	0.46	0.293333	0.28	0.49	0.33	0.456667	0.316667	0.29	0.18	0.296667	0.263333	0.0366667	0.0633333	0.303333	1
Nfatc4	0.05	0.173333	0.2	0	0	0	0.0466667	0.0466667	0.0933333	0	0	0	0	0	0	3
Nfia	0.263333	0.52	1.7	0.903333	0.646667	0.613333	1.22333	0.78	0.393333	1.22333	0.54	0.926667	0.166667	0	0.0733333	1
Nfib	1.35	1.93333	1.93333	2.5	3	1.85667	2.56667	2.23333	0.893333	1.33333	1.16667	0.846667	0.37	0.326667	0.223333	1
Nfic	0	0.306667	0.38	0.143333	0.43	0	0	0.216667	0	0.783333	0.236667	0.256667	0.116667	0	0	1
Nfix	0	0	1.05333	1.71333	1.34667	1.96667	1.09333	0.973333	0.75	2.23333	0.87	1.93333	1.08667	0.473333	0.526667	2
Nfkb1	0.24	1.33667	1.54333	1.17333	0.436667	0.326667	0.75	0.296667	0.826667	0.48	0.29	0.656667	0.62	0.446667	0.123333	1
Nfkb2	0.08	0.153333	0.13	0.0766667	0.0566667	0.12	0.116667	0.0496667	0.156667	0.193333	0.206667	0.0833333	0.0766667	0	0.07	1
Nfkbia	0	0	0	0	0	0	0	0	0	0	0.163333	0	0	0	0.13	2
Nfkbib	0	0	0	0	0.06	0	0	0	0	0	0	0	0	0	0	1
Nfrkb	0.0433333	0.05	0.06	0	0	0	0	0	0	0	0	0	0	0	0	3
Nfya	5.66667	3.33333	2.86667	5.1	4.1	2.2	4.06667	0	0	0	0	0	0	0	0	4
Nfyc	5.4	3.13333	3.5	2.7	4.86667	2.95333	0.8	1.3	0.83	0	0	0	0	0	0	1
Noc3l	0.606667	0.443333	0.376667	0.27	0.343333	0	0.0566667	0.0266667	0	0	0	0	0	0	0	4
Noc4l	0.816667	0.506667	0.533333	0.683333	0.383333	0	0.126667	0.28	0.106667	0	0	0.13	0	0	0	1
Notch1	0.00666667	0.0233333	0.0133333	0	0	0	0	0	0.02	0	0	0	0	0	0	3
Notch2	0.0966667	0.15	0.133333	0.0833333	0.106667	0.133333	0.018	0.0666667	0.0566667	0.07	0	0.0466667	0	0	0	1
Notch3	0.02	0.0186667	0.11	0.03	0.011	0.0233333	0.025	0	0	0	0	0	0	0	0	1
Nr2c1	0.06	0.0466667	0.06	0.052	0.00833333	0	0	0	0	0	0	0	0	0	0	1
Nr2c2	0.04	0	0	0	0	0	0	0	0	0	0	0	0	0	0	4
Nr2f1	1.12	1.42	1.76667	0	0.443333	0	0.1	0	0	0	0	0	0	0	0	3
Nr2f2	7.73333	5.3	6.33333	3.63333	2.46667	2.41667	1.46667	1.36667	1.36667	0.93	0.456667	1.4	0.546667	0.27	0.276667	1
Nr2f6	0.153333	0.0633333	0.133333	0	0	0	0	0	0	0	0	0	0	0	0	4
Nr3c1	0.023	0.236667	0.36	0.29	0.306667	0.4	0.83	0.223333	0.19	0.473333	0.38	0.55	0.18	0	0.0633333	1
Nrf1	1.28	2.5	1.86667	0.743333	1.03667	0	0	0.726667	0.62	0.28	0	0.3	0	0.0766667	0	3
Nrk	0.19	0.236667	0.206667	0.126667	0.08	0.233333	0.133333	0.03	0.0966667	0	0	0	0	0	0	1
Patz1	0.283333	0.17	0.22	0	0.11	0	0	0	0	0	0	0	0	0	0	4
Pbx1	8.96667	7.4	8.93333	5.73333	5.76667	3.33333	3.76667	2.8	2.3	2.18667	1.4	1.35333	0.6	0.0666667	0.16	1
Pbx2	1.54333	0.82	0.47	0.233333	0.313333	0	0.226667	0	0	0	0	0	0	0	0	4
Pbx3	1.81667	2.13333	2.19667	1.56667	0.486667	0	0.293333	0.343333	0.136667	0.276667	0	0	0	0	0	1
Pds5b	3.4	2.5	2.76667	3.1	3.46667	1.7	1.4	2.2	1.5	1.4	1.15667	0.95	0.616667	0.24	0.183333	1
Peg3	0.453333	0.22	0.276667	0.0366667	0.123333	0	0.0133333	0	0	0	0	0	0	0	0	4
Pitx1	1.12667	1.83333	2.2	1.47667	1.86667	0	0.48	0	0	0.273333	0	0	0	0	0	1
Pknox1	0.303333	0.523333	0.233333	0	0	0	0	0.153333	0	0	0	0	0	0	0	3
Pknox2	0.103333	0	0	0	0	0	0	0	0	0	0	0	0	0	0	4
Pou2f1	0.99	0.22	0.27	0.18	0.366667	0.173333	0.0433333	0	0	0	0	0	0	0	0	4
Prdm16	2.06667	1.3	0	0	2.23333	0	0.603333	0	0	0	0	0	0	0	0	4
Prr12	0.18	0.0666667	0.126667	0.02	0.06	0	0	0	0	0	0	0	0	0	0	4
Rbl1	0.106667	0.146667	0.0933333	0.06	0.0433333	0	0.0266667	0	0	0	0	0	0	0	0	3
Rbpj	1.9	1.53333	1.43333	0.663333	1.26	1.08	0.47	0.423333	0.22	0.156667	0.243333	0.266667	0	0	0	1
Rela	0.856667	1.19	1.32	1.04667	0.776667	1.44	0.76	0.653333	0.773333	1.4	1.13	0.806667	0.466667	0.223333	0.833333	1
Repin1	0.0333333	0	0	0	0	0	0	0	0	0	0	0	0	0	0	4
Rere	0.0433333	0	0	0.0233333	0	0	0	0	0	0	0	0	0	0	0	4
Rest	0.0266667	0.03	0	0	0	0	0	0	0	0	0	0	0	0	0	3
Rfx1	0.106667	0.423333	0.21	0.0533333	0.266667	0.1	0.12	0.0933333	0	0	0	0	0	0	0	1
Rfx3	0.11	0.08	0.24	0	0	0	0	0	0	0	0	0	0	0	0	1
Rlf	0.0266667	0.05	0.0266667	0	0.00933333	0	0	0	0	0	0	0	0	0	0	3
Rreb1	0	0	0.0366667	0.116667	0.266667	0	0	0	0.0133333	0	0	0	0	0	0	1
Rxra	0.453333	0.683333	0.13	0	0.103333	0	0	0	0.326667	0.11	0.12	0	0	0	0	3
Rxrb	0.366667	0	0.276667	0	0	0	0	0	0	0.0666667	0	0	0	0	0	4
Sall2	0.016	0	0	0	0	0	0	0	0	0	0	0	0	0	0	4
Six2	0.146667	0	0.0533333	0	0	0	0	0	0	0	0	0	0	0	0	4
Six5	0	0.0433333	0	0	0	0	0	0	0	0	0	0	0	0	0	3
Smad1	0.243333	0.32	0.423333	0.393333	0.62	0.543333	0	0	0.253333	0	0	0	0	0	0.07	1
Smad2	2.93333	4.03333	3.76667	2.23333	2.6	3.06667	1.1	1.56667	1.53333	0.766667	1.23333	1.05	0.36	0.79	0.94	1
Smad3	1.06667	2.33333	1.47	0.67	0.75	0	0.576667	0.363333	0	0	0	0.203333	0.276667	0.166667	0.346667	3
Smad4	3.33333	3.06667	2.23333	3.16667	2.06667	0.623333	1.05	0.983333	1.32667	0.75	0.783333	0.766667	0.55	0.273333	0.226667	1
Smad5	1.33	0.54	0.313333	0.516667	0.366667	0.496667	0	0	0.11	0	0	0	0	0	0	4
Smarca1	0.88	0.683333	1.16667	0.406667	0.963333	0	0.0433333	0	0.07	0.0266667	0	0	0	0	0	4
Smarca5	8.06667	6.23333	6.83333	5.2	4.5	10.6667	2.1	2.63333	2.4	0.82	1.41	0.836667	0.26	0.273333	0.26	1
Smarcc1	13.0333	12.2667	12.1333	6.4	8.06667	5.56667	4.16667	2	2.73333	1.9	1.3	0.793333	0.34	0.0866667	0.483333	1
Smarcc2	2.7	3.66667	3.2	4.23333	4.1	3.56667	4.6	4.7	3.73333	3.16667	2.56667	2.56667	1.66667	0.546667	1.4	1
Smarce1	7.06667	7.43333	5.86667	5.06667	5.56667	2.86667	3.53333	3	2.9	2.36667	1.76667	1.66667	1.02	0.503333	0.783333	1
Sox5	0.0366667	0	0.0213333	0	0	0	0	0	0	0	0	0	0	0	0	4
Sp1	0.99	0.8	1.3	1.01667	0.846667	0.61	0.73	0.513333	0	0.806667	0.946667	0	0	0	0	1
Sp3	0	0	0	0.14	0.106667	0.203333	0.0866667	0	0	0	0	0.176667	0	0	0	2
Srebf2	0.0133333	0	0	0	0	0	0	0	0	0	0	0	0	0	0	4
Ssrp1	28.7333	29.4667	26.4333	19.5333	21.5	14.4667	12.2	8.8	8.03333	8.23333	6.16667	5.76667	4.16667	1.7	2.56667	1
Stat1	0.103333	0.28	0.223333	0.413333	0.506667	0.716667	1.10667	1.01667	1.36667	1.71	1.47	1.08667	0.58	0.686667	1.56333	2
Stat2	0.196667	0	0.0666667	0	0	0	0	0	0.0833333	0	0	0.01	0	0	0.03	4
Stat3	0.3	0.286667	0.533333	0.766667	0.96	1.93333	1.83333	2.03333	2.3	2.2	2.83333	3.5	3.56667	1.8	2.3	2
Stat5a	0.0133333	0.0833333	0	0.0333333	0.0566667	0.27	0.246667	0.333333	0.426667	0.343333	0.293333	0.516667	0.293333	0.106667	0.233333	2
Stat5b	0.236667	0.573333	0.536667	0.333333	0.483333	0.85	0.7	0.64	0.756667	0.253333	0.4	0.61	0.55	0.15	0.2	2
Stat6	0	0	0	0.726667	0.226667	0.17	0.793333	0.63	0.71	0.536667	0.686667	0.466667	0.303333	0.103333	0.263333	2
Tbp	0.453333	0.426667	0.736667	0.546667	0.213333	0	0	0	0.193333	0	0	0	0	0	0	1
Tbpl1	0.143333	0	0.353333	1.18667	0	0	0	0	0	0	0	0	0	0	0	2
Tcf12	1.87	0.916667	1.03667	0.0733333	0.346667	0	0	0	0	0	0	0	0	0	0	4
Tcf20	0.24	0.18	0.453333	0.0933333	0.0566667	0	0	0	0	0	0	0	0	0	0	1
Tcf3	0.913333	0.813333	0.92	0.2	0.236667	0	0	0	0	0	0	0	0	0	0	3
Tcf4	0.0366667	0.246667	0.52	0	0	0	0.06	0	0	0	0	0	0	0	0	1
Tcf7l1	0.206667	0	0.23	0	0.113333	0	0	0	0	0	0	0	0	0	0	4
Tcf7l2	0	0.02	0	0	0	0	0	0	0	0	0	0	0	0	0	3
Tead1	0.563333	0.78	0.413333	0	0.226667	1.03333	0.15	0	0.3	0	0	0	0	0	0	1
Tead2	0.193333	0	0	0	0	0	0	0	0	0	0	0	0	0	0	4
Tead3	1	0	0.783333	0	0.436	0	0	0	0	0	0	0	0	0	0	4
Terf2	0.44	0.543333	0.406667	0.15	0.116667	0	0	0.0833333	0.0333333	0	0	0	0	0	0	3
Terf2ip	1.52333	2.63333	2.73333	0.523333	0.633333	0.876667	0.566667	0.326667	0.38	0	0	0.176667	0.3	0	0.136667	3
Tfam	5.03333	5.36667	5.63333	1.57	2.5	3.8	2.13333	1.23	3.4	0.966667	0.62	2.33333	2.86667	1.7	2.23333	3
Tfap4	0.546667	0.803333	0.556667	0.103333	0.396667	0	0	0	0	0	0	0	0	0	0	3
Tfcp2	1.47667	0.396667	2.06667	0	0.613333	0.25	0.113333	0	0.36	1.07333	0	0	0	0	0	1
Tfdp1	0.41	0.34	0.183333	0	0.263333	0	0.0366667	0	0	0	0	0	0	0	0	3
Tox4	0.873333	1.53333	1.33333	0.32	1.33333	0.333333	0.53	0.353333	0.206667	0	0	0	0	0	0	1
Trerf1	0.02	0.103333	0	0	0	0	0	0	0	0	0	0	0	0	0	3
Trps1	0.156667	0.172333	0.156667	0	0	0	0	0	0	0	0	0	0	0	0	3
Tsc22d1	14.2333	27.4333	12.45	4.5	4.53333	0	4.33333	4.8	14.9	0	2.33333	8.56667	9.8	0	4.82333	3
Tsc22d2	0.146667	0.293333	0.24	0.253333	0.26	0	0.246667	0.08	0.246667	0	0	0.183333	0.03	0	0	1
Tsc22d3	2.33333	0	0	1.13333	1.83667	0	0	2	0.48	0	1	1.06667	0	0	0	4
Tsc22d4	0.126667	0.103333	0.286667	0	0.45	0.0766667	0.443333	0	0.283333	0.28	0.386667	0.35	0	0	0	1
Tshz1	0.0166667	0.0833333	0.09	0	0	0	0	0	0	0	0	0	0	0	0	3
Tshz3	0.01	0	0	0	0	0	0	0	0	0	0	0	0	0	0	4
Ttf1	0	0.03	0.02	0	0	0	0	0	0	0	0	0	0	0	0	3
Tulp3	0.146667	0	0.08	0.146667	0.17	0	0.07	0.0533333	0.0733333	0	0	0	0	0	0	4
Ubp1	1.63333	1.21333	2.06667	1.08	1.5	1.23	0.68	0.683333	0.416667	0.683333	0.273333	0.426667	0.0333333	0.253333	0.296667	1
Ubtf	6.36667	5.96667	7.86667	5.06667	5.6	3.43333	3.2	3.43333	2.96667	3.23333	3.16667	2.63333	0.993333	0.556667	0.713333	1
Usf1	0.31	0.0433333	0.3	0	0.433333	0	0	0	0	0	0	0	0	0	0	4
Vezf1	0.243333	0.186667	0.246667	0.233333	0.123333	0	0	0	0	0	0	0	0	0	0	1
Wdhd1	3.98333	1.4	0.746667	0.62	4.12	0	0.15	0	0	0	0	0	0	0	0	4
Wiz	1.46667	1.2	1.16667	0.796667	0.87	0.493333	0.286667	0.26	0.07	0.166667	0.14	0.263333	0	0	0	1
Ybx1	36.7	35.1333	41.9333	19.3667	28.1	26.5	27.9667	14.5	17.3667	20.6333	12.4333	12.4	16.8	9.2	12	1
Ybx2	0.21	0	0	0	0.0833333	0	0	0	0	0	0	0	0	0	0	4
Yeats4	1.5	0.663333	1.15667	0	0.75	0	0	0	0.146667	0.153333	0	0.0433333	0	0	0	4
Yy1	1.44333	0.83	1.8	1.35333	1.86667	1.33667	0.733333	1.23333	0.573333	0.793333	0	0.883333	0	0	0.11	1
Zbtb17	0	0.0766667	0	0	0	0	0	0	0	0	0	0	0	0	0	3
Zbtb20	0	0	0	0	0	0	0	0	0	0	0	0.113333	0.05	0	0	2
Zbtb7a	0	0	0	0.186667	0.136667	0.466667	0.636667	0.41	0.64	0.196667	0.286667	0.35	0.196667	0	0.396667	2
Zbtb7b	0	0	0	0	0	0	0	0	0	0	0	0	0	0	0.0866667	2
Zdhhc13	0.0466667	0.0466667	0.113333	0.08	0.0333333	0.62	0.486667	0.116667	0.24	0.08	0.21	0.0933333	0.0633333	0.06	0.21	2
Zdhhc17	0	0	0	0.263333	0.0466667	0	0	0	0	0	0	0	0	0	0	2
Zdhhc21	0	0	0	0	0.0866667	0	0	0	0.04	0	0	0	0	0	0	1
Zeb2	0.153333	0.436667	0.826667	0.386667	1.53667	0.37	0.223333	0	0.106667	0.25	0.0633333	0	0	0	0	1
Zfhx3	0.0433333	0.0733333	0.07	0	0.0346667	0	0	0.00266667	0	0	0	0	0	0	0	3
Zfhx4	0.04	0.004	0.00933333	0	0	0	0	0	0	0	0	0	0	0	0	4
Zfp37	0.176667	0.0133333	0.0733333	0	0	0	0	0	0	0	0	0	0	0	0	4
Zfp57	0.09	0.0666667	0	0	0	0	0	0	0	0	0	0	0	0	0	3
Zfp91	0.273333	0.353333	0.656667	0.143333	0	0.553333	0.136667	0	0	0	0	0	0	0	0.0366667	1
Zfpm1	0	0	0	0	0	0	0	0	0	0	0	0	0	0	0.00666667	2
Zfx	0.0966667	0	0	0.0733333	0	0	0	0	0	0.23	0	0	0	0	0	1
Zhx3	0	0	0.0466667	0	0	0	0	0	0	0	0	0	0	0	0	1
Zkscan1	0.233333	0.183333	0.166667	0.116667	0.0966667	0	0	0.0133333	0	0	0	0	0	0	0	4
Zkscan3	0.09	0.153333	0.393333	0	0	0	0	0	0	0	0	0	0	0	0	1
Znf512b	0.0866667	0	0	0.09	0	0	0	0	0	0	0	0	0	0	0	4
Zscan21	0.203333	0.12	0.116667	0	0	0	0	0	0	0	0	0	0	0	0	4

## Sheet: RNA_TF_cluster_4
Supplementary Data 7. Analyses of transcription factors at the protein and mRNA levels
Sheet2: A list of 725 TFs and their relative abundances at the RNA level.
GeneSymbol	E12.5_R	E13.5_R	E14.5_R	E15.5_R	E16.5_R	E17.5_R	E18.5_R	D1_R	D3_R	D5_R	W1_R	W2_R	W3_R	W6_R	W8_R	groups
Adnp	62.6469	54.1853	49.4429	49.205	37.5825	30.6244	28.4417	25.5052	25.409	27.2016	21.8484	21.1088	14.0732	9.60424	15.2006	1
Adnp2	10.862	9.3883	10.2899	8.57765	8.35906	5.75198	5.92061	4.80062	5.38794	5.42965	5.08545	4.64071	3.19516	3.00554	3.63265	1
Aebp1	14.4445	18.226	19.4664	23.1506	21.2824	18.023	20.4278	22.7221	29.209	32.4514	28.1747	15.9567	9.97793	8.30312	5.50729	2
Aebp2	26.701	25.7026	27.4211	26.1095	29.1599	26.2828	26.0119	17.6919	15.7846	20.4437	15.1419	14.5271	9.62377	5.34247	10.5	2
Ahctf1	13.3861	11.7548	11.4947	11.7846	9.8694	7.57955	7.19243	5.6834	5.89541	5.78756	4.79619	5.52702	3.66233	2.53038	3.2072	1
Ahr	3.13609	4.78705	5.98586	7.9827	8.6964	6.87726	8.58954	6.10644	7.022	7.54464	5.9717	7.10356	3.01766	2.21736	3.12376	2
Arid1a	47.1036	44.0638	40.0992	34.0784	31.9471	26.9564	23.6089	18.9582	20.4956	24.0945	18.8842	18.3788	13.5753	9.04433	14.6398	1
Arid1b	21.6204	19.8084	18.5297	16.1445	14.5235	11.7072	12.6007	9.81244	11.0457	11.8055	10.1245	9.22731	6.60293	5.16448	6.60304	1
Arid2	14.1691	12.8007	12.6125	11.5789	9.3833	8.40148	7.14092	6.69688	6.94826	6.80298	5.2732	5.46269	3.2351	2.16365	2.87948	1
Arid3a	8.9565	8.90681	8.54677	6.38348	6.8338	5.61196	5.62128	6.98108	7.99107	6.28123	6.29222	4.26646	2.38336	1.98502	1.1435	2
Arid5a	0.392849	0.583711	0.487365	0.460425	0.346816	0.661274	0.555012	0.963748	0.915784	1.19986	0.837662	1.1802	0.946703	0.464643	0.385419	3
Arid5b	9.04429	8.86861	8.64857	8.53555	7.52757	7.20427	7.37987	6.371	6.95579	7.24045	4.41513	6.03772	2.98618	1.83057	2.51883	2
Arnt	23.6756	22.7734	22.9154	20.8769	19.0749	15.4493	15.7982	12.9641	14.9233	15.5802	13.4162	13.5922	8.9223	5.70371	9.09891	1
Arnt2	12.3095	10.9848	8.85277	6.3774	3.50434	1.78315	1.72703	1.62965	2.08846	1.8257	1.59966	1.48763	0.56921	0.187305	0.75185	1
Arntl	4.55781	4.70653	5.39657	6.90597	6.98565	6.20089	7.00899	6.51784	7.65696	6.00239	6.10903	6.37059	8.59453	6.74173	7.53836	3
Arntl2	2.01523	1.51067	1.68064	1.58898	2.48916	2.79585	1.73106	2.40101	2.45391	3.30033	2.15701	2.57483	1.36103	1.65099	2.60336	3
Arx	0.0575072	0.292731	0.601591	0.0601521	0.217787	0.172941	0.279446	0.204055	0.434733	0.840906	0.301008	1.09767	0.497126	0.329746	0.599515	3
Ascl1	17.6662	21.7565	19.3417	14.4802	10.0106	5.09862	5.26451	3.40565	2.57173	2.78778	2.32656	3.81527	0.766112	0.203849	0.385341	1
Ascl2	0.797684	0.452794	0.872082	2.21909	2.30154	3.03542	1.0696	2.16394	2.94284	3.17639	2.30727	3.15922	0.702919	0.512651	1.07389	3
Ascl3	0.107548	0.286861	0	0.231122	0.311096	0	0	0.566424	0.211988	0.799198	0	0	0.472852	1.19234	0.661367	4
Atf1	26.7042	27.5736	26.0114	28.9972	30.9568	24.4377	23.1491	20.4281	19.9716	21.358	19.9002	23.0531	18.2282	12.4218	14.3958	2
Atf2	19.7838	17.0712	16.6674	17.9955	14.0146	11.1711	13.1353	8.52421	10.1139	9.73045	8.50147	10.3459	7.641	5.83123	7.17528	1
Atf3	0.911557	1.16499	2.21403	4.95332	4.24385	0.938372	2.44673	4.05347	5.58292	2.86025	8.56262	7.98819	22.6658	7.45347	7.0981	4
Atf4	91.7767	96.1052	101.302	109.357	111.603	118.008	103.197	107.902	95.8492	113.695	106.91	120.382	148.057	92.7271	90.0402	4
Atf5	21.5748	27.5161	28.2415	31.6948	41.1986	44.4571	38.8033	62.5395	45.0859	51.6517	40.5805	82.6165	34.894	19.7006	15.1671	3
Atf6	5.7976	5.40012	4.97045	5.27365	5.01971	4.74274	6.31618	5.7245	6.58553	5.34857	5.36146	7.03626	6.55154	4.42678	6.73401	3
Atf6b	15.4966	15.5931	16.2706	14.4175	13.9448	13.5198	11.8972	8.93348	9.0806	9.40591	8.9886	8.90981	7.82385	6.1443	7.48011	1
Atf7	4.72742	5.09933	5.15528	5.01981	4.87207	3.85923	4.37995	2.89517	3.07736	4.00332	2.5257	2.86504	1.36361	1.00474	1.56826	2
Atmin	7.72733	7.14084	7.49919	6.54227	7.77106	6.79791	6.63063	6.43158	6.05216	6.12356	5.80589	6.09116	4.96269	3.78174	4.45934	2
Atoh8	6.08555	6.74362	6.38462	5.55253	5.17612	4.97595	4.13472	6.45944	5.54668	5.63619	4.10648	5.28581	3.70511	3.30646	2.8562	1
Bach1	13.9775	10.798	9.47386	8.54714	6.62075	4.86216	5.91466	4.34841	6.19713	5.21625	5.02777	6.69053	4.63325	3.05512	5.95409	1
Bach2	2.65896	2.61454	2.21689	2.43947	1.7551	1.26367	1.15928	1.03472	1.13868	1.03573	0.631588	0.537236	0.282319	0.0791241	0.067794	1
Barx1	471.875	397.303	308.141	262.091	189.334	150.261	148.777	181.781	193.91	226.324	185.87	103.421	96.9951	37.2668	37.6043	1
Barx2	0.371924	1.77926	2.48368	5.62846	15.398	23.0002	15.3592	28.0683	10.542	11.0136	5.28937	9.91046	8.62203	4.47302	0.418706	3
Batf	1.33439	1.98496	0.772772	1.41918	2.76837	2.36805	1.99392	3.37102	3.14213	2.34544	3.77337	4.16596	1.80226	1.14161	1.25081	3
Batf2	0.0529884	0.038815	0	0.182759	0.0576968	0.14767	0.283704	0.411543	0.387567	0.358646	0.255056	0.385084	0.980831	2.29274	0.997694	4
Batf3	14.4742	13.6374	12.7339	9.49965	6.88414	8.39504	3.44711	3.79131	6.283	2.78079	2.02638	3.2402	2.33294	1.44793	0.559508	1
Baz2a	13.7565	13.279	13.1715	12.0815	14.2987	13.8746	12.9475	11.0287	10.9982	12.916	10.2539	11.1799	9.79611	8.77089	12.6637	2
Baz2b	8.79485	8.3326	8.25468	7.42544	6.3153	5.11931	5.1233	4.20481	4.26817	4.74718	3.15364	3.95422	2.36124	1.8567	3.16455	1
Bbx	6.21344	5.80992	5.71166	5.69793	4.83002	3.88038	4.29567	2.59112	3.22811	3.35552	2.4388	3.20031	2.0317	1.89485	2.55834	1
Bcl11a	21.7664	20.415	20.2385	13.7008	13.4259	11.2562	10.319	9.35147	6.7978	7.30391	6.97657	5.29097	3.3293	2.26904	3.09712	1
Bcl11b	2.5435	2.62865	3.00912	2.84893	3.60347	3.80596	2.76927	2.73307	2.07044	2.98276	1.02105	1.05387	0.597174	0.277716	0.180066	2
Bcl6	1.52323	1.44868	2.50201	3.2546	2.90891	1.19363	0.982892	0.683371	0.709896	0.96429	0.844945	1.59165	2.95722	2.67218	3.35065	4
Bcl6b	2.83372	2.47263	2.69458	2.08548	2.22779	2.05319	1.20733	1.03513	1.20162	2.2753	1.15952	1.15894	0.742388	0.147955	0.243704	1
Bdp1	3.71268	3.37274	3.74002	3.9237	3.53525	3.13172	3.40202	2.16551	2.22725	2.10863	1.89852	2.34195	1.75518	1.27596	1.65948	1
Bhlha15	0.175658	0.302574	0.446036	1.78875	3.82142	5.59113	10.1774	11.1313	10.4349	9.42838	13.1471	11.3305	11.9709	8.55019	13.5734	3
Bhlhe40	3.88396	5.08539	8.21929	13.0804	23.7702	28.5651	28.1601	17.6729	17.6088	23.4248	22.3015	24.7189	17.6054	11.6796	11.4301	3
Bhlhe41	0.447497	0.597545	0.478336	0.991663	1.12201	0.786465	0.802904	0.76224	1.0078	1.85722	1.40524	1.09556	1.2779	0.461814	0.566723	3
Bnc1	8.80104	5.73909	4.06958	3.00479	1.14255	0.351935	0.614587	1.62588	0.900618	0.963215	0.928372	0.668462	0.287926	0.332976	0.253321	1
Bnc2	8.06105	6.8707	6.50513	5.63803	3.32354	2.35691	2.71697	1.65073	1.99611	1.96549	1.39508	0.983129	0.537909	0.315302	0.245351	1
Bptf	16.7793	14.7292	15.3498	13.6646	12.4563	10.0271	9.58695	8.34248	8.82459	9.44672	7.43012	7.43713	5.10217	4.19705	4.76181	1
Carhsp1	47.0025	43.5335	46.8626	39.3375	38.9437	40.8457	40.7567	43.0904	45.5807	45.3164	51.5946	54.8287	54.6024	55.0205	51.6495	4
Casz1	1.75003	2.94379	3.71126	4.74414	6.24042	7.13351	7.89813	9.06285	8.86723	12.3123	8.12306	10.1683	8.77292	8.01842	11.648	3
Cbfb	55.4785	48.5702	41.8359	42.2142	34.6384	27.1708	26.8781	20.7147	21.3364	19.9035	18.3922	21.6284	18.0769	10.2723	11.5303	1
Cbx2	34.4219	25.0036	20.2208	14.7293	10.3975	8.38722	5.95975	4.30345	4.38898	4.00215	3.61038	2.6386	1.36602	1.08848	1.23211	1
Cdc5l	37.7997	35.863	38.2394	31.8478	27.4826	27.8407	24.4449	20.0489	22.237	19.6067	20.4687	20.812	19.9197	15.2578	17.0685	1
Cdx2	1.25761	1.60293	0.759771	0.737975	0.429145	0.11388	0	0	0.0247981	0.234663	0	0	0.224116	0	0.0226964	1
Cebpa	4.10759	8.4887	11.6332	13.6226	21.4386	28.0463	24.013	37.1605	20.5442	26.1262	16.5145	18.1879	17.7821	9.48251	5.69554	3
Cebpb	13.2877	16.563	15.8683	18.2766	24.4959	34.3014	31.9767	55.2307	28.9853	44.5341	30.0624	38.2794	41.8022	26.2229	16.0902	3
Cebpd	5.87787	8.02163	8.23402	10.6498	12.8354	13.8666	15.8388	13.641	7.40753	7.45246	6.7204	12.797	26.5365	10.5133	8.66587	4
Cebpg	13.1422	12.4684	13.6365	12.7012	11.6561	13.3698	12.6973	8.64819	10.2495	10.1827	9.81803	13.0788	11.2732	9.33255	9.15437	2
Cebpz	18.7938	17.5946	16.0456	15.35	14.2421	15.4025	11.9017	10.2761	10.538	9.89922	9.59388	10.4622	8.37218	8.28945	8.71869	1
Chd6	15.3067	13.942	14.4066	10.7511	9.9959	7.81927	8.26583	6.56763	8.3105	9.05241	6.4004	6.81536	3.06471	2.31057	5.79826	1
Chd7	8.28404	7.10764	6.54537	5.26126	4.72944	4.21328	3.32598	3.40238	3.12839	3.26329	2.56292	3.44013	2.08602	1.76442	3.08365	1
Cic	43.7652	44.4254	43.1975	36.5686	31.1861	24.948	22.271	20.1324	20.1363	25.6126	17.3185	13.7886	8.43417	6.01614	9.25715	1
Clock	3.10163	3.33356	3.6454	3.85858	4.60878	3.73167	5.34743	3.62836	4.18091	4.87315	3.29897	4.97484	4.45608	3.45564	4.38464	3
Cramp1l	9.39721	8.39587	8.43878	6.37627	6.46855	5.22448	4.38908	4.20919	4.03738	5.40025	4.0676	3.72425	2.21784	1.64101	3.29609	1
Creb1	13.1163	12.0229	11.8238	10.8999	8.65447	8.47674	8.55372	5.45947	6.74825	6.44528	5.20581	6.53048	4.03401	2.97877	3.93156	1
Creb3l1	33.1291	45.849	43.9297	51.0293	60.8749	53.0137	65.3728	50.7547	64.0709	71.4989	68.7242	76.1978	73.5545	56.9798	67.3746	3
Creb3l2	31.1238	30.7774	26.8542	24.7519	18.2928	14.086	17.8343	14.7458	15.6862	18.6683	14.3073	12.8385	8.10172	5.22742	8.1208	1
Creb3l3	0.351461	0.23139	0.353923	0.245396	0.366329	0.556799	0.499168	5.85799	8.17778	5.11575	6.82773	2.45158	2.87148	1.14814	1.12122	3
Creb3l4	4.74145	6.22804	8.99614	11.1378	16.6103	16.5865	16.8396	22.3094	25.0344	23.3259	27.2169	39.8983	24.5243	18.6216	28.839	3
Creb5	1.05134	1.17242	0.990234	1.97124	1.56987	1.47561	1.40247	0.733277	1.42976	0.981237	0.978405	0.858946	0.606368	0.109136	0.278709	2
Crebl2	1.70711	2.31829	2.49193	2.85405	2.15889	2.07225	3.75831	3.25683	4.35147	3.06954	3.49326	5.17882	3.17892	2.97165	5.13585	3
Crem	4.75651	4.26552	4.75485	5.31066	4.67481	3.66594	4.79541	5.22732	4.75299	4.31897	3.5282	2.73928	2.59838	2.17636	2.28296	2
Csdc2	9.0309	9.73171	8.18588	8.05097	8.21124	6.10545	6.29018	9.99476	9.40674	9.59723	8.29857	5.62153	3.83653	1.27898	1.61273	2
Csde1	108.69	99.3301	94.4461	100.534	89.7898	82.1785	84.8396	63.9117	70.8775	67.616	59.3495	65.2538	58.0843	54.0123	54.844	1
Ctcf	40.9618	37.6379	35.5799	33.6199	29.1347	21.8149	22.6677	16.4558	19.0942	19.61	16.5243	17.882	13.5831	8.85794	13.2032	1
Cux1	34.8287	35.3351	38.6451	39.0402	35.3063	35.2515	34.4305	29.5608	32.7701	33.8707	35.9612	30.2078	34.1126	32.137	30.8043	2
Cux2	7.6079	6.66269	5.65468	4.61148	2.84505	1.81484	1.96179	2.05788	2.46024	3.03452	1.88607	1.38266	0.803493	0.398592	0.849616	1
Dach1	4.24676	5.63614	5.67001	6.27314	4.75668	3.49001	3.14999	2.10728	2.19423	2.51059	1.91134	1.84755	0.488225	0.380354	0.35844	2
Dach2	1.63919	0.999605	0.828837	0.847009	0.691276	0.532476	0.468817	0.589246	0.395266	0.432456	0.570772	0.587092	0.0315196	0.0516569	0.108393	1
Dbp	9.58694	9.90001	9.30636	6.52573	6.36891	5.48494	5.87446	6.93578	6.45041	12.157	12.8716	13.7212	3.31121	2.65917	3.8095	3
Ddit3	15.3323	14.8525	14.9188	16.1145	16.7824	18.5599	19.9794	19.9898	19.0353	22.0679	22.6638	24.4804	19.449	14.1099	13.7843	3
Deaf1	36.8448	38.7176	36.7962	30.7357	31.5713	30.0807	23.7257	30.4441	27.6939	31.6339	27.2156	24.302	15.007	10.8108	11.271	2
Dlx1	5.14719	6.53899	7.29661	6.54371	4.16458	1.79831	2.67259	1.70789	1.87777	1.48213	0.738323	0.723699	0.167497	0.0646924	0.199093	1
Dlx2	6.65942	6.40307	6.49458	5.44629	3.71149	2.32541	1.89679	1.54947	0.886697	0.839227	0.672358	0.232511	0.262505	0.128882	0.0967302	1
Dlx3	0.747233	1.88633	2.25317	2.34551	2.63904	4.02009	3.35149	5.6959	1.69249	2.43123	0.51526	1.13636	1.30568	0.538373	0	3
Dlx4	0.0505772	0	0.220948	0.48859	1.01815	1.74921	0.618308	0.930808	0.326897	0.937311	0.0298319	0.0499215	0.0458644	0	0.0370581	2
Dlx5	3.08529	4.25745	4.00368	3.35434	2.72974	2.15714	1.63366	3.87837	1.75172	4.43144	0.810197	0.527014	0.413145	0.0763781	0.0399084	2
Dlx6	1.29228	1.68063	1.08961	0.99488	0.504589	0.0668468	0.263358	0.373386	0	0.601749	0.115077	0.0579324	0.260285	0	0.157273	1
Dmap1	33.6691	32.5616	30.9671	28.3153	22.5149	22.6194	17.1083	19.4265	18.6869	17.9517	15.6935	13.5781	11.7435	7.81103	10.3233	1
Dmbx1	0	0	0.014618	0	0.0178294	0	0	0	0	0	0.037053	0.0497126	0.0702552	1.68874	2.12237	4
Dmrt2	1.62291	1.83269	1.62996	1.40071	2.61641	2.35969	0.858634	1.13461	1.09959	2.21694	1.22539	0.729362	0.386914	0.427529	0.148735	2
Dmrt3	1.03367	1.13867	0.893406	0.792679	0.221203	0.100638	0.049866	0.260293	0.263105	0.0622499	0.327315	0.0219463	0	0.019115	0.0200811	1
Dmtf1	21.983	17.7359	18.2884	15.8385	12.5975	11.4186	10.8721	7.50713	8.68797	10.1507	6.90934	7.74273	4.02399	3.28692	6.33668	1
Dnajc1	11.4944	11.6752	13.0358	11.9387	11.7515	10.7783	10.8432	9.73624	11.3568	10.5106	10.2987	10.7919	9.16589	8.16781	9.92899	2
Dnajc2	33.4514	32.4537	26.9784	28.5472	24.8339	31.1393	23.375	21.332	20.1905	18.804	17.8991	19.7905	18.5181	16.6419	14.1677	1
Dot1l	18.9441	19.3935	18.9804	16.964	16.5777	12.6512	10.3852	10.0332	10.335	13.7136	9.28858	9.6871	7.49511	4.15012	7.91171	1
Dr1	20.7055	20.2628	18.105	19.7817	19.6166	15.9644	18.6421	12.5516	12.2853	12.5707	12.0643	12.4008	12.0615	8.43616	9.99834	1
Drap1	255.603	267.326	250.227	245.454	238.084	259.973	202.542	256.642	214.67	246.863	227.842	218.096	211.723	179.84	149.46	2
Dzip1	17.7295	15.4073	14.6899	11.3179	8.38248	6.52288	5.78244	3.69052	4.63669	5.63267	4.32479	1.89469	1.41191	0.698796	0.950014	1
Dzip1l	13.8629	11.7739	11.3533	10.8479	8.50186	7.66912	7.57935	7.17224	7.82635	9.14146	6.91389	7.20325	4.55429	2.44117	4.78473	1
E2f1	25.8451	28.0982	24.0093	23.6043	21.4992	19.1151	14.1427	7.81224	11.5628	11.797	9.05502	6.11425	4.30604	2.33064	2.21552	1
E2f2	4.77024	4.08381	4.39766	4.04476	2.84325	3.96483	2.21208	1.78964	2.18725	1.57305	1.84108	1.29512	2.15819	2.0958	2.72873	1
E2f3	14.4654	12.5053	10.2459	9.32601	7.86323	6.48581	4.88151	3.21363	3.76743	4.02598	3.3361	2.58875	1.45589	1.05224	1.58483	1
E2f4	53.2834	51.3509	47.7494	44.852	44.9626	44.8704	32.0037	33.8452	32.0269	30.5333	28.9669	28.7126	26.9053	24.576	26.6016	1
E2f5	22.3563	16.9783	14.6947	11.9719	10.5795	8.84814	7.8995	6.8795	6.00947	7.30783	5.84539	6.91776	5.53181	4.645	5.33754	1
E2f6	32.0308	28.2984	26.4013	21.7428	17.0839	11.9452	12.0758	9.15681	9.14487	9.50972	8.51406	8.79583	5.48999	4.76641	5.58501	1
E2f7	7.49548	6.95395	6.07162	5.90137	4.1769	4.30011	3.28417	1.16945	2.02088	1.76142	1.18422	0.796987	0.556995	0.210692	0.378447	1
E2f8	14.5901	14.4956	13.4337	14.2869	14.5658	12.3464	11.3648	5.27928	8.1546	9.05012	7.27192	5.13838	3.62282	2.65743	3.63803	2
E4f1	15.5833	14.9099	13.8431	10.5144	11.8133	11.9921	9.49335	10.3146	10.0117	13.635	8.92885	8.85839	4.96942	3.53198	6.56779	1
Ebf1	1.44757	2.26624	1.9992	3.18202	3.74989	3.07037	2.33317	1.74415	1.93487	2.26079	1.84458	1.14528	0.966168	0.573785	0.666092	2
Ebf3	3.77757	4.09736	4.24713	4.50089	4.55193	2.24045	2.42558	1.14224	2.04729	2.29597	1.27757	0.827708	0.433753	0.194343	0.28265	2
Ebf4	14.5549	14.6355	14.2954	10.8579	9.39832	6.59078	4.8512	6.93207	6.73833	7.98908	5.09825	4.20362	0.921685	0.503471	0.612479	1
Egr1	9.98653	11.348	25.9575	39.3423	37.3136	5.90144	6.66609	18.4506	8.2025	14.6657	46.1799	27.8482	9.86074	6.80871	8.41145	2
Egr3	0.206036	0.116224	0.0956997	0.129725	0.372173	0.492228	0.522392	1.29584	0.971131	1.79246	0.673521	1.07238	0.924308	0.456565	0.110094	3
Ehf	0.303846	0.816567	2.35236	5.18843	10.7411	12.3446	10.9364	9.69932	7.86481	8.43243	5.34284	9.09723	5.95324	3.92304	4.1509	3
Elf1	11.0316	13.8639	16.7414	17.7979	20.3222	15.4357	19.7638	12.9356	15.5621	15.1487	13.3002	15.8128	11.2262	7.84225	12.5458	2
Elf2	30.3996	31.9054	32.7374	35.097	33.5362	25.115	26.535	24.51	25.4955	26.8848	23.3001	20.77	15.2409	10.7183	14.0544	2
Elf3	14.8001	29.2155	49.7982	58.7387	100.523	111.923	103.683	74.1071	92.7527	66.4626	102.626	137.976	199.909	219.784	194.959	4
Elf4	10.3478	10.6995	10.2672	10.5564	11.0452	8.96371	9.22702	8.78782	11.193	8.60876	10.057	10.0643	9.40789	6.79227	7.71963	1
Elf5	0.654377	2.8501	3.99861	5.71258	13.2644	17.6127	11.5222	19.9611	7.96361	8.03625	2.70792	3.53303	2.51035	0.880132	0.0458709	3
Elk1	10.8127	10.3645	9.42383	8.67706	7.25117	5.87309	5.47317	5.10621	4.58521	5.83982	3.78742	3.838	2.55418	1.36268	2.04699	1
Elk3	23.2629	21.332	18.9173	18.1708	16.2101	12.5811	10.7126	10.323	12.3638	13.3291	10.3839	8.8481	6.29744	3.09218	4.49679	1
Elk4	3.17086	2.98914	3.06646	3.41467	2.99676	2.33871	2.87971	2.06766	2.26514	2.38661	2.1073	2.44592	2.10635	1.48248	2.60235	2
Ep400	19.2906	17.6656	17.8519	13.7501	11.5548	10.3967	8.6625	8.12583	8.76541	9.34827	7.0198	7.11026	4.42668	3.50344	5.46543	1
Epas1	5.22104	5.62232	6.23394	7.69757	9.57167	10.2792	9.68886	11.0041	11.5233	16.534	12.1947	17.5896	11.3283	8.99691	12.451	3
Erf	34.7184	38.3465	38.2467	35.703	28.6651	21.4578	17.5417	20.7444	16.2997	19.658	15.8427	12.8326	9.42876	5.7148	7.89547	1
Erg	3.78082	3.04402	3.03761	3.83272	2.59401	2.38118	2.27436	2.0252	2.31489	3.0746	1.98198	1.6496	1.11443	0.577884	0.839027	2
Esrra	11.7	14.3126	15.8598	18.511	28.0085	34.2568	33.9346	36.4458	35.568	35.6316	37.9132	44.0949	61.7428	61.1454	65.7163	4
Esrrb	0.226777	0.267141	0.22103	0.152446	0.112953	0.142988	0.431581	0.242771	0.150518	0.229672	0.172525	0.144021	0.409807	1.59964	2.73103	4
Esrrg	1.53237	3.40451	3.93005	5.6979	7.03473	6.04561	9.31085	7.55412	9.52011	11.5129	10.997	25.9905	20.4414	24.5942	38.2123	4
Ets1	31.3106	22.4399	18.8352	15.2172	10.3558	7.99381	7.44417	5.8946	6.30909	7.46095	5.38603	5.42029	2.91109	1.57075	2.22216	1
Ets2	15.5619	16.3609	17.9085	19.4644	19.2553	18.4608	16.5487	15.5032	15.1383	16.5652	13.2378	14.2511	11.482	8.10678	8.59735	2
Etv1	8.99719	11.3326	12.1099	12.7903	10.6932	6.43144	9.89635	5.9707	8.04922	6.54322	5.40916	4.46523	2.20996	1.11505	1.85772	2
Etv3	10.0383	8.4289	8.88777	11.9577	10.3189	10.2039	11.9495	8.96332	9.46082	8.9064	7.22989	8.79223	8.89023	5.15092	6.24568	2
Etv4	10.375	9.38315	9.19442	5.96735	5.27134	3.72926	1.92091	2.62718	2.79124	3.68921	3.36963	4.64765	3.36343	2.32696	2.70249	1
Etv5	8.89551	9.12451	8.82823	7.83211	7.55604	6.28996	4.79807	4.74867	6.3803	6.04115	5.43906	7.07743	5.0042	3.21788	4.13468	1
Etv6	8.88774	9.33698	9.64053	9.03695	9.6282	9.12036	8.93274	8.45971	8.36895	10.2064	8.09956	8.29349	6.63116	5.36242	6.54162	2
Ezh1	6.94077	6.87754	7.30751	7.31613	8.33652	6.90716	6.61724	7.73838	7.14242	8.98279	7.71846	10.6922	6.25321	5.5203	7.90243	3
Ezh2	58.8249	48.4673	44.4832	41.8116	30.559	28.6118	18.8084	12.4435	15.745	13.0233	13.0398	10.0183	8.20705	5.68398	6.36775	1
Fam171b	11.705	9.81948	8.97838	7.65902	5.90036	3.67286	4.18115	2.51578	3.49124	2.94419	2.30835	1.67833	0.888	0.688558	0.483877	1
Fiz1	30.7087	29.6283	27.6331	24.7495	21.5088	20.6001	16.2479	15.6832	16.1319	15.2017	15.4257	14.2858	12.2016	9.95342	9.31127	1
Fli1	5.4324	4.91361	4.31418	4.2161	3.49509	2.41103	2.31984	1.80159	2.10354	2.73877	1.82622	1.86323	1.5382	0.547568	0.63479	1
Fos	6.41536	8.72974	31.6304	49.9413	58.6364	8.34596	8.12128	23.9639	9.71708	15.9281	60.9068	36.1034	32.8133	30.2594	32.9054	2
Fosb	1.38661	1.39818	7.51314	15.5565	6.77875	0.196849	0.253602	1.17582	0.437211	1.28297	5.81197	0.596703	2.17602	0.646356	0.882975	2
Fosl2	11.0484	15.7735	20.3197	25.2101	32.4583	29.6519	25.3763	21.0316	20.926	21.3985	18.571	27.3156	23.33	16.945	22.1251	3
Foxa1	29.3416	38.5163	40.7845	43.0178	63.3866	48.2118	53.1435	39.9394	46.9694	44.7463	52.2384	65.5671	43.3592	37.4631	48.544	3
Foxa2	16.09	17.6423	17.5486	10.7604	10.998	9.80648	12.7586	11.8005	16.6583	17.5016	23.0848	32.7551	24.1198	23.4013	27.1409	4
Foxa3	2.55903	4.49745	6.06949	7.46139	13.0041	13.3396	17.0063	14.146	19.6583	12.1852	22.5414	29.2834	37.3411	36.8031	29.4995	4
Foxc1	1.21809	1.26602	0.61963	0.556341	0.791767	0.329676	0.32726	0.675819	0.325275	0.710752	0.423486	0.388363	0.283219	0.349413	0.65532	1
Foxd3	7.40175	7.87434	6.43761	5.09603	3.6654	3.09602	3.34491	3.46047	3.47191	4.58348	2.55289	2.34688	1.17467	0.636369	0.648248	1
Foxe1	0.278137	0.845833	0.967568	3.70627	2.38772	3.60657	1.49647	2.47612	1.6451	1.13992	1.58042	2.57874	1.72632	0.286048	0.0496968	3
Foxf1	137.026	121.802	100.32	88.8165	70.8496	49.6016	43.8844	34.6815	36.9904	55.4756	33.9138	27.009	13.2698	7.33991	7.41495	1
Foxf2	39.6976	37.6033	28.8565	27.7806	29.6773	22.7632	19.8335	19.1318	20.4793	30.1438	24.8411	20.0372	11.2842	6.50096	6.95108	1
Foxj1	0.674223	1.08021	0.71194	0.733521	0.365448	0.323664	0.297951	0.282796	0.148213	0.248187	0.220631	0.100886	0.250619	0.193343	0.129311	1
Foxj2	7.19648	8.0909	7.26925	8.67989	7.56203	7.93499	7.26657	8.10341	7.76304	9.02447	7.46587	8.28522	7.36835	4.72092	6.40015	2
Foxj3	15.2522	14.8937	14.5093	14.3853	12.3179	9.44367	9.73291	8.07162	9.20085	10.631	7.36921	8.90677	5.78337	4.20062	5.41239	1
Foxk1	10.4766	10.9099	10.3171	9.94937	9.7594	7.79183	8.07702	7.13784	7.24005	8.88371	6.16174	7.00628	3.98244	3.18628	4.82218	1
Foxk2	26.4718	25.028	23.3473	21.1236	20.6957	16.6076	16.6924	10.9259	11.6881	13.2693	11.5737	9.83157	9.73471	6.2972	6.23789	1
Foxl1	9.40198	11.3305	11.0508	9.35273	9.26328	7.03992	4.40591	3.45482	3.68377	4.58413	4.09717	3.11704	1.34972	0.734284	0.793407	1
Foxm1	26.8705	24.3332	23.0953	19.1998	16.0909	14.6342	10.6776	5.21956	9.59282	9.5572	6.94826	3.68771	4.07903	1.69651	2.94658	1
Foxn1	0	0.101295	0.21101	0.702718	1.96537	2.26841	1.59984	2.11588	0.826665	1.23099	0.490026	0.573522	0.197605	0.0468432	0	3
Foxn2	6.48537	6.77995	6.33717	7.65265	7.46154	5.5646	5.36174	3.68221	3.89835	4.27606	3.53116	3.79817	4.29304	2.70068	2.95383	1
Foxn3	8.01013	6.80575	6.99607	7.2381	6.11301	6.02529	6.40676	6.80507	7.48947	6.89223	5.95887	6.08354	4.45537	3.40288	4.49819	2
Foxo1	9.30503	9.21191	9.96403	9.63788	9.12013	8.00258	7.84874	7.10642	7.42968	7.65386	7.12605	7.14037	4.88115	2.96766	4.10323	2
Foxo3	12.9437	13.8712	15.3114	15.2266	16.2485	13.5996	13.9157	13.0967	12.4737	11.5664	10.2901	11.9105	9.35378	6.25813	7.44613	2
Foxo4	24.225	20.4932	18.4535	17.4105	15.4086	13.3714	15.4599	13.8721	13.7849	12.1861	12.7498	12.838	10.8479	8.33484	12.1522	1
Foxo6	3.00846	3.80867	3.03488	4.28538	2.43367	1.51244	2.6003	3.22386	3.9137	4.23066	4.67414	5.01152	3.65584	2.87436	3.03948	3
Foxp1	25.6564	22.5889	21.7296	22.4681	18.9428	20.2009	16.1561	15.5567	16.7931	15.9637	12.7017	12.0294	9.05398	7.95016	8.26382	1
Foxp2	18.2517	15.3198	13.0823	14.4262	9.98368	8.8579	8.78784	6.03164	8.36695	7.25567	6.19335	5.16484	3.67705	1.79396	1.6364	1
Foxp4	74.4996	73.9629	67.1761	60.457	62.4967	51.4232	48.1402	50.4617	51.4229	52.0346	54.0832	51.6534	41.12	36.2733	47.6814	1
Foxq1	11.9768	27.8484	39.2106	55.3724	103.541	105.249	102.329	125.77	145.847	111.866	153.91	188.717	140.465	100.114	113.236	3
Foxs1	0.407159	0.729228	0.997379	1.43081	1.35639	2.36313	0.963579	1.87221	1.91775	3.28866	2.35014	2.09772	1.75788	0.426917	0.486651	3
Gabpa	17.3846	15.3051	15.4218	15.9345	12.641	10.2771	11.7787	7.80137	9.89879	8.76842	7.3868	8.09726	5.57024	3.76436	6.6626	1
Gata2	1.82647	1.36211	1.21785	1.71576	1.51207	1.24742	1.10739	1.24151	1.22073	1.63799	0.954692	1.17918	0.869774	0.839766	0.991339	1
Gata3	3.07584	1.87446	1.36882	0.704912	1.15285	1.87641	2.11755	3.44122	2.02679	2.94235	1.11204	1.7617	1.04071	0.24993	0.11498	3
Gata4	26.4243	28.2138	27.4161	25.4182	35.3932	25.4079	35.1353	30.1836	35.7781	30.941	43.4938	60.1842	66.4256	64.683	67.1887	4
Gata5	2.93059	3.27191	4.61395	3.63586	6.30752	5.27699	7.1518	6.36543	9.81856	8.32868	10.8856	15.0201	15.8383	16.7847	14.8651	4
Gata6	13.2592	14.8682	16.2549	17.052	22.3739	15.8081	28.614	27.3023	30.8692	26.2477	37.2697	44.6396	33.7952	28.2203	34.6234	3
Gatad1	37.4375	37.4352	35.7543	35.1158	32.6679	27.6994	26.7156	22.7732	22.7554	21.5379	24.1114	22.9264	23.785	21.3784	19.7897	1
Gatad2a	36.2293	35.6294	33.9527	29.293	32.9582	28.8654	25.7487	24.9714	21.1943	23.7345	18.8153	20.6458	21.6644	18.9184	20.8999	1
Gatad2b	14.5938	14.2476	14.479	13.8228	10.929	9.72251	8.50211	7.06176	8.45967	8.56179	6.78484	7.13384	4.33684	3.12992	4.3858	1
Gli1	33.5751	30.3638	34.2469	27.929	26.3898	18.9916	11.1406	9.89974	12.0728	13.2362	10.0659	6.36054	1.87863	1.05359	2.19281	1
Gli2	13.2645	11.5509	9.42217	7.83685	5.87164	4.32258	3.65114	2.84429	3.11687	4.28303	2.70082	1.91252	0.860223	0.38519	0.507122	1
Gli3	14.5245	11.5304	10.7411	9.08042	7.1494	5.00506	4.69387	2.64516	3.75836	3.49609	2.15694	1.2209	0.71774	0.397484	0.36179	1
Glis2	29.5357	30.4079	28.0531	21.1333	18.776	15.1101	10.5442	12.8587	11.0967	13.5274	10.8044	8.3178	4.14322	2.484	2.05219	1
Gmeb1	11.4314	9.20072	9.21647	8.25005	7.04543	5.71777	5.51844	4.13378	4.5775	4.94467	3.62525	3.45338	2.89999	1.87595	2.98397	1
Gmeb2	8.27421	7.62046	7.45644	7.47811	7.39365	6.43902	4.8369	5.11946	6.17535	6.00505	5.00587	5.02612	3.55593	2.83206	4.84455	1
Gon4l	15.8677	14.2314	14.1789	11.8564	9.63691	8.61991	7.21084	6.72109	6.57599	7.40163	6.00821	5.84793	3.36968	2.74548	4.90746	1
Grhl1	0.933588	1.19094	1.4418	2.83678	11.7551	14.4413	12.0693	16.9601	9.00326	11.7677	6.50458	9.76072	10.1541	8.0872	5.78621	3
Grhl2	3.91197	6.70276	8.26886	9.49521	10.2754	10.1164	9.24582	7.83374	8.37059	6.93544	6.32415	8.94929	5.49252	4.77396	7.74242	2
Grhl3	3.02064	8.55709	15.8737	18.342	32.4863	32.0252	21.2667	29.7973	10.8456	17.8306	6.05019	5.70074	4.31021	1.35456	0.118561	2
Gsc	3.64499	2.93538	2.47617	1.92533	0.967823	0.473556	0.408581	0.662516	0.256659	0.242556	0.255109	0.256818	0.288729	0.133926	0	1
Gtf3a	44.2068	45.656	49.1138	41.2993	35.5186	37.874	31.942	32.3239	30.2127	30.7386	32.8668	30.1447	24.5623	21.2208	23.1566	1
Gzf1	12.3532	11.3175	11.9071	9.62099	9.49759	7.12197	8.62378	6.70392	6.19611	5.51098	6.27718	6.26625	4.77322	4.03597	5.25842	1
Hand1	2.78022	0.67557	0.370024	0.212673	0.164837	0	0.0324707	0.0615812	0.11421	0.0810418	0.0284074	0	0.0644731	0	0	1
Hand2	87.3438	88.0412	75.6038	63.2331	50.4957	40.2288	43.5176	47.0077	50.3578	57.4199	41.0224	28.7382	20.6689	9.42922	10.0101	1
Hes1	58.6722	63.8876	58.922	58.513	67.64	89.1202	76.9521	55.1846	53.7614	73.774	75.7388	92.9694	56.4412	50.3392	47.738	2
Hes2	0	0.561207	0.486892	0.554667	0.234876	0.533278	0.302125	0.624468	0.802542	1.05157	0.984485	0.434438	0.597368	0.288327	0.0757478	3
Hes5	0.669567	1.16093	0.830243	0.862262	1.07284	0.503898	0.437439	0.147962	0.195097	0.0891457	0	0.046316	0.0521073	0	0.0919843	1
Hes6	41.2889	48.6437	43.9981	42.4117	37.8671	36.9598	28.6551	25.382	25.2386	26.0492	28.9995	26.3828	26.6365	21.3227	23.3951	1
Hes7	0.67421	0.789006	0.619345	1.52408	0.865399	1.46459	0.455615	0.921445	1.2024	1.01071	0.862423	0.328691	0.889439	0.284365	0.662261	2
Hey1	12.7996	12.6245	10.1723	7.7293	5.68252	4.96539	3.19749	3.17377	3.52998	3.40267	2.98913	3.53657	1.439	0.942818	1.13757	1
Hey2	4.12933	5.73103	4.65335	4.08133	3.3774	2.42978	2.57233	2.3748	2.34407	2.17972	1.88273	1.99695	0.581116	0.46626	0.640752	1
Heyl	7.26594	10.2867	10.9477	9.52329	10.1127	6.69236	5.17947	5.93595	5.52598	7.49756	6.1218	3.5707	1.96599	0.648251	0.903714	2
Hhex	3.64306	3.49297	3.35551	5.53915	5.27588	4.80384	4.11972	2.80395	3.80841	5.00873	2.89541	3.81229	1.71227	0.782364	1.27265	2
Hic2	6.06906	4.9264	4.69229	4.44077	3.69257	3.27308	3.2551	2.67849	2.723	2.65835	2.49826	2.08963	1.46138	1.2057	1.68497	1
Hif1a	30.8352	28.4785	25.6473	27.2626	22.8688	19.3898	19.4735	12.6619	16.6772	17.6666	12.9868	13.3282	10.0542	8.25785	7.62248	1
Hif3a	18.393	20.5976	28.5561	31.8084	36.0801	28.6392	18.5328	7.48018	4.81281	2.6673	1.47897	0.891019	0.324674	0.0795135	0.193488	2
Hinfp	7.81531	5.77904	6.30183	5.93567	5.61933	5.17563	5.41357	4.62915	3.64869	4.02545	3.90939	3.38122	2.93923	1.31856	2.78751	1
Hivep1	7.074	5.9876	5.42333	5.18366	5.62024	4.42492	4.83886	4.26558	4.47048	5.17357	3.63153	3.98147	4.19032	2.86462	4.02078	1
Hivep2	2.17396	2.82622	3.16567	3.24956	2.91208	2.42378	2.70833	1.86824	2.46381	2.73459	1.86136	2.12426	1.80785	1.21299	1.47193	2
Hlf	0.59645	0.636851	1.0469	0.985446	1.26239	1.07151	1.19726	1.28066	1.72791	3.35197	1.91623	3.35556	0.726135	0.294583	0.485343	3
Hlx	12.449	8.87629	6.79427	4.81287	5.42422	4.40345	3.6303	2.50951	3.66233	4.75354	3.86592	4.5088	1.73322	1.618	2.67253	1
Hmbox1	21.7031	21.9702	21.0345	19.06	16.6413	13.4172	13.758	11.1539	10.9352	12.3816	10.2971	11.2324	6.6715	5.3985	9.11785	1
Hmg20a	32.8057	30.1418	28.5919	26.4305	22.3621	19.0646	17.1315	14.1169	14.0732	14.9637	13.3415	10.9335	6.41801	4.73981	6.62596	1
Hmg20b	58.4752	58.0999	52.1962	50.0902	51.1224	52.6978	47.8676	55.6126	49.7329	58.5377	48.821	46.286	42.0294	26.6319	33.509	2
Hmga1	119.591	110.634	106.252	86.6131	79.6746	79.4396	40.6827	54.4114	34.7547	40.8349	31.6765	31.9721	19.7926	14.0238	14.8838	1
Hmga2	160.782	80.7564	57.104	33.5318	21.9107	14.8881	9.02608	3.99103	4.49514	2.48059	2.94207	2.57817	1.36236	1.2087	1.23299	1
Hmgb1	568.075	486.253	469.616	455.903	369.182	345.298	272.552	205.638	229.61	192.601	185.052	164.446	129.05	86.8895	88.2016	1
Hmgb2	440.225	404.876	397.232	430.765	348.983	313.096	239.978	138.976	175.568	137.708	140.357	100.419	100.946	53.6737	65.8819	1
Hmgb3	139.358	114.731	100.603	90.933	65.1328	53.1216	37.6581	31.343	31.1613	33.2139	26.1836	18.2252	11.5767	7.09396	9.39345	1
Hmgn1	309.239	278.632	266.085	252.966	210.95	189.079	151.095	132.442	135.666	128.439	111.433	90.8501	58.9135	38.3523	30.535	1
Hmgn2	857.022	772.766	728.22	717.344	517.592	426.774	350.594	253.845	302.206	264.848	259.598	177.443	126.112	63.4872	67.0636	1
Hmgn3	58.458	62.8926	58.9529	62.9116	64.3065	72.514	68.1039	64.364	48.3443	53.0404	31.1367	28.8227	30.5764	14.3029	17.054	2
Hmgn5	31.1923	30.2085	30.5104	34.1414	33.851	44.0697	33.552	27.07	32.0021	21.8958	22.1211	23.3094	22.25	25.8363	24.2711	2
Hmgxb3	11.9427	13.2821	13.3031	10.869	11.7707	10.9631	10.1832	8.44286	7.88574	8.38781	8.35996	8.12081	6.76869	5.14363	5.34324	1
Hmgxb4	17.8459	15.5642	15.963	13.4328	10.985	8.98848	8.63665	5.13505	6.44152	6.38161	5.46423	5.25245	3.29483	2.26913	3.79707	1
Hmx2	1.28849	2.53671	2.61548	2.06312	1.11061	0.837579	0.868023	0.472643	0.33244	0.377133	0.32866	0.644098	0.371989	0.260407	0.211913	1
Hmx3	2.74941	5.23525	3.50964	5.43311	3.33627	1.34041	1.33862	1.49812	1.73873	1.00276	1.37754	1.87931	1.08313	0.588042	0.339422	1
Hnf1a	2.36272	2.95181	3.06638	2.9427	3.491	2.96323	3.41159	3.44636	4.94633	4.68271	5.35266	6.50256	5.5416	6.57108	7.92363	4
Hnf1b	3.22205	3.68803	3.75657	4.24016	5.77207	5.28699	4.90208	5.3066	4.97097	6.76905	7.14536	6.92448	5.14279	4.46127	6.82361	3
Hnf4a	6.46814	7.80254	8.63726	9.50307	14.7501	14.0848	26.3018	18.5645	24.618	15.5574	25.0632	29.9541	31.0129	26.1222	26.5404	4
Hnf4g	0.881288	0.944178	1.16706	1.48692	1.28025	1.14546	1.5704	1.01931	1.33316	0.664995	0.771889	1.54957	1.01061	0.503175	0.91445	2
Homez	4.85784	4.59638	3.96117	3.65504	3.04447	3.02389	2.46407	2.80522	2.73772	2.44011	2.84911	3.55744	1.97123	1.2973	2.19729	1
Hopx	1.51893	2.96585	5.5326	20.5489	165.691	199.536	158.072	223.511	70.6561	53.2269	36.0979	39.6232	45.6796	18.4034	1.86923	3
Hoxa1	3.76166	2.5081	1.83918	1.10869	1.04297	0.548266	0.511087	1.35382	0.376899	1.40675	0.528257	0.921561	0.246048	0.113849	0.119815	1
Hoxa2	23.3665	22.1948	20.2617	15.5536	10.2783	10.4693	8.67412	8.72256	10.3759	10.7797	7.40368	5.1314	2.54421	1.39915	1.38213	1
Hoxa3	24.3449	23.4846	19.6813	15.8333	12.589	9.81284	7.74951	6.78082	6.75268	11.1365	5.86531	5.57265	2.45207	1.60619	1.8005	1
Hoxa4	24.0845	19.3043	13.9147	9.33668	6.51376	5.9898	4.91313	4.85352	5.4652	8.48624	6.24349	4.25044	2.45653	0.771772	1.24552	1
Hoxa5	59.0875	48.1677	41.2666	38.7232	23.6722	24.8233	19.0457	18.3402	17.9334	18.4718	15.1081	12.5956	6.00851	3.25172	3.17248	1
Hoxa6	12.7869	9.52064	8.20977	8.92966	5.21811	4.38868	3.18335	4.14345	3.12357	3.7558	2.67011	1.50721	0.240188	0.0931886	0.479786	1
Hoxa7	13.4514	10.9032	10.513	11.0818	7.03011	7.10731	5.0139	5.376	5.33694	6.23326	3.0793	2.32948	0.626897	0.653373	0.332881	1
Hoxb2	40.7874	32.4701	29.1834	24.726	18.7906	14.3871	14.3739	13.5559	15.1067	19.3641	14.5672	10.3272	6.7241	2.65717	2.89924	1
Hoxb3	40.244	32.6029	27.1427	21.0834	15.2603	10.0938	8.68052	8.15135	8.8264	14.2562	7.73174	5.69522	2.167	1.13627	1.82912	1
Hoxb4	26.9156	18.5267	18.5172	14.6204	10.09	8.33845	8.45533	7.75847	7.03626	7.72965	7.80275	4.38676	2.79103	1.68019	2.34483	1
Hoxb5	26.6765	23.934	21.6393	21.1111	15.8026	12.217	10.9236	10.1425	10.4916	14.5513	8.76021	6.55351	3.25987	2.51632	1.82924	1
Hoxb6	25.028	16.6911	16.633	14.2421	9.76432	8.54208	8.06252	8.13574	6.77554	9.48489	7.64302	4.50625	2.73366	2.18623	2.11621	1
Hoxb7	18.9468	12.5366	11.1438	10.6426	8.94808	8.6171	6.9672	5.99687	5.71452	5.59863	4.80626	3.30069	1.77867	0.970069	1.13969	1
Hoxb8	21.6063	13.8304	12.1813	9.19962	7.89232	7.6786	7.63988	6.68102	4.82473	7.7403	4.76742	3.05171	1.48013	1.22175	1.06441	1
Hoxc4	26.8083	24.6428	23.2102	22.3711	19.7843	24.63	13.2122	14.308	6.28807	14.6512	5.94957	5.42809	3.64851	1.68078	0.414129	1
Hoxc5	16.0335	15.0734	16.6677	17.0919	19.8547	22.4255	13.0323	12.2282	6.69392	11.1153	2.63494	3.44582	2.30926	0.956666	0.208085	2
Hoxc6	1.86797	3.94001	4.78144	5.9418	8.78	9.98516	6.25644	4.69051	2.52889	5.46248	1.18245	1.12991	1.23124	0.306082	0	2
Hoxc8	0.134833	0.322835	0.992283	2.09408	5.71618	12.0009	7.83643	10.425	6.669	8.51338	3.26333	5.27943	3.63086	2.62759	0.040592	3
Hoxd3	11.5092	10.9673	11.898	8.65058	5.82836	1.94577	2.21123	1.04967	1.53775	1.28835	0.809305	0.477842	0.219895	0.0925172	0.291876	1
Hoxd4	2.94588	2.79361	2.84894	2.09105	1.5802	1.35146	1.20116	1.14005	0.974928	2.61452	0.808594	0.671084	0.298503	0.230289	0.912238	1
Hoxd8	2.20752	3.52416	3.21632	3.32776	2.47226	3.65586	2.79987	1.67953	2.42856	2.83908	2.58095	1.58893	1.2452	0.467496	0.699129	2
Hsf1	34.8998	33.0149	31.2643	27.4543	25.4032	24.9083	21.9517	17.188	18.1792	23.787	18.6595	17.7408	13.1219	11.752	14.1973	1
Hsf2	16.6637	13.6004	12.7589	12.4379	9.62515	7.37379	7.49406	5.45891	5.88028	5.93335	6.34336	6.11709	4.22237	2.84302	4.00586	1
Hsf4	0.239726	0.225393	0	0.0770969	0.22905	0.0671833	0.0841137	0.308789	0.113864	0.659646	0.996078	0.814442	1.60483	1.92422	3.33196	4
Id1	104.722	105.53	117.199	103.053	131.86	210.714	191.183	173.72	140.029	123.298	161.713	209.093	276.364	242.631	211.675	4
Id2	115.984	119.706	116.191	132.997	110.849	95.711	100.937	95.178	74.4503	109.835	75.1679	96.5257	102.649	71.2673	67.3654	2
Id3	200.771	233.618	209.873	166.281	146.731	153.614	160.348	137.408	117.947	129.765	151.179	168.313	167.271	155.166	172.514	1
Id4	28.8555	29.0059	30.1593	26.2554	22.2653	20.5239	21.4027	23.4549	17.3831	43.8255	19.7353	18.7384	11.0499	7.19275	8.38998	2
Ikzf1	1.15875	1.39632	1.22608	0.947152	1.0645	0.44521	0.624853	0.599033	0.662007	0.844618	0.619856	0.653288	0.2724	0.428925	0.273535	1
Ikzf2	1.10374	1.42674	2.01479	1.76899	2.14826	1.38539	1.17621	0.874593	1.02568	0.939769	0.663654	1.35008	0.595001	0.428082	0.727931	2
Ikzf4	3.61102	3.47914	3.9301	2.56165	2.18804	2.32398	2.68683	1.98609	2.22235	1.64378	1.63888	0.933877	0.539109	0.386798	0.439728	1
Ikzf5	9.09968	7.23152	8.90673	7.89777	6.95283	6.35709	6.61698	3.65794	5.15143	5.18882	4.0717	5.05121	4.20782	3.00762	4.0816	1
Insm1	6.35666	7.666	5.8952	5.01503	4.40215	2.03377	1.92128	1.58707	1.85826	2.54276	1.63113	3.30691	1.39492	1.17907	1.67421	1
Irf1	7.65216	10.9205	9.25066	9.87575	9.21327	10.0953	12.4565	9.69378	13.349	13.3439	12.2922	15.7565	13.2059	12.0016	13.2085	3
Irf2	7.46984	9.43888	10.4767	12.9327	14.8485	12.9054	15.6592	12.6198	15.8948	15.5163	14.5006	18.4445	14.355	13.5619	15.1469	3
Irf5	2.96689	3.21673	3.25964	3.67356	3.58157	5.82666	4.53953	7.40189	4.36583	6.28525	4.05828	4.37092	3.874	2.10694	1.66646	3
Irf6	7.67423	13.2585	19	25.9884	31.8547	33.5402	35.9857	27.6415	27.4877	21.9464	22.9198	29.2487	24.0226	21.9272	23.8164	3
Irf7	0.455849	0.976818	0.662791	0.58804	1.08977	1.56465	3.41366	6.76776	10.3273	5.01665	4.73242	6.26988	15.1061	18.3769	6.3763	4
Irf8	4.27223	5.76655	6.23923	5.88452	6.99325	7.69661	9.16717	9.20303	8.40163	7.59447	7.21149	7.11693	4.78073	3.06061	2.9472	2
Irf9	7.45782	6.51756	7.38356	6.87904	7.52183	7.41808	9.43461	12.21	13.7149	9.21704	8.6273	11.3522	9.15375	8.0046	7.33958	3
Irx1	0.368411	0.330639	0.458561	1.10338	5.76335	8.25235	4.77985	6.77277	2.90578	4.68899	0.722834	0.675309	1.14286	0.361858	0	3
Irx2	2.51672	2.59633	2.73809	3.4552	7.65497	12.7285	9.76539	13.8376	7.5482	15.302	4.86473	6.9939	5.81718	3.1829	1.07497	3
Irx3	8.5534	10.7742	12.3079	9.40758	8.73761	9.62654	8.01127	11.5387	6.73305	12.0021	6.34306	7.92799	6.06602	4.21323	1.06545	2
Irx5	3.89216	5.55993	6.37303	5.18605	4.77636	6.48007	6.22394	6.72988	4.05546	7.63516	4.83887	6.57072	5.91439	3.17528	1.81776	3
Isl1	35.4721	26.2829	19.366	13.6715	14.047	10.8565	9.7113	8.57287	12.9564	15.8071	12.9986	22.4424	8.90073	5.24526	9.26697	1
Isl2	13.6029	8.80054	5.87904	4.33231	2.71943	1.2815	1.36368	0.834684	1.30965	1.76855	1.26029	1.30439	0.588092	0.334826	0.240149	1
Isx	0.914475	0.912101	1.24684	0.339889	0.132274	0.0350905	0.104178	1.12808	0.386437	0.302479	0.21265	0.12227	0.31019	0.133038	0.0278948	2
Jazf1	1.98528	3.10187	4.07026	4.92563	4.21652	4.34971	6.02454	5.30847	5.14147	6.07271	3.57028	3.14264	2.61209	1.03022	1.07708	2
Jdp2	9.93331	13.1789	12.797	13.3364	14.9723	12.5679	12.5799	13.6703	11.0808	15.2746	12.5439	9.21805	9.16272	2.95669	2.11384	2
Jun	76.9618	79.7443	98.5983	100.271	104.246	48.6755	64.5078	57.078	60.1172	59.8201	114.193	108.645	49.6409	28.7595	36.0907	2
Junb	6.12578	10.9638	20.4724	28.4553	58.9782	45.6834	34.0041	49.2551	26.7037	34.086	48.4211	72.0744	59.6867	59.2586	63.2227	3
Jund	101.332	119.813	142.447	143.566	151.754	131.118	104.071	156.718	153.458	131.082	145.716	124.88	143.778	102.531	76.9738	2
Kin	18.9873	17.5469	17.681	16.35	15.9456	15.2905	10.2723	11.7843	9.73894	11.3998	10.6189	10.0462	8.64039	7.43045	10.3228	1
Klf1	0.857419	1.16951	1.03867	0.784133	1.11587	0.634178	0.292557	1.62341	0.257266	0.834187	0.584845	0.294284	0.290081	0.192033	0.100516	2
Klf10	11.4831	11.0375	12.5504	12.602	12.4157	13.5999	12.8278	19.3404	20.656	22.3493	18.185	18.3926	11.7792	7.97869	7.84419	3
Klf11	5.48051	5.62362	6.19485	5.28339	4.833	3.86409	5.39002	8.27627	10.9327	9.75825	7.73901	8.34894	1.70297	1.67422	2.6269	3
Klf12	5.50961	5.0548	4.5706	4.12703	3.49238	2.32399	2.83439	1.26865	1.51454	1.55035	1.1383	1.29501	0.701	0.268161	0.683902	1
Klf13	8.23184	9.57369	10.8293	13.8073	15.9321	13.4244	11.7209	11.321	11.2971	11.5236	10.3907	11.1882	11.5276	6.47019	7.99571	2
Klf14	1.22333	2.30797	2.07199	2.75885	2.5305	1.12616	1.33256	1.06053	0.999381	0.668767	0.49739	0.0862643	0.155913	0	0	1
Klf15	1.02031	1.25708	1.28781	1.47425	2.39622	2.42461	2.20402	2.57617	2.47774	3.99754	3.23834	7.06769	9.31193	9.15245	14.7208	4
Klf16	11.2894	13.9464	12.5911	12.8469	13.4742	12.1181	11.0821	10.9407	7.92823	10.4987	9.23204	8.52463	8.67704	5.55262	5.63968	2
Klf2	5.85475	5.99049	8.181	9.56939	11.7191	12.4018	8.88909	19.87	16.9859	17.975	18.5734	23.0224	18.6639	10.0858	10.3828	3
Klf3	26.4767	27.7493	28.9384	30.3254	36.5713	32.2619	33.0146	29.7769	30.8094	34.9315	26.4466	35.758	31.1753	25.8721	34.4683	3
Klf4	13.8976	17.0405	21.513	33.2153	64.2673	78.0519	73.8086	108.829	95.9589	81.5531	68.4985	118.628	178.519	130.063	118.525	4
Klf5	26.1549	43.9853	50.1964	73.0451	101.347	84.8319	77.3149	75.7614	75.5088	59.5789	65.5707	63.5559	33.8092	23.7429	25.5537	2
Klf6	12.1148	14.8365	17.7996	21.9688	25.2167	26.2322	27.2648	27.4564	26.8261	20.9913	20.9855	29.2251	25.1491	17.6927	18.491	3
Klf7	5.74084	5.15946	6.1505	6.00273	6.13341	4.96591	5.64916	3.21469	5.10129	4.70369	3.52688	4.93796	3.69018	2.84952	3.96482	2
Klf8	1.11634	1.07468	0.904673	0.941054	0.926757	0.813708	0.898034	0.684263	0.789215	0.621034	0.431644	0.377948	0.352293	0.271654	0.337313	1
Klf9	1.57672	2.40855	2.26365	4.02	5.97412	7.48454	7.7087	7.37071	8.37923	7.53544	7.16511	16.6716	18.5731	11.028	13.9008	4
Lef1	1.39279	0.842524	0.701797	0.556912	0.572308	0.209483	0.234973	0.172461	0.204963	0.208138	0.181569	0.068617	0.232413	0.0797031	0.0627849	1
Lhx5	0.0573967	0.120295	0.0889453	0.0600355	0	0.0432704	0.128719	0.0814598	0.339542	0.624944	0.394281	0.887693	0.298623	0.806257	1.67796	4
Lhx6	1.1284	1.29877	1.00691	1.15822	1.75441	1.3873	1.00274	1.23028	0.965323	1.57266	0.56664	0.416301	0.2037	0.0987599	0.38579	2
Lhx9	3.6387	0.72331	0.718117	0.625559	0.234063	0.124276	0.204646	0.123317	0.0903952	0.079881	0.0584341	0.0567859	0.0160397	0.00948829	0	1
Lin28b	1.20164	0.446793	0.310208	0.287763	0.23463	0.114265	0.0825175	0.0783655	0.0235446	0.00858858	0.0140692	0.0363285	0	0	0	1
Lyl1	2.77114	3.74003	3.49224	3.16621	3.3239	3.706	4.39107	6.47471	3.99924	5.98321	4.28154	4.55424	2.44895	1.3094	2.42831	3
Maf	13.4228	14.2653	14.434	14.4276	12.1515	9.9001	10.516	8.55699	8.21123	9.17254	6.89689	6.49495	4.07621	2.28826	1.45782	2
Maf1	63.9503	62.001	57.818	53.9326	46.0093	46.5227	42.5848	56.1856	48.0322	41.6085	43.7002	48.3796	33.9427	30.9436	32.3524	1
Mafb	3.61628	5.47967	4.29201	6.08589	5.73228	5.28373	4.17391	4.93071	3.78931	5.55081	3.74253	4.25745	3.00466	1.31481	1.79454	2
Maff	5.11088	6.41808	11.0224	14.5642	16.248	19.0946	13.3916	11.3807	10.2917	8.36892	5.79848	10.248	13.7127	5.79402	3.9613	3
Mafg	18.5251	20.8516	20.3527	18.0779	21.7136	21.5634	15.1569	16.9345	16.2741	18.8103	12.25	20.4728	11.6045	8.14969	15.4867	2
Mafk	4.01529	5.52056	5.99985	5.66897	9.72083	9.79624	11.3771	13.7831	14.5094	15.1766	13.963	20.1628	21.9428	19.0794	21.4571	4
Max	37.3529	36.8709	32.8008	33.3215	38.8164	41.4077	34.0499	35.0726	30.7294	30.7044	26.4723	31.3163	28.3091	20.5525	20.1128	2
Maz	189.186	187.73	169.447	155.835	134.202	117.66	90.3701	82.8485	82.4935	98.3432	74.8572	58.2633	45.685	28.4986	34.6867	1
Mecom	20.0346	19.4445	20.3055	22.21	23.4436	17.5958	24.0571	17.9915	22.7874	20.3881	22.4253	34.8963	24.2818	21.2268	29.3404	3
Mef2a	12.0216	12.7281	13.2268	14.6578	13.4535	11.7829	14.5984	11.7742	12.8751	14.267	10.0192	11.3441	6.77566	4.45255	6.28818	2
Mef2c	4.9415	4.75069	4.95782	5.33035	4.04689	3.28542	3.89974	2.89743	3.53477	4.37137	2.93517	2.88022	1.34765	0.848169	1.06425	2
Mef2d	22.698	22.8126	22.3738	21.3918	21.0724	21.2427	20.2127	19.7413	23.141	25.7708	22.2473	23.872	21.0883	16.4711	22.9065	3
Meis1	81.9098	64.4358	57.8341	52.8612	40.1188	40.1128	29.217	26.3508	27.798	32.4536	18.3191	17.233	10.1216	5.51917	5.77741	1
Meis2	96.7003	74.9887	61.8179	53.4932	35.6752	24.0995	28.3517	19.8748	24.6747	23.8286	18.1786	14.7616	9.81748	6.94945	10.9127	1
Meis3	17.8022	17.6742	18.3397	13.9001	10.8129	7.54554	7.09106	7.39363	7.42292	9.21391	7.11182	7.18	4.48025	2.76576	6.1914	1
Meox1	1.26547	1.64292	2.63568	3.14028	3.49957	2.50637	2.59224	2.74881	2.30337	3.9332	3.17553	2.85852	2.2345	1.19474	1.6519	3
Meox2	5.01647	6.0937	5.72355	6.13215	4.51607	4.13499	3.46143	1.73889	1.94703	2.71107	1.64811	0.739405	0.581719	0.15612	0.122996	2
Mga	9.43175	8.47419	8.57307	8.17562	6.77742	5.89336	6.75592	4.23128	4.73173	5.11265	3.742	4.68788	2.45333	1.84064	2.97982	1
Mier1	16.766	14.7791	14.5669	13.5407	11.403	10.4472	11.7191	8.99951	9.4418	10.5648	9.0888	10.9081	8.22771	6.48725	8.35873	1
Mier2	21.1594	19.8441	19.097	15.8543	14.6576	14.9661	10.528	11.084	9.94053	12.4276	8.18345	8.92344	7.42169	4.93577	6.12408	1
Mier3	8.22489	7.25894	7.88775	7.69792	5.98736	4.88508	5.88677	5.78745	7.23469	6.30669	4.85325	6.90249	6.12896	2.46471	4.96994	1
Mitf	1.17453	0.85013	0.822184	1.07131	0.999423	0.767024	1.10786	0.949737	1.07389	1.48446	1.15512	2.4545	1.79977	1.96116	2.96857	4
Mkx	3.71917	3.21162	3.23788	2.87711	2.28493	1.40123	2.25675	1.6801	2.3494	1.89358	2.60735	1.25572	1.02365	0.457073	0.539156	1
Mlx	17.49	17.2768	18.0766	17.3587	21.5496	21.9568	18.9843	20.3421	16.0828	15.2926	15.8301	21.9273	29.8957	26.701	25.7173	4
Mlxip	13.0731	13.129	13.3414	11.3235	12.5192	10.3288	10.8608	8.6937	9.69732	10.795	8.14744	7.84986	5.97164	4.64678	6.30007	1
Mnt	11.4589	11.5344	11.1348	9.82478	8.61042	8.47076	7.87979	8.05303	8.05057	9.52829	7.40862	8.3344	3.86761	4.43943	6.26999	1
Mnx1	12.1953	11.9602	11.2891	9.28159	7.30789	4.91252	2.40483	1.94029	1.99727	1.7035	2.41464	2.66532	0.838674	0.784223	1.03455	1
Mrpl28	77.1133	75.5053	72.3153	74.9989	70.0783	83.9905	62.5529	66.2691	58.2807	58.7518	62.1724	62.4237	72.3734	78.2352	64.6138	4
Msc	3.401	3.25461	1.1323	0.943917	0.788575	1.18131	0.752717	1.00972	0.736473	1.13657	0.768934	2.17822	0.579815	0.347209	0.527816	1
Msx1	1.6748	0.789568	0.296755	0.535936	0.525035	0.192885	0.159135	0.241457	0.111946	0.29127	0.0556897	0.0280165	0.158001	0.195132	0.127938	1
Msx2	0.847505	1.11873	1.53489	1.35814	1.77198	1.74925	1.2018	0.874974	0.393212	1.60467	0.562465	0.492076	0.19435	0.171405	0.0224945	2
Mta1	33.7797	31.7976	26.6109	22.9592	20.5535	15.5582	12.6781	11.2967	11.6995	14.0298	10.836	9.35653	6.18713	3.62745	4.31151	1
Mta2	81.1724	77.4774	76.2437	70.5827	64.164	59.5114	49.1583	50.2425	45.7362	50.8539	45.1889	43.3665	36.3533	23.9234	31.3947	1
Mta3	24.7903	27.9904	27.1628	28.5316	31.7542	25.2096	27.2283	27.377	27.1222	27.1683	29.5406	29.6983	26.8939	19.9512	21.9826	2
Mtf1	2.87574	3.09982	3.20355	2.8141	2.76572	2.73676	2.65185	2.61621	2.64414	2.74404	2.72483	2.52389	2.70002	1.90619	2.14207	1
Mxd1	6.47649	5.13064	5.35599	5.07572	7.7398	9.74645	9.01298	9.80019	12.7334	9.24638	8.83977	20.0858	39.5277	20.4619	19.1618	4
Mxd3	27.0364	30.6107	31.326	32.334	26.9265	28.7288	21.9779	13.3195	18.6268	16.2473	15.2743	5.09385	6.503	1.84521	3.77086	2
Mxd4	51.4751	50.6954	49.5532	49.8346	50.9365	41.1483	50.6187	52.4929	49.6211	48.7285	48.9161	47.3534	38.1347	21.4445	34.6959	2
Mxi1	21.7732	23.8284	23.5943	21.7106	22.1355	20.6308	23.1458	23.3244	25.3957	25.9827	22.1621	25.9777	20.5107	18.8574	17.3165	3
Myb	1.93996	1.82352	1.37217	1.94219	3.229	2.37809	2.12919	1.57095	1.7316	2.38604	2.79479	2.70053	1.14449	0.531337	0.948608	2
Mybl1	1.51469	1.37303	1.45847	1.39705	1.14605	0.882573	1.09378	0.286583	0.788713	0.940929	0.634403	0.216444	0.227951	0.087919	0.174959	2
Mybl2	15.557	14.9445	13.5779	13.3584	12.6307	9.53197	7.383	5.62732	6.49343	6.08014	4.63322	3.97662	3.28851	2.2557	3.34444	1
Myc	20.8976	19.3235	19.4228	19.3295	25.0996	26.2827	14.9134	21.8859	17.1743	16.4604	13.0463	19.5815	11.9542	5.79281	7.1292	2
Mycn	25.7381	21.5307	16.9712	12.1814	9.85263	7.86835	6.25415	6.54056	8.51877	9.70985	9.95135	5.74624	1.31127	0.470915	0.476614	1
Mynn	7.29418	6.03384	6.60693	6.48918	4.88184	5.08035	5.48902	3.11065	3.88099	4.25875	3.51066	4.07149	2.60242	1.93108	2.18486	1
Myod1	0.148817	0.186909	0.103708	0.312316	1.01661	0.674289	0.634041	1.10744	0.117375	0.333139	0.116775	0.38187	0	0	0	3
Myog	0.194692	0.13958	0	0.0409722	0.444166	1.19264	2.6192	4.09361	0.882917	1.41576	0.190884	1.15264	0.0865461	0	0.0349775	3
Mysm1	5.78138	5.4165	5.80824	5.06892	4.68343	3.76308	3.96174	3.0137	3.66673	4.12682	2.84444	3.39423	1.55793	1.20248	2.26497	1
Myt1	1.5909	2.1285	2.04722	1.73821	1.28562	0.572622	0.478739	0.325302	0.552237	0.339697	0.165691	0.433141	0.0745585	0.0574784	0.229379	1
Mzf1	2.21426	2.14791	1.82482	2.03288	1.34792	1.20057	1.42779	1.32944	1.39072	1.2891	1.37826	0.753182	0.421689	0.191985	0.841604	1
Nab1	8.35777	8.69567	9.19089	13.2695	14.5576	13.7365	14.2313	11.3325	11.3571	11.2907	9.48887	12.2124	12.209	9.95545	11.8506	3
Nab2	22.026	22.8378	20.8722	22.6059	20.2242	18.9196	16.2067	16.4437	11.5671	16.4959	11.7932	12.3094	7.48217	5.18029	5.1734	2
Neurog3	0.148414	0.465608	0.301522	0.351179	0.687497	0.841562	0.582358	0.315277	1.13395	0.864858	0.982284	1.17159	0.329969	0	0.200096	3
Nfat5	9.93283	9.22559	9.77291	8.06793	7.26028	6.07914	6.86043	6.269	6.54519	8.54423	5.31547	7.0146	3.94101	2.22112	7.09227	1
Nfatc1	1.98649	2.98458	3.74487	3.77311	4.45415	2.98708	2.6059	3.4298	3.88632	5.53989	4.4966	5.65064	4.44914	2.99979	3.83273	3
Nfatc2	0.753294	1.06439	1.21725	1.87228	2.04683	1.96713	2.42714	2.594	3.19418	2.47353	2.81816	2.871	1.60976	1.29858	1.18942	3
Nfatc3	15.8048	15.2925	14.7003	14.8909	12.9108	11.1278	11.9563	8.26614	9.31221	9.68224	7.85248	8.16067	7.40845	5.59882	6.63742	1
Nfatc4	37.2498	38.4997	35.2952	29.362	22.883	17.995	15.4276	18.4247	14.1995	18.4144	11.8632	8.33475	4.33105	2.2251	2.4509	1
Nfe2	0.842287	0.83432	0.900406	0.511137	0.571226	0.230702	0.267161	1.55554	0.592902	0.431054	0.711343	0.19006	0.171256	0.264563	0.173046	2
Nfe2l1	46.0945	46.1093	45.5646	42.989	42.4613	41.1661	39.9798	40.2686	40.6242	43.6149	39.2712	46.6248	40.3866	38.1211	42.6458	1
Nfe2l2	20.701	26.7182	33.878	46.2546	68.0258	69.1373	75.0232	60.3107	54.8424	58.8124	65.7159	105.339	134.61	147.56	138.768	4
Nfe2l3	3.79639	4.69486	5.24805	7.18588	8.59826	7.34339	8.90598	12.4346	14.7667	10.9921	12.7266	11.2998	5.15047	2.65798	3.46777	3
Nfia	11.1121	11.5708	11.6467	11.7527	9.70332	9.04444	7.43755	6.58285	7.94279	8.28527	7.0227	6.47993	4.12003	2.70691	2.76611	2
Nfib	17.852	17.6507	19.4763	23.04	20.3809	21.9393	16.7116	15.5202	15.8705	14.5577	13.4616	11.1271	8.59555	6.2821	5.49683	2
Nfic	21.3962	24.7226	22.9114	25.8056	24.6859	18.849	22.4162	19.9278	24.3884	31.4043	25.2481	23.2098	14.5464	9.09071	12.8885	2
Nfil3	12.432	14.0957	14.4541	19.082	20.692	20.4514	19.0882	14.5413	13.3098	10.8168	9.32587	9.26236	11.5428	7.75186	8.07649	2
Nfix	12.6776	25.3671	30.9851	37.9749	38.923	34.2041	35.8053	31.8862	36.9596	49.9912	36.2269	33.3099	29.5124	19.5807	26.8545	3
Nfkb1	26.4056	27.7529	28.0007	27.0517	26.2933	24.3919	23.0179	21.0905	21.3403	24.5773	21.1778	22.8773	16.3716	11.6189	14.2937	2
Nfkb2	8.78437	9.67491	9.31381	8.23169	9.34925	10.1355	8.98163	9.95608	15.0758	12.15	11.1938	12.3602	13.1526	9.94549	11.0828	3
Nfkbia	23.0765	25.5928	31.9749	29.1426	32.4223	45.3922	37.6166	51.3992	36.3795	35.1794	28.7001	34.3173	43.75	30.3553	31.852	3
Nfkbib	15.4673	16.6617	15.8857	19.5937	18.1819	19.888	17.3264	20.82	18.1048	18.991	22.3259	25.6175	31.3677	26.6957	22.9334	4
Nfkbie	1.73305	1.63733	1.40271	1.7682	1.43526	1.4383	1.03481	1.16886	1.12379	1.4129	1.55075	1.58444	1.46994	0.869096	1.18803	1
Nfkbil1	3.22914	3.61818	3.88761	2.96709	3.53443	3.83586	2.81291	2.96018	3.91956	3.09407	3.55107	3.43897	2.13871	1.57937	2.23049	2
Nfkbiz	3.23103	3.5401	4.16864	4.06227	7.62989	8.15282	3.88063	4.92389	9.03082	7.53799	7.99502	9.97067	5.43479	4.1518	12.2055	3
Nfrkb	10.5089	9.94127	9.76942	8.49339	8.22746	7.00912	6.35257	6.46274	5.40071	6.5862	4.91346	5.07107	2.90998	2.03852	3.77471	1
Nfya	31.7288	28.9551	24.4245	21.9501	19.7469	15.4273	14.4227	9.41971	10.7997	11.1029	9.56834	9.56719	6.66704	4.50238	5.16607	1
Nfyb	22.153	23.9255	19.6442	21.4827	18.2113	13.4788	11.4891	11.2057	10.9037	9.72627	11.1216	10.0974	6.48472	5.71441	5.08744	1
Nfyc	41.1886	36.2958	34.858	33.821	29.8785	27.3676	25.1368	24.7151	22.8083	23.625	23.1243	22.5942	19.3614	13.4992	16.5717	1
Nkx2-3	10.0802	5.32675	4.78761	5.63201	4.65947	5.86864	3.53119	3.89381	3.75951	4.22608	3.23998	2.62685	1.79635	1.07823	1.94016	1
Nkx2-5	29.3216	13.3359	8.11358	3.47777	2.03538	0.810418	0.168501	0	0.481577	1.47141	0.331585	0.0370758	0.542979	0.0967753	0.16884	1
Nkx3-2	11.7474	5.49801	4.54504	2.93223	2.41826	1.14514	1.13141	1.15726	2.18889	3.16113	1.5435	1.3941	0.717643	0.658313	0.616177	1
Nkx6-1	7.14187	9.21093	4.77027	5.63015	5.32295	4.23652	4.84564	6.28833	4.59337	4.3455	2.40511	1.81504	2.18302	0.710973	0.027609	2
Nkx6-2	13.037	9.61035	7.52792	5.95399	5.21285	4.23428	5.39893	2.44978	4.18624	4.80114	4.13072	5.59593	8.81663	10.8959	13.0328	4
Noc3l	8.71595	9.5895	7.075	7.49866	7.02817	6.86784	5.46194	3.5213	3.89485	4.4363	3.6914	3.87498	2.71985	2.0052	2.31893	1
Noc4l	19.6726	20.2385	19.571	16.348	17.8948	20.3716	13.4197	13.3239	12.1156	12.1106	12.1075	10.4189	10.5968	7.2163	7.06834	1
Notch1	10.5527	12.7295	13.2887	11.4452	11.809	11.0339	8.69781	6.95292	5.69251	9.58797	5.00018	5.24084	3.01663	2.0646	3.33636	2
Notch2	21.5445	19.2993	18.4154	14.1292	11.3144	8.51086	7.96677	7.25156	6.78763	7.17934	5.04282	5.21092	3.04722	1.71658	1.86952	1
Notch3	30.778	30.3834	29.199	24.7869	22.301	17.3316	12.1439	10.1106	8.70494	14.0703	7.11283	4.56717	2.72971	0.826723	1.48095	1
Notch4	1.423	1.28076	1.21589	1.22857	1.65152	1.48523	0.823171	0.700552	0.841483	1.1148	0.669535	0.835141	1.20324	0.722873	1.02092	2
Npas2	0.386318	0.564336	1.01069	1.6885	3.03004	3.58638	3.01896	2.34072	2.69012	2.2993	1.57619	1.90716	3.08572	2.52468	2.18817	3
Npas3	2.11172	1.90419	1.60986	0.971012	0.576268	0.532136	0.330366	0.206037	0.356895	0.306716	0.239566	0.110113	0.0420061	0.0319968	0.0229134	1
Npas4	3.48441	4.63703	4.85086	4.16582	2.89293	3.15478	2.74422	3.55786	4.02216	5.82381	1.89363	2.75894	2.22114	0.526507	0.567409	2
Nr0b2	0.277484	0.496387	0.643535	1.40854	1.34983	2.77742	3.11032	3.41143	3.39188	2.73973	4.89327	7.55385	8.36544	13.7696	13.288	4
Nr1d1	7.50592	9.5996	10.2353	9.29806	10.9451	11.432	11.9176	13.8897	14.347	21.8921	16.5382	21.6656	7.65305	11.2313	13.7681	3
Nr1d2	2.78707	3.05944	3.76855	3.49403	3.32319	3.1231	4.82141	4.16663	6.30553	7.30243	6.58579	9.19435	2.06224	2.15712	4.44656	3
Nr1h2	26.8582	24.7329	30.6761	29.4794	30.2388	34.4488	33.307	37.7637	38.1945	40.4858	37.8404	40.4378	37.7284	33.1776	36.4116	3
Nr1h3	0.460882	0.401746	0.870215	0.702906	0.778843	1.10559	1.25093	2.62196	1.8167	1.83219	1.89393	2.5252	1.9093	1.82407	2.17257	3
Nr1h4	0.0553342	0.273295	0.289457	0.385966	1.8747	2.23493	4.39624	4.66928	9.00076	5.58856	7.12014	5.75805	4.61303	4.57223	5.61209	3
Nr1i2	0.891191	2.39378	3.46958	4.9879	8.70912	10.4037	14.4245	16.5877	21.1959	17.855	22.5266	15.9275	8.26344	8.34443	10.2168	3
Nr2c1	8.97284	8.69572	8.76358	7.88449	7.18793	5.66396	6.39446	4.81136	4.65053	5.17913	4.47286	4.46229	2.24262	1.41588	2.45079	1
Nr2c2	6.7692	6.30305	6.20976	5.73132	4.81091	3.3382	4.15122	2.1906	3.27727	3.32732	2.51848	2.57317	1.67223	0.747035	1.83507	1
Nr2f1	69.28	55.6937	41.6998	36.5371	29.3681	24.731	17.5991	14.7936	16.8848	22.297	12.1979	8.71811	5.41636	2.69627	1.93479	1
Nr2f2	63.1935	47.5978	36.5307	33.5058	30.2151	27.5013	27.7061	23.5212	30.3279	35.7625	35.1123	33.0379	24.0467	18.3447	27.042	1
Nr2f6	70.436	78.715	75.4334	66.9532	72.4588	68.3081	56.4122	63.5221	57.9017	61.9904	66.7674	64.066	61.4007	59.344	55.2374	1
Nr3c1	9.56257	12.9424	14.2139	17.2173	15.5586	13.8082	17.1606	11.9618	14.6152	16.4922	12.7302	15.1013	9.20072	6.13379	7.22577	2
Nr3c2	0.244771	0.245843	0.476065	0.380259	0.219603	0.226428	0.352278	0.213729	0.790225	0.989153	0.975729	1.62114	1.93903	2.14275	2.20785	4
Nr4a1	6.39298	9.34976	13.2604	18.9913	11.9771	7.175	6.24909	6.33011	6.28199	7.36124	10.6149	10.2747	8.23892	2.99012	5.372	2
Nr4a2	6.12814	5.35495	5.02488	5.26713	5.26184	4.73872	7.02386	5.32193	6.15466	6.71786	7.70193	10.9713	12.2804	8.46405	13.3411	4
Nr4a3	0.145864	0.183043	0.166264	0.428787	0.168674	0.305614	0.301932	0.646615	0.552189	0.845603	0.313594	0.460924	1.00062	0.607788	0.558842	4
Nr5a2	0.715851	0.943865	1.04958	1.03699	0.87914	0.644764	0.485768	0.301249	0.686222	0.497516	0.459057	0.264124	0.0364136	0.02763	0.114301	2
Nr6a1	1.07709	1.17341	1.57655	0.699022	1.24173	1.47169	0.874354	1.03265	1.02125	1.14804	0.736844	1.35661	1.10974	0.58003	1.32498	1
Nrf1	24.7501	22.6859	22.6516	19.3482	18.0273	16.4183	11.988	8.8017	9.60478	9.31313	9.2123	8.58873	6.87925	4.56265	5.10191	1
Nrk	22.6656	18.145	16.3435	17.3411	13.462	11.1073	15.5317	7.07755	8.90215	5.28985	4.23884	0.891022	0.438785	0.0779547	0.110683	1
Onecut3	1.76029	1.31411	0.88082	0.233743	0.0907417	0.0963828	0.0239273	0.0341018	0.115708	0.109571	0.0418939	0.0948047	0.273938	0.174469	0.280516	1
Osr1	51.9887	45.5484	41.5627	32.7565	22.1902	16.0234	16.8845	20.392	18.4518	14.1997	12.1156	7.4316	4.61406	2.28102	1.46547	1
Osr2	1.77434	2.61131	1.76219	1.50839	2.55799	2.22285	2.67646	3.10187	2.24508	2.18562	1.15959	0.707086	0.508462	0.103678	0.0589567	2
Ovol1	1.30967	3.02998	4.02463	8.8494	12.0378	16.2586	11.0401	17.5988	6.68634	6.89106	5.87394	5.49179	9.35427	5.06144	4.93167	3
Ovol2	2.44833	3.92196	4.85555	4.47528	5.92063	5.95443	7.94581	9.21447	11.185	7.29314	9.96708	14.5635	12.4782	10.6406	13.8287	4
Patz1	33.7851	31.8164	27.9383	22.6701	17.4467	14.3212	10.8929	10.37	9.75698	11.1491	8.40231	7.33738	3.42279	2.41443	3.04961	1
Pax6	0.0205622	0.0948717	0.214624	0.113056	1.16777	0.30025	0.29798	0.33788	0.653982	0.519157	0.21871	0.424785	0.412717	0.270587	0.334841	3
Pax9	0.921468	1.40454	1.97	1.9074	1.97996	1.88863	1.01442	0.980509	0.443369	0.248997	0.402912	0.50232	0.205195	0.132016	0.0554012	2
Pbx1	47.3558	41.3193	39.3088	40.55	31.0875	24.9316	27.4111	24.2588	22.8785	25.9042	20.9292	23.7518	12.3167	7.13276	9.88943	1
Pbx2	19.4214	15.4474	13.5742	11.3611	9.15185	8.95316	6.64718	6.33016	5.57669	5.93273	5.07662	4.21119	2.63447	2.08028	2.41906	1
Pbx3	25.5899	24.6508	20.0331	20.2351	16.7406	14.3508	16.6513	11.2379	13.1411	13.6416	12.7558	13.6561	9.37416	6.8683	8.71856	1
Pbx4	2.70804	2.47188	2.53546	1.42099	1.63642	1.69381	0.744786	1.33756	1.50305	1.48523	2.30867	1.08148	0.574197	0.571778	0.626229	1
Pds5b	21.1256	18.4391	19.0838	17.3753	13.5896	10.541	10.231	6.13782	7.43527	6.84563	5.09304	5.24729	2.83384	1.71063	2.24583	1
Pdx1	3.98215	3.27538	3.43839	2.44157	3.96742	3.41833	2.07628	0.835185	3.01275	1.63976	1.99685	2.37542	5.24257	4.01167	3.81743	4
Peg3	71.3378	54.2141	50.8746	44.6734	30.3512	19.0152	25.2346	11.9186	12.2878	9.36864	6.71286	5.73106	1.56054	0.754994	2.78573	1
Phox2a	13.9377	18.2388	20.3917	18.2004	13.4392	10.0954	7.69459	8.45066	7.80728	5.54646	4.86644	2.9522	2.66138	1.05781	0.949645	1
Phox2b	20.0113	20.7469	21.296	15.2437	10.531	6.31051	6.38176	5.12044	4.97781	4.43787	2.86472	1.86678	0.921182	0.615825	0.54792	1
Phtf1	10.1435	9.58777	9.31914	8.52204	7.38044	6.92287	5.85143	4.79348	4.96083	5.03197	3.84504	3.42788	2.41779	1.5618	2.49535	1
Phtf2	4.52839	4.59534	4.44632	3.70042	3.76417	3.43017	3.28114	2.87958	2.95445	3.0162	2.33427	2.38064	1.77612	1.01304	1.2745	1
Pitx1	169.722	215.668	236.692	264.862	277.971	312.023	198.658	267.463	165.692	207.24	140.13	117.562	85.3028	50.8242	17.0838	2
Pitx2	21.9324	18.2553	16.1186	14.6606	7.07817	9.34703	7.00185	6.78107	4.7443	7.32547	2.378	2.4843	0.506286	0.885975	0.343863	1
Pknox1	14.3312	13.9914	13.0667	12.0235	10.254	8.17745	7.73698	4.66293	5.97144	5.89177	4.72873	4.06788	3.16017	1.91231	2.78906	1
Pknox2	5.727	5.3308	5.37858	5.6141	4.43922	3.50058	3.25934	2.19545	2.34814	2.91347	2.49571	1.80018	0.955611	0.479048	0.573357	1
Plag1	5.527	4.62746	5.02522	3.86805	3.60278	2.38943	2.33777	1.96254	1.64339	1.25476	1.08196	0.734306	0.1311	0.11453	0.26621	1
Plagl1	197.66	189.87	172.775	161.207	141.774	117.364	111.342	72.372	56.5229	48.2628	27.8574	15.8817	6.772	4.1944	4.96032	1
Plagl2	17.4807	17.4801	17.0428	16.4472	16.3201	13.116	11.8321	8.98151	9.284	8.30734	7.39015	6.20736	5.08022	3.59194	4.61047	1
Pogk	18.6433	16.2728	15.3763	12.4941	9.83727	9.08908	8.36334	7.28351	6.80675	8.31858	5.35994	5.30777	3.20505	2.16012	3.66016	1
Pou2f1	4.37938	3.92763	3.73639	3.2845	2.81854	2.27495	2.156	1.34416	1.49944	1.86829	1.53548	1.83265	0.975981	0.738757	1.42338	1
Pou2f3	0.230424	0.131682	0.146061	0.24115	0.803472	1.08997	0.916049	2.05091	1.42507	3.47953	1.15109	2.70887	1.47088	0.810559	0.321787	3
Pou6f1	6.63336	6.99993	5.47184	5.73224	4.41262	4.2055	4.20283	5.21384	5.35178	6.91563	5.00971	3.27436	1.77139	0.827984	1.79009	2
Ppara	0.44232	0.616004	0.685061	0.835747	1.29541	2.17819	2.62716	3.21645	1.19455	2.3154	1.14963	1.22618	1.21642	0.956396	1.38461	3
Ppard	7.23367	6.51239	7.74989	7.60052	12.9044	13.1423	12.9732	12.0769	12.582	11.3243	11.6514	11.4784	14.6611	11.947	12.8025	3
Pparg	1.33449	3.16033	4.58429	7.69814	19.6398	20.0619	33.5835	22.7879	19.991	13.741	22.9549	34.0599	42.9453	45.257	34.814	4
Prdm1	0.86982	0.903401	0.701718	0.781602	2.06656	2.56516	2.24635	3.62156	2.27931	2.2745	1.47928	2.28533	1.70375	0.929884	0.720545	3
Prdm10	4.05071	3.53277	3.09144	2.82537	2.92648	2.37846	2.4807	1.27707	1.72776	1.98238	1.3583	1.6976	1.24836	0.791787	1.82172	1
Prdm15	6.28498	5.45357	5.50917	4.09747	3.97406	3.38276	2.58875	2.64065	2.17317	2.40585	2.08617	2.28028	1.76114	1.03481	1.37659	1
Prdm16	2.69106	2.88431	2.95809	3.38032	4.68375	4.33633	5.446	5.2959	5.17962	6.07191	5.29899	6.36749	3.91469	3.55395	6.7919	3
Prdm4	16.7213	16.401	14.4134	14.3661	12.8799	10.9001	8.87519	7.62038	5.90386	6.32073	5.79856	6.20967	5.57358	3.64106	4.42053	1
Prdm5	10.2261	10.4688	9.74068	9.60031	6.60215	5.85274	6.50746	4.74285	4.19046	4.54165	4.45574	3.67554	1.75208	0.59969	1.13137	1
Prdm6	11.4366	9.87568	10.5535	8.47695	6.21449	5.09673	5.97852	4.67055	4.22937	5.27493	2.78184	3.32249	1.19122	0.876551	0.118959	1
Prdm9	0.718395	0.714198	0.813877	0.912903	1.10341	1.61938	1.08851	1.66709	1.93445	2.11312	2.08422	4.36716	2.30376	3.06157	6.20395	4
Prox2	1.358	1.43104	1.51382	1.24369	1.21699	1.08956	0.615795	0.900825	1.18408	1.28427	1.043	1.20612	0.272051	0.216032	0.567375	1
Prr12	25.7066	22.9939	21.5399	17.983	17.56	13.612	12.2109	10.5099	10.2923	15.4862	10.551	8.81896	5.37918	3.93707	5.4933	1
Prrx1	3.5209	4.10235	3.61914	3.57884	3.2759	2.79311	3.46882	2.58289	1.94075	2.94396	1.57169	0.760708	0.467413	0.266191	0.205007	2
Prrx2	8.79354	8.99279	6.95349	5.3076	4.47514	3.1053	3.03535	3.13724	2.08341	3.66406	2.27849	2.05759	1.92588	0.704394	0.53857	1
Ptf1a	0.0761199	0.307002	0.0441824	0.440411	0.0542585	0	0.0853379	0.121263	0.375219	0.993562	1.41805	2.25332	2.41127	1.99308	3.35144	4
Rara	39.4643	42.5885	40.8293	38.1987	37.2498	35.1429	32.5428	29.9317	30.6298	28.8289	28.4984	26.1775	22.7165	21.5302	24.6533	1
Rarb	27.9992	28.5498	23.1121	19.5076	9.44186	7.08058	6.53037	3.94367	3.35984	4.21963	2.40045	1.66448	1.54761	0.643073	0.488873	1
Rarg	22.4885	28.3968	31.2431	31.6708	35.5232	39.7504	31.9802	34.8673	22.0031	30.1238	19.6416	19.9031	13.64	10.2062	9.44194	2
Rb1	2.66151	3.42886	3.69481	3.77708	3.77116	3.68493	4.72146	3.71757	3.73106	4.0163	3.441	3.01366	3.16508	2.70549	3.95616	2
Rbak	6.88699	5.84996	6.81012	4.8284	4.38656	4.28402	3.54233	3.67422	3.78588	4.39985	2.86143	3.82353	1.69912	1.20079	2.31611	1
Rbl1	11.4201	11.7702	12.0769	13.1884	12.0354	11.3861	8.79215	5.72758	6.585	6.98673	5.66953	3.90851	2.7811	1.98871	2.69556	2
Rbl2	6.58196	7.4896	7.64622	8.36218	8.1077	6.52459	7.43795	5.15481	6.80311	6.65466	6.67007	8.49821	5.66858	5.21641	8.90672	2
Rbpj	21.7864	19.6216	18.9911	19.4333	16.0583	13.243	14.4034	11.1337	11.836	11.9141	9.45392	10.0832	6.8252	4.67452	5.50381	1
Rbpjl	0.0647376	0.510275	0.38587	0.700225	0.0613186	0.0732354	0.0618877	0.0688886	0.358341	1.36694	0.211742	0.830756	0.382155	0.408195	3.75462	4
Rela	30.8344	30.3844	34.0278	31.338	32.1061	31.8602	25.7721	34.5652	30.4719	31.7479	28.817	29.3504	27.9617	19.543	20.5043	2
Relb	3.77412	4.40988	5.48627	5.27596	4.8759	5.72551	4.82704	6.26081	7.00936	8.22736	7.04519	7.18588	6.40742	4.73361	4.03778	3
Repin1	12.2197	12.1061	11.6286	9.99879	9.77233	10.1979	8.86939	8.12329	7.15957	9.93108	8.44928	8.03476	4.83682	3.03596	4.76366	1
Rere	17.9431	15.6161	14.0388	12.4182	11.4125	9.80204	9.43292	7.89935	8.86442	11.4747	8.3727	8.38694	5.5822	3.67036	5.55412	1
Rest	11.4881	10.0301	8.67901	8.32144	6.0988	5.59283	5.26717	4.4591	4.45255	4.69367	3.63327	4.17003	2.53305	1.37446	1.99213	1
Rfx1	13.7004	13.5437	12.2921	11.137	11.496	11.5061	8.04501	7.26184	8.53156	9.58512	7.94311	7.62973	4.7201	4.27609	6.17654	1
Rfx2	4.35448	4.13057	5.05191	4.79039	5.12053	4.1314	3.0259	3.60021	4.28476	5.19877	4.26535	3.03588	4.41018	2.21352	2.05916	2
Rfx3	2.10661	1.90304	2.17969	1.79932	1.4591	1.0888	1.10926	0.67361	0.717034	0.806216	0.52619	0.819046	0.263233	0.197757	0.427969	1
Rfx5	8.48213	9.04856	8.28381	8.03797	6.42644	5.37706	6.24591	4.39861	4.63162	6.42235	4.16914	3.92258	2.06129	1.19054	3.23253	1
Rfx6	1.89547	1.0114	0.39596	0.175346	0.168341	0.0757131	0.116239	0.0315412	0.277413	0.567029	0.290702	0.599439	0.261554	0.244877	0.666539	1
Rfx7	8.33388	7.95899	8.6538	7.13136	7.27762	5.52996	6.10227	3.95833	4.66749	4.56687	3.48576	4.22329	2.84997	1.92105	2.86844	1
Rfxank	6.58374	5.39538	6.18406	5.05945	4.75558	4.02903	4.31003	4.36065	5.45502	5.82415	4.57283	4.2346	6.61798	6.20766	8.6941	4
Rlf	9.44368	8.95254	9.35935	8.33167	8.01537	7.07534	6.61386	4.43183	5.22759	5.50646	3.7619	4.2824	2.60335	1.82342	2.47282	1
Rora	0.510615	0.768648	0.650058	0.624956	0.57164	0.735317	1.12211	1.06194	1.17354	1.29238	0.916585	1.6904	1.17618	0.957154	0.962187	3
Rorc	1.43064	2.32564	3.02916	4.17439	4.90458	4.99071	6.05624	7.71379	9.23854	9.89856	10.3061	11.5165	5.92028	5.52721	8.69585	3
Rreb1	8.58389	8.83856	9.52771	8.46066	10.3486	6.88742	9.06632	5.86976	7.2452	8.26487	6.69562	7.09254	4.61081	4.23449	7.51567	2
Runx1	1.29414	1.62106	2.2542	2.59933	3.65334	3.11047	3.1351	3.86494	4.42647	3.8769	4.84664	7.33681	4.58185	3.63406	4.54091	3
Rxra	32.1054	33.0209	32.5372	31.3562	33.9868	33.1919	29.3727	30.1286	28.4301	30.4317	24.0785	23.5463	19.9645	19.9409	20.805	2
Rxrb	14.1265	14.454	13.0363	11.4105	10.8558	10.5222	9.44434	10.8177	8.87001	9.74058	10.0491	9.53089	6.9786	6.01473	7.14013	1
Rxrg	1.21572	1.08211	0.823934	0.477746	0.477552	0.265968	0.113593	0.355977	0.449478	0.842253	0.223631	0.450019	0.223962	0.201973	0.150941	1
Rybp	24.9936	22.1493	23.6418	22.3696	18.4602	15.0689	15.7673	13.706	12.8941	13.5729	11.4102	11.6806	9.00251	6.37213	5.91392	1
Sall1	0.483206	0.391903	0.418628	0.513843	0.644533	0.716781	0.850058	0.959279	1.26067	1.7941	1.52669	2.48605	0.846435	0.3585	0.438269	3
Sall2	22.7506	16.7362	13.925	9.82686	7.00745	4.56307	3.97814	3.32139	2.85615	3.80223	2.46774	1.627	0.925684	0.397486	0.609063	1
Sall4	1.31176	0.433087	0.295002	0.121504	0.0771516	0.065706	0.0434335	0	0	0	0.0761311	0.0191189	0.0151733	0	0	1
Satb1	6.49642	5.41509	5.04693	4.34845	3.32753	2.74496	2.79086	2.1975	2.77231	3.60838	2.04939	1.4112	0.984282	0.284206	0.677228	1
Scml4	0.744613	1.37808	1.44145	2.45086	4.36833	3.5351	5.07386	3.06656	5.89141	4.49868	5.61397	5.09782	2.97787	2.31592	4.48451	3
Setbp1	7.26077	6.26059	6.49502	5.82529	4.86763	3.21849	4.56629	2.69323	3.25026	3.36111	2.30804	2.34993	1.42765	1.04986	1.8605	1
Sim2	1.07744	0.633193	0.548728	0.528088	0.525923	0.85918	1.03067	0.958062	0.191639	0.44443	0.0751769	0.1246	0.0851957	0.0776379	0.00712351	2
Six2	83.3481	62.3767	46.7203	32.9717	25.398	15.8508	14.0368	10.1939	17.2842	19.3332	13.6025	9.29498	8.18295	3.30243	3.99731	1
Six5	38.0386	35.8116	32.7623	29.3591	23.3139	19.5725	18.7277	17.9725	18.5913	27.0539	15.7174	12.5548	10.1857	4.40943	6.41465	1
Ski	43.1957	45.4342	41.9079	42.4379	44.4166	36.4744	34.3386	35.8764	37.2433	44.2828	30.9479	26.3171	19.9318	12.3736	13.441	2
Skil	8.18454	8.40526	7.56633	8.16329	8.35343	6.28885	9.78874	8.32344	11.0625	8.75264	10.0956	11.2708	7.36618	5.34291	7.18951	3
Smad1	18.7472	18.9626	17.6871	18.1581	17.2339	13.6474	14.3574	13.9024	14.5407	14.9453	13.3818	13.1943	10.4723	10.8782	9.86618	1
Smad2	11.1341	10.5413	10.2508	10.0766	8.9354	7.71732	6.84431	5.79677	5.70797	5.98256	4.60976	5.76337	4.45508	3.30179	3.84219	1
Smad3	24.6202	22.4545	21.2469	17.7822	14.8822	11.191	11.9896	10.2559	9.88848	11.3957	8.88181	9.70061	5.02144	5.5315	6.68376	1
Smad4	41.4766	41.6412	42.9153	40.2768	32.8078	27.3463	27.1108	21.8229	23.7867	22.9809	20.6845	21.3375	13.4278	10.5688	12.9525	1
Smad5	37.9892	33.2568	31.7048	28.4256	22.9312	18.9587	18.5867	14.6649	14.7438	16.459	12.6198	11.9155	7.52246	4.36878	5.61489	1
Smad6	18.7357	17.5324	13.4384	17.73	16.23	17.4448	25.0691	15.8704	18.3533	17.6459	19.3667	25.5882	23.333	23.842	24.103	4
Smad7	7.88846	8.11795	6.7637	7.40623	6.28278	6.59601	9.45744	7.64193	9.01007	9.36867	10.8032	14.0964	7.99663	7.24283	10.5461	3
Smad9	4.00375	3.63494	3.34914	3.35878	2.36815	2.27955	3.34084	1.89339	1.97927	3.29597	2.73109	3.1874	1.79754	1.86173	2.32995	1
Smarca1	17.3544	17.4817	15.9719	14.0177	8.39488	6.39518	6.42368	4.62818	4.94756	4.17362	2.94759	2.03737	1.17781	0.516954	0.849754	1
Smarca5	38.2121	32.737	29.5459	31.305	26.3516	24.2869	22.8383	14.5981	17.7366	14.7393	13.4292	15.1176	10.6332	8.79784	10.9606	1
Smarcc1	60.4485	49.3244	41.5256	35.3538	26.5798	21.0872	17.7961	13.7926	14.3545	14.9122	12.8007	11.1396	8.4121	5.82266	7.16708	1
Smarcc2	57.4101	52.5726	50.7989	42.8922	39.6242	33.25	31.2736	31.7811	32.1843	40.6287	32.8946	29.9743	22.0004	18.1309	24.69	1
Smarce1	122.103	108.981	96.991	83.5057	67.26	58.8231	49.7437	46.0482	43.63	41.4788	35.4186	33.7971	30.091	24.0272	26.1472	1
Snai1	5.1449	4.6444	4.18967	5.14548	6.56742	7.89942	6.48908	3.94737	3.5576	5.23042	3.92391	6.31095	3.4562	2.11683	1.51002	2
Snai2	53.2108	53.3562	49.1239	40.5098	30.805	22.042	16.0976	8.1371	9.03677	7.89483	7.32057	4.13641	1.95687	1.11532	0.682721	1
Snai3	0.217136	0.0640607	0.126026	0	0.103114	0.284824	0.280393	0.986842	0.634028	1.27024	1.89565	0.987187	1.07261	1.38363	1.22425	3
Snapc4	9.88389	9.11443	9.02123	7.68293	7.10955	6.3479	4.17584	5.40815	5.42152	7.54122	4.91109	4.84283	2.067	1.82372	3.59673	1
Sox10	20.0444	23.1168	22.0748	18.3383	13.2191	8.36442	10.6297	10.9348	10.1863	12.8326	9.41896	7.2636	3.14339	1.57782	1.16982	1
Sox11	29.595	19.0113	15.6986	10.0668	6.24551	4.11012	2.06505	1.20005	1.25785	0.94343	0.821887	0.342014	0.193484	0.0248537	0.0366958	1
Sox12	73.9132	63.425	52.3023	43.2714	33.2659	29.2426	22.491	21.1147	20.8029	25.5388	19.9894	10.8748	5.22399	3.36457	4.13946	1
Sox13	10.5851	10.8939	9.67105	8.50504	10.5382	9.66145	7.11172	7.97324	7.00044	10.6223	8.22387	9.342	9.64161	6.96027	9.07933	1
Sox15	0.162668	0.824609	1.76068	4.24166	5.81689	8.57096	4.86233	7.47191	3.31404	4.94996	1.64687	1.65798	1.20222	0.232385	0.0484642	3
Sox17	3.65445	3.95537	3.37782	3.63562	3.91894	4.30335	3.91698	3.59506	3.28433	5.4308	3.17737	2.25062	0.888256	0.268248	1.04953	2
Sox18	19.5291	18.2611	18.9432	17.4402	14.8323	15.7632	10.1053	12.694	12.7437	18.6667	12.7101	12.5145	5.82751	4.62006	7.5102	1
Sox2	37.2071	46.1165	46.1948	44.0939	50.9324	52.4532	39.8091	30.7141	20.1815	35.9677	16.2543	18.4599	9.61513	6.54669	5.33926	2
Sox21	10.4886	15.3196	18.9377	21.9318	30.3802	23.6848	21.0331	17.9266	18.81	16.2363	15.982	25.0834	29.3509	15.0003	20.1663	3
Sox4	102.489	98.1423	86.6457	71.6638	59.9677	50.259	38.1575	37.1224	40.0887	44.7101	44.1108	36.1504	15.9597	9.46581	9.57549	1
Sox5	1.60802	1.45028	1.55534	1.50817	1.30164	1.01177	1.1267	0.730002	0.900114	0.813187	0.779508	0.797915	0.415746	0.211991	0.375481	1
Sox6	2.60249	2.8335	2.69233	3.06249	3.11432	3.52037	3.48194	2.89638	1.7939	3.38986	1.54508	1.84048	0.933694	0.560066	0.443049	2
Sox7	6.11154	5.0529	5.12093	4.34514	3.44229	3.70291	2.63176	2.07985	2.42273	4.10212	2.13347	1.60173	1.07181	0.40653	0.342183	1
Sox8	5.25635	6.04278	5.22555	3.52474	2.62627	0.996893	1.45414	1.0493	0.698962	0.91989	0.543023	0.665723	0.289242	0.0594921	0.0625718	1
Sox9	8.2264	9.13029	10.9176	9.86419	14.2817	16.6312	15.2134	10.5735	11.251	13.098	16.1152	25.84	16.8412	11.9688	16.5104	3
Sp1	18.8742	17.6066	18.6258	19.8313	17.3302	14.4915	14.2161	10.3212	11.6668	10.8252	9.53145	10.2492	6.30827	4.97137	6.05308	1
Sp2	10.3216	8.67839	8.67252	7.28136	7.48096	6.66394	6.04053	5.12842	6.54551	8.00133	5.11616	5.62238	4.34451	3.4154	4.90999	1
Sp3	26.6174	23.0273	22.3944	24.3483	23.414	16.3887	19.2903	12.1891	15.8659	14.9938	13.1917	13.4925	8.39357	6.96523	8.71817	1
Sp4	3.42519	3.05422	2.79117	2.82828	2.18675	1.67235	2.05181	1.33132	1.65908	1.18593	1.13758	1.87578	0.974614	0.687173	1.39996	1
Sp5	6.45297	5.0272	5.12779	2.24538	2.01877	2.07461	1.73647	1.92172	1.37421	3.20275	2.05112	3.03177	1.72477	1.19797	1.88621	1
Sp6	0.592628	0.750624	1.47265	1.81005	7.13708	9.30803	7.95779	13.5788	5.61889	7.50401	3.01456	3.9327	3.08528	1.17663	0.275451	3
Sp7	1.64848	1.82837	2.06386	1.52199	1.29924	1.22487	1.0215	0.323837	0.299746	0.654091	0.554294	0.276851	0.0545251	0.100664	0	1
Spdef	3.06405	4.37885	6.18801	6.83024	13.3945	13.9852	12.2486	15.7861	15.195	13.8374	18.9361	22.1244	20.6596	13.8145	18.383	3
Spi1	4.84642	6.08539	5.54495	5.29401	6.74769	6.21721	7.27689	8.46093	5.57101	9.08531	7.6798	7.10036	8.26509	4.98967	2.64647	3
Spib	0.0193187	0.121515	0.0898436	0.0808623	0.0548855	0	0.0866802	0.185145	0.186346	0.162334	0.208884	3.54717	2.81499	1.48376	0.716141	4
Srebf1	22.121	24.7593	29.0276	28.7422	35.0765	37.0008	34.6383	24.8679	27.7288	31.441	28.5792	23.8724	22.536	18.0163	21.2681	2
Srebf2	63.9364	65.1508	71.2497	67.7497	71.3182	70.9779	63.0912	52.6102	63.4002	56.8497	51.7159	44.5505	52.4379	39.4291	42.3268	2
Srf	36.7909	35.7692	35.1594	38.6881	37.5342	34.8175	31.8196	29.3761	28.3963	38.2145	24.314	20.2111	21.688	12.7516	14.8003	2
Ssrp1	151.837	141.447	141.049	124.557	105.607	107.363	71.1635	55.6218	64.2111	54.6404	52.0312	47.4169	41.8352	30.9717	30.1308	1
Stat1	4.80603	4.69707	4.74058	6.30782	6.12632	6.088	8.74547	7.61557	10.037	8.13025	7.51731	7.69581	8.38965	8.87704	7.21035	3
Stat2	4.96921	4.5351	5.01373	4.1606	5.42839	4.99638	5.8368	4.95584	7.52776	7.16013	5.80011	6.06922	5.54693	5.02431	7.37763	3
Stat3	10.1655	11.9487	12.4896	15.9346	19.0055	19.7604	21.003	26.2405	26.8899	28.6037	24.8312	26.3918	27.4028	22.0766	21.518	3
Stat4	0.987289	0.737596	1.19673	1.91154	0.840082	0.34302	0.409861	0.206993	0.285888	0.191571	0.0806099	0.0859229	0.0990563	0.123622	0.167044	1
Stat5a	4.19645	4.41093	4.07986	4.90828	5.98925	8.49347	11.1666	10.5062	10.0842	9.48093	11.1299	12.3678	7.70394	6.35117	9.07073	3
Stat5b	10.9439	12.974	12.4832	13.4512	14.5949	13.1854	14.2005	11.7167	12.9422	12.3285	11.2943	11.197	7.69123	5.31738	7.79953	2
Stat6	9.27958	10.6929	15.0739	18.2927	26.181	26.4134	24.6897	26.3818	24.5784	26.138	23.7778	27.9604	22.5732	18.5681	22.1223	3
Tada2a	24.5139	22.2582	22.746	17.5036	16.8366	15.1868	9.72652	12.2316	10.5393	12.3145	10.2499	10.2842	5.1927	3.56945	4.79872	1
Tal1	1.79969	1.3459	0.946291	1.00943	1.03412	0.595642	0.557634	0.650344	0.490247	0.951408	0.374933	0.324067	0.368809	0.179074	0.237009	1
Tbp	19.8835	17.5414	17.4161	16.3338	14.7897	12.1282	11.735	7.93844	7.30314	8.39182	7.35397	8.10992	6.64202	3.76178	4.80937	1
Tbpl1	24.7676	22.3252	21.647	18.6843	14.3439	13.0127	12.0024	10.2962	9.11696	9.2728	7.70812	8.17736	7.24998	5.05895	5.76939	1
Tbx2	16.8311	16.2474	16.6675	16.3966	23.4405	22.9711	16.1086	21.1017	19.2053	27.061	17.7168	17.6223	6.95824	3.17021	3.03802	2
Tbx3	10.9945	9.82236	9.71926	8.32934	6.17296	4.4802	5.11501	4.67516	5.47967	7.29624	5.12562	5.84805	2.35268	1.42077	1.48769	1
Tbx4	0.140267	0.0787554	0.16304	0.146645	0.074676	0.0594597	0.157285	0.130664	0.10373	0.493965	0.602544	1.26098	0.234387	0.481507	0.909957	3
Tbx6	0.752972	0.424155	0.787386	0.786982	0.695683	0.67236	0.338838	0.675279	1.34625	0.877856	0.253044	0.483467	0.181442	0.111191	0.667278	2
Tcf12	59.1708	51.6905	46.7836	42.6973	36.2511	28.6278	31.7908	23.0067	25.5113	26.359	19.6636	22.7502	14.1271	9.50742	15.1701	1
Tcf15	10.9576	11.0622	7.91759	7.50894	5.30151	5.32621	2.29534	1.64973	2.30787	3.39772	2.518	1.39754	1.02087	0.671147	0.819557	1
Tcf20	16.9815	14.8832	13.3034	12.6496	9.94682	7.40589	8.08446	5.56345	6.36717	6.05929	4.68989	4.88792	3.60953	2.95804	4.23791	1
Tcf21	247.275	248.492	219.783	182.395	119.959	88.8269	95.0475	82.3609	71.7316	77.7849	75.6182	66.7717	20.2722	14.46	11.182	1
Tcf23	0.328378	0.507824	0.6477	0.580891	0.48923	0.598473	1.9767	4.55598	8.61698	8.81552	11.7441	10.5215	12.2461	19.107	17.5973	4
Tcf3	119.203	108.049	98.2931	82.2749	70.678	53.5214	40.5752	38.045	34.0571	40.5269	32.4019	22.2199	13.6657	7.68464	11.5069	1
Tcf4	22.5757	21.2033	21.6604	24.9897	19.9913	21.8437	17.8505	15.9544	20.0441	19.6198	18.3198	20.6086	13.7986	9.59493	11.6562	1
Tcf7	12.7346	7.97518	6.24915	5.64036	6.09061	4.97856	4.44417	3.57733	3.78653	6.33117	3.55425	3.47617	2.29904	1.08392	1.89853	1
Tcf7l1	43.0789	44.7316	39.8587	36.6931	33.4934	29.1132	22.978	21.6748	23.5518	22.6798	19.7934	13.924	7.05157	3.8757	3.5965	1
Tcf7l2	15.4046	16.3442	13.8609	14.2311	11.3155	9.4433	8.91591	7.54526	7.5979	8.38316	7.6247	8.5926	6.4288	5.22175	6.00433	1
Tead1	19.5393	17.7449	18.0285	16.7069	13.7321	12.5579	13.9173	9.65976	10.7812	13.058	7.61016	6.41823	4.52088	2.51679	3.11214	2
Tead2	178.245	154.281	137.799	103.396	74.0922	59.4287	39.0578	34.1082	30.3284	29.8449	23.4982	12.4289	7.28871	3.09964	4.15427	1
Tead3	21.2683	20.9263	20.7235	19.1406	19.0244	17.7531	13.9766	16.6512	13.7863	18.975	12.2376	10.6907	7.54996	4.23162	4.82398	2
Tead4	2.02613	1.42317	1.20959	1.12173	0.651434	0.864712	0.946868	1.41564	0.77741	1.16571	0.528151	0.813507	0.431382	0.242577	0.213041	1
Tef	14.9801	15.4862	16.7894	14.6694	12.6311	10.462	11.0485	10.3609	12.1874	22.717	16.7118	19.3604	4.80857	3.70407	6.74898	3
Terf1	15.0392	13.7493	13.7739	11.6393	9.97628	10.262	9.8358	5.84982	6.08264	6.76243	6.33432	7.45146	4.2457	3.25464	4.60079	1
Terf2	30.6092	27.6403	26.2164	23.6163	21.5776	19.9843	16.2458	17.0503	16.1232	17.1508	14.7209	14.1843	10.4399	8.77597	10.8943	1
Terf2ip	12.1783	12.5633	11.6697	9.93556	10.6595	8.82669	8.63261	8.98431	8.55481	8.62907	7.55639	8.66434	7.43481	4.91606	5.66223	1
Tfam	16.5743	15.6773	16.5617	14.5072	12.1102	10.6411	10.1998	8.07538	8.94193	9.1561	8.63664	9.6573	6.97433	6.69074	7.27972	1
Tfap2a	0.587143	0.522761	0.82614	1.49676	3.47012	4.80597	3.27042	5.62295	2.47509	5.94641	1.40254	1.93986	1.14335	0.318382	0.065829	3
Tfap2c	0.551214	1.44131	2.86667	4.4752	6.42068	9.29038	5.38607	6.42783	2.54409	6.75914	1.14363	0.961159	0.839971	0.480689	0.0179063	2
Tfap2e	0.0255329	0	0	0	0	0.693664	0.772968	1.98248	0.704854	2.66794	0.676324	0.806459	0.426551	0	0	3
Tfap4	14.3465	14.1245	12.7065	12.5022	10.1889	10.9465	7.05748	6.14845	4.89594	5.95322	5.81632	5.18119	1.881	1.48047	2.4208	1
Tfcp2	16.7707	14.8711	12.2036	10.8628	9.58564	7.58175	5.32791	6.37197	4.95924	5.90214	5.06715	5.19318	2.22202	1.62539	2.69658	1
Tfcp2l1	0.241376	0.505129	0.463904	1.04942	3.10587	3.8896	6.39074	5.68051	9.25118	7.23554	9.62734	12.6273	14.0143	14.6499	19.041	4
Tfdp1	86.3176	80.6225	76.683	70.1892	72.6863	61.5535	46.9752	36.2811	38.0664	39.1314	33.9268	27.7638	21.9497	15.2376	21.5611	1
Tfdp2	9.86016	8.25119	7.94632	7.0269	6.15836	4.17845	6.71469	6.07078	7.07059	6.96198	6.65804	9.34164	6.66853	6.88701	9.89132	4
Tfe3	12.6247	13.6672	14.199	13.6007	14.6395	12.2957	11.0041	13.5577	9.47989	12.5309	11.3453	9.89572	10.5102	7.74857	8.16903	2
Tfeb	2.74498	3.88553	4.25283	5.31769	5.65661	6.81114	6.85148	11.7574	11.9583	17.035	13.7434	14.9167	9.91533	8.64919	9.27872	3
Tfec	1.34004	1.55367	1.19821	0.836736	0.533689	0.601712	0.731698	0.999541	0.431227	0.660966	0.67765	0.339133	0.602983	0.0268331	0.112528	1
Tgif1	31.0704	30.1604	30.8638	27.8473	27.0961	23.6119	20.459	17.0634	22.0649	23.2273	19.8768	21.2864	8.83753	11.5061	12.9397	1
Tgif2	29.947	24.5466	25.3798	19.5564	13.3669	11.2013	7.15534	8.06307	7.14827	8.44117	5.33561	3.37668	1.28764	0.528948	1.15536	1
Thra	55.28	63.0508	67.1971	65.9544	65.8886	59.1152	54.5966	62.0588	59.5029	66.2877	56.7893	45.3299	29.5686	21.8214	23.6698	2
Thrb	0.118083	0.242801	0.30425	0.392661	0.992991	1.21587	1.61033	0.967229	1.94883	1.51349	1.43956	2.74383	1.54798	1.78362	3.01821	3
Tlx1	13.5309	4.03804	0.807895	0.965817	0.74312	0.131597	0.0652417	0.0284923	0.0382378	0.0543006	0.0761179	0.0793329	0.0298331	0.023025	0.0724902	1
Tlx2	6.23281	10.9154	10.6166	7.66919	5.71497	4.17908	3.26685	3.78147	4.10972	3.28243	2.61878	2.03663	0.899345	0.659999	0.399714	1
Tox	7.39031	7.81401	7.37471	6.8146	5.61135	3.19744	4.61776	2.52289	4.36551	4.40193	4.06048	4.62545	3.86841	2.41919	3.48699	1
Tox2	2.88296	3.50838	3.68317	2.85204	3.26857	1.89474	1.72237	1.62243	1.46079	1.65909	1.29	0.9786	0.901017	0.650166	0.699672	1
Tox3	17.6806	14.5132	14.5063	10.3213	7.7192	5.6105	7.20168	5.15173	6.38897	5.94222	6.58713	9.19676	5.27343	4.72954	6.84289	1
Tox4	19.0379	19.021	19.005	16.4905	17.2273	14.0564	14.1063	12.0092	11.9584	12.4077	11.0322	10.9847	9.65087	7.68338	8.89978	1
Trerf1	10.619	8.70713	9.20219	7.53865	7.42187	4.83211	5.72138	3.87622	4.48602	5.25352	3.47307	4.64807	2.78672	2.47587	2.4142	1
Trps1	6.20454	5.19887	4.26014	4.12017	2.91801	2.26526	2.65137	1.63286	2.06559	2.22091	1.58246	1.50002	0.787798	0.495406	0.45727	1
Tsc22d1	305.647	304.997	283.055	285.891	270.397	254.9	220.524	217.482	233.275	218.679	206.389	202.267	174.908	118.14	94.1305	2
Tsc22d2	11.6099	11.3905	9.64171	9.97778	8.93423	7.25849	9.68671	10.1493	10.2079	8.91019	6.96835	6.07549	6.36841	3.21467	3.71975	2
Tsc22d3	26.0452	25.4531	25.5878	28.4062	27.9506	36.1658	38.2085	27.2085	29.8129	29.5314	31.07	40.9066	53.7025	35.4785	32.8668	4
Tsc22d4	36.5308	39.6455	39.5514	43.9274	46.4564	44.5291	41.3285	49.5627	35.9154	42.122	34.0804	32.6211	30.0011	23.128	24.3149	2
Tshz1	30.0956	28.2068	28.3241	29.106	23.7784	19.2465	21.1878	15.5513	17.767	21.5574	13.9175	11.1389	7.60422	5.79279	5.79294	2
Tshz2	29.6135	25.692	20.9865	17.9004	14.448	10.3891	11.9382	9.57476	12.7925	12.0823	10.2672	7.26825	4.68854	3.09594	3.16604	1
Tshz3	8.8544	7.17143	7.15877	6.2052	6.66526	4.20117	3.73544	2.85677	3.39415	3.11461	2.82692	2.35691	1.01911	0.522668	1.13099	1
Ttf1	6.45532	6.15589	6.89941	5.35602	4.74694	5.45827	5.30378	3.51233	4.1499	4.46479	3.61488	4.97711	3.53318	2.71259	4.15479	1
Tub	3.99637	4.27552	5.08366	4.25338	2.98464	1.5038	1.74598	1.615	2.06051	1.36834	1.10356	0.575484	0.371941	0.215034	0.332409	1
Tulp1	1.78957	1.50624	1.67991	1.72989	1.47246	0.90246	1.3437	0.937729	1.18111	0.809193	0.597311	0.419392	0.227193	0.0158647	0.0489328	1
Tulp2	1.29161	1.08096	1.19258	0.434026	0.621236	0.206972	0.359626	0.302153	0.43971	0.315594	0.301713	0.17575	0.133377	0.132352	0.166508	1
Tulp3	17.6691	18.5161	17.8508	16.0937	12.9158	10.7561	10.0117	6.7355	6.67082	6.89748	5.13352	4.27335	2.88344	1.81809	2.1748	1
Tulp4	9.75069	8.90116	9.33006	8.54051	7.39643	5.48089	6.32798	5.24079	5.71211	6.2353	4.42674	4.95434	4.02186	3.16683	4.24598	1
Twist1	16.5184	23.7848	21.5671	22.2871	14.1193	14.2211	14.1032	9.05739	6.76459	9.59747	5.13142	3.48812	2.96745	1.60699	1.15339	2
Twist2	14.0562	13.2755	11.8522	9.76774	11.873	5.64551	6.23194	5.65926	5.61409	5.77072	3.63259	1.87277	1.90674	0.581605	0.486192	1
Ubp1	44.7773	40.8628	40.5134	36.1286	32.0386	29.226	23.9582	23.2741	22.5442	30.0038	20.0732	23.5242	16.0099	13.3916	21.5524	1
Ubtf	78.7843	80.7671	78.6642	73.91	61.2184	62.9342	49.4812	55.8228	48.1716	50.7948	44.5051	44.7334	32.0406	26.4436	26.379	1
Usf1	46.5683	49.1455	48.4633	39.3329	37.4279	38.0123	29.7716	29.9344	28.6796	32.6229	30.7447	29.2724	22.4873	21.8773	21.5088	1
Usf2	63.2459	59.1783	59.6813	61.5316	57.6201	56.7167	48.7372	49.3627	50.9116	54.0867	52.1352	59.0653	46.3231	42.3917	43.2291	1
Vdr	0.658834	0.602691	0.631689	0.578998	0.770253	0.613578	0.54439	1.00977	0.740772	0.884908	0.624075	0.776046	0.374163	0.248695	0.47146	3
Vezf1	9.59716	9.10585	9.11085	7.9562	7.16365	5.18957	5.24716	4.20992	5.4517	6.26616	4.55951	5.05053	2.88569	2.31746	3.26468	1
Wdhd1	18.8569	17.1399	15.8157	14.4026	11.4188	9.77122	7.14951	4.41152	5.93212	4.52694	3.24478	3.18173	2.17924	1.15196	1.81677	1
Wiz	40.4687	42.2756	38.0405	32.8402	31.059	28.6636	21.5074	21.4591	19.5095	23.7015	17.7046	16.1134	14.3217	9.97441	12.8954	1
Wt1	19.5307	12.3796	10.0102	8.49411	4.46197	0.359134	1.14378	3.63201	2.90166	1.93535	2.62581	0.907949	0.391645	0.489064	0.242094	1
Xbp1	55.8783	57.8037	62.9937	66.9719	83.0266	93.6778	99.3149	100.949	116.946	112.667	130.488	152.629	136.767	150.228	180.548	4
Ybx1	437.313	409.759	412.477	407.633	397.03	377.26	321.835	236.656	258.215	262.838	255.91	243.413	302.149	270.246	244.483	1
Ybx2	6.79016	6.17881	4.39488	3.52874	2.78521	3.36046	1.92024	1.88281	2.61924	4.97622	1.8676	2.60381	3.41165	4.07921	10.8667	4
Yeats4	63.0443	53.5149	53.6167	46.597	41.3963	38.2394	29.8391	27.334	27.4237	23.4993	24.0237	27.2012	23.7742	16.7323	19.9147	1
Yy1	50.1738	45.6249	47.9762	43.8791	43.2584	35.0003	33.8851	29.8317	29.6087	29.8507	26.9584	29.3997	22.7716	16.9388	19.0777	1
Yy2	3.72452	2.59505	2.78749	2.71674	1.83146	1.93096	1.30385	1.12179	1.11062	1.17002	0.98066	0.717439	0.486211	0.359415	0.558697	1
Zbed4	8.913	7.38743	6.76092	6.12327	5.35642	4.38051	4.39194	2.96049	3.16877	2.305	2.95979	2.6049	2.69209	1.6342	2.3561	1
Zbtb1	10.8712	10.0415	9.68606	10.6158	9.43642	8.44659	10.2858	6.58975	6.74836	7.73185	6.44307	7.68759	5.48141	2.75986	4.43962	2
Zbtb11	5.81016	5.85272	5.72927	5.61285	5.27798	4.01307	4.97066	3.74454	3.68137	3.70062	3.34213	3.70635	2.77547	2.43189	2.80662	1
Zbtb16	1.50423	1.06834	1.34962	1.01831	1.7444	1.27767	1.58556	0.716777	0.947957	0.446002	0.246807	1.22241	0.535543	0.24363	0.59148	2
Zbtb17	20.189	19.2863	18.8006	15.2252	16.292	16.9138	13.6899	12.4116	10.6549	12.9536	11.748	9.89019	7.56325	6.85254	7.18754	1
Zbtb2	8.7469	8.26484	7.31566	6.08709	5.63163	4.68653	4.93069	4.35719	4.80231	5.12065	4.24357	4.13485	4.17107	2.2101	3.19713	1
Zbtb20	0.683225	0.947497	0.872736	1.47883	2.21879	2.6731	1.85477	3.96647	3.72888	4.63052	4.19817	4.15415	3.21806	1.88538	1.64094	3
Zbtb24	9.15666	9.30074	9.79959	7.55458	8.13469	6.41864	6.32775	7.68602	6.68962	7.28148	6.81285	6.43023	4.59434	3.35708	5.20369	1
Zbtb26	3.77921	3.13501	2.73591	2.73934	1.87463	1.9095	2.15083	0.835675	1.06199	1.46447	0.788452	1.14748	0.622449	0.585582	1.19122	1
Zbtb34	6.08503	6.80057	6.24829	6.59232	6.64999	5.64438	5.00091	4.34062	4.31732	4.87603	3.48434	2.98183	1.82167	1.11038	1.76282	2
Zbtb37	1.11358	1.6656	1.44882	1.16785	0.886529	0.935165	0.688025	0.82853	0.62823	0.915703	0.614461	0.570908	0.490776	0.260909	0.5109	1
Zbtb38	1.57901	2.20986	2.1478	2.37394	3.02157	1.90315	2.42598	1.88107	2.79768	2.76917	2.17469	2.78232	2.05481	1.51354	2.5464	3
Zbtb40	4.50211	3.80375	3.89803	2.82695	2.984	3.37183	2.11619	1.37999	2.26216	2.37833	1.76618	2.46901	1.70207	1.31009	1.88309	1
Zbtb41	3.94467	3.63701	4.05332	3.85762	4.06829	3.43614	3.20641	2.35663	2.87678	2.55218	2.32303	2.48935	2.17403	1.36672	1.88761	1
Zbtb43	5.58146	5.52355	6.07048	4.74868	4.9755	4.75953	4.63884	4.73712	3.94395	4.17701	3.63757	4.88252	4.09964	3.15823	5.14523	1
Zbtb44	4.94035	4.63256	5.10368	4.81813	4.5161	3.69112	4.11276	3.94054	3.95655	3.90826	3.14689	3.40807	1.93992	1.52741	2.44963	2
Zbtb45	14.8744	14.0243	13.5647	11.857	11.1095	9.96277	8.59084	7.98065	7.45654	8.3717	8.44995	7.74806	5.75417	4.68241	3.58748	1
Zbtb46	5.32555	4.74845	4.69928	3.16458	2.77577	2.11658	1.74386	1.27551	1.47068	1.82037	1.35835	1.23793	0.661685	0.314962	0.878096	1
Zbtb48	10.931	10.9091	9.91922	9.26421	7.712	8.2316	5.29235	7.13819	5.18642	7.74901	6.83448	6.03521	3.72664	3.33627	6.82436	1
Zbtb49	4.90432	4.65555	5.10437	4.05739	4.16873	2.91293	3.31149	2.797	2.51565	3.62707	2.44766	3.51178	1.6633	1.0043	1.87832	1
Zbtb5	10.2195	9.17278	8.45192	7.83301	6.03809	6.25772	5.53506	6.49779	5.49818	5.72546	4.25847	4.23889	2.77877	2.02907	2.2613	1
Zbtb6	4.58229	3.18437	3.60378	3.88054	4.39371	4.25009	4.13322	2.59442	2.68466	3.25527	2.40136	3.3223	2.38471	2.14344	3.15075	2
Zbtb7a	7.21307	9.48378	11.536	13.9729	21.1196	24.6491	25.5645	24.9516	22.7334	23.8955	21.0281	24.7656	25.5744	20.3953	22.7308	3
Zbtb7b	5.46167	9.62663	10.6352	14.4809	22.1699	23.5498	27.0877	26.7056	23.6125	23.9746	22.9766	30.9482	47.6894	44.5889	49.3606	4
Zbtb7c	5.14029	5.51736	5.80686	7.14829	10.9672	11.9077	11.0726	12.3863	11.2314	11.4952	12.0512	13.1146	14.1125	12.2699	10.5073	3
Zbtb9	7.61957	6.8275	7.41636	6.22211	5.40975	6.06933	5.68194	5.65363	5.19956	5.5699	5.21218	5.59519	3.93385	2.63099	3.81841	1
Zdhhc13	11.7337	11.8568	12.0748	14.0999	20.2257	14.9226	19.6051	16.0215	18.4628	14.617	18.8663	22.5195	18.1969	18.4856	18.9923	3
Zdhhc15	8.01504	6.76714	7.47854	6.55217	4.35399	3.80227	3.5924	1.65193	1.99479	1.60728	1.99596	1.32589	0.688572	0.224982	0.3495	1
Zdhhc16	34.2801	28.675	28.7695	27.5441	30.6758	23.9714	19.7304	23.8995	20.6066	20.3515	22.0713	18.197	16.1952	12.8734	14.148	1
Zdhhc17	11.4323	9.35885	8.82218	7.49523	5.89771	4.3279	5.09289	3.52955	4.12602	4.49034	3.93244	3.62685	1.94589	1.34521	2.88191	1
Zdhhc2	13.4234	14.0121	14.2206	16.6266	14.7586	12.0363	11.9351	6.61568	9.64592	8.23018	9.68411	7.40372	10.8992	13.5899	16.3546	4
Zdhhc21	4.30176	5.19484	5.77378	5.6855	6.03249	5.27886	5.97571	4.10708	4.42007	4.09331	3.32708	4.75553	3.58994	2.59673	3.33149	2
Zdhhc6	20.5703	20.3762	22.2142	20.1296	23.7313	20.5324	17.8817	16.7045	17.9633	16.6275	17.3197	19.3159	18.1866	16.1231	17.6511	2
Zdhhc7	16.6346	18.9945	17.9549	17.3948	18.744	19.634	18.4684	20.5461	19.5335	19.1041	19.2816	20.0991	23.394	20.2596	18.463	4
Zdhhc9	13.2578	13.4229	13.8953	14.1939	18.2967	19.9186	19.986	24.0873	19.5365	18.0888	15.7448	18.9808	17.8121	18.4928	16.0651	3
Zeb1	12.8231	11.7157	10.8533	11.5067	9.9546	8.62619	10.2322	6.03358	7.9143	9.96582	6.12797	5.81239	4.19672	1.94169	2.27235	2
Zeb2	9.85939	11.2362	11.9229	12.377	9.77784	6.51545	9.24472	4.15433	6.15162	6.90216	4.90616	4.31689	2.18323	1.14685	1.27353	2
Zfat	2.6964	2.33256	2.46508	2.41344	1.72996	1.85567	1.20471	1.24894	1.24498	1.3401	1.24769	1.15416	1.27298	0.969569	1.27364	1
Zfhx3	6.77919	5.67706	5.53098	5.49364	4.09972	3.99428	2.86817	2.45385	3.14762	3.33953	2.60742	2.53712	1.54181	1.34515	1.62203	1
Zfhx4	6.56762	5.00956	4.67688	3.69292	1.82328	1.07947	1.54697	0.77754	1.27397	0.959273	0.895084	0.629952	0.244477	0.204528	0.222163	1
Zfp1	12.0074	11.3624	9.91307	11.3647	9.95356	9.74038	7.19031	7.23688	7.5958	8.38673	6.84571	7.14762	4.03134	3.04276	3.95675	2
Zfp112	1.16639	1.19592	1.27127	1.11608	0.662776	0.890611	0.901258	0.81162	1.09753	1.15425	0.515191	0.676546	0.260269	0.288524	0.647582	1
Zfp14	2.45316	2.73424	2.4036	1.48822	2.16274	1.57461	1.58532	0.929312	1.82299	1.63182	1.24042	1.04009	0.283511	0.432481	0.705947	1
Zfp2	3.63999	3.5669	2.86456	3.42354	2.29144	2.05236	1.35168	1.60327	1.42412	1.90779	1.05565	1.56481	0.601719	0.782468	1.15238	1
Zfp28	5.0952	6.06653	5.40739	5.4611	3.28978	2.09011	2.58132	2.48706	2.03681	2.88583	2.38091	1.28767	0.799208	0.437348	1.19086	1
Zfp3	1.60889	1.5658	1.48078	1.51332	1.36104	1.10046	1.34439	0.871265	1.33181	1.47231	1.41429	1.19837	1.13171	0.625902	0.998111	1
Zfp30	4.54787	4.64723	3.50009	4.35667	2.6126	2.03463	1.97182	2.06518	2.05265	2.1315	1.74545	1.59626	0.675928	0.417161	0.438455	1
Zfp37	3.81879	2.71985	2.75119	2.25499	1.92008	1.21691	1.66495	1.01341	1.23057	1.42332	1.31396	1.48117	0.692111	0.683807	0.582434	1
Zfp41	15.8612	14.0533	12.7933	10.0905	7.39294	5.95245	4.69861	3.65335	4.33997	4.34015	3.1755	1.62192	1.0483	0.800515	0.981729	1
Zfp57	11.1365	9.27551	8.22956	6.38265	4.61901	3.52729	2.56954	2.53629	1.71814	2.72768	1.73343	0.92572	0.360286	0.0914093	0.190913	1
Zfp64	14.0421	13.1934	13.3611	13.7132	14.1119	11.9467	12.1021	11.1648	10.7348	12.2716	11.7849	11.5924	9.08829	7.92584	8.96848	2
Zfp82	3.12244	3.06029	3.72274	2.53685	2.50295	2.73574	2.19271	2.06918	1.69922	1.80451	1.58666	1.31775	0.989032	0.301545	0.817519	1
Zfp90	14.7736	11.4358	11.751	10.3997	8.4348	6.79815	5.18339	5.59872	6.26731	6.32544	4.77206	4.49229	2.25388	1.60817	2.58703	1
Zfp91	22.8196	22.9622	22.2218	23.09	22.7438	22.5001	22.6207	17.0018	20.081	21.2056	18.9537	21.9697	21.3727	18.1491	19.1795	2
Zfpm1	16.0976	20.5031	19.6753	17.9648	25.1874	23.3566	29.5474	29.9697	31.6321	30.4728	40.4046	43.734	44.7722	52.2712	42.49	4
Zfpm2	3.89013	3.47737	3.25546	2.85811	3.30964	1.87472	2.26283	2.25253	1.93953	1.78049	1.62868	0.711791	0.518658	0.259167	0.291253	1
Zfx	9.60623	7.75154	8.37566	8.06534	6.96275	6.08768	7.07	4.96079	5.28191	5.44113	4.06879	4.64151	3.23229	2.26354	2.99534	1
Zhx1	9.93088	9.8142	10.201	11.4469	10.1276	10.6608	11.3874	8.70552	9.48136	9.07295	7.45525	9.09009	5.22765	4.78735	5.69831	2
Zhx2	3.64582	4.50854	5.52379	5.3529	5.98517	5.71611	5.66186	5.09765	5.23954	5.96017	4.91184	5.37181	3.81332	3.02922	2.90875	2
Zhx3	4.20481	4.38518	3.5204	3.39315	3.11584	2.20349	2.65313	1.57694	1.73574	1.7588	1.34293	1.5389	1.36436	0.550086	1.28076	1
Zik1	8.13809	5.85483	5.22126	3.87011	2.57768	2.09411	1.62	0.679729	1.09202	1.01156	0.543622	0.558658	0.174682	0.103605	0.0654619	1
Zkscan1	9.03152	8.19435	7.47041	7.59846	6.15555	5.81569	5.97461	4.14014	5.09523	4.84238	4.29159	5.60756	3.78461	2.99446	4.46791	1
Zkscan2	2.76497	2.50823	2.43771	1.55522	0.588972	0.348577	0.528953	0.438006	0.32572	0.394572	0.170958	0.0540246	0.0276466	0.0282552	0.0822329	1
Zkscan3	37.7923	33.6124	35.1339	32.6171	28.6716	29.7252	23.7678	22.6054	21.2468	21.0964	19.5855	22.0736	11.7027	9.37387	16.5974	1
Zkscan4	2.17751	2.07149	1.31114	1.98591	0.980198	1.24386	1.11202	0.887089	1.04156	1.50887	0.994279	1.04282	0.552619	0.389286	0.292163	1
Zkscan5	10.0027	7.918	8.04235	6.9519	6.92266	5.66704	5.65517	5.51213	5.62678	5.73455	4.54254	4.62378	2.69571	2.85235	3.34721	1
Znf512b	29.5673	27.9677	25.917	22.5618	20.7275	16.2287	12.3253	15.6067	12.9302	19.7236	11.7272	9.79277	4.66164	2.53603	7.1647	1
Zscan12	7.56944	6.77945	6.27958	5.52494	5.68449	3.96721	4.00131	2.58155	3.49182	3.32433	2.92005	2.88924	2.18773	1.51012	1.96837	1
Zscan18	4.18992	3.5136	3.20552	2.13748	1.70932	0.92139	0.892387	0.853157	1.02614	1.10248	0.948594	0.596942	0.266588	0.0604611	0.114553	1
Zscan2	12.2679	10.2401	9.5281	6.61268	4.81525	3.59843	3.3569	3.01156	2.39714	3.22844	3.1885	3.48459	1.48383	2.01015	2.53257	1
Zscan20	1.55415	1.41802	1.36392	0.892544	0.774702	0.679477	0.793918	0.502642	0.552009	0.639145	0.459239	0.742855	0.403462	0.370898	0.648663	1
Zscan21	28.644	25.9896	22.4487	23.2116	18.0784	14.2068	13.3648	12.3036	12.6414	12.1892	11.4907	11.3171	8.12149	6.01207	7.32535	1
Zscan22	8.71246	7.59675	6.56686	6.73243	5.26238	5.41884	4.38972	3.19534	4.60154	4.47541	3.68899	3.62084	2.47429	1.99973	2.12854	1
Zscan29	3.88572	3.91189	3.74587	3.74779	3.49313	2.92729	3.83506	3.15612	2.92664	3.17311	2.86969	3.197	2.7746	2.30815	3.52814	2
Zscan30	8.45682	7.28917	7.09578	6.89303	5.87432	5.79012	5.3242	3.79781	4.11598	4.58614	3.68788	5.0633	2.29164	1.72313	2.82565	1
Zxda	1.72824	1.90348	1.87153	1.8535	1.56091	1.45204	1.37202	1.11232	1.34573	1.31059	1.35388	1.82082	1.3001	0.913558	1.00667	1
Zxdb	3.02969	3.22959	3.31495	2.79592	2.58514	1.93675	2.19087	2.01001	2.05529	1.81056	2.02347	2.29052	1.71386	1.17438	1.31099	1
Zxdc	5.95637	5.6687	6.4169	6.28998	6.71836	5.12096	5.76199	5.55378	5.1056	5.73892	4.3964	5.27892	4.04752	1.8201	2.44582	2
Zzz3	18.1878	15.7823	15.8426	15.2258	12.3206	10.484	12.5699	7.96194	8.98924	8.8511	6.85116	7.76122	5.3391	3.05032	4.57348	1
