# Supplementary material for: A time-resolved multi-omic atlas of the developing mouse stomach
Source: Nat Commun. 2018 Nov 21;9:4910. doi: 10.1038/s41467-018-07463-9 (PMC6249217; doi:10.1038/s41467-018-07463-9)
Supplement: Supplementary file 11 — Supplementary Data 8 [file 41467_2018_7463_MOESM11_ESM.xlsx]

## Sheet: stomach_development_DGC
Supplementary Data 8. Comparations of stomach development and DGC.
Sheet1: A list of 939 proteins differentially expressed in stomach development (ANOVA, FDR < 0.01) and DGC (t test, FDR < 0.05)
GeneSymbol	E12.5	E13.5	E14.5	E15.5	E16.5	E17.5	E18.5	D1	D3	D5	W1	W2	W3	W6	W8	groups
Aar2	0.446667	0.28	0.19	0	0.16	0	0	0.0333333	0.0833333	0	0	0	0	0	0	1
Aatf	0.48	0.703333	0.823333	0.463333	0.676667	0.116667	0.136667	0.13	0.0866667	0	0	0.08	0	0	0	1
Abcc1	0	0	0.011	0.0266667	0.012	0.01	0.0366667	0.0176667	0.316667	0.0666667	0.07	0.146667	0.433333	0.113333	0.736667	2
Abcc4	0	0	0	0	0	0	0	0	0	0	0	0	0.018	0.0166667	0.0433333	2
Abcf2	5.03333	3.9	4.43333	4	3.56667	4.16667	2.73333	1.96667	1.26667	2.56667	1.86667	1.83333	1.5	1.26667	2.8	1
Acbd6	0.7	0.596667	0.56	0.306667	0.233333	0	0	0.453333	0.37	0	0	0	0	0	0	1
Acin1	11	9.8	11.1667	6.6	8.03333	8.36667	6.2	5.56667	5.23333	4.33333	4.16667	4.3	1.43333	1.06667	1.46667	1
Actl6a	14.1	17.3667	15.1667	11.6	14.0333	13.7	10.1333	8.06667	6.36667	7.36667	5.4	4.66667	2.43333	2.13333	2.96667	1
Actr5	0.0733333	0.14	0.12	0	0.0266667	0	0	0.05	0.06	0	0	0	0	0	0	1
Adipoq	0	0	0	0	0	0	0	0.296667	0.583333	0.966667	0	3.03333	2.96667	4.96667	3.93333	2
Adnp	5.5	4.26667	4.6	2.33333	2.43333	2.46667	1.26667	1.19333	0.71	0.72	0.463333	0.686667	0.106667	0	0.05	1
Ado	4.53333	3.06667	3.56667	1.09	2.46667	1.16333	1.56667	2.03333	1.18333	0.823333	0	1.45	1.73333	1.03333	1.1	1
Adprh	13.4333	12.4667	11.4667	8.66667	10.4667	5.93333	5.53333	6.26667	4.8	3.4	2.56667	5	1.66667	1.46667	1.05667	1
Aebp1	0.07	0.39	0.65	1.05667	0.773333	1.61333	1.56667	1.41	1.63333	1.76667	1.73333	1.40667	1.16333	0.836667	0.593333	3
Agap3	0.383333	0.406667	0.356667	0	0.19	0.24	0.206667	0.0733333	0.113333	0.106667	0	0.0366667	0	0.116667	0	1
Agfg1	1.83333	2.5	2.8	1.63333	1.46667	2.56667	1.20333	1.9	0.833333	1.14667	0.773333	1.53333	1.16333	0.696667	0.58	1
Agpat6	0.133333	0.136667	0.376667	0	0	0	0	0	0	0	0	0	0	0	0	1
Agps	2.1	1.54333	1.63333	1.66667	1.46667	1.13333	1.05	0.493333	0.713333	1.35667	0.91	0.736667	0.433333	0.74	1.22333	1
Ahctf1	0.516667	0.41	0.973333	0.31	0.363333	0.29	0.0866667	0.123333	0.816667	0.166667	0.0733333	0.08	0.0166667	0	0.00733333	1
Ahsa1	23.4667	29.0333	25.6333	12.6333	20.7667	10.1667	8.86667	9.06667	11.3667	4.13333	3.19333	5.83333	6.5	4.8	11.3	1
Akap8	1.8	1.7	2.4	1.43333	1.5	0.613333	0.846667	0.836667	0.643333	0.24	0.473333	0.416667	0.223333	0	0.136667	1
Aldh1a3	0	0	0	0.07	0.0366667	0.0933333	0.0566667	0.15	0.473333	0.1	0.143333	0.163333	0.21	0.0233333	0.0633333	3
Alkbh5	0.443333	0.403333	0.98	0.18	0.28	0	0	0.136667	0	0	0	0	0	0	0	1
Alox5	0	0	0	0	0	0	0	0	0	0	0	0.04	0.18	0	0.0866667	2
Ampd3	0	0	0	0	0	0	0	0	0	0	0	0.0666667	0.07	0.103333	0.0666667	2
Anapc1	1.83333	2.06667	1.93333	1.12667	1.46667	0.936667	0.743333	0.693333	0.386667	0.223333	0.233333	0.333333	0.14	0.03	0.0243333	1
Anapc2	3.76667	3.1	3.23333	1.83333	2.83333	1.76667	1.30333	1.26667	0.99	0.84	0.656667	0.373333	0.223333	0.193333	0.15	1
Anapc4	2.36667	2.26667	2.1	1.86667	1.4	1.18333	0.71	1.08667	0.423333	0.5	0.3	0.21	0.213333	0	0.116667	1
Anapc5	3	2.93333	2.36667	2.23	1.8	1.25667	0.793333	0.323333	0.576667	0.453333	0.253333	0.163333	0.0966667	0.0733333	0.11	1
Anapc7	0.683333	0.67	0.46	0	0.426667	0	0.05	0.159667	0.0933333	0	0	0	0	0	0	1
Angptl2	0	0.1	0	0	0.06	0.2	0.0666667	0	0.183333	0.3	0.13	0.206667	0	0.07	0.0566667	3
Ankle2	0.22	0.526667	0.206667	0.183333	0.16	0.08	0.0866667	0.0366667	0.103333	0.08	0	0.08	0.02	0	0	1
Ankrd17	0.903333	0.72	0.713333	0.453333	0.536667	0.256667	0.27	0.16	0.236667	0.1	0.0433333	0.236667	0.0866667	0.03	0.04	1
Ankzf1	0.136667	0.09	0.123333	0.0333333	0.0733333	0	0.0433333	0	0.0533333	0	0	0	0	0	0	1
Anln	0.306667	0.62	0.466667	0.533333	0.423333	0.626667	0.13	0.13	0.0933333	0	0	0	0	0	0	1
Ano6	0.336667	0.513333	0.46	0.106667	0.206667	1.02333	0.396667	0.363333	0.693333	1.09333	0.616667	0.676667	0.62	0.793333	0.566667	3
Anp32e	55.0333	40.2333	46.2333	34.7667	51.6333	40.7	26.9	27.4	29.1667	30.9667	45.0333	15.9667	7.96667	4.8	7.63333	1
App	0.08	0.253333	0.16	0.133333	0.15	0.7	0.353333	0.456667	0.783333	0.503333	0.39	0.236667	0.466667	0.253333	0.47	3
Aqr	1.33333	1.16667	1.33333	0.683333	0.94	0.803333	0.5	0.24	0.346667	0.326667	0.426667	0.153333	0.16	0	0.0733333	1
Arap1	1.16667	1.73333	1.93333	2.3	3.8	1.6	2.13333	3.3	1.02333	1.04333	1.18333	1.18	0.39	0.05	0.0566667	1
Arg1	20.6333	5.9	3.56667	5.32667	1.97667	46.1	44	11.2333	14	4.33333	6.63333	2.86667	0.71	0.176667	0.69	3
Arglu1	6.7	11.6667	14.1333	0	0	0	6.96667	0	2.06667	0	0	0	0	0	0	1
Arhgef40	0.176667	0.36	0.676667	0.456667	0.266667	0.0266667	0.15	0.336667	0.196667	0.0256667	0.0566667	0	0.0166667	0	0.16	1
Arid2	0.62	0.946667	0.51	0.24	0.186667	0.123333	0.2	0.0556667	0.373333	0.0966667	0	0	0	0	0	1
Armc8	0.743333	0.51	0.55	0.626667	0.643333	0.23	0.46	0.256667	0.273333	0.156667	0.156667	0.33	0.209	0.0266667	0.136667	1
Armc9	0.113333	0.183333	0.136667	0	0.0966667	0	0	0	0	0	0	0	0	0	0	1
Armcx3	0.293333	0.266667	0.293333	0.146667	0.243333	0	0	0.103333	0.213333	0	0	0	0	0	0	1
Arnt	0.0396667	0.156667	0.0666667	0.1	0.126667	0	0	0	0	0	0	0	0	0	0	1
Arpp19	8.2	11.4667	8.63333	8.3	7.6	11.4667	10.0333	5.3	4.1	7.2	6.03333	3.86667	2.46667	0	3.43333	1
Asah1	2.3	3.16667	3.66667	2.16667	2.53333	3.13333	3.23333	5.23333	5.83333	3.7	5.16667	7.66667	7.63333	6.76667	9.43333	2
Ash2l	2.26667	2.23333	2.16667	2.1	1.9	1.28	0.553333	1.02	0.606667	0.303333	0.31	0.463333	0	0.05	0.476667	1
Asun	0.756667	0.726667	0.633333	0.463333	0.456667	0.283333	0.0933333	0.276667	0.253333	0.0933333	0.0766667	0.176667	0	0.0266667	0.0466667	1
Atf7ip	0.53	0.533333	0.573333	0.12	0.213333	0	0.0533333	0.0333333	0	0	0	0	0	0	0	1
Atp6v0a1	0.56	0.54	0.71	0.866667	0.69	2.03333	1.07	1.80333	2.26667	2.83333	2.15	2.43333	2.4	1.9	2.36667	3
Atp6v0d1	1.85667	2.33333	2.33333	2.9	2.76667	4.26667	4.96667	5	5.43333	5.6	3.96667	5.66667	3.63333	3.63333	3.36667	3
Atp9a	0	0	0	0.015	0.02	0.116667	0.34	0.163333	0.14	0.123333	0.136667	0	0	0	0.07	3
Atxn10	15.9333	15.3	15.0333	10.7333	12.0333	5.46667	5.33333	5.46667	4.36667	4.66667	2.93333	3.3	2.16667	1.13333	1.36	1
Atxn2l	3.76667	4.03333	4.5	2.73333	4.7	3.76667	1.86667	2.23333	1.46667	2.29	2.63333	1.25333	0.623333	0.486667	0.743333	1
Aurkb	1.2	1.56667	0.71	0.643333	0.47	0.19	0.166667	0	0	0	0	0	0	0	0	1
Bag2	1.38333	1.6	2.93333	2.8	3.9	4.9	4.43333	4.3	3.3	10.6667	4.36667	10	13.4	26.6	10.5667	2
Bag4	0.373333	0.46	0.34	0.17	0.2	0	0.12	0.11	0.166667	0	0	0.0833333	0	0	0.14	1
Basp1	12.5667	22.5333	22.2	10.8333	8.2	14.6333	18.5333	7.46667	9.16667	4.06667	6.8	5.26667	5.76667	3.2	1.19333	1
Bax	8.36667	10.5667	8.93333	6.83333	6.46667	7.43333	9.3	4.06667	5.16667	6.5	6.3	3.66667	2.93333	2.36667	3.6	1
Baz1b	3.83333	2.43333	1.7	2.23	1.59333	0.356667	0.34	0.21	0.766667	0.273333	0.293333	0.246667	0.04	0.0433333	0.0533333	1
Baz2a	0.0233333	0.0266667	0.0126667	0	0.0233333	0	0	0.01	0.0266667	0	0	0	0	0	0	1
Bccip	2.16667	1.8	1.73667	1.02667	1.53333	1.19333	0.95	0.626667	0.843333	0.506667	0.526667	0.983333	0.57	0.266667	0.563333	1
Bcl9l	0.0566667	0.0566667	0.11	0	0.08	0	0	0	0	0	0	0	0	0	0	1
Bgn	0.863333	2.63333	6.46667	14.0667	11.4333	23.1667	25.0333	24.2667	33.5	47.2667	40.7333	35.3333	56.2667	56.3333	42.5333	3
Bid	1.16	2.53333	3.6	1.5	2.1	2.06667	1.67	0.796667	1.67667	1.84333	0	2.25667	0	0	0	1
Bms1	1.95	0.73	0.563333	0.173333	0.23	0.0966667	0.09	0	0.0633333	0	0	0.0233333	0	0	0	1
Bop1	2.06667	1.73333	1.83333	1.3	1.46667	0.626667	0.683333	0.596667	0.81	0.393333	0.353333	0.306667	0.123333	0.186667	0.06	1
Brat1	0.146667	0.13	0.24	0.0666667	0.08	0	0.0816667	0.0466667	0.0266667	0.04	0	0.0366667	0	0	0	1
Brd2	1.2	1.53333	1.33333	2.79	1.46667	0.71	0.216667	1.58667	0.153333	0	0	0.24	0.203333	0	0.12	1
Brd4	3	3.76667	4	1.93333	1.06333	1.12667	1.49667	0.513333	0.693333	0.56	0.27	0.516667	0.736667	0	0.0733333	1
Brix1	1.66667	0.886667	1.16667	0.79	0.816667	0	0.243333	0.0966667	0.22	0	0.203333	0.113333	0	0	0	1
Btaf1	0.4	0.306667	0.37	0.24	0.186667	0.0866667	0.16	0.0966667	0.09	0.0566667	0	0.0466667	0.0433333	0.00533333	0.0166667	1
Bysl	1.73333	1.26667	1.31	0.663333	0.963333	0.963333	0.933333	0.436667	0.756667	0.18	0.263333	0.41	0.323333	0.123333	0.173333	1
C8b	0	0	0	0	0	0	0	0	0	0	0	0	0	0	0.0866667	2
C9	0	0	0	0	0	0	0	0	0	0	0	0	0	0	0.0966667	2
Cacybp	33.5667	31.1	30.5667	21.9667	25.3667	20.5333	22.2	12.5667	10.1667	8.43333	4.66667	7.23333	8.66667	7.23333	8.4	1
Cad	9.4	9.03333	8.86667	5.63333	7.13333	7.4	4.5	2.76667	2.5	2.1	1.86667	1.73333	1.86667	1.13333	1.26333	1
Caprin1	21	20.4333	21.4	14.3333	15.2	10.7	10.6	7.1	7.43333	7.73333	5.06667	4.73333	4.93333	3.1	4	1
Carm1	10.5333	8.56667	9.23333	6.4	7.53333	3.86667	3.53333	3.5	1.4	0.876667	0.796667	1.66667	0.826667	0.33	0.453333	1
Casp2	0.58	0.67	0.54	0.383333	0.44	0.553333	0.133333	0.103333	0.16	0.12	0	0.0933333	0	0	0	1
Cbfb	9.13333	6.8	7.26667	6	8.9	1.96667	3.16667	2.4	2.3	1.63333	1.4	1.26667	0.516667	0.65	1.4	1
Cbl	0.643333	0.373333	0.346667	0.23	0.18	0.34	0.146667	0.143333	0.13	0.123333	0	0	0.11	0	0.263333	1
Cbx3	71.5667	0	80.1667	69	60.8	19.1333	60.8333	32	31.4333	35.8333	38.4333	15.4667	14.8333	0	10.9333	4
Ccdc12	1.37333	1.64	2.03333	1.02667	1.44333	0	0.726667	1.36667	0	0	0	0	0	0	0	1
Ccdc124	4.2	4.2	5.3	3.73333	1.21	2.73333	1.7	0.493333	2.1	0.82	0.35	0	1.7	0	1.8	1
Ccdc86	1.33333	0.993333	0.593333	0	0.8	0	0	0	0	0	0	0	0	0	0	1
Ccdc97	0.193333	0.313333	0.15	0.113333	0.13	0.0366667	0	0.06	0.176667	0	0	0.08	0	0	0.0966667	1
Ccnk	0.526667	0.853333	0.663333	0.233333	0.253333	0	0.356667	0	0	0.13	0.123333	0	0	0	0	1
Ccnl1	0.253333	0.176667	0.203333	0	0.106667	0	0	0	0.0233333	0	0	0	0	0	0	1
Ccnl2	0.19	0.31	0.22	0.0966667	0.17	0	0	0	0.02	0	0	0	0	0	0	1
Ccnt1	0.306667	0.26	0.0533333	0.196667	0.14	0	0.11	0	0	0	0	0	0	0	0	1
Cd2bp2	2.83333	2.33333	2.33333	2.5	2.5	0.366667	0.933333	0.613333	0.77	0.676667	0.87	0.656667	0	0	0.13	1
Cd44	0	0	0	0.713333	0.663333	4.83333	3.63333	3.46667	4	1.67333	2.1	4.03333	2.33333	1.13667	1.43333	3
Cd93	0.69	0.873333	0.966667	1.05	1.23333	2.2	0.823333	0.646667	0.766667	0.966667	1.21667	0.77	0.526667	0.0966667	0	4
Cdc123	0.796667	1	0.853333	0.66	0.783333	0	0.546667	0.32	0.736667	0	0	0	0	0	0.133333	1
Cdc23	5.36667	4.3	4.13333	2.46667	3.2	1.03333	2	1.28	0.893333	0.48	0.4	0.336667	0.223333	0.0633333	0.123333	1
Cdc27	0.296667	0.0966667	0.36	0.0633333	0.0866667	0	0	0.0633333	0.0213333	0	0	0	0	0	0	1
Cdc5l	6.36667	5.6	6.8	5.5	5.4	3.36667	3.63333	3.26667	2.66667	2.16667	2.76667	2.43333	0.993333	0.406667	0.926667	1
Cdh13	0	0	0	0.153333	0	0.35	0.12	0.26	0.51	0.596667	0.973333	0.633333	0.96	1.4	0.743333	3
Cdk1	40.7	32.2333	29.1	31.4	41.1667	10.3667	21.6	9.86667	4.43333	5.16667	2.56667	3.4	0.853333	0	9.00667	1
Cdk12	0.136667	0.256667	0.05	0	0.103333	0	0	0	0	0	0	0	0	0	0	1
Cdk13	0.26	0.196667	0.233333	0.09	0.1	0	0.04	0.05	0.0433333	0	0	0	0.0226667	0	0.009	1
Cdk2	3.16667	3.8	2.86667	2.36667	2.8	1.46	1.07333	1.01333	0.58	0.91	0.943333	0.12	0.51	0.0533333	0.09	1
Cdk4	14.1	12.5333	9.9	4.86667	5.43333	3.13333	3.73333	2.66667	1.23333	1.55333	0	0.63	0	0	0	1
Cdk6	2.56667	3.1	3.13333	1.73333	1.76667	1.36667	0.953333	1.22333	0.943333	1.10667	1.66667	0.54	0.19	0	0.123333	1
Cebpz	0.593333	0.563333	0.513333	0.336667	0.326667	0.22	0.196667	0.0566667	0.11	0.05	0	0.03	0.0193333	0	0	1
Celf1	9.63333	9.76667	9.5	4.4	6.66667	10.5333	5.13333	4.5	4.43333	3.3	2.03333	3.63333	3.03333	1.06667	1.49667	1
Cfdp1	7.96667	7.26667	7.16667	4.73333	6.83333	4.9	4.13333	2.4	1.93333	1	1.2	1.53333	1.17333	0.326667	1.17	1
Champ1	1.3	1.56667	1.53333	1.26667	1.18333	1.36	0.303333	0.32	0.303333	0.22	0.173333	0.26	0.0233333	0	0.0233333	1
Chd1	0.363333	0.28	0.313333	0.0933333	0.15	0	0.03	0	0	0	0	0	0	0	0	1
Chd2	0.133333	0.17	0.19	0.0333333	0.175667	0	0.012	0	0.07	0.04	0	0	0	0	0	1
Chd3	1.26333	1.46667	2.1	0.76	0.836667	0.626667	0.41	0.346667	0.496667	0.166667	0.0866667	0.173333	0	0	0	1
Chd4	12.8667	11.0667	11.8667	7.1	7.46667	5.5	5.46667	4	4.33333	3.66667	2.96667	2.03333	1.96667	0.85	0.87	1
Chm	0.186667	0.34	0.12	0.186667	0.526667	0	0.0333333	0	0	0	0	0.01	0.0533333	0	0.0733333	1
Chordc1	8.1	7.8	8.96667	4.26667	4.6	5.43333	3.56667	2.23333	2.06667	1.59	1.16667	1.9	2.76667	1.5	3.9	1
Chrac1	1.87	2.63333	1.9	0	1	0.5	0	0	0.39	0	0.66	0.39	0	0	0	1
Chtf18	0.45	0.426667	0.276667	0.0566667	0.146667	0.0466667	0	0.0333333	0.024	0	0	0	0	0	0	1
Chtop	7.83333	1.93333	0.966667	5.90667	4.75	0	0	1.11667	0.576667	0	0	0.456667	0	0	0	1
Ciapin1	3.93333	4.13333	3.73333	2.93333	2.96667	1.50667	1.23333	1.61667	1.18	0.436667	0.9	1.14667	0.773333	0.603333	0.436667	1
Cirh1a	0.97	1.05	0.746667	0.326667	0.373333	0.403333	0.163333	0.313333	0.196667	0.0733333	0.0366667	0	0.103333	0	0	1
Ciz1	0.403333	0.206667	0.54	0.273333	0.296667	0	0	0	0	0	0	0	0	0	0	1
Clasp1	1.76667	0.93	1.53333	1.13333	1.16333	0.426667	0.566667	0.383333	0.69	0.48	0.456667	0.443333	0.186667	0.153333	0.0933333	1
Clns1a	3.13333	5.1	5.23333	2.71	3.4	0	4.7	0.666667	0.306667	0	0	0	0.69	0	0.5	1
Clstn1	0.0466667	0.0366667	0.113333	0.0766667	0.0966667	0	0	0.0306667	0.0233333	0	0	0.0333333	0	0	0	1
Cmpk2	0	0	0	0	0	0	0	0.08	0.176667	0.0366667	0.0566667	0.33	0.573333	0.21	0.256667	2
Cnep1r1	0	0.496667	1.4	0.58	0	0	0	0	0	0	0	0	0	0	0	1
Cnn2	14.6667	25	32.1	21.6	31.3	36.2667	28.3333	25.3	25.7	26.6333	24.3333	32.6	13.3	8.83333	7.3	4
Cnn3	46.3	49.6	51.9667	39.4333	47.5	45.1	33.3	25.6667	11.8	30.7333	27.5667	31.3667	37.8333	25.3	29.6	1
Cnot2	1.56667	1.86667	2.3	0.816667	0.833333	0.893333	0.276667	0.566667	0.316667	0.44	0	0	0	0	0.17	1
Coil	0.523333	0.563333	0.426667	0.0633333	0.106667	0	0.07	0	0	0	0	0	0	0	0	1
Col12a1	3.86667	7.1	8.63333	6.7	7.36667	9.43333	8.26667	7.26667	7.8	12.7	10.3333	12.1333	6.83333	4.9	3.53333	3
Col18a1	1.59	0.696667	1.9	1.06	1.73333	4.2	1.4	2.3	8.23333	2.06667	1.72333	3.33333	3.83333	8.06667	7.43333	2
Col4a2	0.286667	0.946667	1.34667	1.46667	1.63333	3.13333	2.2	2.23333	4.4	3.86667	4.43333	3.93333	4.83333	5.16667	1.93333	3
Col5a1	0.346667	0.526667	0.8	0.913333	0.87	0.953333	1.16667	0.69	0.72	1.15	0.923333	0.793333	0.376667	0.193333	0.055	3
Col5a2	0.273333	0.316667	0.273333	0.596667	0.82	1.08667	0.44	1.2	0.886667	1.9	1.46667	1.56667	0.62	0	0.14	3
Cox15	0.516667	0.333333	0	0.193333	0.25	0	0.373333	0.144	0.456667	0.656667	0.396667	0.326667	0.563333	0.6	1.23333	2
Cpox	1.67333	1.93333	2.26667	2.3	2.9	6.36667	5.63333	5.26667	7.33333	5.8	5.23333	4.86667	7.9	4.7	6.26667	3
Cpsf2	2.43333	1.76667	1.96667	1.46667	1.46333	0.763333	0.936667	0.486667	0.586667	0.49	0.66	0.25	0.206667	0.0833333	0.143333	1
Cpsf3	2.1	2.16667	2.23333	1.92333	2.26667	1.14667	0.733333	0.66	0.96	0.476667	0.29	0.36	0.276667	0	0.193333	1
Cpsf4	2.26667	2.7	2	1.36667	1.23333	1.37333	1.66667	0	1.05333	1.03	0.403333	0.93	0.556667	0	0	1
Creb1	4.53333	8	7.96667	7	4.06667	3.56667	0	6.33333	2.36667	2.76667	3.2	0	2.43333	0	0.57	1
Crebbp	0.62	0.56	0.66	0.35	0.34	0.28	0.106667	0.12	0.116667	0.0766667	0	0.05	0	0	0	1
Creg1	0.473333	0.466667	0.243333	0	0	1.76667	1.33333	0.586667	2.76667	2.63333	1.8	2.43333	1.55	1.83333	2.13333	3
Crlf3	0.68	1.02667	0.883333	0.246667	0.233333	0.153333	0.133333	0.076	0.15	0	0	0	0	0	0.0533333	1
Crnkl1	16.3333	10.8667	12.7333	9.2	5.10667	6.52667	10.5	7.04	9.66667	2.04333	1.49	0.336667	6.26667	0	1.84	1
Crtap	1.38	3.43333	5.16667	3.8	3.83333	5.1	3.36667	2.36667	2.63333	2.7	2	1.7	0.84	0	0	4
Crtc3	0.08	0.123333	0.313333	0	0.196667	0	0.03	0	0	0	0.0633333	0.123333	0	0	0	1
Cse1l	35.8333	20.5333	19.7667	20.4	17.6333	14.1667	11.5	10.7333	19.9	5.66667	7.13333	10.4333	10.6	8.33333	9.83333	1
Cspg4	0.423333	0.436667	0.836667	2.1	1.4	2.7	1.46667	1.39667	1.63333	2.33333	2.93333	1.64333	1.19667	0.86	0.446667	3
Cstf1	3.46667	3.26667	3.13333	2.06667	7.43333	1.73333	1.8	1.59667	1.86667	1.09333	0.88	1.42333	0.47	0.38	0.506667	1
Cstf2	4.33333	6.16667	4.96667	3.5	3.86667	3	2.03333	2.13333	1.9	2.06667	1.81667	2.26667	0.783333	0.783333	0.743333	1
Cthrc1	0.913333	0.666667	1.10333	0	0	0	0.33	0.436667	0	0	0	0	0	0	0	1
Ctr9	1.2	1.4	1.33333	0.55	0.77	0.563333	0.36	0.22	0.273333	0.223333	0.103333	0.136667	0.06	0.0333333	0.04	1
Ctsa	3.9	3.56667	3.23333	3.16667	2.83333	5.26667	3.53333	7.26667	8.83333	3.93333	4.22333	4.23333	4.3	2.06667	4.46667	3
Ctsb	4.96667	7.36667	11.7667	9.43333	10.8667	23.1333	16.0333	17.2667	28.2333	26.8	20.2667	20.5	20.7667	18.5333	23.3333	3
Ctsc	0.553333	1.07667	1.7	3.03333	2.13333	4.36667	4.7	5.03333	4.43333	4.1	5.16667	2.86667	2.3	1.23333	2.06667	3
Ctsd	7.56667	11.7	11.1667	12.9667	10.1	51.1333	58.8333	57.3667	70.5333	41.6	56.1333	37.6	45.9	40.1	60.7	3
Ctsh	0	0	0	0	0.146667	0	1.03	1.36667	2.4	1.71667	3.2	1.46667	1.43333	0.536667	1.36667	3
Ctsl	0.143333	0.233333	0.136667	0.37	0.54	0.813333	1.35667	1.26667	2.8	2.86667	3.2	1.58	1.32	0.633333	0.503333	3
Ctsz	3.63333	5.56667	6.9	4.6	4.5	7.4	5.2	4.4	7.66667	4.3	4.66667	4.2	4.83333	1.35	2.13333	4
Cttnbp2nl	0.66	1.20667	1.27333	0.326667	0.523333	0.456667	0.633333	0.24	0.316667	0.16	0.143333	0.103333	0.3	0.02	0.1	1
Cul4b	3.9	2.9	2.96667	1.43333	1.96667	1.26667	0.796667	1.09	1.56667	1.06	0.803333	0.496667	0.55	0.226667	0.833333	1
Cwc15	6.16667	6.2	6.2	3.8	4.46667	0	1.25667	2.7	0.223333	0	0	2.72333	0	0	0.563333	1
Cwc22	0.47	0.643333	0.64	0.286667	0.35	0.32	0.233333	0.216667	0.403333	0.186667	0.176667	0.143333	0	0	0.0296667	1
Cwc27	1.17667	1.04333	0.916667	0.25	0.493333	0	0.433333	0.216667	0.233333	0.383333	0.206667	0.146667	0.04	0	0	1
Cwf19l1	0.67	0.91	0.736667	0.356667	0.726667	0.633333	0.406667	0.193333	0.803333	0.41	0.443333	0.32	0.31	0.06	0.216667	1
Daam1	0.0266667	0.153333	0.24	0.166667	0.0733333	0.326667	0.41	0.446667	0.6	0.29	0.39	0.256667	0.316667	0.08	0.0466667	3
Dbr1	0.76	1.06	0.826667	0.566667	0.55	0.333333	0.316667	0.34	0.283333	0.236667	0	0.466667	0.146667	0	0.143333	1
Dcaf13	0.893333	0.626667	0.493333	0.256667	0.796667	0.693333	0.14	0	0.02	0	0	0.0533333	0	0	0	1
Dcaf7	3.9	4.43333	4.5	1.86667	1.7	3.76667	1.36333	0.92	0.88	1.46	1	0.593333	0.283333	0.15	0.423333	1
Dcp1a	1.56667	1.86667	2	1.96667	1	1.23333	0.56	0.496667	0.583333	0.473333	0.306667	0.93	0.12	0.0533333	0.156667	1
Dctpp1	2.54333	3.73333	2.5	1.02	2.1	0	0.82	0.226667	0.993333	0.653333	0	0	0	0	0.0966667	1
Ddx10	0.0733333	0.0466667	0.0966667	0	0.03	0	0	0	0	0	0	0	0	0	0	1
Ddx18	3.33333	1.66667	1.6	2.24333	1.3	0.416667	0.276667	0.236667	0.843333	0.126667	0.126667	0.103333	0.376667	0	0.0766667	1
Ddx20	0.956667	0.856667	0.73	0.253333	0.376667	0.243333	0.213333	0.16	0.11	0.0866667	0	0.0466667	0.103333	0	0.0176667	1
Ddx21	10.7667	5.93333	6.3	8.13333	8.03333	3.76667	3.96667	4.8	3.7	1.66667	2.46667	1.45333	2.46667	1.26667	1.46667	1
Ddx24	0.283333	0.12	0.106667	0.123333	0.09	0	0	0	0.0233333	0	0	0	0	0	0.01	1
Ddx27	1.43333	1.8	1.56667	0.906667	1.27	0.92	0.303333	0.223333	0.383333	0.28	0.19	0.146667	0.126667	0	0.17	1
Ddx41	0.706667	0.87	0.956667	0.306667	0.58	0.396667	0.21	0.31	0.466667	0.0666667	0	0	0	0	0	1
Ddx47	2.5	1.16667	2.83333	0.903333	1.31667	0.863333	0.483333	0.103333	0.146667	0	0.0866667	0.153333	0.133333	0.0933333	0	1
Ddx49	0.186667	0.213333	0.143333	0.21	0.136667	0.26	0.0366667	0	0	0	0	0	0	0	0	1
Ddx5	87.5667	76.1667	79.1	79	84.0333	64.7333	51.8667	53.3	55.6667	41.9	39.2333	40.7333	32.1	23	22.8	1
Ddx50	3.73333	3.03333	2.96667	1.29667	1.09	1.3	0.686667	0.16	0.293333	0.35	0.09	0.216667	0.376667	0.0733333	0.09	1
Ddx51	0.393333	0.32	0.35	0.0533333	0.153333	0	0.0533333	0.0433333	0.13	0	0	0	0	0	0	1
Ddx52	0.256667	0.07	0.033	0	0	0	0	0	0	0	0	0	0	0	0	1
Ddx54	0.296667	0.126667	0.143333	0.0733333	0.0666667	0	0.008	0	0	0	0	0	0	0	0	1
Ddx56	1.33333	1.26667	1.04333	0.763333	0.573333	0.753333	0.28	0.286667	0.22	0.22	0	0.223333	0.06	0.0833333	0.05	1
Degs1	0.49	0	0.733333	0	0.56	3.3	3.83333	2.13333	3.46667	3.36667	1.93333	2	1.23333	0.73	1.96667	3
Dhfr	17.1	18	16.2	9.43333	11.3667	8.6	6.76667	6.8	2.9	3.96667	3.4	2.46667	2.23333	2.16667	0.846667	1
Dhx16	0.336667	0.496667	0.426667	0.0866667	0.223333	0.376667	0.17	0.12	0.15	0.3	0.0966667	0.09	0.12	0.0333333	0.0733333	1
Dhx37	0.18	0.08	0.143333	0.0766667	0.1	0	0	0	0	0	0	0	0	0	0	1
Dhx38	0.793333	0.706667	0.873333	0.32	0.433333	0.0933333	0.263333	0.96	0.226667	0.143333	0.156667	0.106667	0.04	0.0196667	0	1
Dido1	0.6	0.603333	0.573333	0.423333	0.55	0.513333	0.163333	0.233333	0.106667	0.17	0	0.0233333	0	0	0.04	1
Diexf	0.22	0.09	0.12	0.223333	0.113333	0	0.0166667	0.0933333	0	0	0	0	0	0	0	1
Dimt1	0.86	0.283333	0.89	1.03	0.906667	0.62	0.153333	0.723333	0.78	0	0.323333	0	0	0	0	1
Dis3	3.2	2.56667	2.16667	1.73333	2.06667	1.6	1.3	2.13333	0.856667	0.706667	0.753333	0.523333	0.473333	0.153333	0.216667	1
Dlgap4	0.8	0.913333	0.65	0.423333	0.64	0.536667	0.63	1.32333	0.516667	0.436667	0.183333	0.386667	0	0.17	0.196667	1
Dmbt1	0	0	0	0.0933333	0.176667	1.5	2	6.3	4.96667	0.09	0.676667	0.73	0.136667	0.22	0.423333	3
Dnajc7	4.83333	5.33333	4	2.76667	3.43333	1.83333	1.66667	1.5	1.16333	0.826667	0.753333	1.24	1.18	0.573333	0.576667	1
Dnajc9	10.2667	8	9.23333	7.13333	7.76667	3.23333	2.56667	2.4	1.63333	1.36333	0.49	0.25	0.233333	0	0.203333	1
Dnmt1	8.53333	5.96667	6.9	3.53333	4.9	1.9	1.36667	0.61	0.456667	0.503333	0.34	0.216667	0.136667	0.07	0.0733333	1
Dpep1	0	0	0	0	0	0.0933333	0	0.1	1.21333	0.53	1.02333	0.196667	0.556667	0.61	0.27	3
Dpy19l1	0.226667	0.246667	0.42	0.113333	0.1	0.183333	0.03	0	0.0533333	0.07	0	0	0	0	0	1
Dut	22.6333	18.9	13.9333	7.23333	9.86667	6.9	4.46667	0.513333	1.86667	1.46667	0.616667	0.82	0.13	0.12	0.456667	1
Dym	0.153333	0.203333	0.15	0	0.163333	0	0	0.0533333	0.103333	0	0	0	0.08	0.0833333	0.143333	1
Ebna1bp2	4.76667	3.43333	5.66667	2.8	3.8	2.24	2.54	1.43333	1.40333	0.65	0.406667	0.736667	0	0	0.11	1
Ecm1	0.153333	0	0	0.156667	0	7.96667	7.23333	3.1	4.53333	5.23333	3.83333	3.2	1.66667	1.5	1.73333	3
Edc4	3.96667	4.1	4.13333	5.5	3.5	3.53333	2.76667	2.36667	1.63333	2.41333	1.9	3.63333	0.83	0.356667	1.36	1
Efemp1	0	0	0.0133333	0.0766667	0.0566667	0.0833333	0.153333	0.29	1.13	2.13333	0.783333	2.56667	7.76667	2.76667	3.23333	2
Efemp2	0.63	1.66667	2.5	2.93333	2.26667	1.36667	1.8	2.16667	1.75	1.3	0.923333	1.26667	0.476667	0.19	0.136667	4
Egln1	0.16	0.523333	0.143333	0.2	0.15	0	0.0833333	0.0233333	0.08	0	0	0.1	0	0	0	1
Ehmt1	2.06667	2.06667	1.53333	0.64	0.716667	0.496667	0.316667	0.15	0.203333	0	0.0566667	0.0633333	0	0	0	1
Ehmt2	1.73333	1.73333	1.66667	0.9	0.87	0.566667	0.226667	0.23	0.233333	0.153333	0.0766667	0.07	0.03	0.0233333	0.0266667	1
Eif2ak4	0.07	0.0566667	0.0533333	0.03	0.0466667	0	0.00866667	0	0.0116667	0	0	0	0	0	0	1
Eif4ebp2	6.16667	4.93333	6	1.23333	3.46667	1.66667	2.7	0	1.17667	2.23333	2.17333	0.663333	0	0	0.54	1
Eif4enif1	0.34	0.36	0.42	0.123333	0.103333	0	0.0333333	0.0466667	0	0	0	0	0	0	0	1
Eif6	10.7333	13.7667	15.6	13.7333	16.1667	20.7667	19.6667	14.2667	20.7333	13.3333	15.5667	11.5	8.66667	8.26667	13.2667	4
Elmo2	1.66667	1.86667	1.25	0.626667	1.32	0.7	0.716667	0.36	0.533333	0.32	0.336667	0.273333	0.183333	0	0.123333	1
Elovl5	0.46	0	0	0.6	0.596667	0	0	0	0	0	0	0	0	0	0	1
Elp3	7.66667	5.86667	6.53333	3.86667	4.2	2.46667	2.1	1.11667	1.23333	0.443333	0.47	0.636667	0.323333	0.296667	0.52	1
Elp6	1.15	0.766667	0.173333	0.33	0	0	0.213333	0.116667	0	0	0	0	0	0	0	1
Emg1	0.93	1.13667	0.83	0	0.37	0	0	0	0.08	0	0	0	0	0	0	1
Eny2	25.0333	27.8333	22.1333	18.7	21.7333	12.2	10	13.2667	8.86667	5.6	3.56667	11.0667	3.4	0	0	1
Epcam	2.16667	5.46667	4.3	2.76667	3.86667	3.63333	5.6	2.43333	2	3.23333	1.44333	0.336667	0.426667	0	0.516667	1
Ephb2	0.59	0.476667	0.683333	0.693333	1.46667	0.746667	0.243333	0.05	0.173333	0.23	0	0	0	0	0	1
Epx	0	0	0	0	0	0	0	0	0	0	0	1.05333	8.23333	0.89	0.713333	2
Ercc2	1.05333	0.323333	0.373333	0.103333	0.563333	0.09	0	0	0.07	0.0633333	0.04	0	0	0	0	1
Ercc6l	0.523333	0.516667	0.41	0.223333	0.31	0.12	0	0.0266667	0	0	0	0	0	0	0	1
Esf1	0.18	0.0566667	0.12	0.11	0.143333	0	0	0	0	0	0	0	0	0	0	1
Etv6	0.366667	0.483333	0.39	0	0.25	0	0.16	0.16	0.26	0.14	0	0.136667	0.08	0	0.133333	1
Evpl	0	0	0.0666667	2.25	0.68	14.1667	12	12.8667	6.73333	6.8	5.06667	4.46667	2.53333	2.3	2.43333	3
Exosc1	2.46667	3.1	2.86667	2.1	1.93333	1.33333	0.863333	1.23333	0.646667	0.966667	1.11333	1.2	0.81	0	0	1
Exosc10	1.13667	0.686667	0.7	0.56	0.973333	0.666667	0.363333	0.54	0.23	0.143333	0.176667	0.196667	0.0933333	0	0.1	1
Exosc5	3.46667	3.03333	3.93333	1.56667	1.9	1.6	0.876667	1.3	0.843333	1.06	0	0.85	0	0.526667	0.546667	1
Exosc7	3.4	3.9	3.43333	2.73333	2.1	2.1	1.7	1.30667	1.49667	1.15	0.88	1.17	0.67	0.376667	0.736667	1
Exosc8	3.7	4.26667	2.83333	1.93333	2.63333	2.13333	1.49333	1.22333	2.2	1.73333	1	1.1	0.996667	0.59	0.626667	1
Exosc9	0.716667	1.4	1.33	0.896667	0.776667	0.843333	0.573333	0.69	0	0	0	0.27	0.176667	0.12	0.106667	1
Eya3	0.543333	0.84	0.266667	0	0.0766667	0	0	0	0	0	0	0	0	0	0	1
Fam192a	2.66667	2.03333	3.13333	0.983333	1.26667	1.21	0.916667	1.09333	0.923333	0.43	0	0.773333	0	0	0.346667	1
Fam50a	3	3.03333	4.23333	2.14333	2.9	2.8	1.85667	0.64	1.30333	0	0.26	0.27	0	0	0	1
Fam83b	0	0	0	0.0133333	0.0233333	0.103333	0.0866667	0.0933333	0.0666667	0.0466667	0.0633333	0.0366667	0	0.0366667	0.0466667	3
Fanci	0.0766667	0.07	0.0466667	0.0133333	0.0733333	0	0	0	0	0	0	0	0	0	0	1
Fat1	0.03	0.103333	0.126667	0.02	0.0366667	0.04	0.0333333	0.0133333	0.0366667	0.0433333	0.0166667	0.0088	0	0	0	1
Fblim1	8.66667	7.83333	7.43333	6.4	4.93333	4.4	3.53333	3.26667	3.3	5.3	6.36667	4.16667	4.76667	2.8	3.66667	1
Fbln2	0.09	0.13	0.1	0.103333	0.186667	0.156667	0.55	0.343333	1.04	0.99	1.09333	0.313333	0.556667	0.423333	0.456667	3
Fbln5	0	0.51	2.16667	4.03333	2.2	4.46667	5.13333	6.03333	8.93333	13.5333	15.3333	17.4	17.1	12.6333	8.7	3
Fbxl18	0.203333	0.183333	0.143333	0.0433333	0.07	0	0	0.0133333	0.05	0	0	0	0	0	0	1
Fbxo6	0	0	0	0	0	0	0.12	0.09	0.223333	0.466667	0.55	0.746667	0.32	0.46	0.35	3
Fen1	10.0333	11.1667	10.3	8.43333	9.66667	2.5	4.26667	5.03333	4.13333	3.06667	2.8	2.93333	1.62	0.536667	0.71	1
Fga	1.15667	1.40333	1.43	1.43333	2.06667	8.46667	6.76667	12.0667	9.66667	7.93333	4.8	6.03333	5.8	2.86667	5.3	3
Fgb	1.63333	1.8	2.03333	2.26667	3.63333	11.7	9.76667	12.8333	14.2	14.7	10.3333	6.66667	7.3	4.26667	5.66667	3
Fgfr1op	0.766667	1.4	0.766667	0.213333	0.23	0	0.37	0	0	0	0	0	0	0	0.0533333	1
Fgg	1.9	2.03333	2.26667	3.5	3.66667	14.0333	10.9	13.9667	11.9	9.13333	8.46667	8	8.3	6.56667	6.33333	3
Fhl2	0.856667	2.8	4.46667	4.6	3.36667	7.43333	6.66667	5.13333	6.03333	11.3667	6.03333	6.96667	4.6	2.8	2.6	3
Fhl3	4.76667	9.43333	11.2	4.24	3.53333	9	7.8	5.2	4.66667	5.73333	3.33333	2.83333	1.01333	0.613333	0.803333	1
Fhod1	0.336667	0.73	0.606667	0.16	0.196667	0.0966667	0.16	0.0433333	0.0466667	0.0733333	0.0566667	0.133333	0.0346667	0	0.0133333	1
Filip1l	0.0933333	0.193333	0.31	0.473333	0.313333	0.83	1.55667	1.57333	0.89	1.03333	0.933333	1.3	1.7	0.69	0.656667	3
Fkbp10	5.7	6.6	9.23333	10.7667	9.36667	9.23333	8.23333	6.76667	9.43333	8.73333	6.2	6.06667	3	1.43333	0.29	4
Fkbp7	1.01667	1.56667	2.56667	2.9	1.86667	2.23333	2.33333	1.86667	2.2	1.7	0.953333	2.7	1.14333	0	0.07	4
Fkbp9	5.93333	10.1333	13.5333	12.1667	13.3	12.3333	8.9	8.03333	7.9	7	7.1	7	3.76667	0.41	0.99	4
Fmod	0	0	0	0	0	0	0.286667	0	1.04	4.73333	2.06667	1.43333	1.02667	0.64	0.283333	3
Fmr1	2.76667	3.1	3.93333	2.46667	2.93333	2.76667	2	2.03333	2.2	2.23333	1.56667	1.25333	1.16667	0.64	0.513333	1
Fn1	10.4333	14.1333	15.7	14.6667	12.6	29.3	19	17.9333	17.5333	25	20.3667	20.3667	18.4	13.7667	10.1	3
Fnbp4	0.446667	0.476667	0.333333	0.146667	0.206667	0.106667	0.09	0.0933333	0.14	0	0	0.0733333	0	0	0	1
Foxk1	0.723333	1.20333	0.773333	1.69667	0.846667	0.493333	0.723333	1.13	0.52	0.233333	0.286667	0.45	0.273333	0	0.0633333	1
Foxp1	0.893333	1.17	0.716667	0.93	0.533333	0.673333	0.333333	0.176667	0.23	0.616667	0.26	0.146667	0	0	0.06	1
Foxp4	1.06667	1.23333	0.676667	0.18	0.193333	0	0.103333	0.0366667	0	0	0	0.0166667	0	0	0	1
Fpgs	0	0.156667	0.0866667	0	0	0	0	0	0	0	0	0	0	0	0	1
Fscn1	51.0667	58.8	48.2	35.9667	38.9667	26.8333	24	20.2333	16.4667	9.86667	8.4	8.86667	3.13333	1.51	0.88	1
Fstl1	1.01667	0.69	1.66667	0.936667	0.853333	1.22667	0.883333	0.65	0.826667	0.27	0.276667	1.00333	0.483333	0	0	4
Ftsj3	0.926667	0.53	0.68	0.276667	0.44	0.11	0.196667	0.16	0.133333	0.0866667	0.0666667	0.0133333	0.0266667	0	0	1
Ftsjd2	0.496667	0.546667	0.61	0.456667	0.376667	0.0833333	0.233333	0.396667	0.256667	0.266667	0.176667	0.183333	0.0933333	0.06	0.0266667	1
Fubp1	43.6	42.4	37.3667	21.6333	25.4333	16.5333	12	10.0333	7.2	7.16667	4.6	5.3	4.16667	3.1	2.73333	1
Fubp3	14.6667	13.1333	14.0333	9.6	10.9	6.63333	5.9	6.13333	4.9	5.33333	2.7	3.83333	1.93333	1.22667	1.93333	1
Fus	108.667	113	116	91.4333	94.9	59.9333	60.6667	53.9	46.5	50.4667	47.1333	40.6333	29.1667	16.8667	16.3667	1
Fxr1	9.53333	8.76667	10.4	4.7	5.8	3.26667	3.83333	3.76667	3.13333	2.83333	1.61667	2.4	2.06667	0.853333	1.59667	1
Gatad2a	2.6	2.53333	2.76667	2.26667	1.36667	1.9	1.08333	1.55333	0.956667	0.853333	1.06	1.21333	1.29	0.49	0.676667	1
Gatad2b	4.3	4.76667	4.9	3.13333	3.33333	2.1	1.93333	1.66667	0.986667	1.34333	0.84	0.99	0.536667	0.15	0.483333	1
Gde1	0	0	0.0666667	0	0	3.16667	1.08	0.866667	0.746667	1.63333	3	2.68333	2.8	2.1	0.183333	3
Gemin4	0.63	0.373333	0.52	0.226667	0.416667	0.103333	0.08	0.0966667	0.0533333	0	0	0	0.02	0.0133333	0	1
Gemin5	3.56667	1.9	1.14	0.9	1.00333	0.65	0.43	0.253333	0.223333	0.15	0.146667	0.15	0.1	0.0333333	0.0466667	1
Ggct	0	0	0	0.1	0.08	0	0	0	0.246667	0.376667	0	0	0.436667	0.626667	0.833333	2
Ggh	0.0766667	0	0.373333	0.316667	0.66	9.33333	5.93333	7.76667	10.8667	8.7	11.1667	8.9	4.63333	2.96667	4.06667	3
Gid8	2.86667	4.06667	6.1	2.33333	2.2	2.5	2.46667	1.38667	2.26667	0.8	0.673333	1.36667	0.766667	0.82	0.89	1
Gins3	1.38333	1.23	1.68667	0.826667	1.07	0	0.07	0	0	0	0	0	0	0	0	1
Gins4	1.5	1.86667	1.43333	1.63333	0.876667	0	0	0.103333	0.18	0	0	0	0	0	0	1
Gja1	0	0	0	0.5	0.04	2.54333	1.54333	0.953333	1.11667	2	0	1.19	0.616667	0.53	0.816667	3
Glb1	0.926667	0.72	1.15	1.52	2.1	3.13333	2.03333	3.23333	3.1	1.73333	1.46667	2.2	2.56667	1.7	2.86667	3
Gle1	0.216667	0.416667	0.23	0.116667	0.14	0.143333	0	0.0633333	0.0266667	0.0633333	0	0.0633333	0	0	0	1
Glmn	1.13	0.856667	0.863333	0.533333	0.62	0.283333	0.433333	0.323333	0.283333	0.173333	0.166667	0.176667	0.143333	0	0	1
Gm2a	1.8	2.63333	2.56667	3.06667	1.76667	20.1333	15.8667	17.1	24.8667	14.2	14.6	12.7333	6.73333	3.43333	4.53333	3
Gmip	0	0	0	0	0	0	0	0	0	0	0	0	0.02	0	0	2
Gmps	19.9	18.4667	16.6	12.4	15.3	11.2667	8.9	7.26667	7.4	6.13333	5.83333	4.53333	3.8	3	3.5	1
Gnl2	0.536667	1.05333	0.776667	0.156667	0.406667	0	0.0933333	0.0173333	0.0433333	0	0	0	0	0	0	1
Gnl3	2.56667	3.46667	2.2	1.36667	1.8	0.703333	0.51	1.34	0.633333	0.723333	0.423333	0.326667	0.103333	0.0733333	0.213333	1
Gnl3l	0.16	0.143333	0.0366667	0.103333	0.0933333	0	0.05	0	0.0133333	0	0	0	0	0	0	1
Gns	1.34333	1.43333	1.63333	1.22	1.3	1.42	0.91	1.4	1.46667	1.44667	1.14333	1.23	0.7	0.273333	0.31	1
Gpatch8	0.19	0.163333	0.186667	0.13	0.0833333	0	0.0633333	0.0666667	0.0193333	0	0	0	0	0	0	1
Gpc1	4.5	6	5.93333	4	4.36667	1.73333	1.08333	0.943333	0.823333	0.353333	0.356667	0.293333	0.07	0	0	1
Gprc5a	0	0	0	0	0	0	0	0	0	0	0	0	0.756667	0	0	2
Gpx7	4.7	6.73333	10.3	10.6667	8.73333	21.3	12.5	11.4333	9.6	11.9	6.13333	10.1333	7.33333	1.73333	0.433333	4
Gpx8	0.833333	0.983333	1.1	0.793333	1.05333	0	0.633333	1.35333	0.833333	0.96	0	0.136667	0	0	0	1
Grn	0.656667	0.483333	1.13333	0	0	2.66667	1.16667	0.726667	1.56667	2.13333	3	0.826667	0.83	0.793333	0.726667	3
Grwd1	3.69	1.45667	2.2	0.733333	1.6	1.52667	1.26	0.456667	0.843333	0	0	0.576667	0.05	0	0	1
Gtf2e1	4.16667	1.43333	1.33333	1.22333	1.09	1.32333	0.53	0.546667	0.586667	0.863333	0.303333	0.27	0	0	0.0866667	1
Gtf2f1	2	1.93333	1.73333	0.826667	1.36667	1.39667	1.06333	0.896667	0.8	0.593333	0.333333	0.476667	0.376667	0.1	0.38	1
Gtf2f2	1.21	0.693333	0.65	0.873333	1.18667	0.796667	0.563333	1.22667	0.876667	0.28	0.42	0.963333	0.213333	0.25	0.0933333	1
Gtf2h1	0.136667	0.0996667	0.116667	0.0933333	0.0866667	0	0.0266667	0.0966667	0.0833333	0.07	0	0	0	0	0	1
Gtf3c1	0.82	1.17667	0.956667	0.453333	0.61	0.25	0.126667	0.223333	0.18	0.13	0.09	0.106667	0.03	0	0.02	1
Gtf3c2	0.666667	1.11333	1.3	0.846667	0.366667	0	0.243333	0.09	0.103333	0.0466667	0.0666667	0.153333	0.04	0	0.0166667	1
Gtf3c3	1.09667	1.01333	0.94	0.516667	1.05667	0.216667	0.266667	0.253333	0.203333	0.996667	0.12	0.21	0.1	0.0566667	0.048	1
Gtpbp4	2.76667	0.976667	0.606667	1.67333	1.05667	0	0.24	0.14	0.19	0	0	0	0	0.0366667	0	1
Gucy1a3	0.86	1.4	2	1.46667	1.36667	0.673333	0.713333	0.543333	0.493333	0.99	0.91	1.5	0.806667	0.84	0.363333	1
Gusb	1.27667	0.59	0.99	1.4	1.9	0.223333	0.43	1.56667	1.11667	0.6	0.716667	0.3	0.0933333	0.333333	0.22	1
Hat1	6.03333	5.9	4.06667	3.03333	4.56667	1.63	1.87667	1.27667	1.39	2.14667	1.6	0.413333	0	0	0.31	1
Hdac3	1.43333	1.83333	1.45	0.406667	0.773333	0.273333	0.316667	0.0933333	0.21	0.126667	0	0	0.08	0.04	0.03	1
Heatr2	0.406667	0.346667	0.33	0.143333	0.16	0	0.0833333	0	0.0266667	0	0	0.03	0.0633333	0	0.0333333	1
Heatr3	1.14	1.33333	0.773333	0.44	0.586667	0.406667	0.206667	0.286667	0	0.06	0.0566667	0	0.0566667	0	0.726667	1
Heatr6	0.136667	0.446667	0.1	0	0.0466667	0.0433333	0	0	0	0	0	0	0	0	0	1
Herc1	0.0233333	0.006	0.009	0	0.0453333	0	0	0.005	0.00666667	0	0	0.013	0	0	0	1
Hexb	0.186667	0.306667	0.413333	1.46667	0.71	1.35667	1.23333	1.46667	2.63333	1.8	1.3	1.6	1.35667	0.58	0.813333	3
Hexim1	2.2	2.66667	2.46667	2.9	2.46667	1.5	2.3	1.4	1.43333	0.776667	0.56	0.863333	0.583333	0	0	1
Hip1	2.53333	2.5	3.23333	1.86667	2.13333	1.04	0.703333	0.593333	0.866667	0.62	0.293333	0.403333	0.326667	0.383333	0.133333	1
Hira	0.103333	0.06	0.09	0	0	0	0	0	0	0	0	0	0	0	0	1
Hist1h1e	463.667	294.667	241.667	451.333	268.8	17.2	43.4333	35.2667	58.5667	60.9333	64.4667	99.8	15.1667	20.6667	11.5	1
Hmg20a	2.03333	1.46667	2.26667	1.46667	2.06667	0.776667	0.873333	0.586667	0.68	0	0.106667	0.226667	0	0	0	1
Hmgb2	418.667	596.333	684.667	595	877.333	404.667	431	610	777.333	163.367	126.867	279	156.833	9.53333	60.1	1
Hmgb3	66	56.7667	35.4333	33.9667	39.0667	18	21.1333	15.4667	8.4	10.2667	6.43333	7.43333	5.26667	0.8	1.4	1
Hn1	11.9667	14.0667	14.3333	7.5	8.6	12.4667	8.46667	7.3	6.46667	12.6667	10.9333	6.73333	3.7	3	7.73333	1
Hn1l	31.0667	26.5333	22.6333	13.0333	21.5	13.9667	9.63333	9.53333	3.83333	10.1	9.23333	7.26667	2.8	0.83	0.753333	1
Hnrnpa1	269.333	298.333	286.333	184.333	209.333	148	127	115	104.3	85.4	72.7333	62.1333	36.7333	23.5	24.7333	1
Hnrnpf	105.567	104.667	110.667	103.2	95.6667	85.6667	78.2667	73.9	46.7	39.6667	42.1	58.9	49.3	38.9333	26.7667	1
Homer3	0.45	0.686667	0.363333	0	0.27	0	0	0.233333	0.06	0.0566667	0	0.136667	0	0	0	1
Hsd11b1	0	0	0	0	0	0	0	0	0	0	0	0	0	0	0.24	2
Hsp90ab1	499	478.333	432.333	407.333	476.333	323.333	335.667	262.667	196	194	182	172.333	187.333	168	180	1
Hspa14	4.63333	2.43333	1.83333	2.25333	2.46667	1.3	1.55333	1.33	1.1	0.7	0.723333	0.68	0.273333	0.116667	0.363333	1
Hspa4l	0.156667	0.21	0.256667	0.303333	0.256667	0.58	0.356667	0.356667	0.56	0.89	0.743333	0.97	0.843333	0.74	1.21667	3
Hspbp1	2.96667	3.6	3.13333	1.02	2	1.21667	1.46667	0.69	0.93	0	0.406667	0.753333	0.623333	0.233333	0.676667	1
Hsph1	14.5333	15.2667	12.1667	5.7	6.6	12.1	7.96667	4.5	2.33333	3.93333	4.6	2.16667	4.4	8.6	4.6	1
Htatsf1	3.2	2.26667	2.03333	1.33333	1.3	0.773333	0.846667	0.476667	0.356667	0.33	0.266667	0.326667	0.183333	0.13	0.15	1
Htra1	0	0	0	0	0	0	0	0	0.0633333	0	0	0	0	0.0866667	0.113333	2
Hypk	7.2	5.93333	9.5	5.2	8.23333	5.1	5.5	5.5	4.6	3.53333	2.2	1.15	2.06667	0.836667	0.876667	1
Ifi30	0.97	2.5	2.36667	2.20667	3.5	11.8333	12.4333	8.93333	15.3667	8.76667	10.1667	10.7	8.4	5.26667	7.96667	3
Ifi35	0	0	0	0	0	0	0	0.28	0.27	0	0.45	0.143333	0.503333	0.2	0.686667	2
Igf2r	6.83333	9.1	10.2333	9.26667	9.33333	7.5	5.73333	3.56667	3.2	1.7	1.01333	0.66	0.29	0.136667	0.216667	1
Igfbp7	0	0	0.07	0.9	0.43	0.79	1.46667	2.63333	2.1	1.8	2.13333	2.63333	2.73333	1.76667	0.636667	3
Ikbip	0.733333	1.36667	2.1	1.83333	2.73333	2.93333	3.23333	2.46667	2.83333	3.6	2.33333	1.73333	1.66667	0.276667	0.523333	3
Ikbkap	8.43333	7.03333	6.36667	3.7	4.46667	2.46667	2.16667	1.53333	1.56667	1.04333	0.91	0.65	0.413333	0.156667	0.32	1
Il18	0	0	0	0	0	0	0.706667	2.83333	3.73333	0.626667	1.63333	1.76667	0	1.49	1.12667	3
Ints1	0.536667	0.53	0.623333	0.336667	0.4	0.323333	0.16	0.343333	0.283333	0.19	0.296667	0.113333	0.0866667	0.0133333	0.0266667	1
Ints10	0.293333	0.52	0.626667	0.493333	0.283333	0.173333	0.0866667	0.0833333	0.13	0	0	0	0.03	0	0.07	1
Ints3	2.16667	1.33333	1.86667	2.66667	2.93333	2.28333	0.88	0.976667	0.813333	0.553333	0.456667	0.493333	0.33	0.176667	0.223333	1
Ints4	1.16667	0.996667	0.963333	0.56	0.59	0.243333	0.203333	0.19	0.28	0.16	0.183333	0.133333	0.146667	0.05	0.05	1
Ints5	0.696667	0.646667	0.643333	0.52	0.466667	0.433333	0.306667	0.23	0.3	0.126667	0.24	0.25	0.293333	0.0266667	0.0633333	1
Ints8	0.116667	0.176667	0.263333	0	0.313333	0	0.0933333	0	0.05	0	0	0	0	0	0	1
Ints9	1.03	0.73	1.14	0.67	0.763333	0.676667	0.18	0.463333	0.31	0	0.163333	0.28	0.12	0.06	0.123333	1
Ipo11	1.17667	1.14333	0.9	0.513333	0.54	0.34	0.266667	0.0733333	0.0766667	0	0.0533333	0.0466667	0.0866667	0	0.0366667	1
Ipo4	3.7	3.7	3.36667	3.13333	3.46667	3.43333	2.8	1.83333	1.66667	1.3	1.12	1.37333	0.893333	0.366667	0.353333	1
Ipo7	7.73333	9.03333	7.63333	6.26667	7.53333	7.33333	6.86667	4.73333	3.7	6.56667	3.6	5.36667	3.46667	2.43333	3.46667	1
Ipo8	0.31	0.406667	0.39	0.2	0.24	0.12	0.13	0.12	0.106667	0.12	0.0666667	0.0733333	0	0.0233333	0.0166667	1
Ipo9	9.06667	9.13333	11.8667	6.63333	6.56667	5.6	3.83333	6.6	1.83333	2.2	1.63667	1.56	1.00667	0.78	0.52	1
Iqgap3	0.096	0.116667	0.0866667	0.213333	0.0866667	0.0333333	0.0166667	0.006	0.015	0.0233333	0	0	0	0	0	1
Irf2bp2	1.6	2.06667	3.36667	1.63333	2.06667	4.1	2.16667	1.86667	1.66667	2.1	0.973333	1.6	0.933333	0.403333	0.84	4
Isg15	0	0	0	0	0	0	0.456667	1.08667	0.52	0.863333	0	0.366667	1.64333	0.66	2.1	2
Islr	3	6.03333	7.33333	5.2	4.73333	6.13333	3.96667	3.1	3.7	3.03333	2.33333	2.6	1.10667	0	0.33	4
Itga5	0.7	1.6	2.33333	2.73333	2.23333	5.23333	2.43333	11.5333	12.8667	6.83333	7.1	7.7	5.96667	4.8	2.56667	3
Itgb5	0.276667	0.47	0.66	0.343333	0.67	0.456667	0.476667	0.176667	0.126667	0.223333	0.196667	0.273333	0.17	0.0966667	0.0933333	4
Itm2b	0.186667	0.0733333	0.983333	0.446667	0.573333	2.4	1.43333	1.56667	1.18667	1.73333	2.36667	2.3	1.43333	2.83333	1.96667	3
Ivns1abp	1.27	1.63333	1.00667	0.504667	0.456667	0	0.246667	0.136667	0.473333	0.336667	0.146667	0.15	0.63	0.45	0.69	1
Jmjd6	1.7	1.6	1.03667	0.926667	0.973333	0.283333	0.353333	0.423333	0.376667	0.25	0	0	0.0366667	0	0	1
Kat7	0.78	0.68	0.64	0.233333	0.273333	0.313333	0.126667	0.0866667	0.0633333	0.166667	0.0733333	0.0433333	0	0	0	1
Kdelc1	1.55	1.33333	1.6	5.26667	1.44667	0.733333	0.58	0.696667	0.543333	0.79	0.363333	0.179333	0.11	0	0	1
Kdelc2	1.19	1.63333	2.13333	3.06667	2.9	3.2	2.73333	2.5	3.03333	5.7	3.36667	3.26667	1.8	0.943333	0.59	3
Kdm1a	7.3	8.7	6.26667	3.6	5.43333	3.03333	3.5	2.23333	2.13333	1.31333	1.27333	0.99	0.576667	0.25	0.346667	1
Kdm2a	0.233333	0.203333	0.27	0.2	0.296667	0.166667	0.0433333	0.0333333	0.333333	0	0.0366667	0	0	0	0.008	1
Khdrbs3	1.80667	5.1	4.03333	2.3	1.69333	2.26667	1.5	2	2.16667	1.56667	1.23667	1.53333	0.743333	0	0.363333	1
Khsrp	44.0667	49.5333	55.6667	34.1333	37.2667	38.8	27.3	25.6333	21	20.8333	18.7	19.8667	14.6667	10.1667	9.2	1
Kif11	0.593333	0.673333	0.763333	0.203333	0.386667	0.26	0.07	0.0233333	0.06	0.07	0	0	0	0	0	1
Kif15	1.11333	1.03333	0.816667	0.323333	0.426667	0.013	0.21	0	0	0	0	0	0	0	0	1
Kif20a	0.416667	0.32	0.293333	0.193333	0.0966667	0	0.05	0	0.0166667	0	0	0	0	0	0	1
Kif22	0.226667	0.376667	0.393333	0.0566667	0.106667	0.0466667	0.0333333	0	0	0	0	0	0	0	0	1
Kif23	0.25	0.14	0.346667	0.153333	0.153333	0.0633333	0.05	0.1	0	0	0	0	0	0	0	1
Kif2a	2.03333	1.56667	2.46667	1.06	1.4	0.41	0.493333	0.81	0.246667	0.483333	0.263333	0.243333	0.19	0.09	0.14	1
Kif3a	0.173333	0.196667	0.286667	0.0966667	0.0366667	0	0.03	0	0.176667	0.06	0	0	0.103333	0	0.07	1
Kin	0.946667	0.78	1.33333	0.373333	0.73	0.0966667	0.163333	0.0833333	0.05	0	0	0	0	0	0	1
Klc1	3.9	2.86667	4.33333	3.33333	3.2	3.83333	2.9	3.5	2.63333	2.3	2.6	2.2	1.09667	0.383333	0.876667	4
Klc2	0.873333	1.18	0.933333	0.36	0.3	0.09	0.233333	0.233333	0.46	0.09	0.0366667	0.343333	0.476667	0.22	0.18	1
Kmt2d	0.0193333	0.02	0.015	0.00266667	0.0283333	0	0.00113333	0	0	0	0	0	0	0	0	1
Kntc1	0.133333	0.16	0.143333	0.02	0.103333	0	0	0	0	0	0	0	0	0	0	1
Kpna2	8.3	6.53333	5.8	5.46667	6.56667	2.5	2.3	1.12	1.63333	1.22667	0.81	0.66	0.843333	0.75	0.883333	1
Kri1	0.47	0.366667	0.973333	0.16	0.256667	0.283333	0.126667	0.0866667	0.136667	0.0633333	0	0	0	0	0	1
Lactb2	0.873333	0.48	0.643333	1.13	1.19	2.22667	1.17	1.83333	1.43333	1.83333	1.33333	4.76667	4.53333	4.2	4.13333	2
Lamb1	3.7	8.06667	8.36667	7.63333	7.83333	11.4	9.46667	7.7	11.6333	11.0333	10.5	10.3333	8.2	6.1	5.63333	3
Lamp1	2	2.33333	4.36667	3.96667	2.32333	5.86667	4.3	4.33333	3.66667	2.9	6.03333	4.6	8.56667	5.63333	3.27	3
Larp4	1.16667	0.703333	0.643333	0.883333	0.83	0.933333	0.683333	0.446667	0.21	0.383333	0.52	0.426667	0.643333	0.326667	0.416667	1
Lbr	8.63333	8.16667	10	8.8	7.6	7.63333	8.13333	7.9	6.73333	5.13333	6.7	6.5	6.5	4.1	1.8	4
Leo1	0.79	0.746667	0.916667	0.55	0.69	0.536667	0.216667	0.32	0.286667	0.23	0	0	0	0	0	1
Lepre1	0.68	1.3	4.73333	6.5	2.43333	3	1.83333	1.51667	1.9	1.27333	0.77	1.7	0.456667	0	0	4
Leprel4	1.40333	0.913333	2.5	1.98333	2.01667	1.83333	2	1.17667	1.2	1.26333	1.09	0.506667	0.236667	0	0	4
Lgals3bp	0.106667	0.123333	0.32	0.41	0.43	3	2.33333	5.53333	6.5	2.16667	2.6	3.46667	2.96667	1.86667	3.6	3
Lig1	6.53333	7.2	6.8	3.16667	4.26667	2.66667	1.77333	0.7	0.446667	1.03667	0.37	0.12	0.113333	0	0.183333	1
Lig3	1.36667	1.07333	0.953333	1.01333	1.05667	0.233333	0.423333	0.51	0.436667	0.42	0.16	0.293333	0.19	0	0.04	1
Lman2l	1.4	5.6	2.76667	0	0.656667	0	0	0	0	0	0	0	0	0	0	1
Lmcd1	0	0	0	0.24	0.353333	1.85333	0.483333	1.20333	1.26667	0.696667	1.02	2.63333	1.23667	0.576667	1.15333	3
Lpcat1	2.36667	2.03333	1.73333	0.703333	0.936667	0.436667	0.366667	0.226667	0.06	0.06	0	0.04	0	0	0	1
Lpgat1	0.216667	0.27	0.353333	0.216667	0	0.0866667	0	0.133333	0.0433333	0.176667	0.15	0.1	0	0	0	1
Lrch3	0.486667	0.68	0.67	0.506667	0.346667	0.243333	0.106667	0.206667	0.456667	0.266667	0.4	0.0333333	0	0	0.0833333	1
Lrpap1	6.73333	11.8	14.6667	8	8.16667	7.33333	5.7	6.8	7.93333	5.43333	6.2	8.06667	5.5	3.4	2.03333	1
Lrrc41	0.38	0.196667	0.313333	0.156667	0.196667	0.09	0.0466667	0.306667	0.05	0	0	0.0766667	0	0	0	1
Lrwd1	0.32	0.24	0.163333	0.0533333	0.14	0	0	0	0	0	0	0	0	0	0	1
Lsg1	0.41	0.386667	0.273333	0.753333	0.5	0.206667	0.116667	0.296667	0.17	0	0	0	0	0	0.0366667	1
Lsm14b	1.48333	1.15	1.47667	0.27	0.576667	0.183333	0.0933333	0.04	0	0	0	0	0	0.08	0	1
Lsp1	1.51667	3.76667	5.43333	6.03333	4.63333	4.36667	4.1	2.4	1.6	1.13333	1.96667	1.6	1.76667	0.186667	0	4
Ltf	0	0	0	0	0.156667	2.43333	1.05667	0.406667	0.44	0	1.60333	0	0	0	0	3
Luc7l	7.83333	5.3	6.5	4.23333	4.06667	2.16667	2.27667	1.3	1.19	1.12333	0.896667	0.616667	0.58	0.196667	0.746667	1
Luc7l3	6.66667	7.86667	7.1	4.4	4.26667	5.33333	3.76667	3.56667	2.4	4.06667	2.56667	2.33333	1.76667	1.03333	0.903333	1
Luzp1	1.45667	2.27667	0.27	0.333333	0.806667	0.186667	0.203333	0.596667	0.176667	0.216667	0.0966667	0.193333	0.0466667	0.07	0.103333	1
Lyar	1.23333	1.81	1.23333	1.36667	0	0	0	0	0.1	0	0	0	0	0	0	1
Mad2l1	7.93333	7.16667	9.1	4.9	5.2	2.96667	3.26667	2.4	1.1	1.33333	0.766667	0.63	0	0	0	1
Man1b1	0.133333	0.09	0.12	0.253333	0.24	0	0.12	0.01	0	0.07	0	0	0.113333	0	0	1
Man2b1	0.553333	0.74	1.08667	0.986667	1.6	1.53333	0.783333	1.26333	2.36667	1.38	1.46667	1.4	0.816667	0.363333	0.843333	3
Map3k4	0.183333	0.193333	0.106667	0.0633333	0.1	0.173333	0.0466667	0.0333333	0.0966667	0.0466667	0.03	0.0266667	0	0	0	1
Map4k4	0.713333	0.62	0.91	0.513333	0.736667	0.09	0.236667	0.36	0.19	0	0.153333	0.236667	0.0533333	0	0	1
Map7d1	0.89	0.91	0.44	0.57	0.436667	0.616667	0.29	0.156667	0.0733333	0.386667	0.226667	0.226667	0	0	0.363333	1
Marcksl1	32.5333	47.6333	34	25.1	26	13.8	12.6	8.7	3	2.96667	4.03333	3.06667	0	0	0	1
Mau2	0.283333	0.37	0.163333	0.206667	0.21	0.193333	0	0.136667	0.11	0	0.123333	0.0833333	0	0	0	1
Maz	0.443333	0.276667	0.986667	0.273333	0.226667	0.253333	0.25	0	0	0	0	0	0	0	0	1
Mbd3	5.73333	6.1	8.23333	4.36667	5.2	2.66667	3.03333	1.86667	1.63333	1.22	1.53	1.04	0.396667	0.316667	0.26	1
Mcm2	23.3333	26.4333	23.3333	15.1	18.1667	12.6333	7.7	6.23333	6	4.33333	5.26667	2.33333	0.703333	0.53	0.476667	1
Mcm3	24.6667	24.0333	25.1	15.4333	17.7667	9.63333	9	8.46667	5.63333	5.53333	3.76667	2.53333	0.903333	0.2	0.456667	1
Mcm4	24.8333	23.9333	22.0667	16.2	18.2667	11.7	8.06667	6.3	7.06667	5.8	2.73333	1.86667	0.68	0.486667	0.97	1
Mcm5	19.9333	19.3667	17.6667	11.7667	14.3667	7.83333	6.7	5.33333	3.53333	2.5	1.96667	1.34	0.746667	0.256667	0.243333	1
Mcm6	29.5333	29.2667	25.8333	18.3333	20.6333	17.1333	7.96667	9	4.83333	4.2	3.5	2.16667	1.16667	0.33	0.466667	1
Mcm7	28.0333	28.4	30.7	18.2	20.4	15.1	14.6667	8.56667	11.7667	6.96667	4.93333	3.46667	1.63333	0.35	0.596667	1
Mcmbp	2.93333	1.86667	1.96667	2.23333	2	1.33333	1.03667	0.876667	0.53	0.53	0.686667	0.323333	0.0433333	0.0666667	0.0833333	1
Mdk	16.2	15.5	10.8667	4.1	2.8	0	0	0	0	0	0	0	0	0	0	1
Mdn1	0.44	0.326667	0.27	0.11	0.146667	0.09	0.06	0.05	0.0333333	0.013	0.019	0.0153333	0.0046	0	0.0045	1
Med12	0.116667	0.0733333	0.126667	0.08	0.0366667	0.0333333	0.0146667	0.0333333	0.0266667	0.0133333	0	0.0233333	0	0	0	1
Med15	0.353333	0.463333	0.58	0.313333	0.363333	0.51	0.0966667	0.183333	0.13	0.406667	0.236667	0	0	0	0	1
Med20	0.636667	1.10333	1.04	0	0.376667	0	0	0	0.4	0	0	0	0	0	0	1
Med24	0.323333	0.336667	0.516667	0.226667	0.193333	0.103333	0.193333	0.113333	0.0666667	0.03	0.0433333	0	0	0	0	1
Med27	0.456667	0.386667	0.31	0.306667	0.16	0	0.18	0	0.08	0	0	0	0	0	0	1
Med4	1.46	1.83	0.65	0.386667	0.326667	0.276667	0.17	0.293333	0.24	0.213333	0	0	0.0466667	0	0	1
Men1	0.106667	0.0666667	0.0543333	0.0833333	0	0	0	0	0.0433333	0	0	0	0	0	0	1
Mepce	0.483333	0.443333	0.41	0.293333	0.3	0	0.0866667	0	0.0633333	0.0933333	0	0.0566667	0	0	0	1
Mettl1	0.826667	0.476667	0.666667	0.613333	0.526667	0.74	0.293333	0	0	0	0	0.19	0	0	0	1
Mettl16	1.13	1.10333	0.99	0.57	0.483333	0	0.273333	0.266667	0.3	0.273333	0	0.223333	0	0.06	0	1
Mfge8	0.4	1.5	1.78333	0.463333	0.513333	0.72	0.856667	5.96667	11.1667	2.5	5.63333	2.06667	0.273333	0.44	0.29	3
Mgat1	0.2	0.206667	0.236667	0.42	0.6	0.763333	0.693333	0.333333	0.346667	0.68	0.376667	0.193333	0	0.06	0	3
Mina	1.7	1.83333	1.55	1.4	1.66667	2.19	1.16333	0.916667	0.556667	0.393333	0	0.55	0.756667	0.23	0.3	1
Mki67	1.25	0.143333	0.21	1.16667	1.13	0	0.0713333	0.031	0.04	0	0	0	0	0	0	1
Mki67ip	4.8	6.86667	5.03333	1.27333	0.986667	0.95	1.2	0.436667	0.263333	0.29	0	0.193333	0	0	0	1
Mkln1	0.34	0.216667	0.36	0.08	0.14	0.133333	0	0	0.1	0	0	0	0	0	0	1
Mlh1	0.566667	0.283333	0.24	0.0866667	0.243333	0	0.0266667	0	0	0	0	0	0	0	0	1
Mmp14	0.51	0.576667	0.58	0.213333	0.37	0.333333	0	0	0.15	0.103333	0	0	0	0	0	1
Mmp2	0.413333	0.626667	1.4	0.17	0.243333	0.216667	0.123333	0	0.03	0.113333	0.0766667	0.0533333	0	0	0	1
Mnat1	1.21	1.36667	1.03667	0.553333	0.566667	0.3	0.38	0.203333	0.0966667	0	0	0.0966667	0	0	0.0566667	1
Mocs3	19.4667	15.0667	19.0667	16.4667	16.7	2.19	10.7	12.9667	11.3667	9.5	11.2667	8.66667	6.56667	7.83333	5.83333	1
Morf4l2	1.38333	1.16667	1.06667	1.07333	0.57	0	0.19	0.67	0.456667	0.296667	0	0	0	0	0	1
Mospd2	0.17	0.253333	0.253333	0.726667	0.45	2.23333	1.55	1.03	0.953333	0.736667	0.94	0.636667	0.34	0.176667	0.33	3
Mpg	0.0633333	0.116667	0.0866667	0	0	0	0	0	0	0	0	0	0	0	0	1
Mphosph10	0.853333	0.9	0.806667	0.303333	0.646667	0.35	0.2	0.0833333	0.306667	0	0	0	0	0	0	1
Mrc2	1.16333	1.53333	2.03333	1.63333	1.86667	3.03333	1.46667	0.816667	1.3	1.67	1.3	0.773333	0.576667	0.193333	0.07	4
Mrfap1	8.83333	10.6667	9.7	4.9	8.23333	4.16667	1.46	0	1.7	1.4	1.93333	1.43333	0	0	0	1
Mrgbp	0.55	0	0.4	0	0.27	0	0	0	0	0	0	0	0	0	0	1
Mrto4	3.32667	0	1.36667	2.53333	4.1	0	0	1.36667	0	0	0	0	0	0	0	1
Msh2	9.73333	8.8	7.73333	4.76667	5	2.5	1.8	1.26667	1.28667	0.856667	0.423333	0.673333	0.436667	0.187667	0.263333	1
Msh6	6.43333	4.63333	4.76667	2.26667	3.53333	1.56667	1.01333	1.18	0.716667	0.603333	0.336667	0.253333	0.13	0.0333333	0.133333	1
Mta1	7.46667	5.36667	6.63333	4.7	4.7	3.13333	2.26667	1.29	1.42667	1.9	0.793333	0.556667	0.176667	0.07	0.0433333	1
Mta2	6.4	5.76667	5.46667	6.4	5.73333	4.5	2.83333	4.1	2.4	2.53333	1.96667	1.56667	0.65	1.07667	0.86	1
Mta3	0.28	0.46	0.293333	0.28	0.49	0.33	0.456667	0.316667	0.29	0.18	0.296667	0.263333	0.0366667	0.0633333	0.303333	1
Mthfd1l	3.76667	4.26667	4.36667	3.43333	3.33333	3.36667	2.8	2.3	2	1.15	1.13	0.963333	0.726667	0.35	0.506667	1
Muc5b	0	0	0	0	0	3.86667	4.93333	9.3	17.5	7.33333	10.8667	2.5	0	0	0	3
Mybbp1a	19.4	15.1333	15.7	15.9	12.8667	7.53333	8.16667	6.9	5.33333	5.2	5.56667	2.16667	2.8	1.96667	1.36667	1
Myh10	34.0333	35.6333	35.9333	26.3667	27.3	21.8	24.6333	18.8667	21.0667	20.8333	18.5	20.9667	12.9667	17.9	7.83333	1
Myh9	35.3667	45.9667	55.2	62.9	62.9	70.9	77.4667	63.9	54.2667	54.8	65.9	55.0333	57.4667	37.7	42.5667	3
Myo1b	4.4	4.3	5.33333	4.86667	5	3.4	3.53333	5.86667	3.5	5.56667	4.46667	4.16667	3.8	2.4	1.96667	1
Myo5a	0.626667	0.53	0.566667	0.273333	0.5	0.11	0.123333	0.173333	0.303333	0.236667	0.16	0.0533333	0.02	0.00633333	0	1
Naa10	8.1	9.06667	7.93333	5.8	4.66667	5.46667	4.73333	2.73333	4.4	1.8	1.81	3	2.03333	1.71	2.8	1
Naa15	8.2	6.23333	6.93333	3.96667	4.63333	5.93333	3.63333	3.63333	3.06667	3.16667	3.46667	1.8	1.73333	1.83333	1.3	1
Naa20	0.923333	1.38	0.816667	0.513333	0.58	0	0.4	0.256667	0.686667	0	0	0	0	0	0.463333	1
Naa25	0.95	1.23333	1.15333	0.616667	0.863333	1.33333	0.94	0.766667	0.7	0.493333	0.69	0.543333	0.42	0.206667	0.44	1
Naa35	4	2.98667	5.16667	1.13667	0.606667	0.443333	1.29	0.506667	0.39	0.416667	0.38	0.22	0.133333	0	0.153333	1
Naa50	15.2	14.3	14.7333	9.6	11.5	16.6333	8.03333	5.53333	4.8	4.23333	4.83333	3.03333	3.26667	3.23333	2.6	1
Nasp	63.8333	55.6333	52.1333	30.1	32.2667	14.1667	14.5667	11	7.8	3.7	2.96667	4.06667	2.26667	1.13333	0.77	1
Nat10	2.63333	3.16667	1.7	1.32333	1.02	0.976667	0.513333	0.516667	0.523333	0.276667	0.786667	0.116667	0.0866667	0.12	0.08	1
Nav1	0.0643333	0.21	0.113333	0.0366667	0.09	0	0.0166667	0	0	0	0	0.0153333	0	0	0	1
Nbn	0.276667	0.193333	0.149333	0.0933333	0.223333	0.133333	0.05	0	0.0433333	0.0366667	0	0.0866667	0	0	0	1
Ncapd2	4.76667	4.36667	4.33333	2.5	2.9	1.16667	1.11333	0.626667	0.313333	0.196667	0.163333	0	0.0433333	0	0.005	1
Ncapd3	0.153333	0.0966667	0.146667	0.12	0.0966667	0.0533333	0	0.022	0	0	0	0	0	0	0	1
Ncapg	4.03333	3.66667	3.03333	2.2	2.86667	1.26667	1.23333	0.76	0.303333	0.37	0.206667	0.0693333	0.0166667	0	0.0333333	1
Ncapg2	0.243333	0.266667	0.326667	0.153333	0.226667	0	0.0666667	0.02	0.0333333	0.0333333	0.02	0	0.00366667	0	0	1
Ncaph	3.5	3.16667	3.56667	1.73333	2.3	0.593333	0.983333	0.4	0.13	0.23	0.08	0.0333333	0	0	0	1
Ncbp1	4.4	4.33333	3.26667	4	3.46667	2.6	2.4	2.06667	1.46667	1.21333	1.38667	1.43333	0.71	0.646667	0.703333	1
Ncbp2	3.73333	6.86667	5.96667	5.03333	6.8	2.86667	2.56667	1.93333	3.36667	3.06667	3.23333	0.676667	2.43333	0	0.746667	1
Ncoa5	2.83333	3.16667	7.16667	1.7	11.2333	1.10667	0.916667	5.44333	1.38	0.636667	0.563333	0.673333	0.386667	0	0.37	1
Ncor2	0.47	0.55	0.586667	0.293333	0.353333	0.17	0.22	0.0766667	0.26	0.0866667	0.0433333	0.233333	0.0166667	0	0.00533333	1
Ncstn	1.73333	2.4	2.1	2.03333	2	3.53333	2.36667	2.16667	2.13333	2.12333	2.96667	1.56667	1.6	0.51	1.09667	4
Ndc1	0.383333	0.72	0.94	0.356667	0.396667	0.47	0.166667	0.146667	0.31	0	0.0466667	0	0	0.0133333	0	1
Ndc80	0.08	0.123333	0.15	0.0173333	0.0433333	0	0	0	0	0	0	0	0	0	0	1
Nde1	0.3	0.356667	0.48	0	0.48	0	0	0	0.0966667	0	0	0	0	0	0	1
Ndnl2	0.223333	0.32	0.36	0.256667	0.173333	0	0	0	0	0	0	0	0	0	0	1
Nedd4	26.9	28.8	32.9333	23.1333	25.8	26.3333	23.3	17.3667	18.4	23.4333	26.6667	13.2667	10.5	5.8	5.76667	1
Nes	4.66667	4.6	4.76667	2.9	3.1	2.4	2.03333	1.15667	1.04667	2.5	0.96	0.64	0.306667	0.0366667	0.0866667	1
Nf1	0.0666667	0.44	0.13	0.0566667	0.106667	0.03	0.0166667	0.0103333	0.018	0.00233333	0.004	0.00566667	0	0	0	1
Ngdn	1.20333	0.64	0.426667	0.66	0.35	0	0.203333	0	0.0966667	0	0	0	0	0	0	1
Nid2	1.3	1.96667	2.86667	3.1	2.5	4.5	3.23333	2.76667	4.66667	4.53333	4.03333	4.76667	5.13333	3.93333	3.7	3
Nipbl	0.29	0.286667	0.326667	0.17	0.243333	0.123333	0.0733333	0.08	0.0666667	0.0733333	0.0666667	0.0366667	0.01	0	0	1
Nktr	0.0633333	0.24	0.08	0.246667	0.0666667	0	0	0	0	0	0	0	0	0	0	1
Nme7	1.23333	1.11	0.79	0.433333	0.743333	0.413333	0.583333	0.0966667	0.19	0	0	0	0	0	0	1
Nmi	0	0	0	0	0	0	0.2	0.103333	0.596667	0.543333	0.51	0.44	0.54	0.323333	0.686667	3
Nob1	0.976667	0.683333	1.56667	0.663333	0.77	0.186667	0.213333	0.406667	0.49	0	0	0	0	0	0.0533333	1
Noc3l	0.606667	0.443333	0.376667	0.27	0.343333	0	0.0566667	0.0266667	0	0	0	0	0	0	0	1
Noc4l	0.816667	0.506667	0.533333	0.683333	0.383333	0	0.126667	0.28	0.106667	0	0	0.13	0	0	0	1
Nol10	0.456667	0.313333	0.326667	0.123333	0.166667	0.186667	0.283333	0	0.0333333	0	0	0	0	0	0	1
Nol11	0.61	0.693333	0.78	0.376667	0.446667	0	0.14	0.156667	0.173333	0	0	0.146667	0.0333333	0	0	1
Nol6	0.533333	0.386667	0.343333	0.173333	0.326667	0.106667	0.15	0.103333	0.103333	0.0833333	0.0366667	0.0533333	0.0233333	0.0133333	0	1
Nolc1	4.66667	6.23333	4.86667	3.03333	3.43333	3.83333	2.9	2.23333	1.73333	1.22	0.866667	1.33333	1.53333	0.68	0.996667	1
Nono	99.3667	117.667	102.433	60.4667	70.9	67.7667	57.3	57.5333	36.8667	38.1	37.0667	37.6667	25.1	11.4	13.1333	1
Nop14	0.73	0.606667	0.643333	0.356667	0.396667	0.23	0.2	0	0.123333	0	0	0	0	0	0	1
Nop2	4.13333	2.2	2.06667	2.07333	1.91667	0.176667	0.403333	0.22	0.826667	0	0.03	0	0	0.0866667	0.04	1
Nop9	0.543333	0.306667	0.396667	0.273333	0.41	0.06	0	0.09	0.0433333	0.113333	0	0	0	0	0	1
Nosip	0.78	0.713333	0.463333	0.44	0.62	0	0.223333	0.476667	0	0	0	0.49	0	0	0	1
Npc2	620.667	433.667	282.667	62.8333	234.567	56.1667	67.2667	160	116.367	52.3	90.2	179	50.4	2.23333	20.6	1
Npl	0	0.243333	0.293333	0	0.556667	0.283333	0.32	0.97	0.973333	0.76	1.12333	1.96667	0.76	0	0.526667	3
Npm3	7.26667	13.1	12.1	5.8	6.96667	10.2	6.9	4.86667	4.93333	0	1.56667	2.66667	2.6	0	1.76667	1
Nrd1	2.8	3.1	3.26667	3.03333	2.66667	4.2	3.43333	3.56667	2.73333	2.7	2.36667	1.83333	1.7	0.843333	1.1	4
Nrm	0.86	1.96667	1.59667	0.383333	1.43333	0.433333	0.63	0.576667	1.18667	0.256667	1.07	0.36	0	0	0	1
Nrp1	1.4	0.986667	2.02	0.353333	0.186667	0.216667	0.146667	0	0.0866667	0.156667	0.166667	0.0226667	0	0.0166667	0	1
Nrp2	0.613333	0.62	0.686667	0.383333	0.47	0.56	0.286667	0.31	0.593333	0.943333	0.49	0.346667	0.1	0.126667	0	1
Nsmce4a	0.313333	0.646667	0.386667	0.193333	0.223333	0	0.0833333	0	0.0433333	0	0	0	0	0	0	1
Nsun5	0.0466667	0.08	0.05	0	0.0633333	0	0	0	0	0	0	0	0	0	0	1
Nt5c2	2.6	2.36667	3.1	2.9	3.06667	2.2	2.03333	1.86667	1.33333	1.61	1.00333	1.03	0.68	1.08	1.23333	1
Nt5dc2	10	9.13333	13.2	7.03333	7.8	5.7	3.33333	2.03333	1.33333	0.536667	0.223333	0.226667	0	0	0	1
Nt5e	0	0	0	0	0	0	0.26	0.83	1.86667	3.43333	3.4	2.33333	0.716667	1.01333	0.133333	3
Ntmt1	2.93333	2.56667	2.2	1.86667	2	1.53	1.53333	1.20333	1.6	1.32333	1.90667	1.01333	0.553333	0.156667	0.23	1
Nudcd1	2.2	2.63333	2.4	2.06667	2.4	1.21	2	1.59	2.13333	0.833333	0.376667	1.04667	0.646667	0.443333	1.95	1
Nudt16l1	8.36667	7.33333	7.1	5.5	5	6.96667	4.06667	3.9	4.23333	2.4	1.72333	2.53333	0.503333	0.426667	0.236667	1
Nufip2	1.34	0.756667	0.786667	0.58	0.606667	0.496667	0.33	0.0733333	0.08	0.12	0	0.2	0	0	0.39	1
Nup107	2.6	2.83333	2.56667	1.63	1.7	1.33333	0.686667	0.826667	0.793333	0.453333	0.393333	0.116667	0.0966667	0.08	0.123333	1
Nup133	3.16667	2.93333	2.63333	2.33333	3.1	1.8	0.89	1.17	0.933333	0.993333	0.633333	1.21667	0.37	0.853333	0.256667	1
Nup153	3.53333	2.73333	2.9	0.966667	1.73333	2.41667	0.446667	0.856667	2.23333	1.17667	0.22	0.336667	0.0666667	0	0.533333	1
Nup155	3.76667	3.6	4.33333	3.06667	2.63333	2.4	1.86667	1.26667	1.4	1.14667	0.803333	1.08667	0.596667	0.35	0.373333	1
Nup188	0.93	0.903333	0.88	0.533333	0.59	0.403333	0.24	0.313333	0.213333	0.143333	0.113333	0.17	0.0933333	0.0533333	0.033	1
Nup37	5.2	4.16667	5.63333	1.13333	3.36667	4.73333	0.933333	0	0	0	0	0	0	0	0	1
Nup50	4.9	5.46667	5.3	4.16667	4.06667	2.93333	2.4	1.32667	1.18667	1.3	0.56	0.6	0.803333	0.21	0.45	1
Nup54	5.73333	3.76667	5.63333	3.6	5.26667	5.86667	2.13333	2.66667	2.13333	1.66667	1.23333	0.97	0.616667	0.426667	0.573333	1
Nup62	7.6	8.23333	8.7	6.3	5.6	5.36667	5.33333	4.13333	4.7	3.1	3.86667	2.5	1.6	1.33333	1.76667	1
Nup93	8.8	8.53333	9.4	6.66667	7.03333	5.26667	3.73333	3.7	4.53333	3.03333	1.93333	2.5	1.56667	1	1.45667	1
Nup98	2.36667	2.66667	3.4	2.06667	2.3	0.983333	1.32333	1.23333	3.1	0.683333	0.403333	0.53	0.166667	0.0833333	0.19	1
Nvl	2.53333	1.76667	1.6	0.753333	0.936667	0.903333	0.42	0.356667	0.37	0.176667	0.123333	1.55667	0.0533333	0.04	0.0333333	1
Nxf1	9.96667	6.93333	5.33333	3.4	8.46667	2.3	2.86667	3.96667	1.5	0.99	1.33333	1.96667	0.456667	0.253333	0.336667	1
Ogfr	1.93333	1.4	0.936667	0.743333	1.2	0.716667	0.623333	0.563333	0.256667	0.816667	0.373333	0.37	0	0.0333333	0.0766667	1
Ogt	3.16667	3.23333	2.66667	1.73333	2.33333	1.83333	1.43333	1.12667	1.02667	0.923333	0.623333	0.836667	0.593333	0.433333	0.58	1
Olfm4	0	0	0	0	0.626667	2.1	1.46	3.73333	1.24333	0	0.0833333	0	0	0	0	3
Orc4	0.61	0.59	0.476667	0.13	0.11	0	0.11	0	0	0	0	0	0	0	0	1
Osbpl11	0.706667	0.723333	0.726667	0.553333	0.59	0.66	0.316667	0.51	0.373333	0.133333	0.136667	0.31	0.296667	0.0866667	0.11	1
Osbpl3	0	0.11	0.383333	0.0733333	0.0666667	0.196667	0.253333	0.143333	0.223333	0.266667	0.21	0.306667	0.303333	0.213333	0.556667	2
Otud4	0.313333	0.27	0.49	0.356667	0.656667	0.273333	0.2	0.0666667	0.0833333	0.13	0.0466667	0.0633333	0.15	0	0.13	1
P2rx4	0	0	0	0	0	0	0	0	0	0	0	0	0	0	0.113333	2
P4ha1	5.56667	8.36667	13.7333	12.8333	12.8667	14.5	9.03333	10.2	6.1	5.5	4	4.1	3.4	0.46	0.443333	4
P4ha2	0.826667	1.68333	4.43333	4.2	3.96667	11.3333	8.16667	2.96667	8.26667	3.23333	3.06667	1.36	0.73	0.0966667	0	4
Padi2	0	0	0	0	0	0	0	0	0	0	0	0	0.13	0.0733333	0.1	2
Paf1	2.23333	2.1	1.63333	0.936667	1.01333	0.66	0.866667	0.66	0.476667	0.266667	0.556667	0.256667	0	0	0.0426667	1
Pag1	0.423333	1.16667	1.20333	0.363333	0.46	0	0.526667	0.14	0.223333	0.193333	0.226667	0	0	0	0	1
Paip2	5.8	5.2	3.23333	3.86667	1.76667	0	2.96667	3.7	1.80667	2.13333	0.826667	0	0	0	0	1
Pak1ip1	2.76667	2.06667	1.8	1.23667	1.69	1.99667	1.24	0.786667	0.473333	0.626667	0.653333	0.433333	0.353333	0.15	0.18	1
Pald1	0.9	0.716667	0.543333	0.19	0.216667	0	0.14	0.06	0.203333	0.083	0	0	0	0	0.01	1
Papola	2.33333	2.9	2.56667	1.01333	1.5	0.6	0.596667	0.47	0.656667	0.436667	0.5	0	0.126667	0	0.0833333	1
Pbk	1.63333	1.33333	1.16333	0.69	0.52	0.736667	0.66	0.386667	0.38	0.12	0	0.14	0	0	0	1
Pbrm1	1.96667	1.12667	1.46667	0.963333	1.02667	0.463333	0.513333	0.386667	0.37	0.276667	0.276667	0.133333	0.21	0.00566667	0.03	1
Pcm1	1.02667	1.26	1.19333	0.45	1.10667	0.506667	0.213333	0.296667	0.28	0.106667	0.133333	0.23	0.0933333	0	0.08	1
Pcna	85.5667	80.6	82.9667	60.3	70	48.4667	38.2333	27.1	20.7	17.9333	16.8	13.4	9.53333	2.96667	4.03333	1
Pcolce	0.293333	0.816667	1.04667	1.6	1.63333	1.6	1.66667	0.71	0.886667	2.76667	1.55333	1.76667	1.31667	0.443333	0.276667	3
Pdcd11	1.22333	0.61	0.626667	0.61	0.816667	0.256667	0.226667	0.213333	0.216667	0.08	0.113333	0.09	0.106667	0.0466667	0.0266667	1
Pde5a	4.26667	5.76667	4.83333	2.66667	1.93333	2.4	2.03333	1.93333	2.4	3.4	2.83333	1.79667	0.836667	1.22	0.74	1
Pde6d	3.46667	3.06667	2.63333	0	3.43333	1.63333	2.03333	0.466667	1.02333	1.82667	1.36667	0	0.33	0	0.163333	1
Pdlim2	0	0	0	0	0	3	1.9	2.43333	1.86667	1.86667	1.4	2.06	0.336667	0.596667	0.7	3
Pdlim3	4	5.63333	7.3	14.6	14.3	38.4333	34.5667	34.0333	41.6	84.7	86.6333	87.4	77.5	92.1667	83.7	3
Pdlim4	2.03333	2.6	2.86667	3.13333	1.93333	3.13333	2.36667	1.59667	3.46667	5.36667	5	10.7667	11.4333	10.4	9.43333	2
Pdlim5	1.56667	3.3	3.86667	4.36667	4.56667	12.4	10.6333	9.56667	7.66667	11.8333	11.5	12.2667	12.4	11.0333	10.7667	3
Pelp1	3.2	3.63333	4.23333	2.2	3.1	1.66667	1.9	1.8	0.996667	0.546667	0.346667	1.29	0.853333	0.303333	0.05	1
Pex14	1.18667	0.88	0.806667	1.23333	1.04333	0.933333	0.883333	1.20667	1.13	1.86667	0.82	1.3	0.556667	0.26	0.36	3
Pfdn2	22.1	18.4667	18.8667	13.4667	20.3333	22.3333	11.9333	11.7667	6.9	9.63333	9.46667	11.4333	6.2	6.23333	4.26667	1
Pfdn4	12.1	9.06667	9.86667	5.83333	8.36667	6	9.93333	6.16667	6.53333	9	7.36667	2.6	3.6	0	2.16667	1
Pfdn5	12.8667	10.7333	12.8	10.5	12.3	9.83333	7.2	7.03333	9.06667	6.03333	5.5	4.83333	3.96667	2.76667	5.63333	1
Pgam5	4.1	3.7	4.96667	2.56667	4.1	2.36667	1.43333	3.53333	2.56667	1.1	1.12333	1.87333	0.69	0	0.143333	1
Pglyrp1	0	0	0	0	0	3.6	4.7	1.86667	1.16667	0	0	0	0	0	0.14	3
Pgm2l1	0.16	0.156667	0.126667	0.03	0.1	0	0	0.0266667	0.0333333	0	0	0.0733333	0.0166667	0.00966667	0	1
Phf5a	24.8	19.3333	27.2667	12.3	16.2	22.4667	17.4667	14.8333	14.2333	14.7	12.9	10.4667	6.8	6.33333	3.63333	1
Phf6	3.9	2.36667	2.26667	1.14	1.81	0	0	0	0.0366667	0	0	0	0	0	0	1
Pigs	1.66667	1.6	2.43333	1.86667	2.2	1.22333	1.66333	1.83333	2.1	0.836667	0.883333	1.08	1.33333	0.466667	0.856667	1
Pigu	0.673333	0.896667	1.5	0.28	0.903333	0.31	0.59	0.673333	0.423333	0.44	0	0.403333	0.156667	0.136667	0.526667	1
Pik3ca	0.13	0.0566667	0.196667	0.0866667	0.0933333	0	0.02	0.0566667	0.0733333	0	0.0466667	0.06	0.03	0.0233333	0.0333333	1
Pkd2	0.186667	0.22	0.293333	0.3	0.176667	0.0666667	0.06	0.03	0	0.17	0	0	0	0	0	1
Pla2g15	0.646667	0.76	0.826667	0.32	0.62	0.353333	0.216667	0	0.19	0.556667	0.596667	0.353333	0	0	0.0766667	1
Plbd1	0	0	0	0	0	0.41	0.343333	0.483333	1.06667	1.22333	1.83	1.33	0.386667	0.103333	0.39	3
Plbd2	1.00333	1.01	1.41333	0.923333	0.8	0.933333	0.6	0.856667	0.923333	1.05	0.826667	0.926667	0.393333	0.456667	0.306667	1
Pld3	0	0.686667	0.72	0.35	0.293333	1.36667	1.11667	1.26667	3.2	1.46667	1.7	1.17667	1.66667	1.93333	2.03333	3
Plekho2	0.176667	0.326667	0.126667	0	0.133333	0.376667	0.446667	0.236667	0.493333	1.06	0.613333	0.536667	0.406667	0	0	3
Plg	0	0.1	0.263333	0.553333	0.303333	1.43333	0.8	1.13	1.26667	1.83333	2	2.1	1.83333	1.12667	1.56667	3
Plod1	1.73333	2.56667	4	3.16667	3	4.96667	3.93333	1.93333	2.26667	2.4	1.11333	1.20333	0.756667	0.17	0.0733333	4
Plod2	1.73333	2.4	3.16667	2.56667	2.6	3.8	1.7	1.73333	1.86667	0.866667	1.19667	0.513333	0.81	0.116667	0.06	4
Plod3	1.86667	1.76667	2.7	2.86667	3.3	3.96667	2.73333	1.66667	1.6	2.56667	1.23667	1.17333	0.673333	0.146667	0.346667	4
Plxdc2	0	0.113333	0.12	0.173333	0.143333	0.35	0.273333	0.596667	0.316667	0.8	0.463333	0.97	0.0816667	0.18	0.13	3
Plxna1	0.24	0.116667	0.16	0.153333	0.16	0.0933333	0.0666667	0.0466667	0.0833333	0.06	0	0.03	0	0	0	1
Plxnd1	0.03	0.0733333	0.13	0.11	0.0466667	0	0.005	0	0	0.00666667	0	0	0	0	0	1
Pno1	1.76667	0.546667	0.703333	1.01333	1.50667	0.826667	0.55	0.933333	0.686667	0.353333	0.35	0.2	0.146667	0	0	1
Pofut1	1.59	0.79	2.4	1.76667	2.13333	1.03333	1.42	1.03333	1.13333	1.22667	0.51	1.00667	0.213333	0	0.296667	4
Poglut1	0.843333	0.72	1.56667	1.10333	1.26	0	0.446667	0.556667	0.28	0.49	0	0	0.136667	0	0.1	1
Pogz	1.12333	1.15667	1.53333	0.49	0.57	0.356667	0.36	0.183333	0.223333	0.223333	0.186667	0.08	0	0	0.00466667	1
Polb	0.623333	0.916667	0.87	0.683333	0.183333	0.666667	0.253333	0.38	1.02333	0	0.23	0.23	0.106667	0	0	1
Pold1	3.7	3.56667	4	1.5	2.66667	0.756667	0.823333	1.2	0.376667	0.423333	0.373333	0.573333	0.2	0	0.03	1
Pold2	4.86667	5.03333	4.63333	2.96667	3.06667	2.6	1.53333	0.946667	0.74	1.07	0.443333	0.626667	0.336667	0.15	0.123333	1
Pole3	3.26667	3.66667	3.1	1.16667	2.33333	1.26667	2.13333	0.993333	1.06667	0	0	0	0	0	0	1
Polr1a	0.113333	0.14	0.13	0	0.0566667	0	0	0	0.0196667	0	0	0	0	0	0	1
Polr1b	0.183333	0.08	0.0433333	0.106667	0.02	0	0	0	0	0	0	0	0	0	0	1
Polr2d	4.06667	4.6	5.46667	1.76667	2.2	0.813333	3.58667	0.46	3.43333	2.32667	0.36	0.39	0.26	0.183333	0.68	1
Polr2e	8.36667	8.2	8.83333	3.93333	3.9	8.33333	4.76667	4.03333	4.96667	2.46667	4.16667	2.3	1.93333	0.733333	1.93333	1
Polr2h	2.33333	4.2	5.13333	2.63333	1.29	1.7	1.84	1.86667	1.42	1.66667	1.3	1.3	0.43	0.293333	0.546667	1
Pon2	0.646667	1.05	1.15667	2.36667	1.82667	5.03333	3.73333	7.16667	7.9	10.4	12.1333	11.4333	5.63333	7.76667	9.66667	3
Pop1	0.326667	0.286667	0.166667	0.12	0.173333	0	0.063	0	0	0	0	0	0	0	0	1
Ppfia1	0.52	0.546667	0.803333	0.363333	0.583333	0.346667	0.21	0.37	0.256667	0.59	0.176667	0.29	0.2	0.1	0.136667	1
Ppic	12.5333	17.9667	22.7	20.6667	23.7	26.6333	32.3	23.1333	30.9	29.9	26.2333	31.7333	22.6	4.06667	6.63333	3
Ppid	31.5	27.1667	29.2667	20.9333	32.7333	26.2667	17.6667	14.7333	12.7	9.3	5.76667	8.86667	7.33333	4.73333	7.36667	1
Ppie	2.36667	1.41667	2.13333	1.40667	1.53333	0.526667	1.33667	0.59	1.4	1.27	0.306667	0.243333	0	0.193333	0.196667	1
Ppih	8.7	11.7333	15.9667	9.7	11	0	3.66667	8.36667	6.46667	2.6	1.8	4.36667	1.6	0	0	1
Ppil4	0.813333	0.796667	0.436667	0.923333	1.27667	0.393333	0.67	0.17	0.15	0.126667	0.0766667	0.18	0.116667	0	0	1
Ppp1r10	0.56	0.546667	0.343333	0.256667	0.436667	0.253333	0.07	0.15	0.0866667	0.13	0	0.116667	0.116667	0	0.0526667	1
Ppp1r14b	7.33333	5.76667	5.2	2.86667	4.46667	5.53333	4.26667	1.9	3.23333	2.2	3.1	1.47667	0	0.836667	0.5	1
Ppp1r18	0.766667	1.63333	1.21	0.553333	0.403333	0.4	0.436667	0.176667	0.293333	0.766667	0.543333	0	0.13	0	0	1
Ppp1r8	4.73333	3.9	4.63333	3.73333	3.06667	3.9	2.73333	1.09333	1.19667	0.84	1.30667	0.853333	0.4	0	0.363333	1
Ppp1r9b	1.4	0.696667	1.23333	1.23667	0.96	0.723333	0.66	0.85	0.633333	0.863333	0.543333	0.293333	0.0933333	0	0.506667	1
Ppp4c	7.6	6.06667	5.83333	6.16667	7.03333	2.86667	3.23333	3.33333	3	2.6	2.6	2.2	1.57	1.25667	1.09	1
Ppp4r2	2.56667	3.06667	2.63333	1.53333	1.73333	0.873333	1.33333	1.18667	0.836667	1.08333	0.376667	0.583333	0	0	0.26	1
Ppt1	0.873333	1.86667	1.36667	1.36667	1.66667	3.06667	3.26667	2.26667	3.6	3.86667	4.2	3.03333	2.76667	4.5	6.66667	2
Prc1	0.886667	0.07	1.36333	1.37667	2.07667	0.373333	0.186667	0.206667	0.196667	0	0	0	0	0	0	1
Prcc	1.05667	0.956667	1.25	0.396667	0.363333	0.4	0.346667	0.216667	0	0	0.333333	0.276667	0	0	0	1
Prcp	1.34333	0.98	1.43333	1.56667	1.53333	1.32	0.983333	1.43333	1.5	1.17333	1.04333	1.2	0.526667	0.0866667	0.176667	4
Prim1	2.8	3.83333	1.8	0.966667	1.27667	0.586667	0.346667	0.313333	0.453333	0.0933333	0.196667	0	0	0	0	1
Prim2	1.73333	1.43333	2	1.26667	1.08667	0.82	0.356667	0.603333	0.0633333	0.133333	0	0	0	0	0	1
Prmt1	77.6333	65.7	63.0667	45.3	50.8333	26.3	27	24.6667	19	19.7333	20.1333	14.0333	9.43333	3.33333	3.96667	1
Prmt3	1.99333	2.85667	1.87	1.08	1.43667	1.40667	0.243333	0.293333	0.17	0.12	0	0	0	0.0666667	0	1
Prom1	0.11	0.156667	0.156667	0	0	0	0	0	0.0166667	0	0	0	0	0	0	1
Prpf18	0.2	0	0.2	0.173333	0.133333	0	0	0	0.0966667	0	0	0	0	0	0	1
Prpf38a	4.5	3.83333	4.6	3	2.56667	2.5	1.6	2.03333	1.76667	2.33333	1.9	0.766667	0.396667	0.176667	0.493333	1
Prpf38b	2	1.15	2	0.903333	0.8	0	0.883333	0.806667	0	0.766667	0	0.436667	0	0	0.353333	1
Prpf40a	4.5	4	3.8	3.23333	4.7	2.5	1.86667	2.16667	2.03333	1.63333	1.76667	1.46667	0.836667	1.01667	0.52	1
Prpf4b	1.96667	1.93333	2.33333	1.53333	1.63333	1.16	0.986667	0.823333	0.726667	0.59	0.55	0.31	0.883333	0.13	0.196667	1
Prpf6	3.33333	3.56667	4	2.26667	2.36667	2.53333	1.4	1.5	1.66667	0.826667	0.81	0.883333	0.426667	0.323333	0.31	1
Prpf8	11.6333	10.1	10.9333	7.86667	9.9	5.23333	5.13333	5.43333	5.06667	4.26667	3.73333	3.43333	2.4	1.26667	1.23	1
Prrc2b	0.34	0.236667	0.26	0.12	0.243333	0.0533333	0.183333	0.0433333	0	0	0.136667	0	0	0	0.011	1
Prrc2c	2.3	1.96667	2.3	1.24667	1.32333	1.63333	1.09667	0.716667	0.386667	0.363333	0.223333	0.44	0.393333	0.173333	0.173333	1
Psme3	20.5333	20.7	16	15.3333	17.3333	9	9.3	9.43333	6.46667	6.46667	4.43333	5.76667	5.96667	3.1	2.33333	1
Psme4	0.53	0.383333	0.34	0.253333	0.32	0.116	0.176667	0.33	0.186667	0.286667	0.343333	0.13	0.08	0.05	0.0433333	1
Ptar1	0.316667	0.29	0.33	0.243333	0.28	0	0.146667	0.156667	0.11	0	0.143333	0.14	0.17	0.103333	0.0433333	1
Ptk7	15.2333	19.5667	21.6333	17.4	13.8333	10.5	10.8667	8.3	7.13333	4.83333	5.33333	2.63333	1.09333	0.21	0.106667	1
Ptma	227.667	164.667	228.667	178.333	195.667	4.2	210	117	125	81	0	0	0	0	0	1
Ptpn12	0.286667	0.216667	0.36	0.19	0.563333	0.226667	0.206667	0.149	0.29	0	0	0.06	0	0	0.0233333	1
Ptpn2	0.656667	0.913333	1.16333	0.59	1.2	0.67	0.573333	0.393333	0.22	0.19	0.273333	0.453333	0.22	0	0.09	4
Pum1	2.36667	1.36667	2.66667	0.856667	1.59667	1.25333	0.523333	0.67	0.38	0.32	0.253333	0.306667	0.0166667	0	0.0633333	1
Pum2	1.09667	0.963333	0.94	0.883333	0.54	0.156667	0.163333	0.1	0.113333	0	0	0.343333	0	0	0.03	1
Pus7	1.1	1.07333	0.79	0.976667	1.26667	0.856667	0.813333	0.6	0.493333	0.426667	0.46	0.35	0.243333	0.0433333	0.143333	1
Pwp1	2.96667	2.56667	2.03333	0.866667	1.20333	0.69	1.04333	0.463333	0.486667	0.203333	0	0.433333	0.403333	0	0.0633333	1
Pwp2	0.716667	0.403333	0.893333	0.153333	0.373333	0	0.0866667	0.156667	0.0933333	0	0	0	0	0	0	1
Pxdn	2.7	2.76667	2.96667	2.1	1.9	2.43333	1.8	1.11667	1.22667	1.12	1.07	1.6	0.82	0.326667	0.263333	1
Pycard	0.543333	1.03333	1.73333	6.73333	5.66667	22.4333	21.9667	24.4667	28.2333	19.3	24.6	23.7333	15.9	13.9333	14.2	3
Pygl	2.27667	2.3	2.83333	4.8	2.9	5.23333	5.9	4.6	4.36667	3.83333	4.76667	3.03333	1.66667	0.86	0.743333	3
Qtrtd1	0.683333	0.443333	0.606667	0.536667	0.513333	0.56	0.183333	0.22	0.476667	0.19	0.18	0	0	0	0	1
Rab11fip1	0.0133333	0	0	0.24	0.113333	0.403333	0.463333	0.506667	0.453333	0.226667	0.153333	0.26	0.163333	0.156667	0.406667	3
Rab31	0.81	0.626667	0.336667	0.343333	0.333333	0	0	0.22	0	0	0	0	0.873333	0.266667	0	1
Rab34	1.93333	4.03333	3.13333	1.41333	1.83333	0.3	0.653333	0.34	0.436667	0.223333	0.183333	0.32	0.07	0	0	1
Rabgap1	0.983333	0.986667	1.06333	1.53333	1.46667	1.7	1.29667	0.806667	0.956667	0.6	0.6	0.953333	0.48	0.413333	0.563333	4
Racgap1	0.273333	0.496667	0.743333	0.143333	0.396667	0	0	0	0	0	0	0	0	0	0	1
Rae1	6.46667	8.56667	7.76667	5.23333	5.13333	9.16667	3.86667	4.3	6.63333	3.76667	3.76667	2.7	2.16667	1.15	1.43333	1
Ranbp9	1.10667	1.43333	1.35	0.253333	0.443333	0.343333	0.266667	0.913333	0.256667	0.113333	0.133333	0.256667	0.156667	0	0.12	1
Rasal2	0.01	0.0266667	0.02	0	0.0266667	0	0	0.0166667	0	0	0	0	0	0	0	1
Raver1	6.4	5.7	7.9	4.8	5.03333	4.3	2.86667	1.7	1.26667	1.46	1.36333	1.11	0.933333	0.323333	0.623333	1
Rb1cc1	0.0176667	0.0166667	0.0233333	0	0	0	0	0.00766667	0	0	0	0	0	0	0	1
Rbbp5	1.76667	1.36667	2.43333	1.70667	1.43333	0.573333	0.336667	0.616667	0.493333	0.303333	0.106667	0.283333	0	0.126667	0.146667	1
Rbbp7	25.2333	27.0667	28.0333	26.9333	29.1667	24.9667	20.9667	18	16.6667	12.2	11.2	12.3667	8.96667	5.16667	5.16667	1
Rbm15	1.5	1.44667	1.40667	0.773333	0.613333	0.433333	0.456667	0.45	0.26	0.42	0.17	0.195333	0.113333	0.0733333	0.02	1
Rbm17	5.43333	4.83333	6.6	3.43333	4.16667	3.4	1.6	2.76667	1.76667	0.856667	0.84	1.46	0.603333	0	0.463333	1
Rbm19	0.393333	0.44	0.486667	0.253333	0.273333	0.15	0	0.116667	0.0766667	0	0	0	0.03	0	0.0123333	1
Rbm26	2.26667	2.5	2.06667	1.63333	1.46667	1.43333	0.82	0.69	0.516667	0.62	0.51	0.216667	0.21	0.0366667	0.226667	1
Rbm28	1.13667	0.31	0.11	0.463333	0.573333	0	0	0	0	0	0	0	0	0	0	1
Rbm42	1.45667	1.07333	0.796667	0.733333	0.906667	0.47	0.423333	0.446667	0.396667	0.51	0.403333	0	0.186667	0.113333	0.0833333	1
Rbm45	0.516667	0.4	0.35	0.223333	0	0	0	0.26	0.0433333	0	0	0	0	0	0	1
Rbm6	0.696667	1.04667	0.816667	0.403333	0.41	0.156667	0.333333	0.256667	0.2	0.123333	0.0933333	0.12	0.04	0	0	1
Rbpj	1.9	1.53333	1.43333	0.663333	1.26	1.08	0.47	0.423333	0.22	0.156667	0.243333	0.266667	0	0	0	1
Rcc1	8.9	9.6	9.33333	9.3	8.23333	7.93333	6.1	6.63333	4.53333	3.66667	3.86667	3.03333	2.1	2.13333	1.83333	1
Rcc2	51.9667	43.8667	43.5	34.1	38.9333	22.7333	19.8	16.5	12.5	10.1667	7.86667	10.5	5.93333	3.5	4	1
Rcl1	0.803333	0.733333	0.66	0.32	0.79	0	0.226667	0.44	0.2	0	0	0	0	0	0.0433333	1
Rcn2	18.0333	16.1	22.2667	17.2667	13.5	9.96667	14.8667	8.7	10.5667	14.0667	10.8667	7.53333	5.6	3.7	4.96667	1
Rcn3	16.0333	33.8333	47.2	42.0333	31.8	71.3333	51.7333	33.9667	41.1	44.0333	20.5333	30.9	24.8333	5.6	5.66667	4
Rfc1	2.56667	1.26	1.2	1.36	2.22667	1.4	0.193333	0.566667	0.18	0.56	0	0	0	0	0	1
Rfc2	9.76667	6.93333	7.33333	4.1	8.56667	2.03333	2.36667	3.86667	2.3	0.71	0.703333	2.83333	1.2	1.8	1.02667	1
Rfc3	5.76667	5.26667	5.16667	2	3.8	3.13	1.09667	0.766667	0.336667	0.706667	0	0.18	0.216667	0	0	1
Rfc4	8.7	8.06667	8.6	5.53333	6.5	5.8	2.35333	1.96667	2.9	1.03	1.08	1.21667	0	0.253333	1.02333	1
Rfc5	4.9	2.93333	3.4	2.6	2.8	1.7	1.36333	0.756667	0.606667	0.45	0.706667	0.233333	0.0733333	0.126667	0.103333	1
Rfx1	0.106667	0.423333	0.21	0.0533333	0.266667	0.1	0.12	0.0933333	0	0	0	0	0	0	0	1
Rif1	0.35	0.306667	0.286667	0.14	0.176667	0.02	0.0266667	0.006	0.012	0	0	0	0	0	0	1
Ring1	0.27	0.336667	0.0833333	0.126667	0.413333	0	0	0	0.133333	0	0	0.113333	0	0	0.0366667	1
Rnaseh2a	3.56667	4.66667	3.73333	2.73333	3.93333	1.81	1.3	1.38667	0.546667	1.04	0.406667	1.01333	0.553333	0	0.273333	1
Rnaseh2c	2.03333	1.66667	2.7	2.66667	2.83333	0	0.493333	0	0.68	0	0	0.733333	0	0	0.116667	1
Rnf114	3.1	2.83333	2.73333	0.81	1.43333	0.773333	0.71	0.4	0.433333	0.256667	0.273333	0.366667	0.286667	0	0.4	1
Rnf2	6.96667	8.13333	8.3	3.73333	3.36667	2.5	3.33333	1.01333	1.63333	1.26667	1.1	0.683333	0.476667	0.193333	0.553333	1
Rnf214	0.97	1.05333	0.666667	0.52	1.02667	0.153333	0.296667	0.85	0.203333	0	0.42	0.0666667	0	0	0	1
Rngtt	0.34	0.233333	0.47	0.1	0.146667	0	0.103333	0.146667	0	0.133333	0	0.0733333	0	0	0.02	1
Rnmt	3.56667	2.8	3.43333	1.17	2.63333	0.96	1.06667	1.24	1.1	1.17	0.616667	0.563333	0.94	0.0866667	0.516667	1
Rpap1	0.293333	0.3	0.176667	0.12	0.13	0.256667	0.0233333	0	0.0566667	0	0	0.0256667	0.009	0	0.0333333	1
Rpf2	1.73333	0.646667	0.693333	1.16667	0.613333	0	0	0	0	0	0	0	0	0	0	1
Rpl7l1	1.03	0.653333	0.483333	0.403333	1	0	0.193333	0	0.223333	0.29	0.23	0	0	0	0	1
Rpp30	4.2	3.73333	3.46667	2.12	3.3	1.34	1.14333	0.99	1.46667	2	0.543333	0.6	0.52	0	0.183333	1
Rpp38	0.33	0.543333	0.516667	0.143333	0.136667	0	0	0	0	0	0	0	0	0	0	1
Rprd2	0.43	0.306667	0.61	0.223333	0.323333	0.13	0.133333	0.106667	0.0766667	0	0	0.116667	0.005	0	0.0466667	1
Rqcd1	3.56667	3.56667	4.6	1.83333	2.18	1.53333	1.32333	1.09	2.83333	0.483333	0.866667	0.836667	0.54	0.233333	0.646667	1
Rrm1	27.2333	29.4333	22.0667	13.7667	17.7333	12.4	9.03333	5.53333	5.76667	3.63333	2.63333	1.86667	1.73333	0.676667	1.8	1
Rrm2	5.6	3.93333	2.86667	1.56667	2.26667	0.656667	0.29	0.03	0.466667	0.436667	0.19	0.0566667	0	0	0	1
Rrp1	1.16667	1.36	1.73333	0.9	0.816667	0	0.156667	0.1	0.283333	0.04	0	0	0.103333	0	0	1
Rrp12	1.5	0.796667	0.99	0.766667	0.54	0.536667	0.193333	0.24	0.31	0.123333	0.113333	0.0633333	0.123333	0.0433333	0.03	1
Rrp15	0.53	0.733333	0.46	0	0	0	0	0	0	0	0	0	0	0	0	1
Rrp7a	0.913333	0.326667	0.653333	0.0633333	0.253333	0.226667	0.136667	0	0.166667	0	0	0	0	0	0	1
Rrp8	0.35	0.273333	0.12	0	0.0966667	0	0	0	0	0	0	0	0	0	0	1
Rrp9	1.06	1.05667	0.7	0.236667	0.646667	1.04667	0.37	0.143333	0.473333	0.193333	0	0	0	0	0.116667	1
Rrs1	3.03333	3.56667	2.4	1.31333	1.31667	1.35	0.466667	0.42	0.506667	0.273333	0.453333	0.03	0	0	0	1
Rsf1	1.20333	1.05333	1.04333	0.726667	2.79	0.186667	0.193333	0.243333	0.21	0.12	0.0233333	0.126667	0	0	0	1
Rsl1d1	9.6	5.76667	3.66667	4.60333	4.09667	1.46667	1.26	0.706667	1.26667	0.383333	1.03333	0.77	0.526667	0.216667	0.303333	1
Rsrc2	0.933333	0.746667	1.83333	0.603333	0.45	1.49	0.0766667	0	0	0	0	0	0	0	0	1
Rtfdc1	0.296667	0	0	0.27	0.463333	0	0.253333	0	0	0	0	0	0	0	0	1
Saal1	2.16667	2	1.56667	0.923333	1.36667	0.496667	0.88	0.736667	0.463333	0.576667	0.633333	0.303333	0.0333333	0.08	0.103333	1
Sae1	21.8667	18.9333	24.9	17.7	20.5	14.2	13.1333	14.3	12.1	9.2	10.0667	11.6333	5.86667	3.1	3.6	1
Safb2	1.53333	1.40667	1.46667	1.14667	1.93333	0.883333	0.596667	0.436667	0.58	0.806667	0.306667	0.166667	0.07	0	0.456667	1
Samd4b	0.386667	0.18	0.5	0.48	0.49	0	0.0833333	0.156667	0.13	0	0	0.0866667	0	0	0.02	1
Samd9l	0	0.00966667	0.0533333	0	0.0233333	0.0666667	0.05	0.0406667	0.103333	0.0396667	0.083	0.0866667	0.0466667	0.0966667	0.276667	2
Sbno1	0.263333	0.17	0.153333	0.08	0.17	0	0.0266667	0.0136667	0.0433333	0.0423333	0.0233333	0.00933333	0	0	0	1
Scaf1	0.243333	0.38	0.346667	0.163333	0.31	0.343333	0	0.0433333	0.106667	0.06	0	0	0	0	0	1
Scaf11	0.73	0.62	0.813333	0.44	0.403333	0.06	0.2	0.313333	0.116667	0	0	0.24	0.0433333	0	0.0433333	1
Scaf4	0.43	0.643333	0.35	0.256667	0.24	0	0.34	0.05	0.353333	0	0	0	0	0	0.02	1
Scaf8	1.36667	1.28	0.953333	1.05333	1.26333	0.95	0.253333	0.52	0.19	0.703333	0.213333	0.496667	0	0.21	0.0866667	1
Sde2	0.153333	0.113333	0.566667	0	0.32	0	0	0	0	0	0	0	0	0	0	1
Senp1	0.16	0.13	0.0766667	0	0.08	0	0.0186667	0	0	0	0	0	0	0	0	1
Senp3	2.43333	1.7	1.76667	0.9	0.916667	0.33	0.193333	0.09	0.283333	0	0.0666667	0	0	0	0	1
Serpinb2	0	0	0	0	0	0.256667	0.6	1.00333	1.46	2.03333	2	1.26667	0.88	1.23	2.33333	3
Serpinb5	0	0.0266667	0.373333	9.33333	4.03333	28.0333	23.5333	21.2	24.1	23.7333	18.2333	24.3667	16.3333	13	14.0333	3
Serpinb8	0	0	0	0	0	0.746667	0	0.74	0.28	1.23333	1.85333	2.43333	0	0	0.313333	3
Serpinh1	258.667	280	338.667	363	344	368	310.667	214.667	179.667	218	129	166.333	161.333	61.3667	37.4	4
Setd3	2.13333	2.13333	2.06667	1.83	2.26667	1.13333	1.05333	2	1.58	1.24667	0.716667	1.24333	1.31667	0.506667	0.86	1
Sfswap	0.273333	0.22	0.233333	0	0.223333	0	0.136667	0	0.13	0	0	0	0	0	0	1
Sfxn3	0.456667	1.89667	2.76667	1.39333	2.36667	3.26667	2.86667	5.36667	6.96667	13.2667	11.7667	14.5333	17.6	57.7667	19.4333	2
Sgpl1	1.8	2.6	3.1	1.96667	1.7	1.4	1.56667	1.2	1.12667	1.75667	0.866667	1.43333	1.8	1.27333	4.5	2
Sh3kbp1	0.716667	1.12667	0.683333	0.553333	0.266667	0.24	0.223333	0.193333	0.403333	0.853333	0.203333	0.36	0.15	0	0.193333	1
Sh3pxd2b	1.86667	0.816667	1.11667	1.23	1.14	0.986667	0.866667	0.373333	0.533333	0.546667	0.506667	0.55	0	0	0	1
Siae	0.143333	0.216667	0.386667	0.526667	0.266667	0.406667	0.136667	0.246667	0.24	0	0	0.19	0	0	0	4
Sipa1	0.0466667	0.16	0.0933333	0.05	0.0566667	0.07	0.0166667	0.03	0.0633333	0.07	0	0	0	0	0	1
Sirpa	1.13667	0.57	1.03667	0.993333	1.26	0.37	0.646667	0	0.07	0.406667	0	0.506667	0	0	0	1
Sirt6	0.523333	0.433333	0.403333	0.146667	0	0	0	0	0	0.08	0	0	0	0	0	1
Slc12a7	0.563333	0.27	0.206667	0.09	0.203333	0.436667	0.306667	0.656667	0.773333	0.466667	0.726667	1.08	2.1	1.3	2.13333	2
Slc2a1	1.06667	0.903333	2.13333	2.86667	2.2	1	0.856667	0.443333	0.383333	0.32	0	0.376667	0.74	0.42	0.796667	1
Smarca5	8.06667	6.23333	6.83333	5.2	4.5	10.6667	2.1	2.63333	2.4	0.82	1.41	0.836667	0.26	0.273333	0.26	1
Smarcad1	1.02333	0.346667	0.446667	0.27	0.276667	0	0.06	0	0.07	0	0	0	0	0	0	1
Smarcc1	13.0333	12.2667	12.1333	6.4	8.06667	5.56667	4.16667	2	2.73333	1.9	1.3	0.793333	0.34	0.0866667	0.483333	1
Smarcd1	4.6	3.5	2.93333	1.66667	1.46667	0.84	0.853333	0.29	0.22	0.253333	0.203333	0.0566667	0.08	0	0.0333333	1
Smc2	6.26667	6.53333	6.63333	4.7	5.46667	2.73333	3.26667	2.2	0.74	1.63	0.446667	0.103333	0.253333	0	0.366667	1
Smc6	0.343333	0.356667	0.233333	0.12	0.293333	0.03	0.0466667	0.0366667	0.0333333	0	0	0	0	0	0	1
Smchd1	2.86667	3.23333	3.06667	1.63333	2.1	1.23667	0.666667	0.546667	0.42	0.406667	0.26	0.326667	0.143333	0.09	0.0666667	1
Smek2	0.453333	0.703333	0.53	0.06	0.243333	0	0.0566667	0.05	0	0	0	0	0	0	0	1
Smg1	0.07	0.113333	0.0566667	0.0933333	0.07	0.0266667	0.0233333	0.0133333	0.02	0.00733333	0.023	0	0	0	0	1
Smg9	0.263333	0.25	0.0933333	0.133333	0.18	0	0	0	0.113333	0	0	0	0	0	0	1
Smndc1	3.26667	3.56667	3.06667	2.06667	2.4	1.46667	1.71	1.21	0.496667	1.56667	0.413333	0.456667	0	0	0	1
Smpd4	1.3	1.26667	1.53333	0.726667	0.65	0.963333	0.493333	0.243333	0.556667	0.26	0.53	0.276667	0.183333	0.08	0.1	1
Smyd3	1.22667	1.25333	1.2	0.746667	0.666667	1.24	0.323333	0.463333	0.346667	0.1	0	0	0	0	0	1
Smyd5	2.43333	1.63333	1.86667	1.03333	1.18333	0.8	0.466667	0.503333	0.69	0.253333	0	0.42	0	0.0293333	0.366667	1
Snrnp70	32.9667	34.6	32.5667	24.9667	26.5333	20.1	15.1333	16.2667	19.1667	11.4667	8.3	9.66667	6.5	4.16667	3.83333	1
Snx12	12.8	11.5667	8.3	12.8333	16.5667	11.5	8.83333	15.9	14.0667	17.7333	12.7	15.6667	4.26667	4.4	9.16667	3
Soat1	1.6	1.4	2.13333	1.19333	1.23333	0.503333	0.773333	0.763333	0.76	0.9	0.946667	0.626667	1.5	1.43333	0.96	1
Sod2	5.76667	4.76667	5.5	6.23333	6.46667	9.63333	5.3	14.0333	19.0667	18.3	14.7333	37.1667	84.0333	72.3333	77.1	2
Sp1	0.99	0.8	1.3	1.01667	0.846667	0.61	0.73	0.513333	0	0.806667	0.946667	0	0	0	0	1
Spag7	2.96667	4.3	3.76667	1.47333	1.4	0.296667	2.1	0.566667	1.01	1.21333	1.47	0	0	0.21	0.533333	1
Sparc	3.3	5.3	9.76667	11.8333	8.7	12.6333	9.56667	6.2	10.4667	14.8	10.9333	12.7	12.3667	2.93333	1.73333	3
Spg11	0.013	0.01	0.00666667	0	0.00566667	0	0	0	0.005	0	0	0	0	0	0	1
Sppl2a	0	0	0	0	0	0	0	0	0	0	0	0	0	0	0.22	2
Srsf3	88.1333	0	64.3	54.5	67.0333	0	69.3333	65.5333	48.6333	23	20.5667	59.3667	28.9667	0	11.7333	1
Srsf6	42.0667	37.3667	32.1	37.1667	40.5	20.0667	14.7667	24.2667	13.9667	10.1333	6.7	9.9	7.4	2.85	4.1	1
Ssrp1	28.7333	29.4667	26.4333	19.5333	21.5	14.4667	12.2	8.8	8.03333	8.23333	6.16667	5.76667	4.16667	1.7	2.56667	1
Ssu72	2.45333	1.96667	1.49667	1.6	5.23333	0.84	2.06667	2.1	0.99	1.33333	1.22	1.27333	0	0.423333	0	1
Stag2	0.813333	0.61	1.3	0.67	0.683333	0.313333	0.463333	0.213333	0.35	0	0	0.26	0	0.05	0.12	1
Stat1	0.103333	0.28	0.223333	0.413333	0.506667	0.716667	1.10667	1.01667	1.36667	1.71	1.47	1.08667	0.58	0.686667	1.56333	3
Stat3	0.3	0.286667	0.533333	0.766667	0.96	1.93333	1.83333	2.03333	2.3	2.2	2.83333	3.5	3.56667	1.8	2.3	3
Stat5a	0.0133333	0.0833333	0	0.0333333	0.0566667	0.27	0.246667	0.333333	0.426667	0.343333	0.293333	0.516667	0.293333	0.106667	0.233333	3
Stau1	1.66667	1.4	2.23333	1.28333	1.13333	2.46667	0.89	1.95667	0.616667	0.473333	0.406667	0.56	0.51	0.223333	0.55	1
Stk10	0.0433333	0.0266667	0.0266667	0.0533333	0.0333333	0	0.0566667	0.0266667	0.02	0	0.02	0.0233333	0	0	0.009	1
Stk3	1.11	1.53333	1.73333	0.786667	0.693333	0.966667	0.74	0.556667	0.803333	0.923333	1.06	0.723333	0.376667	0.226667	0.146667	1
Stmn1	176	186	168.333	117.5	140.3	104.6	67.4333	56.8333	53.9	44.3	42.3	23.4	5.8	3.9	6.83333	1
Stom	0.973333	2.66667	4.33333	7.26667	6.5	6.73333	7.63333	6.43333	7.33333	9.03333	8.66667	6.73333	5.06667	1.45667	0.343333	3
Suds3	1.25	0.853333	1.82333	0.446667	1.1	0.24	0.226667	0.816667	0.11	0.0933333	0	0	0	0	0	1
Sugt1	12.7333	10.2667	11.8667	8.73333	8.9	8.73333	4.46667	3.7	3.36667	3	4.03333	4.03333	2.56667	2.26667	4.23333	1
Sumf1	0.0566667	0.25	0.413333	0	0.173333	0.14	0.1	0	0.246667	0.376667	0.116667	0.0833333	0	0	0	1
Suz12	0.953333	0.37	0.66	0.29	0.773333	0.146667	0.11	0.0833333	0.0366667	0	0	0	0	0	0	1
Svil	0.683333	1.53333	2.5	2.03333	1.9	2.33333	2.66667	2.03333	2.5	5.23333	4.2	4.73333	3.63333	2.76667	2.5	3
Sympk	3.06667	2.43333	3.13333	1.45333	1.83333	1.04333	0.91	0.823333	0.57	0.706667	0.693333	0.323333	0.206667	0.103333	0.366667	1
Tacc3	0.163333	0.31	0.25	0	0.216667	0	0	0	0	0	0	0	0	0	0	1
Tacstd2	0	0	0.216667	4.2	2.56667	5.16667	4.1	5.8	3.5	1.83333	2.63333	2.53333	0.466667	0.14	0.586667	3
Taf2	0.0366667	0.0393333	0.0233333	0	0.0133333	0	0.009	0	0	0	0	0	0	0	0	1
Taf5	0.256667	0.386667	0.226667	0.156667	0.293333	0	0.0366667	0.07	0.0733333	0	0	0.0466667	0	0	0	1
Tbc1d13	1.4	0.406667	0.506667	0.276667	0.26	0	0.153333	0.09	0.173333	0.0566667	0	0.266667	0.0866667	0.0566667	0.203333	1
Tbc1d2b	0.04	0.153333	0.0933333	0.05	0.116667	0.0866667	0.11	0.143333	0.18	0.14	0.13	0.143333	0	0	0.0566667	3
Tbcd	1.8	3.8	1.8	0.84	1.02	1.09667	0.92	1.26667	1.00333	0.643333	0.8	0.753333	0.533333	0.563333	0.2	1
Tbl3	1.28	0.983333	1.13333	0.546667	0.73	0.52	0.273333	0.256667	0.2	0	0.13	0.123333	0.0533333	0	0.0566667	1
Tcirg1	0	0	0	0	0	0	0	0	0.0466667	0	0	0	0.0533333	0	0.1	2
Tcof1	2.23333	2.8	3.36667	1.58667	2.42	2.36667	1.23333	1.42667	0.643333	0.743333	0.616667	0.916667	0.413333	0.276667	0.196667	1
Tex10	1.73333	1.66667	1.5	0.943333	1.14	0.673333	0.56	0.61	0.606667	0.233333	0.206667	0.27	0.153333	0.146667	0.0633333	1
Tex264	0	0.03	0	0.25	0.16	0	0.45	0.353333	0.54	0.0866667	0	1.17	1.37	1.38333	0.483333	2
Tfb1m	0.39	0.58	0.47	0	0.22	0	0	0	0.23	0	0.123333	0	0	0	0	1
Tfip11	0.95	0.83	0.943333	0.79	0.916667	0.24	0.393333	0.35	0.223333	0.13	0.193333	0.136667	0.0633333	0	0.06	1
Tgfbi	10.6	13	15.9333	19.5333	14.7667	22.4333	21.6333	29.2333	28.3667	50.1	42.3667	45	32.3333	30.6333	25.8667	3
Thada	0.203333	0.156667	0.256667	0.14	0.07	0.0333333	0.0133333	0.03	0.0333333	0	0.02	0.0186667	0.00633333	0	0.00633333	1
Thbs1	0.36	0.856667	0.87	0.783333	0.833333	0.243333	0.143333	0.32	0.29	0.123333	0.39	0.09	0.08	0	0.0283333	1
Thbs3	0	0	0	0	0	0.21	0.146667	0.266667	0.516667	0.94	0.406667	0.546667	0.466667	0.0633333	0.0633333	3
Thoc1	2	2.13333	2.03333	1.73333	1.66667	0.756667	0.666667	0.963333	0.903333	0.473333	0.473333	0.603333	0.21	0	0.123333	1
Thoc6	2.43333	3.8	3.16667	2.96667	2.33333	2.2	1.18	1.36667	1.23333	0.326667	0.386667	1.04667	0.943333	0.0833333	0.346667	1
Thop1	9.9	8.4	9.43333	9.16667	7.63333	19.1	23.0667	20	18.3333	14.3333	13.6333	14.7333	6.3	5.66667	7.06667	3
Thy1	0	0	0	0	0	0.75	0.413333	1.5	1.7	6	5.56667	6.7	7.13333	6.33333	4.96667	3
Tia1	2.9	2.6	2.8	1.20333	1.53333	1.19	0.873333	1.37	0.386667	0.733333	0	0	0.0466667	0	0	1
Tial1	20.3333	18.6333	17.3	11.9667	8.86667	11.1667	10.5333	2.23333	4.23333	3.14667	3.4	8.23333	3.00667	3.02667	0.783333	1
Tiprl	4.33333	3.83333	3.6	2.86667	4.53333	1.96667	2.03333	2.16667	2.33333	2.86667	2.16667	2.1	1.9	1.83333	3.46667	1
Tle3	1.93333	1.01667	1.38	0.99	0.976667	0.426667	0.64	0.2	1.06667	0.386667	0	0.23	0.23	0	0.86	1
Tmem173	0.3	0.246667	0.426667	0	0.11	0	0	0	0	0	0	0	0	0	0	1
Tmem209	0.19	0.233333	0.563333	0	0.12	0.156667	0.0866667	0	0.0866667	0	0.0566667	0	0	0	0	1
Tmtc3	0.756667	1.11667	2.26667	1.10667	1.73333	1.66667	1.91667	0.943333	1.09333	0.726667	0.953333	1.06	0.583333	0.32	0.296667	4
Tnc	0.703333	0.47	0.366667	0.393333	0.316667	4.36667	3.53333	4.3	4.03333	14.4333	9.56667	12.8	7.43333	7.5	7.9	3
Tnpo2	1.43333	0.896667	1.26667	1.29	1.76667	0.243333	0.656667	1.36667	1.03333	1.08667	0.796667	1.01667	0.676667	0.21	0.66	1
Tnrc6b	0.0633333	0.0466667	0.0666667	0.06	0.0666667	0	0.06	0.05	0.01	0.03	0.03	0.0513333	0	0.0266667	0.0266667	1
Tomm34	8.9	6.03333	6.03333	17.4	5.26667	10.5	2.53333	7.56667	2.73333	1.9	2.73333	3	3.66667	2.1	2.26667	1
Top1	16.2333	9.5	8.66667	10.2	8.7	2.73333	3.36667	2.4	1.56667	1.14	1.73333	1.7	1.30333	1.46	0.91	1
Top2a	5.66667	6.13333	5.86667	3.06667	4.03333	2.6	1.73333	0.403333	1.93333	2.69333	1.01667	0.106667	0.03	0	0.0266667	1
Tpm4	53.7667	65.0667	70.0667	62.8	58.1333	55.6	62.3	47.2667	56.0667	44.1667	37.2	43.4667	34.6667	21.8	35.5333	1
Tra2b	27.4667	26.2667	32.8333	26.9667	29.8	20.4333	19.4333	16.8333	19.2	15.5667	13.1667	12.1	7.2	2.93333	8.93333	1
Trim24	0.873333	0.34	0.64	0.266667	0.49	0.31	0.0666667	0.0966667	0	0.0533333	0	0.0333333	0	0	0	1
Trim28	77.7667	75.9	64.5667	53.1333	59.3	35.5	35.7667	30.4	23.2333	24.6	21.6667	19.8333	10	5.93333	6.6	1
Trip13	4.16667	3.33333	3.13333	1.37333	1.7	2.6	0.843333	0.56	0.52	0.233333	0.216667	0	0	0	0.0366667	1
Trip6	1.6	2.13333	2.2	2.46667	1.73333	2.26667	1.82	1.50333	1.33333	2.4	1.47	1.40667	0.696667	0.563333	0.38	4
Trmt1	0.386667	0.28	0.3	0.1	0.3	0.1	0.09	0	0.0933333	0.296667	0	0	0	0	0.0733333	1
Trmt1l	0.416667	0.313333	0.42	0.286667	0.25	0	0.196667	0.153333	0	0	0	0	0	0	0	1
Trrap	0.393333	0.476667	0.383333	0.28	0.216667	0.153333	0.0666667	0.07	0.0633333	0.0433333	0.0466667	0.03	0.0396667	0.00533333	0.00733333	1
Tsen34	1.43333	1.53333	1.02667	0.763333	1.36667	0.59	0.2	0.69	0	0	0	0	0	0	0	1
Tsr1	1.33333	0.783333	0.596667	0.746667	0.76	1.20667	0.36	0.273333	0.136667	0.103333	0.146667	0	0.12	0	0.15	1
Tssc4	1.12667	1.09	0.983333	0.8	1.12333	0.193333	0.216667	0	0.443333	0	0	0.0933333	0	0	0	1
Ttc27	0.396667	1.29	0.236667	0.136667	0.363333	0.166667	0.136667	0.04	0.376667	0	0	0	0	0	0	1
Ttc4	0.4	0.43	0.28	0.11	0	0.26	0.12	0	0.166667	0	0	0	0	0	0	1
Ttc5	0.476667	0.566667	0.363333	0.0666667	0.263333	0	0.0666667	0	0.0833333	0.0433333	0.0966667	0	0	0	0	1
Tti2	0.07	0.0366667	0.0233333	0	0	0	0	0	0	0	0	0	0	0	0	1
Tubgcp3	0.893333	0.803333	1.23333	0.43	0.523333	0.733333	0.33	0.166667	0.34	0.316667	0.0566667	0.0426667	0	0	0	1
Tubgcp4	0.31	0.226667	0.233333	0.0666667	0	0	0.07	0	0.0666667	0	0	0	0	0	0	1
Twistnb	0.776667	0.223333	0.86	0.273333	0	0	0	0	0	0	0	0	0	0	0	1
Txlna	4.73333	4.1	3.73333	3.13333	2.96667	4.8	1.33333	2.76667	0.55	0.616667	0.66	0.563333	0.0966667	0.13	0.13	1
Txndc9	3.6	3.23333	2.3	2.3	2.4	3.83333	1.8	1.53333	1.53333	0.36	0.5	1.51333	0.99	0	0.516667	1
Tyms	6.93333	6.5	6.53333	2.43333	4.63333	2.4	1.36667	0.77	0.636667	0.42	0.293333	0.0933333	0	0	0.0566667	1
U2surp	7.33333	4.36667	4.86667	4.6	7.13333	3.3	2.5	4.36667	2.3	1.08333	0.653333	2.39667	0.49	0.73	0.873333	1
Ubac2	0.373333	0.536667	0.493333	0.273333	0.306667	0.58	0.416667	0.11	0.33	0.126667	0	0.15	0.0566667	0	0.2	1
Ubap2	1.4	1.53333	1.5	0.85	1.07333	0.97	0.81	0.413333	0.13	0.416667	0.07	0.26	0.173333	0.12	0.1	1
Ubap2l	5.83333	6.5	6.73333	4.13333	4.83333	6.13333	3.93333	2.83333	1.43333	3.76667	3.63333	2.9	1.6	0.906667	1.73333	1
Ube2a	2.5	3.2	3.3	2.83333	3.6	4	1.56667	2	2.86667	0	1.3	0	1.03333	0	1.02333	1
Ube2c	4.93333	4	2.96667	2.86667	3.73333	0	0.553333	0	0.226667	0.22	0	0	0	0	0	1
Ube2q1	0.676667	0.5	0.976667	0.386667	1.76667	0.153333	0.353333	0.24	0.08	0	0	0.113333	0.0733333	0	0	1
Ube4b	2.2	2.36667	2.03333	1.39333	1.33333	2.36667	0.61	0.623333	0.523333	0.513333	0.813333	0.476667	0.273333	0.35	0.23	1
Ubl7	1.8	1.93333	2.16667	1.01667	1.11	0	0.736667	0.843333	0.39	0.376667	0	0.243333	0.133333	0.116667	0.0966667	1
Ubp1	1.63333	1.21333	2.06667	1.08	1.5	1.23	0.68	0.683333	0.416667	0.683333	0.273333	0.426667	0.0333333	0.253333	0.296667	1
Ubqln4	3.1	3.83333	3.26667	1.46667	2.06667	2.16667	1.44333	1.16667	1.33333	0.686667	0.743333	0.523333	0.273333	0.446667	0.966667	1
Ubr5	0.31	0.233333	0.243333	0.163333	0.166667	0.133333	0.0766667	0.0966667	0.133333	0.04	0.0733333	0.136667	0.0146667	0.005	0.00866667	1
Ubr7	1.73333	1.73333	1.96	0.753333	1.22	0.573333	0.4	0.23	0.293333	0.12	0.0533333	0.143333	0	0	0	1
Ubxn1	7.26667	6.33333	7.8	6.26667	7.3	5.96667	5.63333	6.16667	4	4.06667	4	5.46667	2.66667	3.46667	3.4	1
Uck2	1.02	1.58	1.14667	0	0.603333	0.666667	0.43	0	0.363333	0	0	0	0.6	0	0.0733333	1
Uggt2	0	0.02	0.03	0	0.0133333	0	0	0.000466667	0.00633333	0.01	0	0	0	0	0	1
Upf3b	0.473333	0.673333	0.256667	0.403333	0.423333	0	0	0	0	0	0	0	0	0	0	1
Upp1	0	0	0	0	0	1.16667	0.68	0.776667	0.673333	0.826667	0.326667	1.52	2.8	2.13333	2.66667	2
Urb1	0.11	0.0866667	0.0766667	0.0233333	0.0366667	0	0	0	0.008	0.01	0	0	0	0	0	1
Urb2	0.146667	0.0866667	0.1	0.00766667	0.0233333	0	0	0	0.004	0	0	0	0	0	0	1
Usp19	0.426667	0.456667	0.203333	0.166667	0.293333	0.196667	0.19	0.156667	0.12	0.283333	0.0966667	0.09	0.11	0.0966667	0.0766667	1
Usp25	0.0426667	0.0163333	0.0733333	0.05	0.06	0.513333	0.23	0.17	0.216667	0.313333	0.1	0.043	0.00933333	0.0233333	0.03	3
Usp34	0.143333	0.136667	0.106667	0.03	0.0566667	0	0.0233333	0.015	0.03	0.00566667	0	0.00766667	0.006	0	0	1
Usp39	2.63333	3	3.1	1.86667	1.73333	1.53333	1.36667	1.30667	0.956667	1.43333	1.09667	0.993333	0.39	0.243333	0.3	1
Utp14a	1.26667	1.00667	0.786667	0.38	0.383333	0	0.416667	0.0666667	0.113333	0	0	0.06	0.05	0	0.039	1
Utp15	1.36667	1.09667	1.00333	0.763333	0.603333	0.376667	0.313333	0.323333	0.363333	0.16	0.253333	0.126667	0	0	0	1
Utp20	0.45	0.236667	0.336667	0.376667	0.163333	0.009	0.0366667	0.0233333	0.04	0.0233333	0.02	0	0.005	0	0	1
Utp3	0.463333	0.423333	0.323333	0.176667	0.376667	0	0.276667	0.12	0.0766667	0	0	0	0	0	0	1
Utp6	1.09	0.71	1.16333	0.433333	0.5	0.226667	0.233333	0.18	0.173333	0.08	0.06	0.103333	0.0766667	0	0.0133333	1
Vbp1	11.7667	9.4	8.8	9.6	13.3	9	6.93333	6.1	6.13333	6.56667	5.93333	5.1	3.76667	3.2	2.3	1
Vcan	4.63333	6.3	6.66667	4.1	3.56667	1.52667	1.03667	0.806667	0.73	0.606667	0.403333	0.306667	0.44	0.156667	0.263333	1
Vprbp	0.186667	0.24	0.0733333	0.136667	0.16	0.0833333	0.123333	0.0533333	0.113333	0	0	0.0633333	0.0563333	0	0.0266667	1
Vps37c	0	0	0.38	0.34	0.466667	0.893333	1.35667	0.233333	0.956667	1.15667	0.33	0.323333	0.153333	0	0	3
Vrk1	5.1	4.1	3.53333	2.03	2.5	1.07667	1.2	1.21667	1.49333	0.633333	0.46	0.443333	0.61	0.246667	0.29	1
Vtn	0	0	0	0	0	0	0.0333333	0	0.07	0.0933333	0.36	0.11	0.0966667	0.156667	0.403333	2
Vwa1	0	0	0.2	0.386667	0.5	2.36667	1.12	1.28667	1.7	1.7	2.1	0.54	0.856667	0.796667	0.7	3
Vwa9	0.43	0.363333	0.513333	0.386667	0.36	0.3	0.176667	0.563333	0.12	0	0	0	0.103333	0	0.09	1
Wapal	0.823333	0.886667	0.683333	0.44	0.436667	0.29	0.193333	0.156667	0.2	0.276667	0.166667	0.123333	0.0633333	0.0333333	0.0666667	1
Wbp11	4.96667	3.16667	4.63333	2.56667	3.33333	1.7	2.3	2.1	1.3	1.35667	1.53333	0.9	0.573333	0.193333	0.32	1
Wdr12	3.63333	2.46667	5.66667	1.7	2.06667	2.1	4.4	4.34667	0.813333	0.366667	0.546667	0.486667	0	0.0533333	0.143333	4
Wdr18	4.9	4.66667	3.86667	3.83333	3.76667	4.93333	3.15667	1.61667	1.76667	1.41667	0.79	0.696667	0.566667	0.0966667	0.41	1
Wdr3	0.613333	0.566667	0.66	0.43	0.86	0.37	0.186667	0.23	0.166667	0.0733333	0.0533333	0	0.03	0	0.0366667	1
Wdr33	1.63333	1.7	2.33333	0.996667	1.63333	0.986667	0.76	0.206667	0.523333	0.396667	0.28	0.133333	0	0	0.0966667	1
Wdr36	1.2	1.02	0.853333	0.566667	0.753333	0.496667	0.346667	0.266667	0.326667	0.0933333	0.173333	0.106667	0.06	0.103333	0.0483333	1
Wdr4	0.646667	0.66	0.49	0.166667	0.403333	0.173333	0.14	0.206667	0.05	0.14	0	0	0	0	0	1
Wdr43	3.16667	2.03333	2.8	2.36667	2.56667	2.13333	1.26667	0.97	0.923333	0.32	0.66	0.766667	0.73	0.38	0.313333	1
Wdr46	0.32	0.12	0.126667	0.13	0	0	0	0	0	0	0	0	0	0	0	1
Wdr5	9.4	10.3667	9.13333	4.83333	4.96667	5.16667	4.1	2.83333	4.06667	3.8	3.16667	2.43333	1.81	0.573333	0.693333	1
Wdr55	0.213333	0.33	0.126667	0	0.1	0	0.0733333	0	0	0	0	0	0	0	0	1
Wdr6	1.3	0.95	0.75	0.303333	0.653333	0.24	0.226667	0.323333	0.25	0.21	0.0263333	0.106667	0.08	0.04	0.0153333	1
Wdr75	0.876667	2.09333	2.64	0.283333	0.413333	0.146667	0.2	0.09	0.186667	0.1	0.0333333	0	0	0	0.02	1
Wls	1.00333	1.43	1.86667	0.886667	1.26667	0.59	0.96	0.61	0.86	1.3	0.576667	0.843333	0.346667	0.586667	0.16	1
Wnt5a	0.153333	0.496667	0.33	0.04	0.04	0	0.04	0	0	0	0	0	0	0	0	1
Wtap	1.56667	2.4	2.63333	1.26667	0.966667	1.81667	0.1	0.22	0.323333	0.166667	0.393333	1.59667	0	0	0.0533333	1
Xab2	1.5	1.16667	1.26667	0.91	0.783333	0.486667	0.44	0.59	0.413333	0.453333	0.27	0.193333	0.08	0	0	1
Xpo4	0.836667	0.946667	1.05667	0.563333	0.61	0.283333	0.17	1.23667	0.4	0.233333	0.233333	0.206667	0.113333	0.0733333	0.0466667	1
Xpo5	6.86667	4.16667	5	2.53333	4.4	1.4	2.56667	1.04667	1.56667	0.853333	1.56333	1.84	0.43	0.153333	0.163333	1
Xpo6	0.313333	0.276667	0.29	0.126667	0.17	0.04	0.06	0	0.0366667	0	0	0	0	0	0.00533333	1
Xpot	1.21333	1.46667	1.46667	0.763333	1.23333	0.883333	0.743333	0.546667	0.843333	0.546667	0.616667	0.29	0.383333	0.226667	0.3	1
Xrn2	2.73333	2.3	2.46667	2.13333	2.16667	1.93333	1.23667	1.53333	1.15333	1.33333	1.33333	1	0.393333	0.193333	0.47	1
Ybx3	9.96667	13.3	10.3333	8.8	10.0333	11.8333	17.4667	16.3667	16.0667	5.96667	13.1	7.33333	6.33333	3.93333	4.73333	3
Yeats4	1.5	0.663333	1.15667	0	0.75	0	0	0	0.146667	0.153333	0	0.0433333	0	0	0	1
Ylpm1	1.36667	1.03333	1.21667	0.803333	1.17667	0.26	0.353333	0.423333	0.186667	0.216667	0.0966667	0.203333	0.0433333	0	0.0433333	1
Ypel5	0.72	1.76667	0.676667	1.33333	1.08333	0.653333	0.246667	0.67	1.08667	0	0	0.383333	0	0	0	1
Ythdf1	2.26667	2.06667	1.93333	1.21	1.93333	1.36333	0.506667	0.59	0.576667	0.433333	0.0966667	0.31	0.186667	0	0.343333	1
Ythdf2	3.3	2.96667	2.66667	1.33333	1.10333	1.21	1.84	1.02	0.58	0.533333	0.55	0.713333	0.286667	0.33	0.376667	1
Ythdf3	3.53333	3.13333	3.16667	3.83333	3.23333	3.16667	1.52	0.706667	0.566667	1.14667	1.31667	1.45	0.586667	0.463333	0.64	1
Zbtb7a	0	0	0	0.186667	0.136667	0.466667	0.636667	0.41	0.64	0.196667	0.286667	0.35	0.196667	0	0.396667	3
Zc3h11a	1.03667	1.47667	1.27333	0.386667	0.55	0.473333	0.376667	0.353333	0.433333	0.343333	0.306667	0.233333	0.15	0.0333333	0.0566667	1
Zc3h14	1.93333	1.36667	1.73333	1.38333	1.47	1.13333	0.68	0.473333	0.436667	0.506667	0.34	0.526667	0.22	0.21	0.226667	1
Zc3h18	1.3	0.77	1.33333	0.726667	0.57	1.35333	0.626667	0.336667	0.46	0.853333	0.283333	0.103333	0.116667	0	0.223333	1
Zc3h4	0.87	0.706667	0.46	0.42	0.666667	0.34	0.263333	0.256667	0.153333	0.336667	0.113333	0.0466667	0	0	0.0666667	1
Zcchc8	0.853333	2.04	0.71	0.38	0.766667	0.223333	0.41	0.156667	0.43	0.153333	0.256667	0.0716667	0.0866667	0	0.136667	1
Zfp36l2	0.0433333	0.0233333	0.126667	0.0566667	0	0	0	0	0	0	0	0	0	0	0	1
Zfr	2.13333	0.956667	1.3	1.17333	1.31333	0.386667	0.46	0.47	0.213333	0.273333	0.226667	0.176667	0.13	0.07	0.106667	1
Zfyve16	0.02	0.0433333	0	0.0433333	0	0	0	0	0	0	0	0	0	0	0	1
Zkscan1	0.233333	0.183333	0.166667	0.116667	0.0966667	0	0	0.0133333	0	0	0	0	0	0	0	1

## Sheet: Sig gene lists in Dev_DGC
Supplementary Data 8. Comparations of stomach development and DGC
Sheet2: A list of significant proteins in eight signaling pathways in stomach development and DGC.
Stomach Development								DGC
ECM_receptor_interaction	Focal_adhesion	Hedgehog	Hippo	MAPK	Notch	TGF_b	Wnt	ECM-receptor interaction	Focal adhesion	Hedgehog	Hippo	MAPK	Notch	TGF-β	Wnt
AGRN	ACTB	CSNK1D	ACTB	AKT1	ADAM17	CREBBP	APC	AGRN	ACTN1	CSNK1A1	CDH1	AKT2	CREBBP	CREBBP	CACYBP
CD36	ACTG1	CSNK1E	ACTG1	AKT2	CREBBP	CUL1	CACYBP	CD36	ACTN4	PRKACB	CTNNA1	ARRB1	CTBP2	CUL1	CAMK2D
CD44	ACTN1	FBXW11	AFP	AKT3	CTBP1	DCN	CAMK2D	CD44	AKT2		CTNNB1	ARRB2	DTX2	DCN	CREBBP
COL1A1	ACTN4	SUFU	APC	ARRB1	CTBP2	E2F4	CCND1	CD47	ARHGAP35		DLG1	CASP3	DTX3L	EP300	CSNK1A1
COL1A2	AKT1		BIRC5	ARRB2	DTX3L	EP300	CCND2	COL1A2	CAPN2		DLG3	CD14	EP300	LTBP1	CSNK2A1
COL3A1	AKT2		CCND1	BRAF	DVL2	MAPK1	CCND3	COL3A1	CAV2		ITGB2	CRKL	HDAC1	MAPK1	CSNK2A2
COL4A1	AKT3		CCND2	CACNA2D1	EP300	MAPK3	CHD8	COL4A1	COL1A2		PPP1CA	ECSIT	HDAC2	PPP2R1A	CSNK2B
COL4A2	ARHGAP5		CCND3	CASP3	HDAC1	PPP2CA	CREBBP	COL4A2	COL3A1		PPP1CB	GNG12	NCOR2	RBX1	CTBP2
COL4A6	BRAF		CDH1	CDC42	HDAC2	PPP2CB	CSNK1E	COL5A1	COL4A1		PPP1CC	GRB2	NCSTN	SP1	CTNNB1
COL5A1	CAPN2		CSNK1D	CRKL	NCOR2	PPP2R1A	CSNK2A1	COL5A2	COL4A2		PPP2R1A	HSPA8	PSEN1	TGFB1	CUL1
COL5A2	CAV1		CSNK1E	DAXX	NCSTN	PPP2R1B	CSNK2A2	COL5A3	COL5A1		PRKCI	HSPB1	RBPJ	THBS1	DAAM1
COL6A1	CAV2		CTNNA1	DUSP3	NOTCH1	RBL1	CSNK2B	COL6A3	COL5A2		STK3	IKBKB		ZFYVE16	EP300
COL6A2	CCND1		CTNNB1	DUSP9	NOTCH2	RHOA	CTBP1	COL6A5	COL5A3		TGFB1	MAP2K1			MAP3K7
COL6A3	CCND2		DLG2	ECSIT	RBPJ	RPS6KB1	CTBP2	COMP	COL6A3		WNT5A	MAP2K3			MMP7
COL6A4	CCND3		DLG3	EGFR	SNW1	SKP1A	CTNNB1	FN1	COL6A5		YWHAB	MAP3K4			PLCB2
COL6A5	CDC42		DVL2	FLNA		SMAD1	CUL1	HSPG2	COMP		YWHAG	MAP3K7			PRKACB
COL6A6	COL1A1		FBXW11	FLNB		SMAD2	DAAM1	ITGA1	CRKL		YWHAQ	MAP4K3			PSEN1
DAG1	COL1A2		FZD1	FLNC		SMAD3	DVL2	ITGA11	CTNNB1		YWHAZ	MAP4K4			RAC2
FN1	COL3A1		FZD2	GNG12		SMAD4	EP300	ITGA2	DOCK1			MAPK1			RBX1
HMMR	COL4A1		FZD7	GRB2		SMAD5	FBXW11	ITGA2B	FN1			MAPK14			RUVBL1
HSPG2	COL4A2		LATS1	HSPA1A		SP1	FZD1	ITGA5	GRB2			MAPKAPK2			SFRP2
ITGA1	COL4A6		LLGL1	HSPA1B		TFDP1	FZD2	ITGA9	ITGA1			MAPKAPK3			SFRP4
ITGA2	COL5A1		MOB1A	HSPA2		TGFB2	FZD7	ITGAV	ITGA11			MAX			TBL1XR1
ITGA3	COL5A2		MOB1B	HSPA8		THBS1	GPC4	ITGB1	ITGA2			NFKB1			WNT5A
ITGA5	COL6A1		MPP5	HSPB1		ZFYVE16	MAP3K7	ITGB3	ITGA2B			PDGFRB
ITGA6	COL6A2		PPP1CA	KRAS			MAPK8	ITGB4	ITGA5			PLA2G4C
ITGA7	COL6A3		PPP1CB	MAP2K1			MAPK9	ITGB5	ITGA9			PLA2G4F
ITGA8	COL6A4		PPP2CA	MAP2K3			NFATC4	LAMA4	ITGAV			PPP3CB
ITGAV	COL6A5		PPP2CB	MAP2K6			PLCB3	LAMB1	ITGB1			PRKACB
ITGB1	COL6A6		PPP2R1A	MAP2K7			RHOA	LAMC1	ITGB3			PRKCB
ITGB3	CRKL		PPP2R1B	MAP3K4			ROCK2	THBS1	ITGB4			RAP1A
ITGB4	CTNNB1		PPP2R2A	MAP3K5			RUVBL1	THBS2	ITGB5			RASA1
ITGB5	DOCK1		PRKCI	MAP3K7			SFRP1	THBS3	LAMA4			RPS6KA1
LAMA2	EGFR		SCRIB	MAP4K4			SKP1A	THBS4	LAMB1			RPS6KA3
LAMA3	ERBB2		SMAD1	MAPK1			SMAD4	TNC	LAMC1			RRAS2
LAMA4	FLNA		SMAD2	MAPK13			TBL1X	TNXB	MAP2K1			SOS1
LAMA5	FLNB		SMAD3	MAPK14			TBL1XR1	VTN	MAPK1			STK3
LAMB1	FLNC		SMAD4	MAPK3			TCF7L1	VWF	MYLK			STMN1
LAMB2	FN1		STK3	MAPK7			VANGL2		PAK2			TAB1
LAMB3	GRB2		TCF7L1	MAPK8			WNT5A		PARVA			TAB2
LAMC1	IGF1R		TEAD3	MAPK8IP3					PARVB			TAOK3
LAMC2	ILK		TGFB2	MAPK9					PARVG			TGFB1
NPNT	ITGA1		WNT5A	MAPT					PDGFRB			TGFBR2
SDC1	ITGA2		YWHAB	MECOM					PIK3CA			ZAK
THBS1	ITGA3		YWHAE	NF1					PIK3CB
THBS3	ITGA5		YWHAG	NFKB2					PPP1CA
TNC	ITGA6		YWHAH	NRAS					PPP1CB
TNN	ITGA7		YWHAQ	PAK1					PPP1CC
TNXB	ITGA8		YWHAZ	PAK2					PPP1R12A
VTN	ITGAV			PDGFRA					PXN
VWF	ITGB1			PLA2G4B					RAC2
	ITGB3			PLA2G4C					RAP1A
	ITGB4			PLA2G4E					RAPGEF1
	ITGB5			PPM1B					THBS1
	LAMA2			RAF1					THBS2
	LAMA3			RAP1A					THBS3
	LAMA4			RAPGEF2					THBS4
	LAMA5			RASA1					TLN1
	LAMB1			RELA					TLN2
	LAMB2			RPS6KA3					TNC
	LAMB3			RPS6KA4					TNXB
	LAMC1			RRAS					VASP
	LAMC2			SOS1					VAV2
	MAP2K1			STK3					VTN
	MAPK1			STK4					VWF
	MAPK3			STMN1					XIAP
	MAPK8			TAB1					ZYX
	MAPK9			TAB2
	MYL12A			TAOK3
	MYL9			TGFB2
	MYLK			TRAF2
	PAK1
	PAK2
	PAK4
	PARVA
	PDGFRA
	PIK3CA
	PPP1CA
	PPP1CB
	PPP1R12A
	PPP1R12B
	PPP1R12C
	PXN
	RAF1
	RAP1A
	RHOA
	ROCK2
	SHC1
	SOS1
	SRC
	THBS1
	THBS3
	TLN1
	TLN2
	TNC
	TNN
	TNXB
	VASP
	VAV2
	VCL
	VTN
	VWF
